# Supplementary material for: Functional analysis of Arabidopsis immune-related MAPKs uncovers a role for MPK3 as negative regulator of inducible defences
Source: Genome Biol. 2014 Jun 30;15(6):R87. doi: 10.1186/gb-2014-15-6-r87 (PMC4197828; doi:10.1186/gb-2014-15-6-r87)
Supplement: Additional file 1: Table S1 — List of genes affected in untreated mpk3, mpk4 and mpk6or showing differential expression after flg22 treatment. Only genes showing a differential expression (P value <0.05) in at least one of the seven comparisons is retained in the table. Complete expression data can be downloaded from CATdb ([91]; Project: RA12-05_mut_flg_II). [file gb-2014-15-6-r87-S1.xls]

## Sheet: Table S1
				Col + flg22 vs Col		mpk3 vs Col		mpk4 vs Col		mpk6 vs Col		mpk3 + flg22 vs mpk3		mpk4 + flg22 vs mpk4		mpk6 + flg22 vs mpk6
N°	ID CATMAv6	ANNOTATION	gene / no-gene	Log ratio	Pval (Bonferroni)	Log ratio	Pval (Bonferroni)	Log ratio	Pval (Bonferroni)	Ratio	Pval (Bonferroni)	Log ratio	Pval (Bonferroni)	Log ratio	Pval (Bonferroni)	Log ratio	Pval (Bonferroni)
36438	CATMA3OA41610R1	pseudogene	AT3G48650	5.90161	0	0.18982	1	1.43187	0	0.18498	1	5.54576	0	4.0506	0	5.38255	0
30838	CATMA3OA01770R1	"immediate-early fungal elicitor family protein"	AT3G02840	5.61509	0	-0.044609	1	0.285686	1	0.029277	1	5.03874	0	4.31862	0	5.19114	0		LEGEND
4623	CATMA1OA28380F1	"lipase class 3 family protein"	AT1G30370	5.53013	0	0.542445	1	0.778334	0.0141135	0.196037	1	4.89873	0	4.3561	0	4.95088	0
32516	CATMA3OA11870R1	"transcription factor"	AT3G12910	5.42093	0	0.0632644	1	0.212643	1	0.170102	1	4.74276	0	3.71368	0	4.95828	0		Pvalue	0	< 0,00000001	< 0,05	> 0,05
36440	CATMA3OA41620R1	pseudogene	AT3G48650	5.21549	0	0.111052	1	1.94287	0	0.334895	1	5.14232	0	4.22988	0	4.74472	0		Color code				1
41356	CATMA3ON100701R1		AT3E13410	5.19776	0	0.355942	1	1.42211	0	0.166539	1	4.80067	0	2.84055	0	4.46953	0
30658	CATMA3OA00833R1	"calmodulin-related protein, putative"	AT3G01830	5.17972	0	-0.0580146	1	1.05301	1.37282e-07	-0.0995355	1	5.15778	0	4.29544	0	4.7209	0
16702	CATMA1ON95159R1	"CCR4-NOT transcription complex protein, putative"	AT1G61470	5.07869	0	-0.0504258	1	0.241297	1	-0.0170175	1	4.4883	0	4.04199	0	4.39038	0		Log ratio	<-2,5	<-1,5	<-1				>1	>1,5	>2,5
32335	CATMA3OA10770F1	"U-box domain-containing protein"	AT3G11840	4.80324	0	0.129641	1	0.898657	0.000134983	0.135524	1	4.44556	0	3.81903	0	4.38675	0		Color code
5710	CATMA1OA38070R1		AT1E38580	4.80315	0	0.0591583	1	0.278226	1	-0.0237834	1	3.95297	0	3.11342	0	4.2769	0
52113	CATMA4OC42475F1	"WRKY53 (WRKY DNA-binding protein 53); transcription factor"	AT4G23810	4.77079	0	-0.176018	1	0.398236	1	-0.102146	1	4.41214	0	3.51645	0	4.37311	0
58192	CATMA5OA09900R1	"unknown protein"	AT5G11140	4.74853	0	-0.0183057	1	0.00385992	1	0.1532	1	4.37628	0	3.68838	0	4.17241	0
26299	CATMA2OC47921F1	"unknown protein"	AT2G20562	4.73029	0	0.360667	1	0.981513	3.80358e-06	0.529523	1	4.37251	0	3.84974	0	4.29921	0
64632	CATMA5OA55595R1	"RHL41 (RESPONSIVE TO HIGH LIGHT 41); nucleic acid binding / transcription factor/ zinc ion binding"	AT5G59820	4.70213	0	0.0309552	1	0.866246	0.00050254	0.159333	1	4.50591	0	3.46555	0	4.07528	0
47645	CATMA4OA18523F1	"ATERF6 (ETHYLENE RESPONSIVE ELEMENT BINDING FACTOR 6); DNA binding / transcription factor"	AT4G17490	4.65191	0	-0.4294	1	0.249749	1	-0.190478	1	4.51648	0	3.67752	0	4.10915	0
3679	CATMA1OA21850F1	"AP2 domain-containing transcription factor, putative"	AT1G22810	4.61806	0	-0.0843189	1	-0.0247496	1	0.519353	1	4.27952	0	4.27315	0	4.09763	0
25805	CATMA2OC47544F1	"GCN5-related N-acetyltransferase (GNAT) family protein"	AT2G32030	4.61137	0	0.0403966	1	0.174941	1	0.16151	1	4.20432	0	3.80931	0	4.27104	0
2777	CATMA1OA16150F1	"unknown protein"	AT1G17147	4.49453	0	0.106766	1	0.706419	0.168362	0.0637875	1	3.82008	0	3.20054	0	3.48769	0
7500	CATMA1OA50390R1	"F-box family protein"	AT1G61340	4.44278	0	-0.179417	1	0.600663	1	0.494892	1	4.53065	0	4.07714	0	4.04597	0
15240	CATMA1ON92243R1	"WRKY40 (WRKY DNA-binding protein 40); transcription factor"	AT1G80840	4.42183	0	-0.373441	1	0.775662	0.0155373	0.0242561	1	3.8928	0	3.57051	0	3.84481	0
35825	CATMA3OA37170F1	"CCR4-NOT transcription complex protein, putative"	AT3G44260	4.39196	0	-0.518495	1	-0.324808	1	-0.0979977	1	4.44073	0	3.87307	0	4.22399	0
21943	CATMA2OA29570F1	"unknown protein"	AT2G31345	4.3329	0	-0.143183	1	-0.00826524	1	-0.128068	1	4.89203	0	4.33378	0	4.30655	0
896	CATMA1OA05150R1	"unknown protein"	AT1G06135	4.32237	0	-0.0518561	1	0.176014	1	0.111742	1	4.00161	0	3.12532	0	3.8516	0
6546	CATMA1OA44110R1	"legume lectin family protein"	AT1G53080	4.27599	0	0.0409785	1	0.095019	1	0.0774144	1	3.05962	0	3.47907	0	2.44414	0
72541	CATMA5ON99808F1		AT5E46700	4.23701	0	0.225891	1	2.68839	0	0.0963763	1	3.51982	0	2.11997	0	3.64818	0
3292	CATMA1OA19310R1	"unknown protein"	AT1G20310	4.23342	0	0.106016	1	0.0106278	1	-0.0435852	1	3.41488	0	2.66075	0	3.54924	0
59832	CATMA5OA19980R1	"unknown protein"	AT5G22520	4.2304	0	-0.0217501	1	1.89785	0	0.186472	1	3.82793	0	3.14128	0	3.69203	0
60536	CATMA5OA24850R1	"zinc finger (C3HC4-type RING finger) family protein"	AT5G27420	4.22424	0	-0.345345	1	-0.0452096	1	-0.127978	1	4.21675	0	3.53304	0	3.97202	0
4588	CATMA1OA28220R1	"unknown protein"	AT1G30190	4.21008	0	0.0189595	1	0.551086	1	0.1216	1	3.52719	0	2.73466	0	4.28354	0
39337	CATMA3OC57304F1	"NADK1 (NAD kinase 1); NAD+ kinase"	AT3G21070	4.18553	0	-0.115014	1	0.262796	1	0.301398	1	3.71977	0	3.36832	0	3.80926	0
49674	CATMA4OA31410R1	"unknown protein"	AT4G29780	4.1616	0	0.0934874	1	0.231881	1	0.158302	1	3.7625	0	3.31508	0	3.57006	0
54270	CATMA4ON90157R1	"AT4G18200/ATPUP8 (Arabidopsis thaliana purine permease 8); purine transporter"	AT4G18195	4.15795	0	-0.0739707	1	0.02485	1	0.0706128	1	3.54534	0	3.36147	0	3.61081	0
64168	CATMA5OA52760R1	"calmodulin-binding family protein"	AT5G57010	4.15534	0	0.233533	1	1.08665	2.66174e-08	0.0278328	1	3.99671	0	2.4288	0	3.86178	0
23341	CATMA2OA37900F1	"unknown protein"	AT2G39650	4.13981	0	0.177835	1	0.38768	1	0.59146	1	3.819	0	3.29638	0	3.75938	0
46624	CATMA4OA11600R1	"protein kinase family protein"	AT4G11470	4.13232	0	0.0539607	1	0.111193	1	0.0678508	1	3.40024	0	2.28682	0	3.57375	0
69142	CATMA5ON91692R1	"disease resistance protein (TIR-NBS-LRR class), putative"	AT5G41740	4.11681	0	-0.0600623	1	0.543827	1	0.169837	1	3.38929	0	3.27533	0	3.38021	0
38475	CATMA3OA54340F1	"BAP1 (BON ASSOCIATION PROTEIN 1)"	AT3G61190	4.10915	0	-0.217699	1	0.325452	1	0.14138	1	3.72659	0	2.60709	0	3.80866	0
19726	CATMA2OA15760R1	"ANAC036 (Arabidopsis NAC domain containing protein 36); transcription factor"	AT2G17040	4.09767	0	0.495724	1	1.88231	0	0.461172	1	3.71325	0	2.43891	0	3.61141	0
24625	CATMA2OA45590F1	"short-chain dehydrogenase/reductase (SDR) family protein"	AT2G47140	4.09142	0	0.51697	1	0.971568	5.93118e-06	0.00927913	1	2.9381	0	3.01958	0	3.25756	0
35129	CATMA3OA28190F1	"GATL10 (Galacturonosyltransferase-like 10); polygalacturonate 4-alpha-galacturonosyltransferase/ transferase, transferring hexosyl groups"	AT3G28340	4.09031	0	-0.197253	1	-0.158865	1	-0.0196568	1	3.91741	0	3.4469	0	4.01667	0
47835	CATMA4OA19620F1	"unknown protein"	AT4G18540	4.0888	0	-0.0129463	1	0.246468	1	0.0623658	1	3.65437	0	0.916982	2.6528e-07	2.86162	0
42583	CATMA3ON91160F1	"protein phosphatase 2C, putative / PP2C, putative"	AT3G27140	4.08669	0	0.112748	1	0.309343	1	0.191731	1	3.8116	0	3.33271	0	3.34411	0
66863	CATMA5OC64570F1	"unknown protein"	AT5G36925	4.06268	0	-0.0892357	1	-0.382357	1	0.169342	1	3.9755	0	3.88182	0	3.78428	0
3882	CATMA1OA23010R1	"unknown protein"	AT1G24145	4.05065	0	0.377235	1	2.4462	0	0.0557186	1	3.81315	0	2.25715	0	3.60327	0
67278	CATMA5OC64907R1	"heavy-metal-associated domain-containing protein"	AT5G52760	4.04886	0	0.26126	1	3.00944	0	0.253385	1	4.01347	0	2.82266	0	3.53866	0
49793	CATMA4OA32040F1	"TET9 (TETRASPANIN9)"	AT4G30430	4.04177	0	0.111942	1	0.476897	1	0.178359	1	3.64652	0	2.87732	0	3.60042	0
37615	CATMA3OA48810F1	"unknown protein"	AT3G55840	4.03843	0	-0.180999	1	-0.0477724	1	0.0762587	1	3.50001	0	3.07028	0	3.46974	0
4295	CATMA1OA26010F1	"ACA1 (autoinhibited Ca2+ -ATPase 1); calcium-transporting ATPase/ calmodulin binding"	AT1G27770	4.02857	0	0.118481	1	0.243067	1	0.509001	1	3.57768	0	3.60358	0	2.14995	0
28810	CATMA2ON94774R1	"zinc finger (C3HC4-type RING finger) family protein","unknown protein"	AT2G18670	4.02808	0	0.363002	1	1.09591	1.67965e-08	0.111382	1	3.84322	0	2.14527	0	3.69347	0
62277	CATMA5OA41290F1	"CYP707A3 (cytochrome P450, family 707, subfamily A, polypeptide 3); oxygen binding"	AT5G45340	4.02579	0	0.202064	1	0.506148	1	0.500322	1	4.16368	0	3.34945	0	3.81268	0
37374	CATMA3OA47350R1	"ATEP3 (Arabidopsis thaliana chitinase class IV); chitinase"	AT3G54420	4.01261	0	0.0660387	1	0.314354	1	-0.08327	1	3.38655	0	2.45841	0	3.86179	0
61376	CATMA5OA35240R1	"calcium-binding EF hand family protein"	AT5G39670	3.99431	0	0.446581	1	2.25299	0	0.265106	1	3.98544	0	2.83719	0	3.94312	0
31922	CATMA3OA08380R1	"ATEXO70H4 (exocyst subunit EXO70 family protein H4); protein binding"	AT3G09520	3.98613	0	0.104534	1	0.347704	1	-0.0286787	1	3.77877	0	3.11996	0	3.74808	0
52009	CATMA4OC42398F1	"disease resistance protein (TIR-NBS-LRR class), putative"	AT4G19520	3.96737	0	0.312717	1	0.175048	1	0.521664	1	3.84137	0	3.39496	0	3.09778	0
243	CATMA1OA01350F1	"chitinase, putative"	AT1G02360	3.96555	0	-0.0621366	1	0.254326	1	0.183158	1	3.91507	0	2.65402	0	3.74408	0
897	CATMA1OA05160F1	"unknown protein"	AT1G06137	3.96368	0	0.202422	1	0.149058	1	-0.038137	1	3.2171	0	1.34071	0	3.4594	0
22313	CATMA2OA31750F1	"protein kinase family protein / peptidoglycan-binding LysM domain-containing protein"	AT2G33580	3.95152	0	-0.0230653	1	0.213103	1	-0.0603344	1	3.17866	0	2.74993	0	3.5144	0
50969	CATMA4OA38860F1	"unknown protein"	AT4G37290	3.94748	0	0.354854	1	0.3605	1	0.064137	1	3.65738	0	3.32243	0	3.58001	0
66129	CATMA5OC64073F1	"unknown protein"	AT5G05300	3.9361	0	0.0812345	1	0.222931	1	-0.0290214	1	3.22165	0	2.44132	0	3.32758	0
68220	CATMA5OF02124R1	"disease resistance protein (TIR-NBS-LRR class), putative"	AT5G41750	3.92961	0	0.0644746	1	0.818819	0.00316753	0.132223	1	3.5649	0	3.27634	0	3.31351	0
46558	CATMA4OA11150R1	"WRKY41 (WRKY DNA-binding protein 41); transcription factor"	AT4G11070	3.92871	0	0.0828252	1	0.356019	1	0.0475284	1	3.45739	0	2.44945	0	3.41364	0
36178	CATMA3OA40010R1	"protein kinase family protein"	AT3G46930	3.9279	0	0.0479793	1	-0.143349	1	0.365366	1	3.47609	0	2.69488	0	3.45429	0
24493	CATMA2OA44770F1	"WRKY46 (WRKY DNA-binding protein 46); transcription factor"	AT2G46400	3.92444	0	0.368527	1	1.86918	0	-0.0221324	1	3.50294	0	2.85634	0	3.49425	0
33585	CATMA3OA18320F1	"U-box domain-containing protein"	AT3G18710	3.91857	0	0.25473	1	0.0653682	1	-0.0750937	1	3.32613	0	3.25092	0	3.43357	0
22541	CATMA2OA33050F1	"disease resistance family protein"	AT2G34930	3.91495	0	-0.375249	1	2.05573	0	0.495738	1	3.35295	0	1.94487	0	2.89623	0
19925	CATMA2OA16880F1	"unknown protein"	AT2G18210	3.91005	0	-0.0497298	1	0.307627	1	0.14164	1	3.60967	0	3.31798	0	2.96599	0
58443	CATMA5OA11400F1	"unknown protein"	AT5G13190	3.90655	0	0.0302801	1	0.448541	1	0.130116	1	3.39201	0	3.04648	0	3.53272	0
45603	CATMA4OA02220F1	"ATGPAT3/GPAT3 (GLYCEROL-3-PHOSPHATE ACYLTRANSFERASE 3); acyltransferase"	AT4G01950	3.89818	0	0.189544	1	-0.60511	1	0.4714	1	3.64027	0	3.33378	0	3.29796	0
63358	CATMA5OA47990R1	"MATE efflux protein-related"	AT5G52050	3.89259	0	0.157249	1	-0.0592869	1	-0.0626179	1	3.63748	0	3.02295	0	3.63141	0
47090	CATMA4OA14820R1	"unknown protein"	AT4G14450	3.88658	0	-0.00496836	1	-0.160005	1	0.0430951	1	3.68046	0	3.26154	0	3.39551	0
48364	CATMA4OA23710R1	"F-box family protein"	AT4G22030	3.88504	0	0.132231	1	0.265064	1	-0.0184418	1	3.90636	0	2.51445	0	3.6082	0
34021	CATMA3OA21000F1	"zinc finger (B-box type) family protein"	AT3G21150	3.87853	0	0.176439	1	0.663937	0.655635	-0.340778	1	3.52988	0	2.73893	0	3.58971	0
11879	CATMA1OC71857F1	"unknown protein"	AT1G56060	3.87153	0	0.3969	1	2.0349	0	0.405449	1	3.83093	0	2.84354	0	3.61785	0
66101	CATMA5OC64054F1	"C2H2; nucleic acid binding / transcription factor/ zinc ion binding"	AT5G04340	3.86886	0	-0.401948	1	0.0578497	1	-0.119585	1	3.90793	0	2.85105	0	3.51202	0
61795	CATMA5OA38140F1	"calmodulin-related protein, putative"	AT5G42380	3.86054	0	0.0706816	1	0.414241	1	-0.023788	1	3.75078	0	3.0874	0	3.68209	0
64589	CATMA5OA55290F1	"zinc finger (C3HC4-type RING finger) family protein"	AT5G59550	3.85822	0	0.0958579	1	0.0463578	1	0.0992761	1	3.80274	0	2.9935	0	3.74414	0
10783	CATMA1OC71052F1	"unknown protein"	AT1G05575	3.84922	0	-0.175206	1	0.88535	0.000232847	0.046438	1	3.90219	0	3.38008	0	3.54849	0
64247	CATMA5OA53230F1	"unknown protein"	AT5G57510	3.83892	0	-0.0535876	1	0.67992	0.396718	-0.114305	1	3.88997	0	2.69265	0	3.65998	0
56607	CATMA5OA00130F1	"unknown protein"	AT5G01100	3.83244	0	-0.548917	1	-0.232314	1	0.0227453	1	3.47538	0	3.13676	0	3.75711	0
42293	CATMA3ON90987F1	"ZAT7; nucleic acid binding / transcription factor/ zinc ion binding"	AT3G46090	3.82094	0	-1.0938	2.07313e-08	0.751046	0.0371181	0.599465	0.791826	3.78978	0	3.20514	0	3.26008	0
31986	CATMA3OA08700R1	"protein kinase, putative"	AT3G09830	3.80773	0	0.322901	1	0.783603	0.011666	0.254837	1	3.74316	0	2.24069	0	3.80925	0
69743	CATMA5ON93828F1	"lectin protein kinase, putative"	AT5G01550	3.79935	0	0.189142	1	0.141287	1	-0.0653138	1	3.42671	0	3.11493	0	3.26546	0
9062	CATMA1OA60830R1	"AP2 domain-containing transcription factor, putative"	AT1G71520	3.79459	0	0.0980745	1	0.199847	1	0.085365	1	3.77123	0	3.43445	0	3.49885	0
3879	CATMA1OA23000F1	"matrixin family protein"	AT1G24140	3.78889	0	0.111886	1	0.528359	1	-0.0398113	1	3.06836	0	2.81822	0	3.22369	0
21615	CATMA2OA27520F1	"ATGLR2.8 (Arabidopsis thaliana glutamate receptor 2.8)"	AT2G29110	3.78693	0	0.194657	1	0.374413	1	0.064731	1	3.08023	0	1.61935	0	3.53205	0
21011	CATMA2OA23800F1	"unknown protein"	AT2G25460	3.77699	0	-0.0133225	1	0.287691	1	0.0469127	1	2.79257	0	2.34289	0	3.32231	0
2349	CATMA1OA13550F1	"anionic peroxidase, putative"	AT1G14540	3.77604	0	0.0409313	1	1.00736	1.17473e-06	-0.26732	1	3.8371	0	2.62131	0	3.60358	0
60480	CATMA5OA24340R1	"calmodulin binding"	AT5G26920	3.77028	0	0.149944	1	1.06533	7.5706e-08	0.0383395	1	3.13757	0	2.78951	0	3.23788	0
52377	CATMA4OC42674F1	"CYP81D8 (cytochrome P450, family 81, subfamily D, polypeptide 8); oxygen binding"	AT4G37370	3.75846	0	0.182162	1	0.559351	1	0.0283597	1	3.13164	0	2.94095	0	3.15166	0
31993	CATMA3OA08730F1	"auxin-responsive family protein"	AT3G09870	3.74394	0	-0.0275026	1	-0.0265856	1	0.165368	1	3.25033	0	2.84425	0	2.99586	0
20603	CATMA2OA21020F1	"mitochondrial substrate carrier family protein"	AT2G22500	3.7418	0	0.0406034	1	0.532328	1	0.33695	1	3.66958	0	3.25922	0	3.38031	0
57988	CATMA5OA08642R1		AT5E08990	3.73551	0	0.0261134	1	0.386425	1	0.0666317	1	3.76976	0	2.84796	0	3.35134	0
252	CATMA1OA01400R1	"ATGA2OX6/DTA1 (GIBBERELLIN 2-OXIDASE 6); gibberellin 2-beta-dioxygenase"	AT1G02400	3.72703	0	0.0606298	1	0.0685885	1	0.416774	1	3.39276	0	2.9433	0	3.30856	0
25946	CATMA2OC47651R1	"WRKY33 (WRKY DNA-binding protein 33); transcription factor"	AT2G38470	3.71973	0	0.0857104	1	0.963983	8.29896e-06	0.408137	1	3.37454	0	2.92978	0	3.07762	0
15555	CATMA1ON92429F1	"unknown protein"	AT1G13340	3.71073	0	0.461138	1	1.95617	0	0.0928319	1	3.18803	0	1.61996	0	3.2618	0
47073	CATMA4OA14730F1	"disease resistance protein (TIR-NBS-LRR class), putative"	AT4G14370	3.70895	0	-0.125953	1	0.650272	0.998641	0.0626674	1	3.17319	0	3.17244	0	3.13796	0
55193	CATMA4ON94372F1	"kelch repeat-containing F-box family protein"	AT4G39580	3.69944	0	0.227322	1	0.659159	0.760243	0.0717641	1	3.14917	0	2.28166	0	3.25635	0
13025	CATMA1OF00165F1	"CCR4-NOT transcription complex protein, putative"	AT1G27890	3.69248	0	0.0317882	1	0.0605001	1	-0.0294863	1	3.16144	0	2.84862	0	3.24332	0
48561	CATMA4OA24970F1	pseudogene	AT4G23215	3.67079	0	0.160312	1	1.0568	1.14372e-07	-0.067227	1	3.28053	0	2.6613	0	3.74105	0
61970	CATMA5OA39280R1	"zinc finger (C3HC4-type RING finger) family protein"	AT5G43420	3.6614	0	0.115159	1	0.281888	1	-0.0557048	1	3.39824	0	2.91863	0	3.50975	0
2990	CATMA1OA17615R1	"MYB51 (myb domain protein 51); DNA binding / transcription factor"	AT1G18570	3.64275	0	0.00330685	1	0.701656	0.19684	0.447214	1	3.34857	0	3.14008	0	3.18151	0
26692	CATMA2OF00812R1	"unknown protein"	AT2G20142	3.63751	0	-0.113521	1	1.67132	0	0.703784	0.0175154	3.49055	0	2.35474	0	3.31899	0
14732	CATMA1ON102847R1	"disease resistance protein (TIR-NBS class), putative"	AT1G72910	3.63086	0	0.0971691	1	0.795363	0.00759351	0.408341	1	3.38051	0	2.98148	0	3.03283	0
59126	CATMA5OA15610R1	"unknown protein"	AT5G17350	3.62947	0	-0.424709	1	-0.356475	1	0.0894692	1	3.03594	0	2.62381	0	3.13489	0
52130	CATMA4OC42486R1	"mitochondrial substrate carrier family protein"	AT4G24570	3.62811	0	-0.892949	0.000183215	-0.755111	0.0322045	-0.0311694	1	3.32802	0	3.22831	0	2.93139	0
15386	CATMA1ON92336R1	"unknown protein"	AT1G24147	3.62274	0	0.600497	1	2.98765	0	-0.117414	1	3.54003	0	1.92991	0	3.55663	0
43207	CATMA3ON94405F1	"ATPK19/ATPK2 (ARABIDOPSIS THALIANA SERINE/THREONINE PROTEIN KINASE 19, ARABIDOPSIS THALIANA SERINE/THREONINE PROTEIN KINASE 2); kinase"	AT3G08720	3.59536	0	0.0991637	1	0.562572	1	0.318204	1	3.49763	0	2.93828	0	3.20239	0
37329	CATMA3OA47110F1	"embryo-abundant protein-related"	AT3G54150	3.58973	0	-0.115643	1	1.25596	0	0.314654	1	3.59474	0	2.85681	0	3.42915	0
15238	CATMA1ON92241R1	"cytochrome-c oxidase"	AT1G32720	3.56093	0	0.114625	1	0.24671	1	0.0330256	1	3.06843	0	2.51756	0	3.44271	0
61098	CATMA5OA32830R1	"U-box domain-containing protein"	AT5G37490	3.56007	0	0.0589243	1	-0.0437711	1	0.0415327	1	2.36846	0	2.15353	0	2.72408	0
2338	CATMA1OA13490R1	"protein binding"	AT1G14480	3.55828	0	0.170263	1	-0.015339	1	0.382106	1	3.17793	0	2.65563	0	3.44126	0
47546	CATMA4OA17790R1	"lipase class 3 family protein"	AT4G16820	3.55216	0	-0.0101482	1	0.153578	1	0.0261179	1	2.98758	0	2.10645	0	3.13428	0
65506	CATMA5OA60320R1	"PROPEP2 (Elicitor peptide 2 precursor)"	AT5G64890	3.53066	0	0.129997	1	0.623363	1	-0.14582	1	2.54062	0	2.53174	0	3.03205	0
42482	CATMA3ON91100R1	pseudogene	AT3G10114	3.53045	0	0.0399738	1	0.23754	1	0.0391089	1	2.97354	0	2.31014	0	2.9495	0
50496	CATMA4OA36240R1	"AP2 domain-containing transcription factor, putative"	AT4G34410	3.52715	0	-0.0124533	1	0.468677	1	0.22357	1	2.37097	0	1.28535	0	2.62547	0
10883	CATMA1OC71132F1	"phosphoglycerate/bisphosphoglycerate mutase-related"	AT1G09932	3.51235	0	0.443889	1	2.99872	0	0.131338	1	3.37539	0	1.67063	0	3.67994	0
8793	CATMA1OA59210F1	"unknown protein"	AT1G69900	3.51111	0	-0.188452	1	-0.612045	1	0.331938	1	3.25808	0	2.54412	0	3.33558	0
65028	CATMA5OA57740R1	"peptidoglycan-binding LysM domain-containing protein"	AT5G62150	3.50925	0	0.577722	1	0.418736	1	0.0184799	1	3.38924	0	2.52937	0	3.45779	0
60384	CATMA5OA23675R1	ferrochelatase	AT5G26030	3.5088	0	0.0285471	1	0.449704	1	0.237843	1	3.32565	0	2.8268	0	2.95139	0
56687	CATMA5OA00600F1	"lectin protein kinase, putative"	AT5G01540	3.50875	0	0.072979	1	0.752936	0.0347493	-0.00557844	1	3.66806	0	3.08726	0	3.39078	0
20700	CATMA2OA21780R1	"unknown protein"	AT2G23270	3.50243	0	0.311732	1	0.316714	1	-0.00971057	1	3.23444	0	2.57085	0	3.12446	0
1035	CATMA1OA06060F1	"ATEXO70B2 (exocyst subunit EXO70 family protein B2); protein binding"	AT1G07000	3.49952	0	-0.140581	1	0.509128	1	0.205793	1	3.38957	0	2.2384	0	3.27476	0
52956	CATMA4OF01640R1	"AT4G18200/ATPUP7 (Arabidopsis thaliana purine permease 7); purine transporter"	AT4G18197	3.49606	0	0.111969	1	0.199078	1	0.272773	1	3.21336	0	2.98709	0	3.08545	0
47785	CATMA4OA19300F1	"receptor serine/threonine kinase, putative"	AT4G18250	3.4754	0	0.538548	1	2.3109	0	0.265698	1	3.30313	0	2.15572	0	3.12909	0
47266	CATMA4OA16120R1	"ribonuclease III family protein"	AT4G15417	3.46727	0	-0.182709	1	-0.233197	1	-0.0355834	1	3.198	0	1.33024	0	3.05285	0
59834	CATMA5OA19990R1	"unknown protein"	AT5G22530	3.46538	0	0.0663492	1	1.33593	0	0.148059	1	2.97262	0	2.36238	0	2.8604	0
11913	CATMA1OC71884F1	"unknown protein"	AT1G59865	3.45865	0	0.0302217	1	0.101742	1	0.0536281	1	2.22767	0	2.54379	0	2.39658	0
23694	CATMA2OA40020R1	"unknown protein"	AT2G41640	3.44999	0	-0.77648	0.0159222	-0.26902	1	-0.0283164	1	3.52213	0	3.02475	0	3.06627	0
25172	CATMA2OC47061R1	"unknown protein"	AT2G04495	3.44278	0	0.166098	1	1.39785	0	0.0447541	1	3.38877	0	2.27927	0	3.40699	0
51166	CATMA4OA40050R1	"unknown protein"	AT4G38560	3.43829	0	0.556468	1	1.09629	1.64875e-08	-0.360667	1	3.09417	0	2.1202	0	3.46913	0
68340	CATMA5OF03347R1	"S-locus protein-related"	AT5G43620	3.43748	0	0.0770256	1	0.291856	1	0.431531	1	2.6118	0	2.18998	0	2.95343	0
68708	CATMA5ON102990R1	"curculin-like (mannose-binding) lectin family protein"	AT5G18470	3.43538	0	-0.270606	1	1.40765	0	0.268325	1	3.11477	0	2.23583	0	3.04575	0
37086	CATMA3OA45430R1	"unknown protein"	AT3G52520	3.41803	0	0.129361	1	-0.377357	1	0.321459	1	3.46915	0	3.08515	0	3.11083	0
46895	CATMA4OA13560F1	"DVL10/RTFL12 (ROTUNDIFOLIA LIKE 12)"	AT4G13395	3.39942	0	-0.0623546	1	0.865615	0.000515331	0.00605151	1	3.45826	0	2.69818	0	3.0616	0
22331	CATMA2OA31870F1	"AP2 domain-containing transcription factor family protein"	AT2G33710	3.39806	0	-0.225909	1	-0.162377	1	-0.085623	1	3.07753	0	2.6498	0	3.35553	0
8797	CATMA1OA59230F1	"ATGSTU12 (Arabidopsis thaliana Glutathione S-transferase (class tau) 12); glutathione transferase"	AT1G69920	3.38414	0	0.0304593	1	0.472232	1	-0.106754	1	2.3433	0	2.63945	0	2.79356	0
22726	CATMA2OA34180R1	"YLS9 (YELLOW-LEAF-SPECIFIC GENE 9)"	AT2G35980	3.37658	0	0.188138	1	1.50818	0	-0.113365	1	2.47184	0	2.1061	0	2.41502	0
13869	CATMA1ON102022F1	"protein phosphatase 2C, putative / PP2C, putative"	AT1G07160	3.37084	0	-0.12572	1	-0.374315	1	0.0570873	1	3.57761	0	3.71531	0	3.08422	0
64200	CATMA5OA52970R1	"CYP81F2 (cytochrome P450, family 81, subfamily F, polypeptide 2); oxygen binding"	AT5G57220	3.36809	0	0.218259	1	0.585588	1	0.235237	1	3.04269	0	2.83469	0	2.92929	0
48750	CATMA4OA26060R1	"unknown protein"	AT4G24310	3.36722	0	0.185418	1	0.493855	1	0.0803286	1	2.57902	0	1.26697	0	2.98322	0
49078	CATMA4OA27720R1	"ACS7 (1-Amino-cyclopropane-1-carboxylate synthase 7); 1-aminocyclopropane-1-carboxylate synthase"	AT4G26200	3.36396	0	-0.220024	1	-1.12485	3.88611e-09	-0.596546	0.873811	3.42111	0	3.14489	0	3.58124	0
21141	CATMA2OA24570F1	"calmodulin-binding family protein"	AT2G26190	3.35894	0	0.0249226	1	0.300597	1	0.132525	1	3.11425	0	2.75812	0	3.00539	0
10174	CATMA1OA67500R1	"VQ motif-containing protein"	AT1G78410	3.3465	0	0.223406	1	0.783132	0.011867	0.262326	1	2.59137	0	2.96874	0	2.47207	0
47995	CATMA4OA20730F1	"disease resistance family protein"	AT4G19515	3.34594	0	-0.0916991	1	0.170957	1	-0.0134163	1	2.4514	0	2.89155	0	2.84283	0
37944	CATMA3OA50770R1	"protein kinase family protein"	AT3G57740	3.3458	0	-0.135473	1	0.100083	1	0.161988	1	3.067	0	2.3326	0	2.89861	0
24599	CATMA2OA45400F1	"unknown protein"	AT2G46940	3.34308	0	0.262585	1	0.67476	0.467133	0.180711	1	2.78795	0	1.57875	0	3.03679	0
12228	CATMA1OC72124R1	"disease resistance protein (TIR-NBS class), putative"	AT1G72920	3.33857	0	0.23429	1	1.58872	0	0.417424	1	3.40876	0	2.82118	0	3.00068	0
4285	CATMA1OA25965F1	"STZ (SALT TOLERANCE ZINC FINGER); nucleic acid binding / transcription factor/ zinc ion binding"	AT1G27730	3.33847	0	-0.801529	0.00640495	0.0487296	1	-0.223025	1	3.18944	0	2.90806	0	2.86682	0
18231	CATMA2OA00260F1	"ATPAP1 (PHOSPHATIDIC ACID PHOSPHATASE 1); phosphatidate phosphatase"	AT2G01180	3.3353	0	-0.341884	1	-0.339667	1	-0.0389159	1	3.20115	0	3.24761	0	3.18258	0
32666	CATMA3OA12750R1	"calmodulin-binding family protein"	AT3G13600	3.33499	0	-0.0376999	1	-0.0142264	1	0.109745	1	3.41625	0	2.01263	0	3.38341	0
16840	CATMA1ON95224R1	"disease resistance protein (TIR-NBS class), putative"	AT1G72900	3.33011	0	0.0715688	1	0.679371	0.403696	0.477853	1	3.14256	0	2.76088	0	2.67747	0
58907	CATMA5OA14140F1	"glycosyl hydrolase family 81 protein"	AT5G15870	3.31271	0	0.00421443	1	0.290316	1	0.0822049	1	2.93514	0	2.074	0	3.0085	0
33255	CATMA3OA16260F1	"phytochelatin synthetase-related"	AT3G16860	3.3	0	0.16776	1	0.464684	1	0.0113476	1	2.99656	0	1.64136	0	3.14885	0
53721	CATMA4ON100290F1	"unknown protein"	AT4G18540	3.29452	0	-0.0493485	1	0.0145815	1	0.158131	1	2.59017	0	0.477294	1	1.92564	0
65833	CATMA5OA62040F1	"unknown protein"	AT5G66650	3.2807	0	-0.778285	0.0149247	-0.995948	1.98053e-06	0.338403	1	3.61359	0	3.27164	0	3.16915	0
65747	CATMA5OA61570F1	"CPK28 (calcium-dependent protein kinase 28)"	AT5G66210	3.28026	0	0.00012792	1	0.448461	1	0.31722	1	2.97201	0	2.70359	0	2.51092	0
31051	CATMA3OA03160F1	"disease resistance protein (TIR-NBS class), putative"	AT3G04210	3.27444	0	0.290709	1	1.3706	0	0.442997	1	2.88436	0	2.35518	0	2.41847	0
31598	CATMA3OA06420R1	"proline-rich family protein"	AT3G07195	3.26594	0	-0.0876215	1	-0.029947	1	-0.240315	1	2.9813	0	2.25018	0	2.93942	0
47069	CATMA4OA14700F1	"zinc finger (C3HC4-type RING finger) family protein / ankyrin repeat family protein"	AT4G14365	3.26515	0	0.163455	1	1.71875	0	0.261886	1	3.35961	0	2.49611	0	2.94085	0
72693	CATMA5ON99941F1	"unknown protein"	AT5G64870	3.2641	0	0.0242478	1	-0.11081	1	0.121354	1	3.09306	0	2.31513	0	3.16055	0
54602	CATMA4ON90360R1	"protein kinase family protein"	AT4G23160	3.25771	0	0.136103	1	1.76855	0	0.48373	1	3.21521	0	1.93744	0	2.85945	0
5967	CATMA1OA40130F1	"unknown protein"	AT1G49000	3.23801	0	-0.169289	1	-0.111203	1	-0.0341609	1	3.26884	0	2.38501	0	3.03081	0
26681	CATMA2OF00788F1	"FUT4 (fucosyltransferase 4); fucosyltransferase"	AT2G15390	3.22909	0	0.286937	1	1.32906	0	0.390793	1	2.64585	0	2.53463	0	2.89139	0
3321	CATMA1OA19510F1	"OPCL1 (OPC-8:0 COA LIGASE1); 4-coumarate-CoA ligase"	AT1G20510	3.22655	0	0.46494	1	1.96365	0	0.508333	1	3.00733	0	2.15231	0	2.63787	0
27722	CATMA2ON101867R1	"protein phosphatase 2C, putative / PP2C, putative"	AT2G40180	3.21726	0	0.18449	1	0.138974	1	-0.0392398	1	2.79088	0	1.81015	0	2.69774	0
14734	CATMA1ON102848R1	"disease resistance protein (TIR-NBS class), putative"	AT1G72940	3.21609	0	0.094905	1	1.03045	4.0118e-07	0.303193	1	3.31552	0	2.74949	0	3.07358	0
45571	CATMA4OA01890F1	"chitinase, putative"	AT4G01700	3.21559	0	0.10577	1	-0.0533823	1	-0.095636	1	2.69275	0	1.25825	0	2.81114	0
11038	CATMA1OC71233R1	"WAKL2 (WALL ASSOCIATED KINASE-LIKE 2); kinase"	AT1G16130	3.21388	0	-0.0959844	1	-0.282353	1	-0.130308	1	3.32469	0	2.65779	0	3.35021	0
51548	CATMA4OC42051R1	"drought-responsive family protein"	AT4G02200	3.21363	0	-0.0557452	1	0.0256402	1	0.320587	1	2.86847	0	2.84175	0	2.45037	0
53618	CATMA4ON100199R1	"AtNUDT7 (ARABIDOPSIS THALIANA NUDIX HYDROLASE HOMOLOG 7); hydrolase"	AT4G12720	3.21321	0	0.0577245	1	1.13242	2.6341e-09	0.641643	0.181542	3.34896	0	2.60817	0	2.91376	0
7517	CATMA1OA50640F1	"MLO6 (MILDEW RESISTANCE LOCUS O 6); calmodulin binding"	AT1G61560	3.21284	0	0.264204	1	0.26725	1	-0.0368263	1	2.859	0	2.04118	0	2.93078	0
46598	CATMA4OA11410R1	"ACS6 (1-AMINOCYCLOPROPANE-1-CARBOXYLIC ACID (ACC) SYNTHASE 6)"	AT4G11280	3.21171	0	0.135403	1	0.715507	0.124606	-0.0298285	1	2.84638	0	2.57641	0	2.91083	0
72121	CATMA5ON99431F1	"CCR4-NOT transcription complex protein, putative"	AT5G22250	3.20959	0	-0.0921271	1	-0.0325627	1	0.0110367	1	2.94629	0	2.29226	0	3.06492	0
45518	CATMA4OA01560R1	"unknown protein"	AT4G01360	3.20064	0	0.0923006	1	1.10222	1.22437e-08	0.0446598	1	2.79065	0	2.25538	0	2.67023	0
9399	CATMA1OA62840F1	"ATNUDT21 (Arabidopsis thaliana Nudix hydrolase homolog 21); hydrolase"	AT1G73540	3.20023	0	-0.161658	1	0.180535	1	0.182932	1	3.47681	0	2.93156	0	3.07053	0
65995	CATMA5OA62900F1	"AZF1 (ARABIDOPSIS ZINC-FINGER PROTEIN 1); nucleic acid binding / transcription factor/ zinc ion binding"	AT5G67450	3.18817	0	-0.0380262	1	0.0704625	1	-0.293141	1	2.96213	0	1.87791	0	3.06037	0
72608	CATMA5ON99861R1	"calmodulin-binding family protein"	AT5G57010	3.18738	0	0.00792147	1	0.614995	1	0.0860098	1	2.56142	0	1.56854	0	2.8663	0
20825	CATMA2OA22500F1	pseudogene	AT2G24160	3.18563	0	0.330878	1	1.01933	6.75062e-07	0.150845	1	2.53402	0	1.64356	0	2.56026	0
37909	CATMA3OA50530F1	"CPK32 (CALCIUM-DEPENDENT PROTEIN KINASE 32); calcium- and calmodulin-dependent protein kinase/ kinase"	AT3G57530	3.1834	0	-0.0621705	1	0.359878	1	0.172652	1	3.14984	0	2.3179	0	3.05257	0
47893	CATMA4OA19990F1	"AT-HSFA4A (Arabidopsis thaliana heat shock transcription factor A4A); DNA binding / transcription factor"	AT4G18880	3.18107	0	-0.274282	1	0.113975	1	-0.122017	1	3.06075	0	2.51701	0	3.07829	0
60374	CATMA5OA23590R1	"leucine-rich repeat family protein / protein kinase family protein"	AT5G25930	3.17055	0	0.24364	1	0.792869	0.00832181	0.251162	1	2.29126	0	2.57513	0	2.38777	0
11362	CATMA1OC71475R1	"unknown protein"	AT1G30757	3.16862	0	0.0058813	1	-0.146783	1	0.00260336	1	2.80611	0	2.17605	0	2.77251	0
11477	CATMA1OC71580F1	"unknown protein"	AT1G36640	3.16076	0	0.0366634	1	1.10403	1.11868e-08	-0.211826	1	2.83033	0	1.72869	0	3.00507	0
67416	CATMA5OC65017R1	"disease resistance protein (TIR-NBS-LRR class), putative"	AT5G58120	3.15356	0	-0.421596	1	0.234585	1	-0.0176792	1	3.211	0	2.60345	0	2.85034	0
46686	CATMA4OA12000R1	"protein kinase family protein"	AT4G11890	3.15205	0	0.306365	1	1.88038	0	-0.038208	1	2.62652	0	1.80822	0	3.06327	0
48556	CATMA4OA24940R1	"CRK10 (CYSTEINE-RICH RLK10); kinase"	AT4G23180	3.14537	0	-0.0627632	1	0.422423	1	0.259883	1	3.1093	0	2.26634	0	2.59629	0
11075	CATMA1OC71260F1	"unknown protein"	AT1G17380	3.13813	0	0.277092	1	2.04385	0	-0.0459446	1	2.84423	0	2.03889	0	2.904	0
8799	CATMA1OA59240F1	"ATGSTU11 (Arabidopsis thaliana Glutathione S-transferase (class tau) 11); glutathione transferase"	AT1G69930	3.13441	0	0.532051	1	0.469059	1	-0.683371	0.0386075	2.99584	0	3.38977	0	3.58536	0
62064	CATMA5OA39835R1	"CAD1 (CADMIUM SENSITIVE 1)"	AT5G44070	3.13037	0	0.169308	1	0.496005	1	0.300201	1	3.17759	0	2.74178	0	2.70716	0
52128	CATMA4OC42484R1	"hydrolase, acting on ester bonds"	AT4G24380	3.12924	0	-0.0532753	1	0.875201	0.000351101	0.345949	1	3.14819	0	2.40228	0	2.51115	0
11736	CATMA1OC71762R1	"cryptdin protein-related"	AT1G51915	3.12085	0	0.297621	1	-0.125831	1	-0.114621	1	2.69513	0	2.42426	0	2.40181	0
54128	CATMA4ON90076R1	"RPS2 (RESISTANT TO P. SYRINGAE 2)"	AT4G26090	3.11641	0	0.0195988	1	0.624903	1	-0.0555181	1	2.74761	0	1.94884	0	2.87277	0
24230	CATMA2OA43300R1	"ATERF13/EREBP (ETHYLENE-RESPONSIVE ELEMENT BINDING FACTOR 13); DNA binding / transcription factor"	AT2G44840	3.11046	0	0.219798	1	1.1765	2.60158e-10	0.0771685	1	3.36341	0	2.70001	0	3.25437	0
51754	CATMA4OC42217R1	"ankyrin repeat family protein"	AT4G11000	3.10828	0	-0.0726731	1	0.317421	1	0.00907593	1	3.01927	0	2.55685	0	3.11177	0
48618	CATMA4OA25460R1	"unknown protein"	AT4G23610	3.10679	0	-0.0905213	1	0.684572	0.342043	-0.0177937	1	2.31005	0	2.26815	0	2.61804	0
13193	CATMA1OF02529F1	"VQ motif-containing protein"	AT1G21326	3.10395	0	-0.330186	1	-0.328107	1	-0.0502608	1	2.64151	0	2.10322	0	2.41344	0
60955	CATMA5OA31080F1	"auxin-responsive family protein"	AT5G35735	3.10389	0	-0.820295	0.00318058	-0.0769832	1	-0.125692	1	3.21376	0	2.44608	0	2.78088	0
26813	CATMA2OF02874F1	"UDP-glucoronosyl/UDP-glucosyl transferase family protein"	AT2G36770	3.09759	0	-0.105466	1	0.42053	1	0.170102	1	2.77995	0	2.89367	0	2.95493	0
12259	CATMA1OC72150F1	"unknown protein"	AT1G74440	3.09609	0	0.350507	1	1.12687	3.51213e-09	0.397682	1	3.10679	0	1.56544	0	2.76339	0
22675	CATMA2OA33840F1	"unknown protein"	AT2G35658	3.09398	0	-0.0525344	1	0.170515	1	0.000702589	1	2.77768	0	2.41577	0	2.73033	0
36054	CATMA3OA38990R1	"ATEXLA3 (ARABIDOPSIS THALIANA EXPANSIN-LIKE A3)"	AT3G45960	3.09298	0	-0.554031	1	0.417449	1	0.0638648	1	2.83983	0	2.09454	0	2.97921	0
58713	CATMA5OA12910F1	"cinnamoyl-CoA reductase-related"	AT5G14700	3.09084	0	0.470887	1	0.718731	0.111893	0.431294	1	3.22945	0	2.94285	0	2.87176	0
52192	CATMA4OC42533R1	"unknown protein"	AT4G28085	3.07658	0	-0.329609	1	0.304208	1	0.0577453	1	2.97454	0	2.40265	0	2.82987	0
33030	CATMA3OA14930R1	"unknown protein"	AT3G15518	3.07548	0	-0.0794903	1	0.343577	1	-0.296058	1	2.9522	0	2.53807	0	2.83752	0
34365	CATMA3OA23230F1	"ethylene-responsive factor, putative"	AT3G23230	3.07248	0	-0.0365578	1	0.509864	1	0.157865	1	2.86379	0	2.78512	0	2.78475	0
13786	CATMA1ON101946R1	"ATMPK11 (Arabidopsis thaliana MAP kinase 11); MAP kinase/ kinase"	AT1G01560	3.07154	0	0.0584716	1	-1.01955	6.682e-07	0.149071	1	2.79956	0	3.36726	0	3.00767	0
16022	CATMA1ON92683R1	"protein kinase family protein"	AT1G11050	3.06878	0	0.210258	1	0.859449	0.000658208	0.315826	1	2.84971	0	2.4603	0	2.67464	0
51368	CATMA4OA41020R1	"unknown protein"	AT4G39670	3.06379	0	-0.0459616	1	1.19767	8.12994e-11	0.0536985	1	3.50238	0	2.89931	0	2.48814	0
61304	CATMA5OA34630R1	"protein kinase family protein"	AT5G39020	3.05359	0	0.106826	1	0.366267	1	0.0860955	1	2.81874	0	2.34412	0	2.82654	0
63785	CATMA5OA50550F1	"ankyrin repeat family protein"	AT5G54710	3.04389	0	0.0438266	1	0.572466	1	0.320084	1	2.91563	0	2.61742	0	2.5303	0
49454	CATMA4OA30120R1	"unknown protein"	AT4G28460	3.04031	0	0.395842	1	0.340686	1	0.0392125	1	3.30749	0	1.69701	0	2.77702	0
2663	CATMA1OA15410F1	"latex-abundant protein, putative (AMC8) / caspase family protein"	AT1G16420	3.03153	0	-0.0838297	1	0.398881	1	0.0531681	1	1.89998	0	2.53937	0	2.83395	0
9294	CATMA1OA62170R1	"disease resistance protein (TIR-NBS class), putative"	AT1G72950	3.03087	0	0.153742	1	0.923759	4.72532e-05	0.294587	1	3.13178	0	2.28845	0	2.66385	0
3810	CATMA1OA22600R1	"unknown protein"	AT1G23710	3.03033	0	-0.225911	1	0.0561888	1	0.0469081	1	2.83334	0	2.33569	0	2.58562	0
7821	CATMA1OA52950F1	"unknown protein"	AT1G63720	3.03006	0	-0.170305	1	0.237088	1	-0.162669	1	2.89701	0	2.29784	0	2.84133	0
8080	CATMA1OA54720R1	"ATPP2-A5; transmembrane receptor"	AT1G65390	3.03001	0	-0.251813	1	-0.51491	1	0.0217899	1	3.11295	0	2.89994	0	2.99302	0
10592	CATMA1OA70050R1	"CCR2 (CINNAMOYL COA REDUCTASE)"	AT1G80820	3.02816	0	0.277122	1	1.00451	1.3392e-06	-0.0326565	1	2.79192	0	2.39996	0	2.78381	0
64981	CATMA5OA57490F1	"BON1 (BONZAI1); calcium-dependent phospholipid binding"	AT5G61900	3.02401	0	0.307565	1	0.752852	0.0348518	0.261256	1	2.9332	0	2.44685	0	2.80284	0
36812	CATMA3OA43940R1	"AAA-type ATPase family protein"	AT3G50930	3.02101	0	0.249117	1	1.7912	0	0.34942	1	3.3489	0	2.83193	0	2.93904	0
9044	CATMA1OA60720R1	"disease resistance family protein / LRR family protein"	AT1G71400	3.0145	0	0.46786	1	0.789167	0.00952852	0.280388	1	2.7365	0	2.38477	0	2.88914	0
65837	CATMA5OA62080F1	"unknown protein"	AT5G66675	3.01327	0	-0.0170851	1	0.222882	1	0.106035	1	2.98833	0	2.56893	0	2.76291	0
37927	CATMA3OA50650F1	"protein kinase family protein"	AT3G57640	3.01226	0	-0.327229	1	0.0821036	1	0.0451791	1	2.63948	0	1.99459	0	2.61441	0
7503	CATMA1OA50410F1	"S-locus lectin protein kinase family protein"	AT1G61360	3.01109	0	0.0619056	1	-0.0236046	1	0.203253	1	2.83778	0	2.358	0	2.66481	0
22976	CATMA2OA35700R1	"zinc finger (C2H2 type) family protein (ZAT11)"	AT2G37430	3.00026	0	0.182616	1	0.105327	1	0.181476	1	3.44206	0	3.00255	0	2.84021	0
50452	CATMA4OA35980R1	"C2 domain-containing protein"	AT4G34150	3.00016	0	0.14507	1	0.732326	0.0707275	0.89891	3.04663e-06	3.16577	0	2.46854	0	2.28901	0
8446	CATMA1OA57210R1	"Fe-S metabolism associated domain-containing protein"	AT1G67810	2.99656	0	0.191425	1	0.880313	0.000285656	-0.3065	1	2.4623	0	1.5156	0	2.87926	0
51351	CATMA4OA40950F1	"kelch repeat-containing F-box family protein"	AT4G39570	2.98768	0	0.402725	1	0.157677	1	0.207608	1	2.27158	0	1.93061	0	2.39768	0
8842	CATMA1OA59450R1	"MMP (MATRIX METALLOPROTEINASE); metalloendopeptidase"	AT1G70170	2.97948	0	0.366765	1	1.04688	1.84127e-07	0.00448739	1	1.98029	0	1.00817	1.56095e-09	2.66287	0
61390	CATMA5OA35430R1	"unknown protein"	AT5G39785	2.97913	0	0.0123985	1	0.186394	1	0.142369	1	2.57273	0	2.13349	0	2.68633	0
28877	CATMA2ON94805F1	"ankyrin repeat family protein"	AT2G24600	2.96943	0	0.10254	1	0.508627	1	0.341635	1	3.25933	0	2.90381	0	2.67109	0
26524	CATMA2OD02863R1	"unknown protein"	AT2G32200	2.96916	0	-0.781434	0.0133265	-0.410562	1	-0.0367601	1	3.50074	0	3.04309	0	2.80314	0
65467	CATMA5OA60090F1	"U-box domain-containing protein"	AT5G64660	2.96117	0	-0.275969	1	-0.0316922	1	-0.0598446	1	2.81331	0	2.59719	0	2.83336	0
4689	CATMA1OA28820F1	"unknown protein"	AT1G30755	2.95723	0	0.284303	1	0.30335	1	0.213927	1	2.57847	0	2.62174	0	3.04134	0
8461	CATMA1OA57310F1	"glycosyl transferase family 17 protein"	AT1G67880	2.95692	0	0.356584	1	0.160878	1	0.207516	1	2.63192	0	1.37733	0	2.95819	0
54216	CATMA4ON90125R1	"CYP82C3 (cytochrome P450, family 82, subfamily C, polypeptide 3); oxygen binding"	AT4G31950	2.95588	0	1.94814	0	1.66976	0	0.165224	1	1.27503	0	0.418598	1	2.01643	0
65194	CATMA5OA58720R1	"octicosapeptide/Phox/Bem1p (PB1) domain-containing protein"	AT5G63130	2.9538	0	0.0572992	1	0.172046	1	-0.230682	1	2.85913	0	2.6343	0	2.56805	0
58391	CATMA5OA11110F1	"proline-rich family protein"	AT5G12880	2.95317	0	-0.476727	1	0.311772	1	-0.139489	1	3.0973	0	1.3462	0	2.9551	0
9901	CATMA1OA65860F1	"calcium-binding EF hand family protein"	AT1G76650	2.95086	0	-0.656485	0.858392	0.181104	1	0.23084	1	3.31533	0	2.69401	0	2.71398	0
50257	CATMA4OA34790F1	"EDA39 (embryo sac development arrest 39); calmodulin binding"	AT4G33050	2.94009	0	0.00344074	1	0.762762	0.0246035	0.0516746	1	3.07552	0	2.63259	0	2.88697	0
34372	CATMA3OA23245R1	"AtMYB15/AtY19/MYB15 (myb domain protein 15); DNA binding"	AT3G23250	2.94007	0	0.0430413	1	1.21481	3.25198e-11	-0.377877	1	3.11591	0	2.59335	0	2.94254	0
47770	CATMA4OA19190R1	"WRKY28 (WRKY DNA-binding protein 28); transcription factor"	AT4G18170	2.93648	0	0.179052	1	0.399029	1	-0.0512985	1	3.0452	0	2.22042	0	2.89229	0
54058	CATMA4ON90029R1	"protein phosphatase 2C, putative / PP2C, putative"	AT4G08260	2.93636	0	-0.0251469	1	0.0648882	1	0.158732	1	2.82558	0	2.52369	0	2.7895	0
30829	CATMA3OA01740F1	"phosphoprotein phosphatase"	AT3G02800	2.92432	0	0.139374	1	0.455955	1	0.0780573	1	2.62519	0	2.83402	0	2.59996	0
34084	CATMA3OA21390R1	"unknown protein"	AT3G21520	2.91746	0	-0.0498876	1	0.1024	1	-0.259089	1	2.53208	0	0.602106	0.36706	2.36676	0
50490	CATMA4OA36210R1	"transducin family protein / WD-40 repeat family protein"	AT4G34380	2.9174	0	0.159903	1	0.0563031	1	0.341003	1	2.77273	0	2.55564	0	3.55398	0
5518	CATMA1OA36340R1	"zinc-binding family protein"	AT1G43000	2.91433	0	0.143472	1	0.0429927	1	0.0402535	1	1.71884	0	1.75868	0	2.06795	0
27674	CATMA2ON101822R1	"unknown protein"	AT2G36220	2.91271	0	-0.606697	1	-0.408048	1	-0.0658851	1	3.12259	0	2.32731	0	2.70953	0
39844	CATMA3OC57695R1	"disease resistance protein (CC-NBS-LRR class), putative"	AT3G50950	2.91127	0	-0.123592	1	0.365232	1	0.235453	1	2.86339	0	2.21137	0	2.91026	0
33581	CATMA3OA18300F1	"MKS1 (MAP KINASE SUBSTRATE 1)"	AT3G18690	2.9057	0	-0.571899	1	-0.282102	1	-0.400527	1	3.22068	0	2.48391	0	3.05952	0
33112	CATMA3OA15450R1	"CES101 (CALLUS EXPRESSION OF RBCS 101); carbohydrate binding / kinase"	AT3G16030	2.90169	0	0.511157	1	0.495142	1	0.0111245	1	2.21427	0	2.08444	0	2.49742	0
34929	CATMA3OA26754F1	"ubiquitin family protein"	AT3G26980	2.89916	0	-0.122979	1	0.406235	1	0.00920106	1	2.69504	0	2.1877	0	2.59126	0
48497	CATMA4OA24560F1	"ACR7 (ACT Domain Repeat 7)"	AT4G22780	2.89834	0	0.0312072	1	0.231487	1	0.072801	1	2.68281	0	1.77301	0	2.84581	0
28349	CATMA2ON90706F1	"VQ motif-containing protein"	AT2G22880	2.89821	0	-1.25764	0	-1.03115	3.88075e-07	-0.196112	1	3.25546	0	2.98571	0	2.80367	0
1752	CATMA1OA09920R1	"protein kinase family protein"	AT1G11050	2.89495	0	-0.0684226	1	0.256667	1	-0.0431004	1	3.06678	0	2.3408	0	2.96042	0
37757	CATMA3OA49680F1	"SIB1 (SIGMA FACTOR BINDING PROTEIN 1); binding"	AT3G56710	2.89401	0	0.0293613	1	1.94095	0	0.171221	1	2.85951	0	1.95138	0	2.67763	0
64615	CATMA5OA55520F1	"ATEXO70H7 (EXOCYST SUBUNIT EXO70 FAMILY PROTEIN H7); protein binding"	AT5G59730	2.89136	0	-0.299204	1	0.0817354	1	-0.146932	1	2.88969	0	2.22031	0	2.73848	0
59860	CATMA5OA20160R1	"disease resistance protein (TIR-NBS-LRR class), putative"	AT5G22690	2.8821	0	-0.386701	1	-0.215432	1	0.0662678	1	2.88302	0	2.57035	0	2.5748	0
12547	CATMA1OC72346F1	"unknown protein"	AT1G36622	2.87879	0	0.0486595	1	-0.0107824	1	-0.212159	1	2.97945	0	2.53211	0	2.96475	0
48349	CATMA4OA23630F1	"unknown protein"	AT4G21920	2.87487	0	-0.0210862	1	0.318512	1	-0.0395877	1	2.86768	0	2.64269	0	2.51918	0
72475	CATMA5ON99745F1	"protein kinase family protein"	AT5G46080	2.86874	0	-0.0948316	1	0.342539	1	0.246949	1	2.55426	0	2.2141	0	2.45077	0
72349	CATMA5ON99617F1	"auxin-responsive family protein"	AT5G35735	2.86675	0	-0.504454	1	0.131853	1	0.136842	1	2.80974	0	2.25981	0	2.67079	0
23203	CATMA2OA37060F1	"unknown protein"	AT2G38790	2.85614	0	0.0492198	1	0.223349	1	0.267476	1	2.56286	0	1.92086	0	2.50496	0
43403	CATMA3ON94499F1	"haloacid dehalogenase-like hydrolase family protein"	AT3G25610	2.85461	0	0.116564	1	0.417682	1	-0.0747717	1	2.17361	0	2.19428	0	2.13597	0
39989	CATMA3OC57822F1	"WRKY70 (WRKY DNA-binding protein 70); transcription factor"	AT3G56400	2.85425	0	0.441286	1	2.54463	0	0.341562	1	2.81604	0	1.63319	0	2.59376	0
28008	CATMA2ON90516R1	pseudogene	AT2G05050	2.84761	0	0.0300542	1	0.192885	1	-0.025212	1	3.0403	0	2.49426	0	2.70121	0
22808	CATMA2OA34695R1	"unknown protein"	AT2G36440	2.84753	0	-0.0441022	1	0.0355518	1	0.0369844	1	2.45418	0	0.826691	2.7001e-05	2.26444	0
23044	CATMA2OA36110R1	"DC1 domain-containing protein"	AT2G37820	2.8436	0	0.0987321	1	0.616926	1	0.127045	1	2.28394	0	1.04151	2.11378e-10	2.6815	0
31844	CATMA3OA07860R1	"alpha 1,4-glycosyltransferase family protein / glycosyltransferase sugar-binding DXD motif-containing protein"	AT3G09020	2.84277	0	0.124132	1	0.975313	5.01996e-06	0.179102	1	2.50634	0	1.85922	0	2.5293	0
21199	CATMA2OA24855F1	AR781	AT2G26530	2.84009	0	-0.0530585	1	0.982848	3.58215e-06	-0.03392	1	3.10099	0	2.48136	0	2.72733	0
20350	CATMA2OA19595R1	pEARLI4	AT2G20960	2.83944	0	-0.398691	1	-0.171057	1	-0.110393	1	2.8659	0	1.90201	0	2.82011	0
10385	CATMA1OA68810F1	"wall-associated kinase, putative"	AT1G79680	2.8368	0	0.10024	1	0.481925	1	-0.16582	1	2.49738	0	2.53724	0	2.92127	0
15232	CATMA1ON92238R1	"ATXTH17 (XYLOGLUCAN ENDOTRANSGLUCOSYLASE/HYDROLASE 17); hydrolase, acting on glycosyl bonds"	AT1G65310	2.83546	0	-1.18786	1.62599e-10	-1.06067	9.49089e-08	0.609077	0.570669	3.17389	0	2.82501	0	2.37599	0
21503	CATMA2OA26840F1	"unknown protein"	AT2G28400	2.83392	0	-0.346807	1	0.13244	1	0.056319	1	2.85029	0	2.19218	0	2.53956	0
67971	CATMA5OD03321F1	"unknown protein"	AT5G36920	2.8333	0	-0.251352	1	-0.456295	1	0.117413	1	2.87444	0	2.70602	0	2.71423	0
48157	CATMA4OA22270F1	"calcium-binding protein, putative"	AT4G20780	2.83145	0	-0.00607533	1	0.648885	1	0.340172	1	2.6437	0	2.14718	0	2.61721	0
48563	CATMA4OA24980F1	"protein kinase family protein"	AT4G23220	2.8288	0	0.125412	1	0.730103	0.0762777	0.0531951	1	2.40502	0	1.85501	0	2.66902	0
13960	CATMA1ON102122R1	"APK2A (PROTEIN KINASE 2A); kinase"	AT1G14370	2.8276	0	-0.0815931	1	0.665397	0.62651	0.260461	1	2.67089	0	2.33975	0	2.59157	0
5515	CATMA1OA36330F1	"ATBZIP60 (BASIC REGION/LEUCINE ZIPPER MOTIF 60); DNA binding / transcription factor"	AT1G42990	2.82588	0	-0.174697	1	0.0786891	1	0.0844541	1	2.87155	0	2.26931	0	2.71085	0
62841	CATMA5OA44660F1	"defense protein-related"	AT5G48657	2.82335	0	-0.321352	1	0.466285	1	-0.0954725	1	2.96401	0	2.15373	0	2.96397	0
66490	CATMA5OC64307R1	"unknown protein"	AT5G19240	2.82068	0	-0.110393	1	0.946718	1.76614e-05	0.120368	1	2.81534	0	2.25673	0	2.4484	0
13109	CATMA1OF00443F1	"ATPUP18 (Arabidopsis thaliana purine permease 18); purine transporter"	AT1G57990	2.81741	0	-0.523484	1	-0.0722095	1	0.00395573	1	2.89389	0	2.39304	0	2.38372	0
71891	CATMA5ON99106F1	"ATEXO70H7 (EXOCYST SUBUNIT EXO70 FAMILY PROTEIN H7); protein binding"	AT5G59730	2.80966	0	-0.263166	1	0.0992569	1	-0.0909613	1	2.76467	0	2.23312	0	2.65214	0
62700	CATMA5OA43885R1	"RBOHD (RESPIRATORY BURST OXIDASE PROTEIN D)"	AT5G47910	2.80817	0	0.0671569	1	-0.0476709	1	-0.0726084	1	2.42512	0	2.39868	0	2.20868	0
3366	CATMA1OA19900R1	"zinc finger (C3HC4-type RING finger) family protein"	AT1G20823	2.80755	0	-0.0141969	1	-0.189697	1	0.0189186	1	2.87495	0	2.66198	0	2.46753	0
2181	CATMA1OA12480F1	"unknown protein"	AT1G13480	2.80488	0	0.215661	1	0.856459	0.000740718	-0.024506	1	2.42511	0	1.95481	0	3.05024	0
15905	CATMA1ON92624F1	"anthranilate synthase beta subunit, putative","anthranilate synthase beta subunit, putative","anthranilate synthase beta subunit, putative","anthranilate synthase beta subunit, putative","ASB1 (ANTHRANILATE SYNTHASE BETA SUBUNIT 1); anthranilate synthase"	AT1G24807	2.80392	0	0.232878	1	0.927853	3.97142e-05	0.0429127	1	2.16574	0	2.52958	0	2.27917	0
27786	CATMA2ON101923R1	"ATCNGC11 (cyclic nucleotide gated channel 11); calmodulin binding / cyclic nucleotide binding / ion channel"	AT2G46440	2.80235	0	0.176271	1	1.43839	0	-0.318058	1	2.35859	0	1.57847	0	2.60628	0
4381	CATMA1OA26550F1	"ATERF11/ERF11 (ERF domain protein 11); DNA binding / transcription factor/ transcriptional repressor"	AT1G28370	2.7957	0	-0.0385871	1	0.741723	0.0512696	-0.0558814	1	2.8815	0	2.47323	0	2.82663	0
3068	CATMA1OA18050R1	"unknown protein"	AT1G19020	2.79343	0	-0.212832	1	0.777669	0.0144555	0.156939	1	3.33742	0	2.76121	0	2.38812	0
51362	CATMA4OA41005R1	"GGT1; gamma-glutamyltransferase"	AT4G39640	2.78295	0	-0.114579	1	0.111534	1	0.130216	1	2.56002	0	2.33496	0	2.70274	0
2137	CATMA1OA12220F1	"haloacid dehalogenase-like hydrolase family protein"	AT1G13210	2.78012	0	0.084288	1	0.657134	0.809242	0.163471	1	2.76867	0	2.24302	0	2.51819	0
62534	CATMA5OA42920R1	"transcription factor jumonji (jmj) family protein"	AT5G46910	2.7792	0	0.151425	1	0.268521	1	0.183458	1	2.1857	0	2.05498	0	2.37267	0
34134	CATMA3OA21640R1		AT3G21781	2.77351	0	-0.0852597	1	0.0273114	1	-0.0506269	1	2.24961	0	2.11203	0	2.65882	0
67329	CATMA5OC64947F1	"ankyrin repeat family protein"	AT5G54720	2.76579	0	-0.100239	1	0.476336	1	0.315312	1	3.03204	0	2.24379	0	2.80947	0
24623	CATMA2OA45580F1	"short-chain dehydrogenase/reductase (SDR) family protein"	AT2G47130	2.76268	0	0.548379	1	1.34247	0	0.146876	1	1.94428	0	1.79944	0	2.32423	0
21695	CATMA2OA28085F1	"CTF2B; monooxygenase"	AT2G29720	2.76164	0	-0.147993	1	1.13804	1.96745e-09	0.221901	1	2.61654	0	2.19338	0	2.42985	0
31259	CATMA3OA04400F1	"disease resistance family protein"	AT3G05370	2.75963	0	0.122188	1	0.464617	1	-0.0485625	1	2.25909	0	2.34371	0	2.3188	0
23066	CATMA2OA36240R1	"unknown protein"	AT2G37940	2.75774	0	0.0286095	1	0.412723	1	0.1866	1	2.49605	0	2.29327	0	2.36937	0
32964	CATMA3OA14565R1	"ATERF-4/ATERF4/ERF4/RAP2.5 (ETHYLENE RESPONSIVE ELEMENT BINDING FACTOR 4); DNA binding / protein binding / transcription factor/ transcriptional repressor"	AT3G15210	2.75734	0	-0.369336	1	0.219316	1	-0.222813	1	2.50328	0	1.952	0	2.58234	0
7246	CATMA1OA48650R1	ZCF37	AT1G59590	2.75574	0	-0.0871757	1	0.4371	1	-0.0399084	1	3.07296	0	1.93442	0	2.80325	0
6380	CATMA1OA43045R1	"unknown protein"	AT1G51920	2.74971	0	0.014802	1	0.688409	0.302458	-0.0145335	1	1.73933	0	1.78257	0	2.52641	0
45457	CATMA4OA01180F1	"ATCNGC13 (cyclic nucleotide gated channel 13); calmodulin binding / cyclic nucleotide binding / ion channel"	AT4G01010	2.74524	0	-0.337393	1	0.650807	0.982471	0.0178385	1	2.79205	0	2.07298	0	2.60905	0
12239	CATMA1OC72137F1	"calmodulin-binding protein"	AT1G73805	2.74326	0	0.0142122	1	0.701595	0.197232	0.0404636	1	2.39436	0	2.58142	0	2.29115	0
64457	CATMA5OA54420F1	"armadillo/beta-catenin repeat family protein"	AT5G58680	2.73869	0	0.101392	1	-0.0221594	1	-0.000934671	1	2.38315	0	1.31403	0	2.57283	0
65722	CATMA5OA61460R1	"protein binding / zinc ion binding"	AT5G66070	2.73576	0	-0.245796	1	-0.123965	1	0.401797	1	2.75944	0	2.37108	0	2.54922	0
27716	CATMA2ON101864R1	"unknown protein"	AT2G40095	2.73059	0	-0.160963	1	0.0565858	1	0.191673	1	2.58878	0	2.39878	0	2.49787	0
51314	CATMA4OA40730R1	"microtubule-associated protein-related"	AT4G39320	2.72574	0	0.234909	1	0.159763	1	-0.00471033	1	1.92758	0	1.17181	0	2.39091	0
7870	CATMA1OA53300R1	"unknown protein"	AT1G64065	2.7223	0	-0.277277	1	0.00478546	1	0.135894	1	2.59819	0	2.08965	0	2.51185	0
24176	CATMA2OA42940R1	"unknown protein"	AT2G44500	2.72121	0	-0.71774	0.121142	-0.526587	1	-0.205589	1	3.01292	0	2.44409	0	2.89095	0
5288	CATMA1OA33365R1	"AGP5 (ARABINOGALACTAN-PROTEIN 5)"	AT1G35230	2.71815	0	-0.0495434	1	1.34673	0	0.132417	1	2.59873	0	1.43566	0	2.33462	0
6224	CATMA1OA41790R1	"unknown protein"	AT1G50740	2.71194	0	-0.0805476	1	0.515833	1	0.299128	1	2.7901	0	1.94025	0	2.34423	0
48247	CATMA4OA23000F1	"B120; protein kinase/ sugar binding"	AT4G21390	2.69958	0	0.39737	1	0.283462	1	0.0443026	1	1.82075	0	2.49891	0	2.10613	0
16244	CATMA1ON94941R1	"WAKL4 (WALL ASSOCIATED KINASE-LIKE 4); kinase"	AT1G16150	2.68682	0	0.388644	1	-0.33687	1	-0.265014	1	1.95655	0	2.06177	0	2.83423	0
8174	CATMA1OA55350R1	"disease resistance protein (TIR-NBS class), putative"	AT1G66090	2.6826	0	-0.104369	1	0.610683	1	0.490111	1	3.53884	0	3.0715	0	2.81872	0
53898	CATMA4ON100455R1	"CYP82C4 (cytochrome P450, family 82, subfamily C, polypeptide 4); oxygen binding"	AT4G31940	2.67901	0	1.51265	0	1.6504	0	0.0655335	1	1.21121	0	1.18017	0	1.71279	0
39452	CATMA3OC57389R1	"AOC3 (ALLENE OXIDE CYCLASE 3)"	AT3G25780	2.6784	0	0.399417	1	2.26232	0	0.145349	1	2.06191	0	1.36226	0	1.77493	0
25746	CATMA2OC47500R1	"protein phosphatase 2C, putative / PP2C, putative"	AT2G30020	2.67713	0	-0.1742	1	-0.115374	1	-0.101789	1	2.36092	0	2.04164	0	2.47294	0
40174	CATMA3OC57962R1		AT3E13410	2.67647	0	0.13564	1	0.13916	1	0.172588	1	2.35671	0	1.22919	0	2.55475	0
18085	CATMA1ON99093F1		AT1G18382	2.6743	0	-0.124589	1	-0.0881621	1	0.0115214	1	2.14025	0	1.67778	0	2.24516	0
10990	CATMA1OC71203R1	"APK2A (PROTEIN KINASE 2A); kinase"	AT1G14370	2.67117	0	0.120497	1	0.797981	0.00689576	0.326332	1	2.55474	0	1.89672	0	2.60812	0
33408	CATMA3OA17140R1	"ATCNGC19 (cyclic nucleotide gated channel 19); calmodulin binding / cyclic nucleotide binding / ion channel"	AT3G17690	2.67029	0	0.134182	1	0.337185	1	0.0268818	1	2.97341	0	2.45008	0	2.57827	0
63812	CATMA5OA50670R1	"integral membrane transporter family protein"	AT5G54860	2.66641	0	-0.0600678	1	0.433212	1	0.026781	1	2.19787	0	1.83565	0	2.25505	0
20566	CATMA2OA20820R1	"AtRABH1d (Arabidopsis Rab GTPase homolog H1d); GTP binding"	AT2G22290	2.66626	0	-0.200472	1	0.190621	1	0.250342	1	2.06537	0	1.53478	0	2.27478	0
49993	CATMA4OA33190F1	"WRKY11 (WRKY DNA-binding protein 11); transcription factor"	AT4G31550	2.66083	0	-0.548697	1	-0.689519	0.291847	-0.171443	1	2.78332	0	2.52382	0	2.68272	0
9588	CATMA1OA64020R1	"AtMYB31/AtY13 (myb domain protein 31); DNA binding / transcription factor"	AT1G74650	2.65827	0	-0.0743343	1	-0.382874	1	0.0435895	1	2.64193	0	1.98534	0	2.62797	0
36339	CATMA3OA41120F1	"EDS1 (ENHANCED DISEASE SUSCEPTIBILITY 1); signal transducer/ triacylglycerol lipase"	AT3G48090	2.6563	0	0.169707	1	0.783746	0.0116057	0.0153262	1	2.61829	0	1.32844	0	2.49821	0
67123	CATMA5OC64791F1	"unknown protein"	AT5G46295	2.65402	0	-0.356814	1	0.0625549	1	0.275423	1	3.18025	0	3.02377	0	2.7073	0
22019	CATMA2OA30110F1	"poly (ADP-ribose) glycohydrolase (PARG) family protein"	AT2G31865	2.64798	0	0.37066	1	1.17061	3.57717e-10	0.0301017	1	2.53986	0	1.79023	0	2.6286	0
66347	CATMA5OC64213F1	"unknown protein"	AT5G13190	2.64725	0	-0.278118	1	0.444788	1	0.191541	1	2.83325	0	2.06976	0	2.30003	0
65627	CATMA5OA60930F1	"legume lectin family protein / protein kinase family protein"	AT5G65600	2.64239	0	0.283754	1	0.683699	0.351722	0.201556	1	1.67818	0	2.14062	0	2.18688	0
50849	CATMA4OA38110F1	"U-box domain-containing protein"	AT4G36550	2.63861	0	0.1622	1	0.170736	1	0.241515	1	2.07389	0	1.74164	0	2.19479	0
16889	CATMA1ON95247F1	"curculin-like (mannose-binding) lectin family protein"	AT1G78860	2.63821	0	0.349951	1	0.54103	1	0.149156	1	2.17165	0	1.51184	0	2.151	0
45691	CATMA4OA02710F1	"lectin protein kinase family protein"	AT4G02410	2.63592	0	-0.0105692	1	0.245054	1	0.0127239	1	2.48017	0	1.98809	0	2.28968	0
2950	CATMA1OA17310R1	"ATNUDT4 (Arabidopsis thaliana Nudix hydrolase homolog 4); hydrolase"	AT1G18300	2.63343	0	-0.253232	1	-0.1079	1	0.0303861	1	2.95542	0	2.462	0	2.27648	0
48554	CATMA4OA24930R1	"EP1; protein kinase"	AT4G23170	2.63139	0	0.0922947	1	1.06524	7.60637e-08	0.00436457	1	2.36521	0	1.69974	0	2.37374	0
53709	CATMA4ON100279F1	"SCL13 (SCARECROW-LIKE 13); transcription factor"	AT4G17230	2.62859	0	0.00371663	1	0.522656	1	0.386525	1	2.59338	0	2.32815	0	2.33212	0
15093	CATMA1ON92155F1	"zinc finger (C2H2-type) family protein"	AT1G66500	2.62505	0	-0.0285655	1	0.095184	1	0.0658117	1	2.0112	0	1.54639	0	2.10187	0
27720	CATMA2ON101866R1	CZF1/ZFAR1	AT2G40140	2.62134	0	0.119002	1	0.59765	1	0.143506	1	2.40843	0	2.20073	0	2.23856	0
62709	CATMA5OA43930F1	"SMG1 (SMALL MOLECULAR WEIGHT G-PROTEIN 1); GTP binding"	AT5G47960	2.61789	0	0.0667994	1	0.715497	0.124648	-0.0955254	1	2.47869	0	1.86046	0	2.30262	0
37063	CATMA3OA45335F1	"SYP122 (syntaxin 122); t-SNARE"	AT3G52400	2.61763	0	-0.192751	1	-0.148283	1	-0.000734498	1	1.8961	0	1.68009	0	2.12829	0
9646	CATMA1OA64350R1	"GNS1/SUR4 membrane family protein"	AT1G75000	2.61763	0	0.0662373	1	0.288586	1	0.037783	1	2.59805	0	1.75966	0	2.63117	0
48557	CATMA4OA24945F1	"CRK11 (CYSTEINE-RICH RLK11); kinase"	AT4G23190	2.61605	0	-0.180336	1	-0.00849083	1	-0.163161	1	2.63759	0	2.29437	0	2.72908	0
64157	CATMA5OA52710F1	"basic helix-loop-helix (bHLH) family protein"	AT5G56960	2.61598	0	0.258029	1	0.606379	1	0.096069	1	1.77706	0	2.27491	0	1.98168	0
50621	CATMA4OA36910F1	"LHT7 (LYS/HIS TRANSPORTER 7); amino acid permease"	AT4G35180	2.61311	0	0.190582	1	0.674533	0.470496	0.208697	1	1.32693	0	1.72863	0	2.32268	0
15721	CATMA1ON92520F1	"unknown protein"	AT1G74440	2.61185	0	-0.156089	1	0.320853	1	0.12469	1	2.53877	0	1.61348	0	2.47228	0
10527	CATMA1OA69630F1	"VQ motif-containing protein"	AT1G80450	2.61085	0	-0.110558	1	-0.432243	1	-0.0544696	1	2.52153	0	2.25844	0	2.30444	0
48074	CATMA4OA21250R1	"VQ motif-containing protein"	AT4G20000	2.61065	0	0.393361	1	0.399185	1	-0.499065	1	2.58983	0	2.4368	0	2.66973	0
22041	CATMA2OA30260F1	"exostosin family protein"	AT2G31990	2.60662	0	0.102997	1	0.505053	1	-0.033399	1	2.12862	0	1.77056	0	2.09948	0
5283	CATMA1OA33350F1	"unknown protein"	AT1G35210	2.6066	0	0.384812	1	0.996066	1.9699e-06	0.07591	1	3.26642	0	2.71326	0	2.6759	0
24498	CATMA2OA44785R1	"ATCNGC3 (CYCLIC NUCLEOTIDE GATED CHANNEL 3); calmodulin binding / cyclic nucleotide binding / ion channel"	AT2G46430	2.60037	0	0.305214	1	1.02465	5.26544e-07	-0.16877	1	2.39197	0	1.6161	0	2.48346	0
37068	CATMA3OA45345R1	"PAD4 (PHYTOALEXIN DEFICIENT 4); triacylglycerol lipase"	AT3G52430	2.59143	0	0.216704	1	1.39783	0	0.116022	1	2.56154	0	1.66601	0	2.18318	0
35898	CATMA3OA37710R1	"prephenate dehydratase family protein"	AT3G44720	2.58858	0	0.00159134	1	0.66304	0.674166	-0.00712768	1	2.42262	0	1.63353	0	2.39379	0
7841	CATMA1OA53090F1	pseudogene	AT1G63860	2.58779	0	-0.224725	1	-0.134343	1	0.168656	1	2.36782	0	2.31036	0	2.15418	0
64415	CATMA5OA54190F1	"ATEXO70B1 (exocyst subunit EXO70 family protein B1); protein binding"	AT5G58430	2.58653	0	-0.179168	1	-0.0349485	1	0.0080861	1	2.57807	0	2.12459	0	2.7644	0
56522	CATMA4ON99028R1	"RPS2 (RESISTANT TO P. SYRINGAE 2)"	AT4G26090	2.58648	0	0.297546	1	0.512752	1	0.0883908	1	2.5492	0	1.90399	0	2.70328	0
47783	CATMA4OA19290F1	"receptor serine/threonine kinase, putative"	AT4G18250	2.58405	0	0.441544	1	2.02322	0	-0.0162926	1	2.11741	0	2.1376	0	2.17749	0
34728	CATMA3OA25380R1	"calmodulin, putative"	AT3G25600	2.57886	0	-0.49368	1	0.0551332	1	-0.113122	1	2.73286	0	1.8892	0	2.48806	0
36302	CATMA3OA40840R1	"armadillo/beta-catenin repeat family protein / U-box domain-containing protein"	AT3G47820	2.5737	0	0.0669131	1	0.112556	1	0.117786	1	2.06205	0	1.41925	0	2.31513	0
8943	CATMA1OA60030F1	"protein kinase family protein"	AT1G70740	2.57282	0	-0.111429	1	0.110655	1	0.0973355	1	2.5754	0	2.2425	0	2.51195	0
41985	CATMA3ON101235F1	"protein kinase, putative"	AT3G57730	2.5669	0	0.239921	1	-0.0127756	1	0.148406	1	2.21305	0	1.40716	0	2.35273	0
48705	CATMA4OA25830F1	"unknown protein"	AT4G24110	2.55538	0	-0.224463	1	-0.289688	1	-0.207888	1	2.7562	0	2.45257	0	2.68545	0
34353	CATMA3OA23160F1	"unknown protein"	AT3G23170	2.55262	0	-1.02253	6.37501e-07	-1.29957	0	-0.144485	1	2.71739	0	2.27504	0	2.59541	0
65510	CATMA5OA60340R1	"PROPEP3 (Elicitor peptide 3 precursor)"	AT5G64905	2.55199	0	-0.0389818	1	0.542836	1	-0.222611	1	2.86936	0	2.634	0	2.51696	0
67571	CATMA5OC65133F1	"unknown protein"	AT5G65300	2.55093	0	-0.0299028	1	0.697461	0.22571	0.18078	1	2.31669	0	1.61659	0	2.12715	0
36661	CATMA3OA43085F1	"myb family transcription factor"	AT3G50060	2.54879	0	-0.283233	1	-0.149276	1	0.0374183	1	2.67249	0	2.31762	0	2.49311	0
7923	CATMA1OA53670F1	"AP2 domain-containing transcription factor, putative"	AT1G64380	2.5472	0	0.222347	1	-0.0556141	1	0.162459	1	2.33539	0	0.0102031	1	2.20615	0
14748	CATMA1ON102859R1	"unknown protein"	AT1G74450	2.5467	0	-0.060783	1	0.165938	1	0.13427	1	2.55445	0	1.0093	1.46339e-09	2.24383	0
36262	CATMA3OA40540R1	"chitinase, putative"	AT3G47540	2.54378	0	0.571412	1	1.60048	0	0.345333	1	1.90659	0	1.20068	0	1.82152	0
57290	CATMA5OA04390R1	"unknown protein"	AT5G05190	2.54118	0	-0.229488	1	-0.517184	1	-0.249076	1	2.43735	0	1.88215	0	3.02622	0
31550	CATMA3OA06080R1	"unknown protein"	AT3G06890	2.53147	0	0.34076	1	0.443525	1	0.00702544	1	2.04691	0	1.66024	0	2.07711	0
28521	CATMA2ON90802F1	"UDP-glucoronosyl/UDP-glucosyl transferase family protein"	AT2G36780	2.52923	0	0.0141842	1	0.305156	1	0.101278	1	1.72473	0	2.21256	0	2.21469	0
41220	CATMA3ON100569R1	"F-box family protein"	AT3G03030	2.52822	0	0.136903	1	0.0368387	1	0.0992263	1	1.7495	0	1.5454	0	1.70738	0
34686	CATMA3OA25100R1	"AGC2-1 (OXIDATIVE SIGNAL-INDUCIBLE1); kinase"	AT3G25250	2.52814	0	0.161924	1	0.500491	1	-0.0970369	1	2.23347	0	2.02625	0	2.03328	0
8188	CATMA1OA55410R1	"U-box domain-containing protein"	AT1G66160	2.5272	0	-0.847911	0.00110427	-0.766622	0.0214581	-0.04012	1	2.89279	0	2.38654	0	2.68207	0
51408	CATMA4OA41220R1	"L-ascorbate oxidase, putative"	AT4G39830	2.51909	0	0.296585	1	0.693553	0.25622	-0.0710619	1	2.40452	0	1.9931	0	2.70137	0
64927	CATMA5OA57200F1	"ethylene-responsive element-binding family protein"	AT5G61600	2.51057	0	-0.463224	1	-0.233556	1	0.101246	1	2.7772	0	2.45637	0	2.40781	0
11885	CATMA1OC71861F1	"ATPP2-B14 (Phloem protein 2-B14)"	AT1G56250	2.50754	0	0.0900984	1	0.578887	1	0.631819	0.257949	2.858	0	2.71403	0	2.30163	0
40518	CATMA3OD02940R1	"NDR1 (NON RACE-SPECIFIC DISEASE RESISTANCE 1); signal transducer"	AT3G20600	2.50727	0	-0.112943	1	0.535167	1	0.129221	1	2.4689	0	1.54039	0	2.30055	0
38366	CATMA3OA53430R1	"unknown protein"	AT3G60420	2.50268	0	0.624089	1	2.18406	0	0.292261	1	2.34287	0	1.23438	0	2.33901	0
61207	CATMA5OA33750F1	"unknown protein"	AT5G38310	2.49969	0	0.274911	1	0.484095	1	0.0466924	1	1.37811	0	1.8698	0	1.85406	0
24393	CATMA2OA44160F1	"BAP2 (BON ASSOCIATION PROTEIN 2)"	AT2G45760	2.49524	0	0.0386912	1	0.325739	1	0.0746258	1	2.02032	0	1.23008	0	1.48106	0
25800	CATMA2OC47541R1	"leucine-rich repeat transmembrane protein kinase, putative"	AT2G31880	2.49199	0	-0.192791	1	0.636563	1	-0.124019	1	2.27708	0	1.53538	0	2.25035	0
59801	CATMA5OA19840F1	"ANAC090 (Arabidopsis NAC domain containing protein 90); transcription factor"	AT5G22380	2.49055	0	0.0143549	1	0.509481	1	0.0314657	1	2.38758	0	0.601891	0.369931	2.51416	0
25803	CATMA2OC47543F1	"GCN5-related N-acetyltransferase (GNAT) family protein"	AT2G32020	2.48899	0	-0.0652718	1	0.655631	0.847541	0.0619071	1	2.45189	0	2.03432	0	1.97614	0
50036	CATMA4OA33440R1	"WRKY18 (WRKY DNA-binding protein 18); transcription factor"	AT4G31800	2.48681	0	-0.238353	1	0.442168	1	0.078055	1	2.83154	0	2.38786	0	2.45104	0
13021	CATMA1OF00148F1	"FAD-binding domain-containing protein"	AT1G26400	2.47617	0	0.0728056	1	0.841642	0.00132211	-0.150495	1	1.71305	0	1.93664	0	2.72528	0
50492	CATMA4OA36220R1	"XLG2 (extra-large GTP-binding protein 2); signal transducer"	AT4G34390	2.47245	0	-0.11475	1	0.271151	1	0.164026	1	2.58947	0	1.92603	0	2.36835	0
33751	CATMA3OA19200F1	"AZF2 (ARABIDOPSIS ZINC-FINGER PROTEIN 2); nucleic acid binding / transcription factor/ zinc ion binding"	AT3G19580	2.47244	0	-0.091737	1	0.344318	1	0.108945	1	2.35169	0	1.36205	0	2.03365	0
24537	CATMA2OA45050F1	"AAA-type ATPase family protein"	AT2G46620	2.4664	0	0.223911	1	0.430004	1	0.0995104	1	2.51761	0	1.93523	0	2.15746	0
33757	CATMA3OA19250F1	"unknown protein"	AT3G19615	2.46557	0	-0.159531	1	0.0966226	1	-0.253563	1	1.91201	0	1.58801	0	2.39704	0
47364	CATMA4OA16796R1	"zinc finger (C3HC4-type RING finger) family protein"	AT4G15975	2.46526	0	-0.271931	1	-0.188081	1	-0.0200884	1	2.14944	0	1.93209	0	2.08518	0
1545	CATMA1OA08820F1	"HEMA2; glutamyl-tRNA reductase"	AT1G09940	2.45872	0	-0.170405	1	-0.164341	1	-0.0653624	1	2.692	0	2.09326	0	2.37664	0
25022	CATMA2OB34910R1	"oxidoreductase, 2OG-Fe(II) oxygenase family protein"	AT2G36690	2.45224	0	-0.176515	1	-0.973246	5.50443e-06	-0.07678	1	2.58378	0	2.02701	0	2.4738	0
6352	CATMA1OA42776R1	"ATMKK4 (MITOGEN-ACTIVATED PROTEIN KINASE KINASE 4); MAP kinase kinase/ kinase"	AT1G51660	2.45145	0	0.227698	1	0.571619	1	0.161717	1	2.17368	0	1.72872	0	2.10574	0
4511	CATMA1OA27610F1	"CAD1 (CONSTITUTIVELY ACTIVATED CELL DEATH 1); oxidoreductase"	AT1G29690	2.45075	0	-0.177738	1	-0.0711638	1	-0.056616	1	2.57439	0	2.09242	0	2.50245	0
9078	CATMA1OA60890R1	"ATCK1 (CHOLINE KINASE)"	AT1G71697	2.44965	0	-0.0933611	1	0.346841	1	0.0773291	1	2.30918	0	1.63299	0	2.3809	0
49508	CATMA4OA30360R1	"unknown protein"	AT4G28703	2.44867	0	0.0434685	1	-0.0117162	1	-0.488409	1	2.51008	0	1.95691	0	1.98178	0
2793	CATMA1OA16250F1	"leucine-rich repeat family protein"	AT1G17240	2.44688	0	0.233531	1	0.317535	1	0.117841	1	1.97069	0	0.692526	0.0111567	2.00613	0
70176	CATMA5ON94033R1	"Toll-Interleukin-Resistance (TIR) domain-containing protein"	AT5G44910	2.4442	0	-0.0968259	1	-1.23303	1.62599e-11	-0.0300847	1	2.35914	0	2.80345	0	2.40925	0
13301	CATMA1OF02703F1	"gamma-glutamyltranspeptidase family protein"	AT1G69820	2.44354	0	-0.0988068	1	0.0511314	1	0.198007	1	2.18669	0	2.26594	0	2.30299	0
48716	CATMA4OA25880R1	"hydrolase, alpha/beta fold family protein"	AT4G24160	2.4385	0	-0.207145	1	-0.010602	1	0.19853	1	2.51783	0	2.0754	0	2.37507	0
8525	CATMA1OA57730F1	"unknown protein"	AT1G68340	2.43827	0	0.184657	1	0.0396467	1	0.177382	1	2.06114	0	1.59563	0	2.10411	0
9802	CATMA1OA65300R1	"unknown protein"	AT1G76070	2.43473	0	-0.215596	1	-0.0154801	1	-0.0848551	1	2.01801	0	1.89326	0	2.06708	0
22683	CATMA2OA33890F1	"glycogenin glucosyltransferase (glycogenin)-related"	AT2G35710	2.43126	0	-0.223516	1	-0.215376	1	0.00327337	1	1.42357	0	1.43873	0	1.6749	0
3136	CATMA1OA18400R1	"unknown protein"	AT1G19380	2.43039	0	-0.583703	1	-0.268418	1	0.274258	1	2.78719	0	2.08031	0	2.33507	0
8392	CATMA1OA56810R1	"protein kinase family protein"	AT1G67470	2.4301	0	-0.224899	1	0.0224766	1	0.130069	1	2.08787	0	1.74817	0	2.0955	0
36435	CATMA3OA41600F1	"unknown protein"	AT3G48640	2.42949	0	0.0492778	1	1.21997	3.25198e-11	-0.0635521	1	1.49761	0	1.84844	0	2.05549	0
4678	CATMA1OA28750R1	"FAD-binding domain-containing protein"	AT1G30700	2.42297	0	-0.34887	1	0.256629	1	-0.334075	1	2.07681	0	2.07813	0	2.4935	0
62505	CATMA5OA42720F1	"zinc-binding family protein"	AT5G46710	2.42293	0	-0.389988	1	-0.210339	1	0.254059	1	2.67856	0	2.17952	0	2.19379	0
15308	CATMA1ON92286R1	"CPK29 (calcium-dependent protein kinase 29); calcium- and calmodulin-dependent protein kinase/ kinase"	AT1G76040	2.41996	0	0.762172	0.0264624	1.72219	0	0.291511	1	1.90618	0	0.98305	6.73159e-09	1.9155	0
25814	CATMA2OC47548R1	"unknown protein"	AT2G32190	2.41868	0	-0.956597	1.24498e-05	-0.222629	1	-0.130507	1	2.96962	0	2.15315	0	2.25051	0
14566	CATMA1ON102697R1	"CW9; ATP binding"	AT1G59620	2.41593	0	0.285395	1	0.641578	1	0.225408	1	1.67614	0	1.67953	0	1.63485	0
25148	CATMA2OC47041R1		AT2G03540	2.4093	0	0.0234662	1	0.513599	1	0.214566	1	1.7615	0	2.15942	0	1.5718	0
37948	CATMA3OA50790R1	"ATP binding / protein kinase"	AT3G57760	2.404	0	-0.267533	1	-0.29191	1	0.0398228	1	2.21413	0	1.72419	0	2.21232	0
2878	CATMA1OA16770R1	"leucine-rich repeat transmembrane protein kinase, putative"	AT1G17750	2.40204	0	0.107422	1	0.657464	0.80106	0.0136838	1	2.06435	0	1.71339	0	1.61304	0
72512	CATMA5ON99780R1	"WRKY48 (WRKY DNA-binding protein 48); transcription factor"	AT5G49520	2.40154	0	-0.361089	1	-0.0176756	1	-0.223364	1	2.50599	0	2.14824	0	2.66582	0
61606	CATMA5OA36760R1	"DNA binding"	AT5G41100	2.39134	0	-0.327947	1	-0.00210854	1	-0.266936	1	2.39091	0	1.88915	0	2.4002	0
3827	CATMA1OA22700F1	"unknown protein"	AT1G23830	2.388	0	-0.116579	1	0.237336	1	-0.000906329	1	2.21604	0	1.59784	0	2.44043	0
37071	CATMA3OA45360F1	"U-box domain-containing protein"	AT3G52450	2.38478	0	-0.271266	1	-0.349295	1	-0.146981	1	2.54924	0	2.23769	0	2.28671	0
47837	CATMA4OA19640F1	"unknown protein"	AT4G18540	2.37846	0	-0.0429559	1	0.0506941	1	0.0930944	1	1.91001	0	0.369474	1	1.36202	0
37446	CATMA3OA47730R1	"BME3/BME3-ZF (BLUE MICROPLYLAR END3); transcription factor"	AT3G54810	2.37833	0	-0.429139	1	-0.147477	1	-0.195994	1	2.55083	0	1.89412	0	2.36388	0
69012	CATMA5ON91614R1	"SAG101 (SENESCENCE-ASSOCIATED GENE 101)"	AT5G14930	2.37752	0	-0.189646	1	0.00903499	1	0.156048	1	2.85196	0	1.54542	0	2.49788	0
14464	CATMA1ON102604R1	"ATMKK4 (MITOGEN-ACTIVATED PROTEIN KINASE KINASE 4); MAP kinase kinase/ kinase"	AT1G51660	2.37691	0	0.111414	1	0.367443	1	0.157281	1	2.19483	0	1.73096	0	2.19907	0
32173	CATMA3OA09980F1	"unknown protein"	AT3G10930	2.36851	0	-0.356647	1	-0.0238091	1	0.10812	1	2.8008	0	2.99158	0	2.2165	0
67000	CATMA5OC64687R1	"protein kinase family protein"	AT5G41680	2.36673	0	-0.0790761	1	-0.0771228	1	0.0415349	1	1.62238	0	1.59148	0	2.18354	0
50669	CATMA4OA37145F1	"RHA3B (RING-H2 finger A3B); protein binding / zinc ion binding"	AT4G35480	2.36482	0	-0.510744	1	-0.257303	1	0.0582867	1	2.10299	0	1.52337	0	2.25599	0
67998	CATMA5OD03382R1	"heavy-metal-associated domain-containing protein"	AT5G52750	2.36249	0	-0.44249	1	0.846433	0.00109738	-0.10614	1	2.74868	0	2.39973	0	2.08662	0
250	CATMA1OA01380R1	"ATGPAT2/GPAT2 (GLYCEROL-3-PHOSPHATE ACYLTRANSFERASE 2); acyltransferase"	AT1G02390	2.36205	0	-0.00023082	1	-0.0999519	1	0.145415	1	1.6808	0	0.828044	2.52797e-05	1.76603	0
7061	CATMA1OA47600F1	"disease resistance protein (TIR-NBS-LRR class), putative"	AT1G56520	2.35785	0	0.0514447	1	0.374523	1	0.0616214	1	1.83394	0	1.74693	0	1.826	0
43087	CATMA3ON93460F1		AT3G45638	2.35016	0	-0.519738	1	0.0605092	1	0.239848	1	1.82992	0	1.54127	0	2.04179	0
47724	CATMA4OA18930R1	"zinc-binding family protein"	AT4G17900	2.34768	0	-0.174167	1	0.2961	1	0.181169	1	2.63553	0	1.99684	0	2.20582	0
25075	CATMA2OB42010F1	"chitinase, putative"	AT2G43590	2.34478	0	0.401819	1	0.981129	3.86964e-06	0.300083	1	1.93896	0	0.988256	4.99178e-09	1.97079	0
33822	CATMA3OA19570R1	"unknown protein"	AT3G19970	2.34249	0	0.0825805	1	0.239831	1	0.0498813	1	2.06386	0	1.70513	0	2.36224	0
62584	CATMA5OA43215R1	"ERF5 (ETHYLENE RESPONSIVE ELEMENT BINDING FACTOR 5); DNA binding / transcription factor/ transcriptional activator"	AT5G47230	2.34104	0	0.0361509	1	0.272297	1	0.239473	1	2.58971	0	2.42027	0	2.32259	0
34430	CATMA3OA23540R1	"ATIPT7 (Arabidopsis thaliana isopentenyltransferase 7); transferase, transferring alkyl or aryl (other than methyl) groups"	AT3G23630	2.33823	0	-1.21476	3.25198e-11	-0.859306	0.000661952	0.289309	1	1.5534	0	1.80405	0	2.03325	0
65683	CATMA5OA61230F1	"U-box domain-containing protein"	AT5G65920	2.33269	0	0.111854	1	0.0152894	1	0.0579173	1	2.08913	0	1.79731	0	2.22371	0
45448	CATMA4OA01110R1	"protein kinase family protein"	AT4G00970	2.33037	0	-0.320797	1	0.0711765	1	0.00918438	1	2.46005	0	1.71996	0	2.21043	0
14855	CATMA1ON102952F1	pseudogene	AT1G79245	2.3228	0	0.491637	1	0.327323	1	0.115252	1	1.66257	0	2.23492	0	1.38315	0
26431	CATMA2OD00787F1	"galactoside 2-alpha-L-fucosyltransferase"	AT2G15360	2.3145	0	0.00419914	1	0.440917	1	0.0420064	1	2.09426	0	2.65138	0	1.97511	0
24178	CATMA2OA42950R1	"unknown protein"	AT2G44500	2.31426	0	-0.536728	1	-0.304873	1	-0.113512	1	2.65848	0	2.10138	0	2.3113	0
14587	CATMA1ON102713F1	"S-locus protein kinase, putative"	AT1G61460	2.31385	0	0.195782	1	0.568974	1	0.156128	1	1.76837	0	1.7598	0	2.0516	0
66059	CATMA5OC64024F1	"NAK; kinase"	AT5G02290	2.31325	0	-0.200463	1	0.142921	1	0.274904	1	2.36544	0	1.86674	0	2.18923	0
61496	CATMA5OA36120R1	"unknown protein"	AT5G40460	2.30821	0	0.151285	1	-0.0179708	1	0.0655556	1	1.49745	0	1.10989	0	1.66524	0
23727	CATMA2OA40230F1	"zinc finger (C2H2 type, AN1-like) family protein"	AT2G41835	2.30501	0	0.0346522	1	0.273464	1	-0.0145704	1	2.12496	0	1.55967	0	2.14286	0
3102	CATMA1OA18220R1	"unknown protein"	AT1G19180	2.30452	0	0.0529868	1	1.45911	0	0.0234135	1	2.18216	0	1.67161	0	2.24504	0
19350	CATMA2OA12420R1	"ATSERK5 (SOMATIC EMBRYOGENESIS RECEPTOR LIKE KINASE 5); ATP binding / protein kinase/ transmembrane receptor protein serine/threonine kinase"	AT2G13800	2.30417	0	0.0935658	1	0.441665	1	0.0256666	1	2.00025	0	1.871	0	2.14343	0
31811	CATMA3OA07670F1	"lectin protein kinase, putative"	AT3G08870	2.30221	0	0.264001	1	1.30408	0	0.0668993	1	1.60291	0	1.04405	1.78859e-10	1.95606	0
38154	CATMA3OA52130R1	"DNA binding"	AT3G59080	2.30157	0	-0.0733696	1	0.0124692	1	0.130854	1	2.43063	0	2.07469	0	2.03831	0
25809	CATMA2OC47546F1	"transmembrane receptor"	AT2G32140	2.29663	0	0.219763	1	0.831025	0.00199073	0.141161	1	2.17432	0	2.37346	0	1.98507	0
24617	CATMA2OA45530F1	kinase	AT2G47060	2.29565	0	-0.0763522	1	0.138646	1	0.00564231	1	2.11148	0	1.9297	0	1.97105	0
34851	CATMA3OA26340F1	"leucine-rich repeat family protein"	AT3G26500	2.29264	0	-0.244052	1	0.431825	1	0.180507	1	2.35178	0	1.80094	0	2.50916	0
50775	CATMA4OA37680F1	"armadillo/beta-catenin repeat family protein"	AT4G36030	2.2916	0	0.0295892	1	0.182325	1	-0.0796107	1	2.10043	0	1.38724	0	2.38814	0
68652	CATMA5OM00653R1	ferrochelatase,MIR860a	AT5G26030	2.29101	0	-0.199162	1	-0.182434	1	-0.0180419	1	1.7947	0	1.60628	0	1.47239	0
12774	CATMA1OD00438R1	"disease resistance protein (TIR class), putative"	AT1G57630	2.2899	0	0.238153	1	1.5975	0	0.134242	1	2.24222	0	1.24651	0	1.75216	0
20760	CATMA2OA22070R1	"stress-responsive protein, putative"	AT2G23680	2.28723	0	-0.0834436	1	0.250103	1	0.068014	1	2.47612	0	1.6702	0	2.25662	0
20325	CATMA2OA19440F1	"unknown protein"	AT2G20835	2.28187	0	0.158235	1	-0.158155	1	0.272593	1	1.89621	0	2.00225	0	1.5998	0
3829	CATMA1OA22710F1	"unknown protein"	AT1G23840	2.27781	0	0.0925562	1	0.564586	1	0.0338863	1	1.94472	0	1.1256	0	2.15079	0
63756	CATMA5OA50340R1	"PBP1 (PINOID-BINDING PROTEIN 1); calcium ion binding"	AT5G54490	2.27716	0	0.0903308	1	0.968439	6.81468e-06	0.209555	1	2.65527	0	2.26493	0	2.13533	0
47606	CATMA4OA18290R1	"unknown protein"	AT4G17250	2.27404	0	-0.0442195	1	0.0893452	1	-0.00217525	1	2.41317	0	1.59128	0	2.71262	0
16600	CATMA1ON95110R1	"legume lectin family protein"	AT1G53060	2.27387	0	0.360645	1	0.185285	1	-0.157271	1	2.03134	0	1.63951	0	1.4371	0
11255	CATMA1OC71401F1	"FAD-binding domain-containing protein"	AT1G26380	2.27234	0	0.564266	1	0.675631	0.454464	-0.0149405	1	2.01751	0	1.63573	0	1.93421	0
36688	CATMA3OA43300R1	"ATERF#011/CEJ1 (COOPERATIVELY REGULATED BY ETHYLENE AND JASMONATE 1); DNA binding / transcription factor"	AT3G50260	2.27093	0	-0.260162	1	0.671144	0.523445	0.159472	1	2.10217	0	1.60814	0	2.14944	0
21294	CATMA2OA25440R1	"harpin-induced protein-related / HIN1-related / harpin-responsive protein-related"	AT2G27080	2.25826	0	-1.08858	2.68451e-08	-0.666937	0.597135	-0.234782	1	2.51326	0	1.58966	0	2.3314	0
7060	CATMA1OA47590R1	"disease resistance protein (TIR-NBS-LRR class), putative"	AT1G56510	2.2538	0	-0.158565	1	0.19115	1	0.0119456	1	2.2742	0	2.13809	0	1.97272	0
48608	CATMA4OA25390R1	"WRKY29 (WRKY DNA-binding protein 29); transcription factor"	AT4G23550	2.25036	0	-0.0902972	1	0.147361	1	0.0369623	1	2.26896	0	1.1809	0	2.42554	0
63215	CATMA5OA47120F1	"AP2 domain-containing transcription factor, putative"	AT5G51190	2.24694	0	-0.316988	1	-0.111927	1	0.189381	1	2.68403	0	2.863	0	2.16822	0
1621	CATMA1OA09190F1	"ankyrin repeat family protein"	AT1G10340	2.2449	0	-0.418657	1	0.265671	1	0.557901	1	2.32394	0	1.69096	0	2.19443	0
18957	CATMA2OA05730F1	"oxidoreductase, 2OG-Fe(II) oxygenase family protein"	AT2G06960	2.24045	0	-0.235827	1	-0.977016	4.65231e-06	-0.0168221	1	2.40745	0	2.07018	0	2.47685	0
52182	CATMA4OC42524R1	"unknown protein"	AT4G27654	2.23959	0	0.237473	1	1.23606	1.62599e-11	0.140904	1	1.24339	0	0.479637	1	1.25546	0
48331	CATMA4OA23510F1	"methionine sulfoxide reductase domain-containing protein / SeIR domain-containing protein"	AT4G21850	2.22706	0	0.940045	2.54819e-05	2.11231	0	0.381281	1	1.79116	0	0.744093	0.001241	1.54413	0
7843	CATMA1OA53100F1	pseudogene	AT1G63860	2.22706	0	-0.271563	1	-0.212888	1	0.357936	1	2.14198	0	2.28531	0	2.02726	0
51015	CATMA4OA39166F1	"ACA2 (CALCIUM ATPASE 2); calmodulin binding"	AT4G37640	2.22224	0	0.345857	1	0.439666	1	0.186347	1	1.69786	0	1.54506	0	1.46154	0
25296	CATMA2OC47163R1	"ATSERK5 (SOMATIC EMBRYOGENESIS RECEPTOR LIKE KINASE 5); ATP binding / protein kinase/ transmembrane receptor protein serine/threonine kinase"	AT2G13800	2.21804	0	-0.210997	1	0.0422242	1	0.0276058	1	2.03653	0	1.85487	0	2.03476	0
7971	CATMA1OA53920F1	"WD-40 repeat family protein"	AT1G64610	2.21697	0	0.00159826	1	0.410338	1	0.0910473	1	2.2329	0	1.96726	0	2.14593	0
31786	CATMA3OA07530R1	"ATH9 (thioredoxin H-type 9)"	AT3G08710	2.2157	0	-0.0464997	1	0.264284	1	0.0687566	1	2.19619	0	1.47706	0	2.14599	0
62813	CATMA5OA44520F1	"33 kDa secretory protein-related"	AT5G48540	2.2101	0	0.19476	1	0.532143	1	-0.108417	1	2.33144	0	2.22959	0	2.42235	0
54064	CATMA4ON90034R1	"protein phosphatase 2C, putative / PP2C, putative"	AT4G28400	2.20594	0	0.121904	1	0.61796	1	0.242685	1	1.93854	0	1.40323	0	1.85161	0
7220	CATMA1OA48550R1	"unknown protein"	AT1G58420	2.2051	0	-0.114732	1	0.441009	1	0.159427	1	2.24964	0	1.47647	0	2.0054	0
7063	CATMA1OA47610F1	"disease resistance protein (TIR-NBS-LRR class), putative"	AT1G56520	2.20172	0	-0.215381	1	0.186605	1	0.20351	1	2.03385	0	1.84952	0	2.00853	0
7621	CATMA1OA51390F1	"WRKY6 (WRKY DNA-binding protein 6); transcription factor"	AT1G62300	2.2014	0	-0.51765	1	-0.0841416	1	-0.165007	1	2.56129	0	2.14979	0	2.5993	0
67130	CATMA5OC64796R1	"ATP binding / nucleoside-triphosphatase/ nucleotide binding / protein binding / transmembrane receptor"	AT5G46520	2.20115	0	-0.0114272	1	0.680081	0.394696	0.210452	1	1.71738	0	1.61663	0	1.8073	0
13974	CATMA1ON102138R1	"WAKL6 (WALL ASSOCIATED KINASE-LIKE 6); kinase"	AT1G16110	2.20105	0	-0.216185	1	-0.240858	1	0.0195481	1	2.09659	0	2.02536	0	2.06825	0
19986	CATMA2OA17340R1	"unknown protein"	AT2G18690	2.20015	0	-0.419216	1	0.295432	1	0.217897	1	2.51276	0	2.09985	0	2.07414	0
22034	CATMA2OA30220R1	"unknown protein"	AT2G31945	2.1992	0	-1.03892	2.95784e-07	-0.536689	1	-0.187501	1	2.19201	0	1.92339	0	2.08153	0
16959	CATMA1ON95287F1		AT1G08105	2.19166	0	0.0317137	1	0.576535	1	-0.00965986	1	1.65477	0	1.90138	0	1.86131	0
47534	CATMA4OA17727R1	"ATHB-2 (Homeobox-leucine zipper protein HAT4); DNA binding / transcription factor"	AT4G16780	2.18945	0	0.164835	1	-0.122124	1	-0.0683942	1	1.57164	0	1.09291	1.62599e-11	1.62259	0
12008	CATMA1OC71963R1	"ATP binding / nucleoside-triphosphatase/ nucleotide binding / protein binding"	AT1G63750	2.18864	0	-0.0571274	1	0.0347974	1	0.114787	1	1.85419	0	1.94325	0	1.77572	0
38250	CATMA3OA52725R1	"ATHLECRK (ARABIDOPSIS THALIANA LECTIN-RECEPTOR KINASE); kinase"	AT3G59700	2.18267	0	-0.108641	1	-0.0218682	1	0.246605	1	1.90722	0	2.10182	0	2.2282	0
5130	CATMA1OA31870R1	"leucine-rich repeat family protein"	AT1G33600	2.18043	0	-0.0733505	1	0.0743929	1	0.100273	1	2.08924	0	2.00804	0	1.92437	0
16226	CATMA1ON94932R1	"FUT7 (Fucosyltransferase 7); fucosyltransferase/ transferase, transferring glycosyl groups"	AT1G14070	2.18031	0	0.0587499	1	0.111452	1	-0.053102	1	1.60869	0	0.981891	7.20313e-09	1.88864	0
5140	CATMA1OA31990R1	"AP2 domain-containing transcription factor, putative"	AT1G33760	2.17797	0	-0.549913	1	-0.910839	8.13848e-05	0.261023	1	2.16896	0	2.14805	0	1.66924	0
14466	CATMA1ON102606R1	"ADOF1 (Arabidopsis dof zinc finger protein 1); DNA binding / transcription factor"	AT1G51700	2.17255	0	0.125926	1	0.150122	1	0.0663953	1	2.23917	0	2.1563	0	1.86729	0
32135	CATMA3OA09760F1	"pectinesterase, putative"	AT3G10720	2.16922	0	-0.111199	1	0.103244	1	-0.0601536	1	2.19931	0	1.66087	0	1.86793	0
22717	CATMA2OA34120F1	"U-box domain-containing protein"	AT2G35930	2.16879	0	-0.0156508	1	0.469066	1	0.054259	1	2.42546	0	1.99677	0	1.8669	0
49754	CATMA4OA31835R1	"ATR2 (ARABIDOPSIS P450 REDUCTASE 2)"	AT4G30210	2.16847	0	0.0720004	1	0.46539	1	0.070484	1	2.26413	0	1.88144	0	2.05889	0
3402	CATMA1OA20080R1	"unknown protein"	AT1G21010	2.16686	0	-0.34051	1	-0.188242	1	0.0461102	1	2.4005	0	2.06186	0	2.11638	0
65826	CATMA5OA61990R1	"LIM domain-containing protein"	AT5G66620	2.16623	0	0.0794913	1	-0.0393338	1	0.123013	1	2.20249	0	1.12844	0	2.4191	0
53076	CATMA4OF03179R1	"CRK6 (CYSTEINE-RICH RLK 6)"	AT4G23140	2.16317	0	0.340301	1	3.5233	0	-0.0875431	1	1.50948	0	0.887906	1.23593e-06	0.93829	1.8208e-06
54630	CATMA4ON90377R1	"RGXT2 (RHAMNOGALACTURONAN XYLOSYLTRANSFERASE 2); UDP-xylosyltransferase"	AT4G01750	2.16293	0	-0.0131158	1	0.284737	1	-0.12546	1	1.89249	0	1.96433	0	2.12284	0
12509	CATMA1OC72322F1	"disease resistance protein (TIR-NBS-LRR class), putative"	AT1G31540	2.16269	0	-0.0689469	1	0.31808	1	0.14303	1	1.59699	0	1.99594	0	1.88233	0
65094	CATMA5OA58140R1	"calmodulin-binding protein"	AT5G62570	2.1586	0	0.287404	1	0.441225	1	0.24655	1	2.00902	0	1.80637	0	2.07217	0
49474	CATMA4OA30200R1	"RabGAP/TBC domain-containing protein"	AT4G28550	2.15734	0	0.0934239	1	0.210639	1	0.127	1	1.69162	0	0.598157	0.423172	1.95494	0
22525	CATMA2OA32970F1	"MEE25 (maternal effect embryo arrest 25); catalytic"	AT2G34850	2.15719	0	0.0407253	1	0.214293	1	-0.107617	1	1.71776	0	1.66589	0	2.08081	0
38661	CATMA3OA55410F1	"protein phosphatase 2C, putative / PP2C, putative"	AT3G62260	2.15238	0	-0.00824004	1	-0.013638	1	0.133908	1	1.87959	0	1.3209	0	2.06729	0
5044	CATMA1OA31220R1	"unknown protein"	AT1G32928	2.1512	0	-0.451212	1	-0.137632	1	0.0906392	1	2.2198	0	1.69496	0	1.91183	0
39690	CATMA3OC57577R1	"ATMPK3 (MITOGEN-ACTIVATED PROTEIN KINASE 3); MAP kinase/ kinase/ protein kinase"	AT3G45640	2.15086	0	-4.85814	0	0.569842	1	0.268003	1	1.49036	0	2.26489	0	2.08969	0
58207	CATMA5OA10010F1	"disease resistance protein (TIR-NBS-LRR class), putative"	AT5G11250	2.14974	0	0.195499	1	0.386953	1	0.0272431	1	1.45815	0	1.67727	0	1.47122	0
21205	CATMA2OA24880F1	"PLP2 (PHOSPHOLIPASE A 2A); nutrient reservoir"	AT2G26560	2.14409	0	-0.390862	1	0.894437	0.000160596	-0.0267633	1	2.55097	0	1.57757	0	2.11262	0
64097	CATMA5OA52390F1	"ATMKK6 (ARABIDOPSIS NQK1); kinase"	AT5G56580	2.13995	0	0.392009	1	0.445088	1	0.158973	1	1.66954	0	1.16089	0	1.60023	0
9541	CATMA1OA63730F1	"ATP binding / protein kinase"	AT1G74330	2.13736	0	-0.0768657	1	0.0287581	1	-0.0378741	1	1.62585	0	1.61608	0	2.04546	0
52198	CATMA4OC42536R1	"protein phosphatase 2C, putative / PP2C, putative"	AT4G28400	2.1342	0	0.140356	1	0.58645	1	0.335231	1	2.15037	0	1.46694	0	1.97268	0
62811	CATMA5OA44510F1	"unknown protein"	AT5G48530	2.13368	0	0.322974	1	0.00589709	1	-0.161551	1	2.09766	0	2.25278	0	2.48946	0
8881	CATMA1OA59680F1	"unknown protein"	AT1G70420	2.13114	0	-0.158409	1	0.00709757	1	0.082756	1	2.24328	0	1.57626	0	1.8299	0
46723	CATMA4OA12240F1	"SEC1B; protein transporter"	AT4G12120	2.12835	0	0.15621	1	0.684635	0.341353	0.244443	1	1.85423	0	1.52292	0	2.01758	0
15667	CATMA1ON92491F1	"S-locus lectin protein kinase family protein"	AT1G61420	2.12667	0	0.320188	1	0.605222	1	0.0655032	1	1.39607	0	1.49266	0	1.89524	0
36789	CATMA3OA43800F1	"unknown protein"	AT3G50800	2.12363	0	0.180788	1	0.307658	1	0.0286918	1	2.2633	0	1.72569	0	2.09327	0
7307	CATMA1OA48960F1	"formin homology 2 domain-containing protein / FH2 domain-containing protein"	AT1G59910	2.12301	0	-0.288778	1	-0.404186	1	-0.171691	1	1.78183	0	1.80314	0	1.92397	0
35248	CATMA3OA29020R1	"unknown protein"	AT3G29010	2.12153	0	-0.289038	1	-0.131129	1	0.033679	1	1.88317	0	1.58749	0	1.82046	0
823	CATMA1OA04660F1	"UDP-glucoronosyl/UDP-glucosyl transferase family protein"	AT1G05670	2.11906	0	0.431711	1	0.39424	1	0.354938	1	1.02282	2.43898e-10	1.94616	0	0.821623	0.000372525
36133	CATMA3OA39700F1	"zinc finger (C3HC4-type RING finger) family protein"	AT3G46620	2.11858	0	-0.0604873	1	0.0753762	1	0.0668496	1	2.17664	0	2.04866	0	1.69806	0
15089	CATMA1ON92153F1	"O-methyltransferase, putative"	AT1G21120	2.11788	0	0.121874	1	0.822843	0.00271975	0.0667347	1	2.06322	0	1.37439	0	1.84584	0
37130	CATMA3OA45730R1	"zinc finger (AN1-like) family protein"	AT3G52800	2.11755	0	-0.119114	1	0.263691	1	0.334066	1	2.23385	0	1.88021	0	1.94012	0
9401	CATMA1OA62850F1	"lipid binding"	AT1G73550	2.11675	0	0.0114036	1	-0.0126446	1	-0.341806	1	1.81288	0	1.60959	0	1.58238	0
57975	CATMA5OA08610F1	"U-box domain-containing protein"	AT5G09800	2.1161	0	0.125341	1	0.323851	1	0.078932	1	1.02053	2.76418e-10	1.58648	0	1.05764	3.91863e-09
33228	CATMA3OA16130R1	"ATL2 (Arabidopsis T?xicos en Levadura 2); protein binding / zinc ion binding"	AT3G16720	2.11516	0	-0.234909	1	0.0566745	1	0.0533544	1	2.40638	0	2.32681	0	1.9583	0
45469	CATMA4OA01270F1	"extra-large G-protein-related"	AT4G01090	2.11346	0	-0.225051	1	-0.526297	1	-0.0167485	1	2.14911	0	1.8504	0	2.10442	0
26002	CATMA2OC47695R1	"TCH3 (TOUCH 3)"	AT2G41100	2.11103	0	-0.0287872	1	1.0249	5.20398e-07	0.328609	1	2.08448	0	1.47197	0	1.72548	0
32791	CATMA3OA13500F1	"GLIP4; carboxylic ester hydrolase"	AT3G14225	2.10209	0	0.101628	1	0.0914152	1	0.0238891	1	1.39757	0	0.952167	3.8666e-08	1.49978	0
45499	CATMA4OA01430F1	"WRKY22 (WRKY DNA-binding protein 22); transcription factor"	AT4G01250	2.10187	0	-0.566848	1	-0.75628	0.0309119	-0.338812	1	2.45156	0	2.28293	0	2.04951	0
3020	CATMA1OA17790R1	"unknown protein"	AT1G18740	2.09584	0	0.156952	1	0.305638	1	0.227968	1	2.20703	0	0.835307	1.77168e-05	1.95328	0
7505	CATMA1OA50420F1	"S-locus lectin protein kinase family protein"	AT1G61370	2.09566	0	-0.23808	1	-0.02739	1	-0.184131	1	2.24052	0	1.95931	0	2.23202	0
62553	CATMA5OA43080F1	"protein kinase, putative"	AT5G47070	2.09349	0	-0.0857567	1	0.293982	1	0.00525248	1	1.82385	0	1.4861	0	1.62943	0
47776	CATMA4OA19240R1	AT4G18200	AT4G18205	2.09054	0	-0.0333804	1	0.295239	1	0.154051	1	2.31144	0	2.046	0	1.90964	0
19832	CATMA2OA16320R1	"nitrate-responsive NOI protein, putative"	AT2G17660	2.09051	0	0.0374441	1	0.27883	1	0.662225	0.0855621	1.52117	0	0.514236	1	1.14598	3.25198e-11
39664	CATMA3OC57551R1	"disease resistance protein RPP1-WsB-like (TIR-NBS-LRR class), putative"	AT3G44630	2.09005	0	-0.00203013	1	0.225041	1	0.350495	1	1.58824	0	2.15679	0	0.974998	2.96889e-07
23816	CATMA2OA40750R1	"zinc finger (C3HC4-type RING finger) family protein"	AT2G42360	2.08909	0	-0.335897	1	-0.230645	1	-0.301214	1	2.1971	0	1.88316	0	2.42888	0
21065	CATMA2OA24120F1	"unknown protein"	AT2G25735	2.08397	0	-0.22471	1	0.00847468	1	0.188643	1	2.48908	0	2.3271	0	2.11476	0
9546	CATMA1OA63750R1	"leucine-rich repeat transmembrane protein kinase, putative"	AT1G74360	2.0831	0	0.391449	1	0.774463	0.0162201	-0.118262	1	1.32053	0	1.8398	0	1.49022	0
66848	CATMA5OC64551R1	"unknown protein"	AT5G35525	2.08038	0	0.0570468	1	1.26622	0	0.160639	1	2.10776	0	1.28135	0	1.91584	0
4399	CATMA1OA26690F1	"glutaredoxin family protein"	AT1G28480	2.08015	0	0.331069	1	1.37114	0	-0.127658	1	2.13791	0	1.11022	0	1.78981	0
57471	CATMA5OA05530F1	"NHL3 (NDR1/HIN1-like 3)"	AT5G06320	2.07114	0	-0.348288	1	0.272545	1	0.0430843	1	2.48897	0	2.00223	0	2.02034	0
11902	CATMA1OC71874R1	"unknown protein"	AT1G58225	2.07025	0	0.227611	1	3.32366	0	-0.0523753	1	1.64066	0	0.232618	1	1.26515	0
4666	CATMA1OA28670R1	"MUR4 (MURUS 4)"	AT1G30620	2.06737	0	-0.0132148	1	0.190069	1	-0.000729908	1	1.85397	0	1.65367	0	2.11862	0
2700	CATMA1OA15630R1	"protein kinase family protein"	AT1G16670	2.06561	0	0.0592224	1	0.515956	1	0.0715909	1	1.88266	0	1.30548	0	1.6961	0
33195	CATMA3OA15920F1	"C2 domain-containing protein"	AT3G16510	2.06516	0	-0.368942	1	-0.340105	1	-0.00579499	1	2.22572	0	1.33775	0	2.09479	0
56977	CATMA5OA02510F1	"heavy-metal-associated domain-containing protein"	AT5G03380	2.06126	0	-0.0726473	1	-0.0595036	1	0.216995	1	1.85607	0	1.92642	0	1.72379	0
14913	CATMA1ON92057F1	"disease resistance protein (TIR-NBS-LRR class), putative"	AT1G31540	2.06028	0	0.00974765	1	0.169967	1	0.152022	1	2.08195	0	1.74281	0	1.63602	0
4560	CATMA1OA28065R1	"ATGA2OX2; gibberellin 2-beta-dioxygenase"	AT1G30040	2.05667	0	0.0680426	1	0.289704	1	0.298566	1	1.98569	0	1.2819	0	1.59294	0
48559	CATMA4OA24950F1	"protein kinase family protein"	AT4G23200	2.0565	0	0.135327	1	0.415592	1	-0.135859	1	2.32307	0	1.61351	0	2.2208	0
19348	CATMA2OA12410R1	"ATSERK4 (SOMATIC EMBRYOGENESIS RECEPTOR-LIKE KINASE 4); protein binding / protein kinase/ transmembrane receptor protein serine/threonine kinase"	AT2G13790	2.05554	0	-0.0352605	1	0.441815	1	-0.136491	1	2.05171	0	1.5659	0	1.90178	0
60095	CATMA5OA21650F1	"WRKY30 (WRKY DNA-binding protein 30); transcription factor"	AT5G24110	2.05173	0	0.166993	1	1.67005	0	-0.0176818	1	2.3641	0	2.1333	0	1.94505	0
60708	CATMA5OA26640R1	"glycine-rich protein"	AT5G28630	2.04911	0	-0.312462	1	-0.526971	1	0.0847599	1	2.16571	0	1.8034	0	1.81443	0
49780	CATMA4OA31960R1	"heat shock protein-related"	AT4G30350	2.04726	0	-0.0391657	1	0.141459	1	0.127179	1	1.55997	0	1.58172	0	1.8931	0
36569	CATMA3OA42560F1	"ANAC062 (Arabidopsis NAC domain containing protein 62); transcription factor"	AT3G49530	2.04477	0	0.0249668	1	0.234213	1	0.123976	1	2.38512	0	2.04595	0	2.04502	0
21445	CATMA2OA26470F1	"glycosyltransferase family protein"	AT2G28080	2.04128	0	0.707405	0.17048	0.63171	1	0.317595	1	1.7077	0	1.09425	0	2.05835	0
63910	CATMA5OA51190R1	"protease inhibitor/seed storage/lipid transfer protein (LTP) family protein"	AT5G55460	2.03703	0	0.0985699	1	2.56631	0	0.0802597	1	1.06013	1.62599e-11	0.78698	0.000178377	0.966469	4.55212e-07
9181	CATMA1OA61530F1	"AERO1 (ARABIDOPSIS ENDOPLASMIC RETICULUM OXIDOREDUCTINS 1)"	AT1G72280	2.03526	0	-0.0408951	1	0.532201	1	-0.0882592	1	1.62373	0	1.51313	0	1.49127	0
48567	CATMA4OA25010F1	"EMB1290 (EMBRYO DEFECTIVE 1290); kinase"	AT4G23250	2.03173	0	0.572721	1	0.628398	1	0.151326	1	1.55593	0	1.31875	0	1.62447	0
65832	CATMA5OA62030R1	"LIM domain-containing protein-related"	AT5G66640	2.03121	0	-0.00151009	1	0.45973	1	-0.0909934	1	1.62315	0	1.43527	0	1.33152	0
34185	CATMA3OA22090F1	"VQ motif-containing protein"	AT3G22160	2.03001	0	-0.320641	1	0.439671	1	-0.24543	1	2.11337	0	1.2045	0	2.03737	0
64795	CATMA5OA56510F1	"heavy-metal-associated domain-containing protein"	AT5G60800	2.02929	0	0.566103	1	1.15692	7.31695e-10	0.4217	1	1.90509	0	1.12207	0	1.82351	0
64502	CATMA5OA54690R1	"CRCK1 (CALMODULIN-BINDING RECEPTOR-LIKE CYTOPLASMIC KINASE 1); kinase"	AT5G58940	2.02731	0	0.375831	1	0.748851	0.0400651	0.057958	1	1.39958	0	0.918073	2.50158e-07	1.87318	0
7276	CATMA1OA48780R1	"proton-dependent oligopeptide transport (POT) family protein"	AT1G59740	2.02644	0	0.494058	1	0.0626649	1	-0.0485592	1	1.70933	0	1.60763	0	2.02456	0
8791	CATMA1OA59200F1	"unknown protein"	AT1G69890	2.02481	0	-0.430025	1	0.112387	1	0.113995	1	2.64157	0	2.19813	0	2.12799	0
52385	CATMA4OC42678F1	"ACA2 (CALCIUM ATPASE 2); calmodulin binding"	AT4G37640	2.02245	0	0.15935	1	0.488524	1	-0.00633594	1	1.85797	0	1.17684	0	1.89812	0
57793	CATMA5OA07500F1	"unknown protein"	AT5G08240	2.01316	0	0.0795788	1	0.840541	0.00137977	0.0659383	1	1.7552	0	1.34948	0	1.68657	0
51364	CATMA4OA41010R1	"gamma-glutamyltransferase/ glutathione gamma-glutamylcysteinyltransferase"	AT4G39650	2.01112	0	-0.0803593	1	-0.0985977	1	0.120385	1	1.90414	0	1.76209	0	1.99869	0
60250	CATMA5OA22760R1	"integral membrane transporter family protein"	AT5G25050	2.01086	0	0.0335824	1	0.0270137	1	-0.0630512	1	1.823	0	1.4784	0	1.93577	0
49241	CATMA4OA28860F1	"calcium-binding EF hand family protein"	AT4G27280	2.00964	0	-0.0752646	1	0.324021	1	0.328102	1	2.66271	0	2.13496	0	1.67532	0
8781	CATMA1OA59160F1	"band 7 family protein"	AT1G69840	2.00592	0	-0.0490082	1	0.287448	1	0.148517	1	2.03856	0	1.64702	0	1.83328	0
25701	CATMA2OC47476F1	"armadillo/beta-catenin repeat family protein / U-box domain-containing protein"	AT2G28830	2.00354	0	0.109983	1	-0.064198	1	0.16924	1	1.82609	0	1.58802	0	1.90828	0
4386	CATMA1OA26570R1	"NSL1 (NECROTIC SPOTTED LESIONS 1)"	AT1G28380	1.99961	0	-0.294464	1	-0.0495081	1	0.00162641	1	2.03052	0	1.78971	0	1.94013	0
12664	CATMA1OC72422R1	"unknown protein"	AT1G65484	1.99812	0	0.0749535	1	-0.480558	1	-0.0788313	1	1.93383	0	1.34462	0	1.70044	0
6907	CATMA1OA46560F1	"embryo-abundant protein-related"	AT1G55450	1.99535	0	0.00462262	1	0.47895	1	0.378017	1	1.98797	0	1.90731	0	1.59402	0
62691	CATMA5OA43850F1	"protein kinase, putative"	AT5G47850	1.99315	0	0.109869	1	-0.0847628	1	0.210801	1	1.44256	0	1.04812	1.46339e-10	1.94078	0
20134	CATMA2OA18250R1	"unknown protein"	AT2G19710	1.99046	0	-0.0244559	1	0.0902366	1	0.0743321	1	1.57447	0	1.77655	0	0.969413	3.92936e-07
9322	CATMA1OA62310R1	"PEPR1 (PEP1 RECEPTOR 1); ATP binding / kinase/ protein binding / protein serine/threonine kinase"	AT1G73080	1.98799	0	0.110412	1	0.422564	1	0.1389	1	1.70407	0	1.78876	0	1.53881	0
46352	CATMA4OA09580R1	"CPK4 (calcium-dependent protein kinase 4); calcium- and calmodulin-dependent protein kinase/ kinase"	AT4G09570	1.98782	0	-0.126944	1	0.315146	1	0.0455608	1	2.06257	0	1.64357	0	1.80381	0
27580	CATMA2ON101710R1		AT2E21980	1.98756	0	0.187326	1	0.43318	1	0.0738807	1	1.89731	0	1.05893	6.50395e-11	1.76504	0
58780	CATMA5OA13410R1	"WRKY72 (WRKY DNA-binding protein 72); transcription factor"	AT5G15130	1.98262	0	0.62376	1	1.32524	0	0.264767	1	1.41053	0	0.776356	0.000291208	1.90919	0
21519	CATMA2OA26930F1	"LBD11 (LOB DOMAIN-CONTAINING PROTEIN 11)"	AT2G28500	1.98221	0	0.241753	1	0.137982	1	0.315855	1	1.19981	0	0.901288	6.12331e-07	1.23435	0
72480	CATMA5ON99752R1		AT5E41510	1.98033	0	-0.136413	1	0.198684	1	0.291877	1	1.98507	0	1.96498	0	1.91547	0
9890	CATMA1OA65800R1	"unknown protein"	AT1G76600	1.97438	0	-0.464795	1	-0.142915	1	-0.198833	1	2.19714	0	1.92648	0	1.96475	0
60280	CATMA5OA22960R1	"unknown protein"	AT5G25250	1.97115	0	-0.0798144	1	0.850303	0.000943387	0.463272	1	2.29527	0	1.62628	0	1.9104	0
45983	CATMA4OA05260F1	"CPK27 (calcium-dependent protein kinase 27); kinase"	AT4G04700	1.96694	0	0.0963124	1	-0.00456619	1	-0.0952873	1	1.5539	0	0.584271	0.693071	1.47331	0
23457	CATMA2OA38540F1	"protein kinase family protein"	AT2G40270	1.96503	0	-0.273206	1	0.14291	1	0.101404	1	2.13777	0	1.44403	0	2.03267	0
60181	CATMA5OA22200F1	"TIP (TCV-INTERACTING PROTEIN); transcription factor"	AT5G24590	1.96045	0	0.134622	1	0.166939	1	0.207651	1	1.982	0	1.74009	0	1.83215	0
36321	CATMA3OA40980F1	"proton-dependent oligopeptide transport (POT) family protein"	AT3G47960	1.95856	0	0.215822	1	0.197217	1	0.122145	1	1.50461	0	1.4809	0	1.74687	0
62062	CATMA5OA39830R1	"unknown protein"	AT5G44060	1.95813	0	-0.127615	1	-0.102867	1	0.0240779	1	1.76386	0	1.18331	0	1.84051	0
61746	CATMA5OA37770R1	"unknown protein"	AT5G42050	1.95094	0	-0.420241	1	0.154587	1	-0.014993	1	2.34539	0	1.54469	0	2.17781	0
61659	CATMA5OA37150F1	"disease resistance protein (TIR-NBS-LRR class), putative"	AT5G41550	1.94786	0	0.0603366	1	0.130469	1	0.0225456	1	1.44401	0	1.74458	0	1.09662	4.55277e-10
14886	CATMA1ON92039R1	"unknown protein"	AT1G65486	1.94778	0	-0.0607934	1	-0.139808	1	-0.161896	1	1.96045	0	1.46937	0	2.04652	0
64582	CATMA5OA55250R1	"DVL18/RTFL5 (ROTUNDIFOLIA LIKE 5)"	AT5G59510	1.94571	0	0.0110469	1	0.233811	1	-0.325409	1	1.48561	0	1.18951	0	1.19005	0
45964	CATMA4OA05060R1	"unknown protein"	AT4G04480	1.94347	0	-0.0888815	1	-0.0635208	1	0.0124624	1	1.22066	0	0.27894	1	1.0639	2.78044e-09
7300	CATMA1OA48930R1	"PDR8/PEN3 (PLEIOTROPIC DRUG RESISTANCE8); ATPase, coupled to transmembrane movement of substances"	AT1G59870	1.93958	0	0.117988	1	0.414989	1	-0.0605027	1	1.54394	0	1.57848	0	1.47549	0
51238	CATMA4OA40380R1	"kelch repeat-containing F-box family protein"	AT4G38940	1.93545	0	-0.0416492	1	-0.05071	1	0.077976	1	1.79084	0	1.71471	0	1.619	0
50718	CATMA4OA37380R1	"unknown protein"	AT4G35730	1.93425	0	0.0837918	1	-0.407119	1	0.0310421	1	1.59952	0	0.305986	1	1.78548	0
37788	CATMA3OA49870R1	"VQ motif-containing protein"	AT3G56880	1.93344	0	-0.307536	1	-0.362461	1	-0.0728991	1	2.01445	0	1.70849	0	1.78897	0
61740	CATMA5OA37730R1	"WD-40 repeat family protein"	AT5G42010	1.93329	0	0.369898	1	0.570122	1	0.278992	1	1.67274	0	0.854758	6.73951e-06	1.84565	0
38384	CATMA3OA53540R1	"CYCP3;2 (cyclin p3;2); cyclin-dependent protein kinase"	AT3G60550	1.92827	0	0.0299621	1	0.436925	1	0.171345	1	1.78691	0	0.917467	2.58451e-07	1.8225	0
37300	CATMA3OA46960R1	"unknown protein"	AT3G54000	1.92701	0	0.589728	1	-0.0080062	1	0.00910157	1	1.13398	0	1.04347	1.95119e-10	1.60518	0
51441	CATMA4OA41430F1	"unknown protein"	AT4G40020	1.92544	0	0.203428	1	0.1734	1	-0.0430207	1	1.15672	0	1.39087	0	1.60004	0
15425	CATMA1ON92357F1	"FAD-binding domain-containing protein"	AT1G26420	1.92354	0	0.347243	1	0.973692	5.3961e-06	-0.144839	1	1.6249	0	1.74812	0	2.51829	0
37938	CATMA3OA50720R1	"protein kinase, putative"	AT3G57700	1.92327	0	-0.27275	1	-0.365929	1	0.0427805	1	1.92244	0	1.59556	0	2.01041	0
1807	CATMA1OA10240F1	"MLO2 (MILDEW RESISTANCE LOCUS O 2); calmodulin binding"	AT1G11310	1.92204	0	-0.0240343	1	0.0887174	1	-0.0313589	1	2.06128	0	1.55707	0	1.90044	0
37896	CATMA3OA50440R1	"unknown protein"	AT3G57450	1.92013	0	-0.201638	1	-0.265407	1	-0.0260327	1	2.00681	0	1.88183	0	1.60001	0
58074	CATMA5OA09140R1	"zinc finger (C3HC4-type RING finger) family protein"	AT5G10380	1.91998	0	-0.358387	1	1.94387	0	0.386905	1	2.03626	0	0.672321	0.0253335	1.63583	0
32730	CATMA3OA13170R1	"unknown protein"	AT3G13950	1.91767	0	0.195149	1	2.89826	0	-0.142096	1	1.71301	0	1.53149	0	2.10353	0
2958	CATMA1OA17400R1	"unknown protein"	AT1G18380	1.91622	0	-0.340157	1	-0.269644	1	-0.134267	1	2.12736	0	1.80291	0	2.03659	0
65858	CATMA5OA62180R1	"protein kinase family protein"	AT5G66790	1.91526	0	-0.203698	1	-0.118691	1	-0.0191888	1	1.93885	0	1.31578	0	1.96762	0
20777	CATMA2OA22170F1	"TET8 (TETRASPANIN8)"	AT2G23810	1.91347	0	-0.259743	1	0.165005	1	0.268378	1	2.4203	0	2.00943	0	1.72952	0
48534	CATMA4OA24780R1	"MATE efflux protein-related"	AT4G23030	1.91006	0	0.311935	1	1.01406	8.62115e-07	-0.199434	1	1.526	0	1.1397	0	2.10639	0
5042	CATMA1OA31210R1	"unknown protein"	AT1G32920	1.90852	0	-0.117225	1	0.161043	1	0.0707192	1	2.34101	0	2.16853	0	1.68452	0
61510	CATMA5OA36200R1	"protein kinase, putative"	AT5G40540	1.90709	0	0.0198025	1	0.150057	1	-0.054529	1	1.50497	0	1.20067	0	1.46719	0
22672	CATMA2OA33820R1	"hydroxyproline-rich glycoprotein family protein"	AT2G35640	1.90454	0	-0.00122558	1	-0.0317069	1	-0.15347	1	1.64718	0	1.20745	0	1.49412	0
33637	CATMA3OA18660F1	"oxidoreductase, 2OG-Fe(II) oxygenase family protein"	AT3G19010	1.9045	0	-0.402848	1	0.428208	1	-0.151858	1	1.88046	0	1.42766	0	1.92973	0
71322	CATMA5ON98050R1		AT5G32179	1.90194	0	0.335572	1	0.315861	1	0.4213	1	2.5294	0	2.403	0	2.26554	0
52872	CATMA4OF01425R1	"RGXT1 (RHAMNOGALACTURONAN XYLOSYLTRANSFERASE 1); UDP-xylosyltransferase"	AT4G01770	1.90176	0	0.0472304	1	0.359618	1	0.01994	1	1.59269	0	1.60803	0	1.79123	0
5103	CATMA1OA31680F1	"PHD finger family protein"	AT1G33420	1.90079	0	0.405741	1	0.304126	1	0.136678	1	1.56548	0	1.08532	1.62599e-11	1.74667	0
26378	CATMA2OC47971R1	"zinc finger (C3HC4-type RING finger) family protein"	AT2G42360	1.89822	0	-0.0557953	1	0.00696452	1	-0.112582	1	1.63086	0	2.07478	0	2.01041	0
49436	CATMA4OA29990R1	"lectin protein kinase family protein"	AT4G28350	1.89507	0	0.0408342	1	0.222204	1	0.0542016	1	1.55012	0	1.85026	0	1.59646	0
9292	CATMA1OA62155R1	"TIR (TOLL/INTERLEUKIN-1 RECEPTOR-LIKE); transmembrane receptor"	AT1G72930	1.89144	0	-0.103847	1	0.713589	0.132819	0.157759	1	2.11742	0	1.50144	0	1.75784	0
61803	CATMA5OA38200F1	"protein kinase family protein"	AT5G42440	1.89075	0	-0.0161683	1	0.267709	1	-0.111318	1	1.78407	0	1.11322	0	1.71656	0
37942	CATMA3OA50730R2		AT3G57700	1.88814	0	-0.371206	1	-0.458867	1	-0.190455	1	1.75737	0	1.32795	0	2.04979	0
18477	CATMA2OA01780F1	"SUT2 (sucrose transporter 3); carbohydrate transporter/ sucrose:hydrogen symporter/ sugar porter"	AT2G02860	1.88779	0	0.0592146	1	0.0892209	1	0.255379	1	1.85685	0	1.61033	0	2.04164	0
65508	CATMA5OA60330R1	"ATPEP1/PROPEP1 (Elicitor peptide 1 precursor)"	AT5G64900	1.88768	0	0.233243	1	0.544447	1	-0.040558	1	1.46499	0	1.15487	0	1.05222	5.25194e-09
14869	CATMA1ON102969F1	"unknown protein"	AT1G80610	1.88309	0	-0.246387	1	0.0622543	1	-0.169912	1	1.68052	0	1.47946	0	1.84873	0
8121	CATMA1OA54970F1	"harpin-induced protein-related / HIN1-related / harpin-responsive protein-related"	AT1G65690	1.88096	0	0.0987353	1	0.421902	1	0.0137481	1	1.86089	0	1.13217	0	2.16341	0
50328	CATMA4OA35160R1	"glycoside hydrolase family 28 protein / polygalacturonase (pectinase) family protein"	AT4G33440	1.87957	0	0.307821	1	0.00422883	1	-0.0271948	1	1.40633	0	1.32029	0	1.70838	0
63644	CATMA5OA49720R1	"VQ motif-containing protein"	AT5G53830	1.87656	0	0.0233175	1	-0.197234	1	-0.20851	1	2.00626	0	1.16846	0	1.84524	0
42912	CATMA3ON91348R1	"unknown protein"	AT3G13432	1.87321	0	-0.0921916	1	0.046666	1	0.0317069	1	1.49393	0	0.972681	1.21787e-08	1.57927	0
35216	CATMA3OA28750R1	"glutaredoxin family protein"	AT3G28850	1.87266	0	0.00119652	1	0.131208	1	-0.00409547	1	1.25702	0	1.24934	0	1.61649	0
65081	CATMA5OA58060F1	"MYB96 (myb domain protein 96); DNA binding / transcription factor"	AT5G62470	1.87194	0	-0.25529	1	-0.3734	1	0.0316899	1	1.99741	0	1.57294	0	1.70355	0
62777	CATMA5OA44340F1	"leucine-rich repeat family protein / protein kinase family protein"	AT5G48380	1.85738	0	-0.0668382	1	0.377534	1	-0.0161714	1	2.21048	0	1.53655	0	1.6021	0
61192	CATMA5OA33660R1	"serine/threonine protein kinase family protein"	AT5G38210	1.85668	0	0.0545648	1	0.144291	1	-0.0242632	1	1.50935	0	1.1485	0	1.67276	0
64524	CATMA5OA54820R1	"glycosyl transferase family 1 protein"	AT5G59070	1.85568	0	-0.0852651	1	-0.115035	1	-0.178712	1	1.45392	0	1.10744	0	1.39783	0
23587	CATMA2OA39370F1	"ATCAMBP25 (ARABIDOPSIS THALIANA CALMODULIN (CAM)-BINDING PROTEIN OF 25 KDA); calmodulin binding"	AT2G41010	1.85007	0	-0.149652	1	-0.0885252	1	-0.0787742	1	1.63994	0	1.61794	0	1.61742	0
64856	CATMA5OA56810R1	"AACT1 (ANTHOCYANIN 5-AROMATIC ACYLTRANSFERASE 1); transferase"	AT5G61160	1.84919	0	0.12119	1	2.13322	0	0.210753	1	1.03226	1.30079e-10	1.07406	3.25198e-11	1.31858	0
50771	CATMA4OA37660F1	"pathogenesis-related thaumatin family protein"	AT4G36010	1.84865	0	0.189369	1	0.400506	1	0.44243	1	1.29025	0	0.954535	3.38856e-08	1.64231	0
46036	CATMA4OA05630R1	"F-box family protein"	AT4G05010	1.84766	0	-0.0153496	1	0.44782	1	0.206392	1	1.3874	0	0.999082	2.66662e-09	1.4388	0
62228	CATMA5OA40970R1	"NPR3 (NPR1-LIKE PROTEIN 3); protein binding"	AT5G45110	1.84672	0	-0.171498	1	0.426685	1	0.24726	1	1.83003	0	1.64186	0	1.72262	0
49783	CATMA4OA31980F1	"zinc finger (C3HC4-type RING finger) family protein"	AT4G30370	1.84605	0	-0.0421527	1	-0.122842	1	0.080074	1	1.61103	0	1.42517	0	1.55571	0
52139	CATMA4OC42492F1	"CBF1 (C-REPEAT/DRE BINDING FACTOR 1); DNA binding / transcription factor/ transcriptional activator"	AT4G25490	1.84439	0	0.0571109	1	0.000164449	1	0.0784259	1	1.45462	0	0.844807	1.108e-05	1.39437	0
7493	CATMA1OA50310F1	"unknown protein"	AT1G61260	1.84362	0	0.235709	1	0.186613	1	0.0594013	1	1.42067	0	1.41633	0	1.31946	0
50839	CATMA4OA38060F1	"unknown protein"	AT4G36500	1.84279	0	0.0946476	1	0.441102	1	0.245209	1	2.05374	0	1.7187	0	1.43694	0
32155	CATMA3OA09870F1	"zinc finger (C3HC4-type RING finger) family protein"	AT3G10815	1.84241	0	-0.431333	1	0.0613012	1	0.0957935	1	1.68182	0	1.28249	0	1.93144	0
7831	CATMA1OA53040F1	"unknown protein"	AT1G63820	1.84021	0	-0.0540533	1	0.0186086	1	0.138716	1	1.12516	0	1.13901	0	0.914294	5.7473e-06
59293	CATMA5OA16670F1	"unknown protein"	AT5G18400	1.83927	0	0.058342	1	-0.0887096	1	0.0634817	1	1.68923	0	1.61151	0	1.78323	0
5132	CATMA1OA31880R1	"leucine-rich repeat family protein"	AT1G33610	1.83744	0	-0.363542	1	-0.170944	1	-0.0734504	1	1.90737	0	1.66824	0	1.82043	0
59313	CATMA5OA16790F1	"unknown protein"	AT5G18490	1.83655	0	-0.0985662	1	0.162327	1	0.140281	1	1.70623	0	1.67076	0	1.84224	0
35116	CATMA3OA28035R1	"PMZ; zinc ion binding"	AT3G28210	1.83275	0	-0.214971	1	0.423961	1	0.121183	1	1.65679	0	1.15156	0	1.81122	0
8524	CATMA1OA57720R1	"unknown protein"	AT1G68330	1.83273	0	0.0176018	1	0.0540357	1	0.0235575	1	1.22543	0	0.963869	2.00647e-08	1.12632	8.12994e-11
66319	CATMA5OC64193F1	"unknown protein"	AT5G12340	1.82911	0	0.19846	1	1.6592	0	0.0341667	1	1.07446	1.62599e-11	1.29687	0	1.35859	0
467	CATMA1OA02590F1	"unknown protein"	AT1G03730	1.8275	0	-0.337693	1	-0.0869725	1	-0.187085	1	2.06983	0	1.46925	0	1.60427	0
18086	CATMA1ON99093R1	"unknown protein"	AT1G18380	1.82469	0	-0.290097	1	-0.195864	1	-0.10901	1	1.8345	0	1.79034	0	2.01452	0
53543	CATMA4ON100129F1	"ATCSLC12 (Cellulose synthase-like C12); transferase, transferring glycosyl groups"	AT4G07960	1.82448	0	-0.21908	1	-0.644086	1	0.147768	1	1.45212	0	0.778093	0.000268896	1.49207	0
55046	CATMA4ON94299R1	"protein kinase, putative"	AT4G23280	1.82408	0	-0.233672	1	0.00323716	1	0.0908388	1	1.95022	0	1.57775	0	1.86995	0
12334	CATMA1OC72198R1	"unknown protein"	AT1G77500	1.82261	0	-0.133269	1	0.0630333	1	0.00959437	1	1.61111	0	1.37785	0	1.54293	0
15751	CATMA1ON92537F1	"O-methyltransferase, putative"	AT1G21130	1.82001	0	0.349591	1	0.857942	0.000698625	0.3311	1	1.5971	0	1.2634	0	1.4217	0
32559	CATMA3OA12115F1	"ATMRP3 (Arabidopsis thaliana multidrug resistance-associated protein 3)"	AT3G13080	1.81728	0	0.448074	1	0.842774	0.00126531	-0.124172	1	1.65184	0	1.3036	0	1.74686	0
24025	CATMA2OA42010F1	"chitinase, putative"	AT2G43590	1.81488	0	0.084123	1	0.729217	0.0786063	0.173545	1	0.976501	3.86985e-09	0.767327	0.00043948	1.29748	0
22039	CATMA2OA30250F1	"cysteine proteinase inhibitor-related"	AT2G31980	1.81309	0	0.309903	1	0.0601614	1	0.370193	1	1.61444	0	0.6363	0.103314	1.37127	0
40827	CATMA3OF01304F1	"zinc finger (C2H2 type) family protein"	AT3G46080	1.81212	0	-0.701058	0.209805	0.636526	1	0.491489	1	2.25446	0	1.82779	0	1.27327	0
66640	CATMA5OC64403R1	"unknown protein"	AT5G23510	1.81197	0	0.0353486	1	0.545699	1	0.00527297	1	1.67532	0	1.37554	0	1.56163	0
33928	CATMA3OA20240R1	"protein kinase family protein"	AT3G20530	1.80894	0	-0.131216	1	0.0731285	1	0.16622	1	1.29667	0	1.14593	0	1.6309	0
2824	CATMA1OA16465R1	"LOX3 (Lipoxygenase 3); iron ion binding / lipoxygenase"	AT1G17420	1.8088	0	0.221403	1	1.04151	2.3785e-07	0.279904	1	2.33899	0	1.93544	0	1.90226	0
18861	CATMA2OA04740F1	"protein kinase, putative"	AT2G05940	1.80807	0	-0.210935	1	0.487846	1	0.0614917	1	1.8163	0	1.18726	0	1.75814	0
21917	CATMA2OA29435F1	"ATERF15 (ETHYLENE-RESPONSIVE ELEMENT BINDING FACTOR 15); DNA binding / transcription factor/ transcriptional activator"	AT2G31230	1.80517	0	-0.0579627	1	0.251322	1	0.0528364	1	1.29502	0	1.53447	0	1.21053	0
21350	CATMA2OA25800R1		AT2E21980	1.8036	0	0.445413	1	0.64568	1	-0.00622645	1	1.49845	0	0.679091	0.0192952	1.40185	0
20381	CATMA2OA19770F1	"unknown protein"	AT2G21120	1.80069	0	0.0989639	1	0.194177	1	0.302336	1	1.71954	0	1.43414	0	1.6798	0
69680	CATMA5ON92029R1	pseudogene	AT5G40920	1.80004	0	0.167278	1	0.396199	1	-0.193337	1	1.51037	0	1.24749	0	0.988522	1.49656e-07
23344	CATMA2OA37910R1	"BIK1 (BOTRYTIS-INDUCED KINASE1); kinase"	AT2G39660	1.79891	0	-0.343147	1	-0.316662	1	0.0751836	1	2.01699	0	1.79032	0	1.90845	0
5015	CATMA1OA31015F1	"ATMYC2 (JASMONATE INSENSITIVE 1); DNA binding / transcription factor"	AT1G32640	1.79859	0	0.123489	1	1.06412	8.02913e-08	0.0448344	1	1.84383	0	0.980685	7.70718e-09	1.56205	0
7826	CATMA1OA52970R1	"disease resistance protein (TIR-NBS-LRR class), putative"	AT1G63740	1.79507	0	0.0524016	1	0.301648	1	-0.107149	1	1.0286	1.62599e-10	1.13115	0	1.53856	0
3194	CATMA1OA18780R1	"ATPUP14 (Arabidopsis thaliana purine permease 14); purine transporter"	AT1G19770	1.79486	0	0.0634911	1	0.0910142	1	0.127013	1	1.65641	0	1.58499	0	1.41739	0
43679	CATMA3ON94631F1	"unknown protein"	AT3G50190	1.78806	0	0.0463592	1	0.185426	1	-0.00496939	1	1.19193	0	1.34603	0	1.46326	0
64864	CATMA5OA56865R1	"SNAP33 (synaptosomal-associated protein 33); t-SNARE"	AT5G61210	1.78533	0	-0.209796	1	0.245628	1	-0.0367309	1	1.96334	0	1.18692	0	1.68464	0
4013	CATMA1OA24050F1	"protein kinase family protein"	AT1G25390	1.78055	0	0.0281688	1	0.255629	1	-0.104263	1	1.65497	0	1.53811	0	1.74469	0
39322	CATMA3OC57293R1	"non-race specific disease resistance protein, putative"	AT3G20590	1.78032	0	0.0519634	1	0.498639	1	0.16121	1	1.3489	0	0.767309	0.000439839	1.50775	0
51671	CATMA4OC42145F1	"RAP2.9 (related to AP2 9); transcription factor"	AT4G06746	1.77822	0	-0.179891	1	0.438053	1	0.466877	1	1.26147	0	1.09407	0	1.19169	0
60999	CATMA5OA31520F1		AT5G36002	1.77631	0	0.161401	1	0.0398234	1	0.225586	1	1.71487	0	1.43731	0	1.71597	0
66664	CATMA5OC64427R1	"unknown protein"	AT5G25260	1.77611	0	-0.0456615	1	0.665419	0.626072	-0.143671	1	1.75551	0	1.23449	0	1.79678	0
69855	CATMA5ON93879F1	"unknown protein"	AT5G18150	1.7739	0	-0.733566	0.0711548	-0.424911	1	-0.141683	1	2.30697	0	1.08073	1.62599e-11	1.79707	0
10046	CATMA1OA66768R1	"AP2 domain-containing transcription factor, putative"	AT1G77640	1.7707	0	-1.53295	0	-1.57186	0	-0.145992	1	2.38897	0	1.96703	0	2.11378	0
34767	CATMA3OA25700F1	"NIMIN-2 (NIM1-INTERACTING 2)"	AT3G25882	1.77003	0	0.156289	1	1.2947	0	0.0797905	1	1.25843	0	1.22177	0	1.36325	0
16910	CATMA1ON95260R1	"LOB domain protein 1 / lateral organ boundaries domain protein 1 (LBD1)"	AT1G07900	1.76953	0	0.296989	1	0.557295	1	0.0424251	1	1.26029	0	1.08437	1.62599e-11	0.990086	1.38176e-07
16719	CATMA1ON95168F1	"disease resistance protein (CC-NBS-LRR class), putative"	AT1G63350	1.7682	0	0.00971486	1	-0.135846	1	0.275959	1	1.84905	0	1.78151	0	1.86027	0
47910	CATMA4OA20060R1	"ankyrin protein kinase, putative"	AT4G18950	1.7641	0	-0.165179	1	-0.0619538	1	-0.0616325	1	1.89947	0	1.50713	0	2.02273	0
51299	CATMA4OA40650F1	"isoflavone reductase, putative"	AT4G39230	1.76147	0	0.290115	1	0.588663	1	-0.258395	1	1.39885	0	1.4658	0	1.10226	3.25198e-10
67170	CATMA5OC64832R1	"unknown protein"	AT5G48660	1.76144	0	0.101265	1	-0.121067	1	0.163745	1	1.3894	0	1.02907	4.55277e-10	1.63183	0
36969	CATMA3OA44800F1	"unknown protein"	AT3G51890	1.7578	0	-0.27006	1	0.111479	1	0.115123	1	1.76935	0	1.0204	7.64214e-10	1.78286	0
49865	CATMA4OA32480F1	"HHP2 (HEPTAHELICAL TRANSMEMBRANE PROTEIN2)"	AT4G30850	1.75739	0	0.0654854	1	0.220627	1	-0.0418642	1	0.979311	3.2845e-09	1.26222	0	0.868566	4.74752e-05
26085	CATMA2OC47752F1	"protease inhibitor/seed storage/lipid transfer protein (LTP) family protein (YLS3)"	AT2G44290	1.75719	0	0.227407	1	1.09153	2.08939e-08	0.0725994	1	1.65852	0	1.1812	0	1.87755	0
9305	CATMA1OA62230F1	"phosphoric monoester hydrolase"	AT1G73010	1.75572	0	0.829904	0.00220936	0.106115	1	-0.0829814	1	0.612366	0.173918	0.618165	0.204017	1.33162	0
2694	CATMA1OA15600R1	"transcriptional factor B3 family protein"	AT1G16640	1.75558	0	0.500685	1	0.156517	1	-0.0286735	1	1.55477	0	0.296381	1	1.06138	3.18694e-09
56564	CATMA4ON99112R1	"epsin N-terminal homology (ENTH) domain-containing protein / clathrin assembly protein-related"	AT4G40080	1.75537	0	-0.0644623	1	0.116803	1	-0.130564	1	0.666381	0.020684	1.53495	0	1.05614	4.24383e-09
11100	CATMA1OC71277R1	"protein kinase family protein"	AT1G18390	1.75436	0	-0.311893	1	-0.0686321	1	-0.0728817	1	1.70902	0	1.5743	0	1.6126	0
67428	CATMA5OC65028R1	"CRCK1 (CALMODULIN-BINDING RECEPTOR-LIKE CYTOPLASMIC KINASE 1); kinase"	AT5G58940	1.75393	0	0.369395	1	0.748535	0.0405065	0.246263	1	1.28438	0	0.936361	9.26325e-08	1.72109	0
56980	CATMA5OA02520R1	"unknown protein"	AT5G03390	1.75191	0	0.763482	0.0252687	0.138119	1	0.10413	1	1.20235	0	1.33941	0	1.19165	0
62468	CATMA5OA42500R1	"disease resistance protein (TIR-NBS-LRR class), putative"	AT5G46510	1.75172	0	0.371385	1	0.218917	1	0.174324	1	1.24242	0	1.58823	0	1.39129	0
22491	CATMA2OA32773F1	"PID (PINOID); kinase"	AT2G34650	1.75042	0	-0.0661826	1	-0.167946	1	-0.133754	1	1.6978	0	1.30431	0	1.34816	0
8774	CATMA1OA59100R1	"protein kinase, putative"	AT1G69790	1.748	0	0.241151	1	0.918256	5.962e-05	0.135265	1	0.902125	2.6502e-07	0.858211	5.66442e-06	1.18597	0
50076	CATMA4OA33690R1	"unknown protein"	AT4G32020	1.74224	0	-0.148029	1	-0.162101	1	-0.14115	1	1.92897	0	1.53299	0	1.6873	0
36553	CATMA3OA42380F1	"RAB GTPase activator"	AT3G49350	1.74068	0	-0.0598981	1	0.251053	1	0.0367535	1	1.34268	0	1.33505	0	1.67735	0
46601	CATMA4OA11420F1	"unknown protein"	AT4G11300	1.73973	0	0.0643347	1	-0.009848	1	-0.0380795	1	1.48916	0	0.664478	0.0346153	1.66273	0
66112	CATMA5OC64063R1	"ADR1-L2 (ADR1-LIKE 2); ATP binding / nucleoside-triphosphatase/ nucleotide binding / protein binding"	AT5G04720	1.73812	0	-0.166222	1	0.127509	1	0.0234458	1	1.85738	0	1.54315	0	1.41883	0
23403	CATMA2OA38220F1	"unknown protein"	AT2G40000	1.73432	0	-0.840716	0.00145936	-0.451829	1	0.11214	1	2.04073	0	1.65944	0	1.47554	0
32331	CATMA3OA10755F1	"SYP121 (syntaxin 121); t-SNARE"	AT3G11820	1.72929	0	-0.0343992	1	0.24894	1	0.0760643	1	2.08593	0	1.61265	0	1.76925	0
25766	CATMA2OC47516R1	"ATGSTF10 (EARLY DEHYDRATION-INDUCED 13); glutathione transferase"	AT2G30870	1.72888	0	0.360616	1	1.42832	0	0.319304	1	1.37418	0	0.677445	0.0206209	1.32081	0
65734	CATMA5OA61513R1	"ATRAD17 (RADIATION SENSITIVE)"	AT5G66130	1.7282	0	0.565594	1	0.202855	1	0.26626	1	1.41763	0	0.699854	0.00823997	1.49921	0
49808	CATMA4OA32140R1	"defense-related protein, putative"	AT4G30530	1.72742	0	0.516024	1	1.46516	0	0.242764	1	1.06648	1.62599e-11	1.03428	3.25198e-10	1.28711	0
3075	CATMA1OA18090F1	"ARR7 (RESPONSE REGULATOR 7); transcription regulator/ two-component response regulator"	AT1G19050	1.72687	0	-0.0762112	1	0.13267	1	0.418522	1	1.38969	0	0.667127	0.0311636	1.21508	0
9650	CATMA1OA64370R1	"LPAT4; acyltransferase"	AT1G75020	1.72647	0	-0.0786236	1	0.305052	1	0.181685	1	1.69161	0	1.56994	0	1.53439	0
16825	CATMA1ON95217F1	"ATFH8 (FORMIN 8); actin binding / actin filament binding / profilin binding"	AT1G70140	1.72494	0	-0.341222	1	-0.650968	0.977657	-0.185524	1	1.91835	0	1.49065	0	2.16479	0
71879	CATMA5ON99100F1		AT5G36002	1.719	0	-0.0631277	1	0.236035	1	0.258847	1	1.70077	0	1.46443	0	1.47603	0
12792	CATMA1OD02499R1	"extracellular dermal glycoprotein, putative / EDGP, putative"	AT1G03230	1.71891	0	0.0796136	1	0.575594	1	0.00882105	1	1.62565	0	1.36369	0	1.16924	0
2510	CATMA1OA14470R1	"unknown protein"	AT1G15430	1.7139	0	-0.385804	1	-0.234864	1	-0.131217	1	1.60317	0	1.52147	0	1.61525	0
36130	CATMA3OA39680R1	"scarecrow transcription factor family protein"	AT3G46600	1.71144	0	-0.178395	1	0.0799112	1	-0.112045	1	2.0502	0	1.42567	0	2.04794	0
66225	CATMA5OC64139F1	"ATAF2 (Arabidopsis NAC domain containing protein 81)"	AT5G08790	1.71067	0	-0.640842	1	0.504234	1	-0.217577	1	2.08213	0	1.57628	0	1.88167	0
68955	CATMA5ON91581F1	"squamosa promoter-binding protein, putative","squamosa promoter-binding protein, putative"	AT5G50570	1.70853	0	-0.0183639	1	0.206871	1	0.123555	1	1.55712	0	1.54132	0	1.5796	0
40515	CATMA3OD02932F1	"legume lectin family protein"	AT3G16530	1.70705	0	0.28813	1	1.02133	6.14867e-07	0.130458	1	1.60702	0	1.05138	1.13819e-10	1.2993	0
49375	CATMA4OA29590F1	"C4-dicarboxylate transporter/malic acid transport family protein"	AT4G27970	1.70627	0	0.213712	1	0.265458	1	-0.0441068	1	1.37258	0	1.44202	0	1.20899	0
7274	CATMA1OA48770R1	"proton-dependent oligopeptide transport (POT) family protein"	AT1G59740	1.70576	0	0.210867	1	-0.326397	1	-0.227585	1	1.63902	0	1.09997	0	2.0423	0
64811	CATMA5OA56585F1	"RLK1 (RECEPTOR-LIKE PROTEIN KINASE 1); carbohydrate binding / kinase"	AT5G60900	1.70225	0	0.321567	1	1.32042	0	0.0563284	1	1.38046	0	1.50378	0	1.27111	0
18911	CATMA2OA05200F1	"SNF7 family protein"	AT2G06530	1.69834	0	-0.0866705	1	0.413806	1	0.329397	1	1.4773	0	1.19049	0	1.382	0
16579	CATMA1ON95101F1	"leucine-rich repeat protein kinase, putative"	AT1G51820	1.69787	0	-0.431054	1	-0.527269	1	-0.123684	1	1.89435	0	2.04162	0	1.75732	0
58282	CATMA5OA10420R1	"hydrolase, alpha/beta fold family protein"	AT5G11650	1.69465	0	-0.187151	1	0.205278	1	0.0609027	1	1.81053	0	1.25839	0	1.82068	0
416	CATMA1OA02260R1	"C2 domain-containing protein / GRAM domain-containing protein"	AT1G03370	1.69454	0	-0.0859644	1	0.320024	1	0.079028	1	1.4517	0	1.00998	1.39835e-09	1.38985	0
35112	CATMA3OA28010R1	"ATCSLC04 (Cellulose synthase-like C4); transferase, transferring glycosyl groups"	AT3G28180	1.6943	0	-0.166661	1	0.135116	1	0.0450055	1	1.70095	0	1.28185	0	1.42906	0
63787	CATMA5OA50560F1	"AtATG18f (Arabidopsis thaliana homolog of yeast autophagy 18 (ATG18) f)"	AT5G54730	1.69204	0	-0.176762	1	0.129019	1	0.184235	1	1.54715	0	1.35218	0	1.41108	0
46604	CATMA4OA11455R1	"ATMPK5 (MAP KINASE 5); MAP kinase/ kinase"	AT4G11330	1.69198	0	-0.20424	1	-0.161111	1	0.201631	1	1.96373	0	1.22364	0	1.83258	0
705	CATMA1OA03860F1	"epsin N-terminal homology (ENTH) domain-containing protein / clathrin assembly protein-related"	AT1G05020	1.69171	0	-0.526381	1	-0.814861	0.00367732	-0.00780099	1	1.56855	0	0.584398	0.689981	1.66477	0
14337	CATMA1ON102467F1	"AAP5 (amino acid permease 5); amino acid permease"	AT1G44100	1.68918	0	0.0202208	1	0.117651	1	0.0265215	1	1.72737	0	1.55576	0	1.78006	0
30469	CATMA2ON99088F1	"UGT73C6 (UDP-glucosyl transferase 73C6); UDP-glucosyltransferase/ UDP-glycosyltransferase/ transferase, transferring glycosyl groups"	AT2G36790	1.68853	0	-0.0630886	1	0.281709	1	0.372853	1	1.29131	0	1.50402	0	1.45062	0
12065	CATMA1OC72011F1	"calmodulin-related protein, putative"	AT1G66400	1.68705	0	-0.15407	1	-0.0726315	1	-0.0535825	1	1.67623	0	0.971571	1.29754e-08	1.82366	0
3121	CATMA1OA18330F1	"GATL1/GLZ1/PARVUS (Galacturonosyltransferase-like 1); polygalacturonate 4-alpha-galacturonosyltransferase/ transferase, transferring glycosyl groups / transferase, transferring hexosyl groups"	AT1G19300	1.68593	0	0.180383	1	0.368244	1	0.240218	1	1.27296	0	0.908748	4.12155e-07	1.28826	0
1790	CATMA1OA10120R1	"unknown protein"	AT1G11200	1.68576	0	0.0621035	1	0.0150373	1	0.052152	1	1.38913	0	0.68259	0.0167462	1.79205	0
13972	CATMA1ON102137R1	"WAKL7 (WALL ASSOCIATED KINASE-LIKE 7)"	AT1G16090	1.68069	0	0.024525	1	0.0611376	1	-0.223423	1	1.26358	0	1.08178	1.62599e-11	1.71332	0
11001	CATMA1OC71209F1	"unknown protein"	AT1G14870	1.68036	0	0.00220396	1	0.678477	0.415313	0.0360804	1	1.82301	0	1.22802	0	1.65599	0
12310	CATMA1OC72183R1	"OPR1 (12-oxophytodienoate reductase 1); 12-oxophytodienoate reductase"	AT1G76680	1.67971	0	-0.128329	1	0.0245318	1	-0.342683	1	1.61989	0	1.37538	0	1.52316	0
47668	CATMA4OA18645R1	"CBL1 (CALCINEURIN B-LIKE PROTEIN 1); calcium ion binding"	AT4G17615	1.67952	0	0.381101	1	0.122526	1	0.0469915	1	1.25745	0	1.46594	0	1.43874	0
52993	CATMA4OF01747F1	"ATXTH18/XTH18 (XYLOGLUCAN ENDOTRANSGLUCOSYLASE/HYDROLASE 18); hydrolase, acting on glycosyl bonds"	AT4G30280	1.67863	0	-1.19026	1.46339e-10	-0.860745	0.00062531	0.456129	1	2.50364	0	2.07613	0	1.33979	0
21843	CATMA2OA28970F1	"thioesterase family protein"	AT2G30720	1.67641	0	0.433554	1	0.562476	1	0.288314	1	1.15954	0	1.37378	0	1.40444	0
68124	CATMA5OF01890R1	"unknown protein"	AT5G19230	1.67196	0	-0.582778	1	-0.231534	1	-0.105309	1	1.94633	0	1.59225	0	1.6281	0
67955	CATMA5OD03295F1		AT5G32605	1.67141	0	0.0546432	1	0.357361	1	0.337148	1	1.8088	0	1.67483	0	1.83993	0
32011	CATMA3OA08820F1	"MDHAR (MONODEHYDROASCORBATE REDUCTASE); monodehydroascorbate reductase (NADH)"	AT3G09940	1.6709	0	0.360937	1	2.24427	0	0.220389	1	1.02464	2.11378e-10	1.09993	0	1.57909	0
5240	CATMA1OA32740R1	"leucine-rich repeat family protein / protein kinase family protein"	AT1G34420	1.66961	0	0.188702	1	0.879717	0.000292621	0.0393033	1	1.25176	0	1.30369	0	0.869472	4.55771e-05
51033	CATMA4OA39290F1	"AtMYB87/MYB87 (myb domain protein 87); DNA binding / transcription factor"	AT4G37780	1.66729	0	0.410058	1	0.104328	1	-0.0155139	1	2.26908	0	1.06414	4.87796e-11	1.98304	0
54971	CATMA4ON94267F1	"disease resistance protein (TIR-NBS-LRR class), putative"	AT4G16960	1.66399	0	-0.0802039	1	0.509508	1	0.11105	1	1.69105	0	1.14335	0	1.58075	0
11373	CATMA1OC71486F1	"unknown protein"	AT1G31130	1.66119	0	-0.266489	1	0.230705	1	0.137685	1	1.8822	0	1.22079	0	1.67133	0
56751	CATMA5OA01030F1	"ATP binding / kinase/ protein serine/threonine kinase"	AT5G01950	1.65956	0	-0.0231205	1	0.238891	1	-0.0862669	1	1.36554	0	1.71014	0	1.35044	0
4347	CATMA1OA26390F1	"unknown protein"	AT1G28190	1.65887	0	-0.210488	1	0.151834	1	-0.148792	1	1.40655	0	1.48574	0	1.52485	0
24151	CATMA2OA42780F1	"DC1 domain-containing protein"	AT2G44370	1.65877	0	-0.124647	1	-0.423486	1	-0.317303	1	1.95715	0	1.8927	0	2.07842	0
58746	CATMA5OA13200R1	"SAG101 (SENESCENCE-ASSOCIATED GENE 101)"	AT5G14930	1.65407	0	-0.121333	1	0.452945	1	0.145613	1	1.6637	0	1.03562	3.08938e-10	1.55132	0
16773	CATMA1ON95193F1	pseudogene	AT1G65385	1.65402	0	-0.0180496	1	-0.139624	1	0.129026	1	0.65892	0.0280342	0.650653	0.0595193	0.837883	0.000184758
16061	CATMA1ON92705F1	"O-methyltransferase, putative"	AT1G21100	1.6538	0	0.0691004	1	0.599953	1	0.172684	1	1.5749	0	1.25772	0	1.22497	0
24919	CATMA2OB22910F1	"WRKY17 (WRKY DNA-binding protein 17); transcription factor"	AT2G24570	1.65343	0	0.0778152	1	-0.172451	1	-0.189094	1	1.29692	0	1.14583	0	1.73549	0
16242	CATMA1ON94940R1	pseudogene	AT1G16140	1.65297	0	-0.0975486	1	0.120805	1	0.0200206	1	1.36938	0	1.18475	0	1.41434	0
50307	CATMA4OA35030F1	"ADR1-L1 (ADR1-LIKE 1); ATP binding / protein binding"	AT4G33300	1.64985	0	-0.132095	1	0.387184	1	0.104265	1	1.70343	0	1.21348	0	1.30083	0
25344	CATMA2OC47194R1	"UGT73B5 (UDP-glucosyl transferase 73B5); UDP-glycosyltransferase/ transferase, transferring glycosyl groups"	AT2G15480	1.6488	0	0.00428079	1	0.340119	1	-0.104976	1	1.44057	0	1.20761	0	1.59564	0
31295	CATMA3OA04610F1	"serine/threonine protein phosphatase, putative"	AT3G05580	1.64788	0	-0.260778	1	-0.0642669	1	0.0867458	1	1.63682	0	1.21198	0	1.58306	0
7903	CATMA1OA53565F1	"NPR1 (NONEXPRESSER OF PR GENES 1); protein binding"	AT1G64280	1.64741	0	-0.154137	1	0.334144	1	0.104767	1	1.95339	0	1.20706	0	1.88589	0
30990	CATMA3OA02820R1	pseudogene	AT3G03855	1.64206	0	0.310682	1	0.496545	1	-0.222915	1	1.13583	0	0.898049	7.26459e-07	1.40834	0
21339	CATMA2OA25700F1	"F-box family protein"	AT2G27310	1.64162	0	-0.0318869	1	0.678861	0.410287	0.0177351	1	1.63819	0	1.05785	8.12994e-11	1.20204	0
6344	CATMA1OA42750R1	"protein kinase family protein"	AT1G51620	1.64041	0	-0.171665	1	-0.514227	1	-0.0394775	1	1.6701	0	1.91789	0	1.59908	0
45543	CATMA4OA01750F1	"ANAC068/NTM1 (NAC WITH TRANSMEMBRANE MOTIF1)"	AT4G01540	1.63928	0	0.0568854	1	0.609419	1	0.233712	1	1.41958	0	1.19837	0	1.84824	0
14737	CATMA1ON102851F1	"ATMKK9 (Arabidopsis thaliana MAP kinase kinase 9); kinase"	AT1G73500	1.63884	0	-0.202063	1	0.746386	0.0436417	-0.0256534	1	2.14558	0	0.990752	4.30887e-09	1.76993	0
8320	CATMA1OA56360R1	"unknown protein"	AT1G67060	1.63729	0	-0.120082	1	0.158084	1	0.0340248	1	1.67419	0	1.25548	0	1.558	0
45232	CATMA3ON99050R1		AT3G21781	1.63625	0	0.0420982	1	0.0415638	1	0.0530776	1	1.38971	0	1.36925	0	1.34874	0
25551	CATMA2OC47361F1	"AGP2 (ARABINOGALACTAN-PROTEIN 2)"	AT2G22470	1.63596	0	-0.234565	1	0.0182454	1	0.129996	1	1.19888	0	0.875992	2.29007e-06	1.68791	0
41966	CATMA3ON101217R1	"zinc finger (CCCH-type) family protein"	AT3G55980	1.63425	0	0.100188	1	0.325871	1	0.227066	1	1.56821	0	1.41697	0	1.24947	0
7314	CATMA1OA49020R1	"matrixin family protein"	AT1G59970	1.63091	0	-0.00787297	1	0.0673406	1	0.0778455	1	1.52993	0	1.13415	0	1.46428	0
15995	CATMA1ON92670F1	"unknown protein"	AT1G07620	1.63019	0	0.244977	1	0.608049	1	0.0129688	1	1.2008	0	1.34288	0	1.47898	0
24534	CATMA2OA45030R1	"calcium-binding protein, putative"	AT2G46600	1.62755	0	-0.176468	1	0.287794	1	0.296014	1	1.73783	0	1.43828	0	1.46583	0
13989	CATMA1ON102163F1	"unknown protein"	AT1G17830	1.62679	0	0.37285	1	0.621424	1	0.0539928	1	1.23287	0	1.22216	0	1.34938	0
58404	CATMA5OA11170R1	"leucine-rich repeat family protein"	AT5G12940	1.62527	0	-0.0280832	1	0.384494	1	0.249533	1	1.21608	0	1.08183	1.62599e-11	1.18162	0
40843	CATMA3OF01373F1	"receptor lectin kinase, putative"	AT3G59730	1.62499	0	0.0205671	1	0.199784	1	-0.228308	1	1.06853	1.62599e-11	1.07541	3.25198e-11	1.54272	0
5216	CATMA1OA32560R1	"phosphatidylinositol-4-phosphate 5-kinase family protein"	AT1G34260	1.62474	0	0.0732241	1	0.0138191	1	0.248062	1	1.00204	8.45514e-10	1.25154	0	1.09691	4.39017e-10
6561	CATMA1OA44200F1	"ATERF-8/ATERF8 (ETHYLENE RESPONSE ELEMENT BINDING FACTOR 4); DNA binding / transcription factor/ transcriptional repressor"	AT1G53170	1.62403	0	-0.17254	1	-0.316784	1	-0.36134	1	1.41736	0	0.682498	0.016809	1.5798	0
12861	CATMA1OD02660F1	"ATPP2-B13 (Phloem protein 2-B13)"	AT1G56240	1.6237	0	0.213165	1	0.770503	0.018689	0.465808	1	2.24328	0	2.1239	0	1.76342	0
41856	CATMA3ON101104R1		AT3E37240	1.62112	0	-0.382596	1	-0.484501	1	-0.133713	1	1.61587	0	1.01322	1.15445e-09	1.46996	0
19978	CATMA2OA17280R1	"unknown protein"	AT2G18630	1.61574	0	0.253834	1	0.246816	1	0.14062	1	1.39473	0	0.702258	0.00745535	1.52398	0
15613	CATMA1ON92460F1	"O-methyltransferase, putative"	AT1G21110	1.61568	0	0.0847065	1	0.582172	1	0.231078	1	1.47846	0	1.18188	0	1.23592	0
47648	CATMA4OA18526R1	"ATERF-1 (ETHYLENE RESPONSIVE ELEMENT BINDING FACTOR 1); DNA binding / transcription factor/ transcriptional activator"	AT4G17500	1.61393	0	-0.669298	0.57753	0.506533	1	-0.0718836	1	2.21639	0	1.83958	0	1.74081	0
36806	CATMA3OA43910R1	"unknown protein"	AT3G50900	1.61358	0	-0.00270482	1	0.0149602	1	-0.0472587	1	1.49398	0	1.5049	0	1.43578	0
39674	CATMA3OC57558R1	"S-adenosyl-L-methionine:carboxyl methyltransferase family protein"	AT3G44860	1.61259	0	0.462921	1	3.07479	0	0.883378	6.53036e-06	1.55443	0	0.597893	0.427197	0.191648	1
51781	CATMA4OC42235F1	"PLDGAMMA1 (maternal effect embryo arrest 54); phospholipase D"	AT4G11850	1.61254	0	0.0807341	1	0.478096	1	0.206557	1	1.42006	0	1.39654	0	1.47232	0
9899	CATMA1OA65850F1	"calmodulin-related protein, putative"	AT1G76640	1.60982	0	-0.0887896	1	0.127739	1	0.0684774	1	1.54673	0	1.46585	0	1.38573	0
9949	CATMA1OA66210F1	"VHS domain-containing protein / GAT domain-containing protein"	AT1G76970	1.6081	0	0.007097	1	0.319614	1	-0.0962926	1	1.2728	0	1.22238	0	1.64539	0
32618	CATMA3OA12510R1	"BRL3 (BRI1-LIKE 3); protein binding / protein kinase"	AT3G13380	1.6054	0	0.261376	1	0.18797	1	-0.0616728	1	1.34065	0	1.25053	0	1.38748	0
33033	CATMA3OA14950F1	"unknown protein"	AT3G15530	1.60347	0	0.0422341	1	-0.00500409	1	-0.108958	1	1.52335	0	1.52239	0	1.32557	0
32137	CATMA3OA09770F1	"pectinesterase, putative"	AT3G10720	1.6021	0	-0.405965	1	-0.297705	1	-0.250827	1	1.82312	0	1.09278	1.62599e-11	1.80747	0
22553	CATMA2OA33110F1	"zinc finger (C3HC4-type RING finger) family protein"	AT2G35000	1.60093	0	0.00905531	1	0.145562	1	0.131955	1	0.863617	2.0804e-06	0.447833	1	1.26803	0
52972	CATMA4OF01696R1	"CYP706A2 (cytochrome P450, family 706, subfamily A, polypeptide 2); oxygen binding"	AT4G22710	1.60023	0	0.181559	1	0.537765	1	0.304634	1	1.45791	0	1.36552	0	1.31532	0
65400	CATMA5OA59763R1	"AGP1 (ARABINOGALACTAN-PROTEIN 1)"	AT5G64310	1.59988	0	-0.157502	1	-0.203359	1	-0.112895	1	1.96742	0	1.93402	0	1.48994	0
33410	CATMA3OA17145R1	"CNBT1 (CYCLIC NUCLEOTIDE-BINDING TRANSPORTER 1); calmodulin binding / cyclic nucleotide binding / ion channel"	AT3G17700	1.59578	0	0.000176533	1	-0.146131	1	-0.0664958	1	1.26851	0	0.783492	0.000209671	1.44448	0
36784	CATMA3OA43775R1	"calmodulin-related protein, putative"	AT3G50770	1.59313	0	0.196946	1	1.97673	0	0.143427	1	1.33851	0	1.15449	0	1.4078	0
8100	CATMA1OA54830R1	"unknown protein"	AT1G65490	1.59075	0	0.507087	1	0.877622	0.000318463	0.464302	1	1.41131	0	0.409923	1	1.49043	0
33924	CATMA3OA20220R1	"unknown protein"	AT3G20510	1.58775	0	0.0296861	1	-0.123267	1	-0.0462899	1	1.5706	0	0.812091	5.46142e-05	1.66778	0
35033	CATMA3OA27425F1	"ATN1; kinase/ protein threonine/tyrosine kinase"	AT3G27560	1.58394	0	0.308101	1	0.352778	1	0.275616	1	1.44565	0	0.897634	7.42475e-07	1.54969	0
33115	CATMA3OA15475F1	"A37 (PYRIDOXINE BIOSYNTHESIS 1.2); protein heterodimerization"	AT3G16050	1.58297	0	0.373955	1	-0.298506	1	0.0519332	1	1.15437	0	1.00648	1.72355e-09	1.35381	0
45678	CATMA4OA02630R1	"pectinesterase family protein"	AT4G02330	1.57949	0	-1.07229	5.969e-08	-0.833254	0.00182759	-0.44323	1	1.94581	0	2.00548	0	1.70506	0
21858	CATMA2OA29077R1	"ATGSTF10 (EARLY DEHYDRATION-INDUCED 13); glutathione transferase"	AT2G30870	1.57688	0	0.41514	1	1.06118	9.26e-08	0.378965	1	1.27683	0	0.922658	1.95346e-07	1.22639	0
26054	CATMA2OC47729R1	"pirin, putative"	AT2G43120	1.57503	0	0.187781	1	0.224566	1	0.123502	1	1.09115	0	1.03497	3.08938e-10	1.29867	0
40176	CATMA3OC57963R1	"unknown protein"	AT3G13437	1.57437	0	-0.309733	1	-0.832105	0.00190997	0.429097	1	1.79649	0	1.6159	0	1.44771	0
9226	CATMA1OA61750R1	"lipoxygenase, putative"	AT1G72520	1.57422	0	0.0763418	1	0.793866	0.0080228	0.27369	1	1.98507	0	1.61207	0	1.63963	0
2088	CATMA1OA11880R1	"ATNUDT12 (Arabidopsis thaliana Nudix hydrolase homolog 12); hydrolase"	AT1G12880	1.57411	0	0.143776	1	0.431644	1	0.186324	1	1.73284	0	1.15109	0	1.28612	0
30848	CATMA3OA01810R1	"leucine-rich repeat transmembrane protein kinase, putative"	AT3G02880	1.56718	0	0.0238084	1	-0.281316	1	0.00427565	1	1.34863	0	1.04242	1.95119e-10	1.60757	0
46261	CATMA4OA08740F1	"leucine-rich repeat family protein / protein kinase family protein"	AT4G08850	1.56636	0	-0.379486	1	-0.167546	1	-0.248018	1	1.53857	0	1.46028	0	1.3683	0
5263	CATMA1OA33050F1	"protein phosphatase 2C, putative / PP2C, putative"	AT1G34750	1.56631	0	-0.0204504	1	0.596252	1	0.106254	1	1.38874	0	1.08565	1.62599e-11	1.49407	0
53793	CATMA4ON100357F1	"protein kinase family protein"	AT4G23230	1.56424	0	0.346123	1	0.3857	1	-0.0888885	1	1.43695	0	1.23753	0	1.50365	0
20769	CATMA2OA22130F1	"protein kinase family protein / peptidoglycan-binding LysM domain-containing protein"	AT2G23770	1.56164	0	-0.180524	1	0.28655	1	0.0868291	1	1.18742	0	1.35954	0	1.12526	8.12994e-11
8545	CATMA1OA57830F1	"VQ motif-containing protein"	AT1G68450	1.55975	0	0.28651	1	0.420619	1	-0.262244	1	0.833592	9.76951e-06	0.874509	2.47139e-06	1.40923	0
31249	CATMA3OA04340F1	"unknown protein"	AT3G05320	1.55973	0	-0.297687	1	-0.607272	1	0.112714	1	1.5136	0	1.5557	0	1.59215	0
60270	CATMA5OA22880R1	"unknown protein"	AT5G25170	1.55483	0	0.0235325	1	0.00851438	1	0.17171	1	1.63128	0	1.32853	0	1.55127	0
21583	CATMA2OA27280F1	"PLL4 (POLTERGEIST LIKE 4); protein phosphatase type 2C"	AT2G28890	1.55384	0	-0.114431	1	0.0113056	1	0.131175	1	1.05175	3.25198e-11	1.00844	1.52843e-09	1.28177	0
35144	CATMA3OA28330R1	"leucine-rich repeat transmembrane protein kinase, putative"	AT3G28450	1.55212	0	-0.00757666	1	0.290842	1	0.0533891	1	1.18275	0	1.07405	3.25198e-11	1.36153	0
37116	CATMA3OA45640R1	"unknown protein"	AT3G52710	1.54999	0	-0.352066	1	-0.386286	1	-0.0914424	1	1.33111	0	0.606708	0.310659	1.49924	0
65004	CATMA5OA57623R1	"AT-HSFB2A (Arabidopsis thaliana heat shock transcription factor B2A); DNA binding / transcription factor"	AT5G62020	1.54932	0	-0.107108	1	0.0425386	1	0.131369	1	1.64118	0	1.49689	0	1.47836	0
30457	CATMA2ON99083F1		AT2G35637	1.54908	0	0.0952944	1	-0.0756421	1	0.0478717	1	1.25039	0	0.750982	0.000915068	0.926764	3.17386e-06
32987	CATMA3OA14725F1	"legume lectin family protein"	AT3G15356	1.54697	0	0.474935	1	1.50584	0	0.342291	1	1.53105	0	0.968032	1.58534e-08	1.43249	0
59070	CATMA5OA15220R1	"ATCSLD2 (Cellulose synthase-like D2); cellulose synthase/ transferase, transferring glycosyl groups"	AT5G16910	1.54504	0	-0.071297	1	0.389744	1	0.0451365	1	1.10307	0	0.724156	0.00295237	1.25813	0
67384	CATMA5OC64995R1	"protein kinase family protein"	AT5G57035	1.54131	0	0.128928	1	0.59461	1	0.0381546	1	1.67018	0	1.24738	0	1.82022	0
37866	CATMA3OA50290R1	"unknown protein"	AT3G57280	1.54113	0	-0.103719	1	-0.0488645	1	0.073116	1	1.50482	0	1.30257	0	1.53691	0
53980	CATMA4ON100531R1	"unknown protein"	AT4G38550	1.54065	0	-0.275257	1	0.00613501	1	0.041475	1	1.61913	0	1.42918	0	1.36297	0
23273	CATMA2OA37430F1	"MLO12 (MILDEW RESISTANCE LOCUS O 12); calmodulin binding"	AT2G39200	1.53812	0	0.0800852	1	-0.66934	0.553917	-0.388066	1	1.71756	0	1.94929	0	1.87149	0
37711	CATMA3OA49390F1	"unknown protein"	AT3G56410	1.53721	0	-0.136439	1	-0.0707116	1	-0.0833007	1	1.23924	0	1.27131	0	1.3968	0
50765	CATMA4OA37620F1	"senescence/dehydration-associated protein-related"	AT4G35985	1.53693	0	-0.0465197	1	0.677392	0.429841	0.244659	1	0.900302	2.92743e-07	0.679172	0.0192327	0.986545	1.65509e-07
3298	CATMA1OA19340R1	"ATTIM17-1 (Arabidopsis thaliana translocase inner membrane subunit 17-1); protein translocase"	AT1G20350	1.53603	0	-0.241948	1	0.715817	0.123326	0.153802	1	1.57926	0	1.18004	0	1.4352	0
46300	CATMA4OA09010R1	"AGP10 (Arabinogalactan protein 10)"	AT4G09030	1.5353	0	-0.0430965	1	0.175236	1	-0.22061	1	1.58001	0	1.15422	0	1.42108	0
10692	CATMA1OB58720R1	"unknown protein"	AT1G69430	1.53347	0	-0.155328	1	-0.65816	0.784058	0.0875165	1	1.42112	0	0.962819	2.12842e-08	1.57928	0
26486	CATMA2OD02807R1	"secretory protein, putative"	AT2G15220	1.52921	0	0.863251	0.000604863	0.948932	1.60431e-05	-0.0181928	1	0.594332	0.341122	-0.59771	0.430013	0.928397	2.93471e-06
50457	CATMA4OA36000F1	"cyclase family protein"	AT4G34180	1.52912	0	-0.162998	1	0.194511	1	-0.0324117	1	1.3802	0	1.30474	0	1.25214	0
11434	CATMA1OC71536R1	"disease resistance protein-related / LRR protein-related"	AT1G33590	1.52888	0	0.288224	1	0.629865	1	0.0242577	1	1.64467	0	1.28863	0	1.54058	0
67500	CATMA5OC65086R1	"SRO5 (SIMILAR TO RCD ONE 5); NAD+ ADP-ribosyltransferase"	AT5G62520	1.52861	0	0.00125386	1	0.260702	1	0.0364206	1	1.02303	2.27638e-10	0.329647	1	1.4655	0
7086	CATMA1OA47750R1	"unknown protein"	AT1G56660	1.52625	0	-0.565713	1	0.664907	0.636138	0.318963	1	1.72095	0	0.760085	0.000609342	1.06842	2.17882e-09
64463	CATMA5OA54450F1	"pfkB-type carbohydrate kinase family protein"	AT5G58730	1.5259	0	0.0227267	1	0.319293	1	0.150092	1	1.16849	0	1.166	0	1.3943	0
12115	CATMA1OC72047F1	"AT-HSFA8 (Arabidopsis thaliana heat shock transcription factor A8); DNA binding / transcription factor"	AT1G67970	1.52556	0	-0.170371	1	0.234411	1	0.24617	1	1.70784	0	1.5237	0	1.46131	0
52032	CATMA4OC42419R1	"LSD1 (LESION SIMULATING DISEASE)"	AT4G20380	1.52327	0	-0.145026	1	0.0878125	1	0.0857565	1	1.43755	0	1.02961	4.39017e-10	1.34566	0
59287	CATMA5OA16630F1	"disease resistance protein (TIR-NBS-LRR class), putative"	AT5G18360	1.52001	0	0.275007	1	0.254305	1	0.602407	0.716645	1.66219	0	1.91584	0	1.76174	0
23977	CATMA2OA41740F1	"unknown protein"	AT2G43320	1.51559	0	-0.161294	1	0.105075	1	-0.0151214	1	1.30873	0	1.04033	2.27638e-10	1.39453	0
11782	CATMA1OC71792R1	"leucine-rich repeat family protein / protein kinase family protein"	AT1G53440	1.51492	0	0.0100269	1	0.134919	1	0.00775674	1	1.32248	0	1.36787	0	1.08033	1.12193e-09
7834	CATMA1OA53050R1	"proline-rich family protein"	AT1G63830	1.5143	0	0.0488423	1	0.182469	1	-0.0906645	1	1.3858	0	1.10946	0	1.26208	0
10100	CATMA1OA67050R1	"unknown protein"	AT1G77890	1.51381	0	0.0582741	1	0.123465	1	0.17908	1	1.6837	0	1.28041	0	1.51408	0
66774	CATMA5OC64507R1	"unknown protein"	AT5G28610	1.51322	0	-0.062241	1	-0.305226	1	0.0961903	1	1.9355	0	1.53582	0	1.34608	0
702	CATMA1OA03840R1	"tyrosine specific protein phosphatase family protein"	AT1G05000	1.51203	0	0.0688331	1	-0.365772	1	-0.165651	1	1.35333	0	0.883945	1.51849e-06	1.47232	0
8399	CATMA1OA56850F1	"leucine-rich repeat family protein"	AT1G67510	1.51166	0	-0.174719	1	-0.689229	0.294589	-0.149917	1	1.31202	0	0.961542	2.28777e-08	1.67317	0
9851	CATMA1OA65570F1	"protein kinase, putative"	AT1G76360	1.50473	0	-0.167327	1	-0.141236	1	0.123912	1	1.78984	0	1.25827	0	1.59065	0
30655	CATMA3OA00830F1	"adenylate kinase family protein"	AT3G01820	1.50174	0	0.140757	1	-0.305129	1	-0.2696	1	1.35842	0	1.28765	0	1.47576	0
12653	CATMA1OC72415F1	pseudogene	AT1G63860	1.50009	0	-0.281863	1	-0.640896	1	-0.197945	1	2.0808	0	1.45577	0	1.28701	0
20708	CATMA2OA21820R1	"WRKY15 (WRKY DNA-binding protein 15); transcription factor"	AT2G23320	1.495	0	-0.487574	1	-0.227739	1	-0.385886	1	1.83176	0	1.51785	0	1.71986	0
58882	CATMA5OA14000R1	"serine/threonine protein kinase, putative"	AT5G15730	1.4919	0	0.178569	1	0.398214	1	0.0808921	1	1.32362	0	0.952569	3.78042e-08	1.37451	0
64574	CATMA5OA55190R1	"scarecrow-like transcription factor 11 (SCL11)"	AT5G59450	1.49074	0	-0.122663	1	0.155196	1	0.0147534	1	1.39661	0	0.999252	2.6341e-09	1.52008	0
2957	CATMA1OA17400F1		AT1G18382	1.49042	0	-0.0521615	1	-0.118578	1	0.0614979	1	1.28247	0	1.02729	5.04056e-10	1.44677	0
18087	CATMA1ON99094F1	"unknown protein"	AT1G20520	1.48942	0	-0.052705	1	0.0693355	1	0.0373022	1	1.53259	0	0.698084	0.00886845	1.58236	0
58335	CATMA5OA10760F1	"unknown protein"	AT5G11970	1.48909	0	0.0276875	1	0.464828	1	-0.0282081	1	1.21697	0	0.918158	2.4902e-07	1.35247	0
68774	CATMA5ON91469R1	"metal ion binding"	AT5G05365	1.48902	0	0.0688907	1	0.0297335	1	-0.0706662	1	1.61853	0	1.19321	0	1.46383	0
12145	CATMA1OC72069F1	"RPK1 (RECEPTOR-LIKE PROTEIN KINASE 1); kinase"	AT1G69270	1.48599	0	0.392518	1	0.344906	1	0.110845	1	1.25231	0	0.821811	3.42143e-05	1.79583	0
52231	CATMA4OC42559F1	"EMB1353 (EMBRYO DEFECTIVE 1353)"	AT4G30090	1.48483	0	0.143614	1	-0.0445975	1	0.0492584	1	1.15429	0	1.027	5.04056e-10	0.960804	6.03404e-07
2795	CATMA1OA16280F1	"leucine-rich repeat family protein"	AT1G17250	1.48482	0	-0.158882	1	0.21372	1	-0.271022	1	0.95225	1.59347e-08	1.02873	4.55277e-10	1.07892	1.21949e-09
9951	CATMA1OA66220F1	"unknown protein"	AT1G76980	1.48186	0	0.0849486	1	0.377847	1	0.144838	1	0.936314	3.95603e-08	1.05216	1.13819e-10	1.18089	0
69242	CATMA5ON91755R1	"disease resistance protein (TIR-NBS class), putative"	AT5G46490	1.47898	0	0.0149956	1	0.188852	1	0.194297	1	1.58541	0	1.3099	0	1.29542	0
19755	CATMA2OA15960F1	"protein kinase, putative"	AT2G17220	1.47758	0	-0.0812228	1	0.0578949	1	-0.100678	1	1.51667	0	0.9088	4.11017e-07	1.56564	0
31569	CATMA3OA06230F1	"RPM1 (RESISTANCE TO P. SYRINGAE PV MACULICOLA 1)"	AT3G07040	1.46173	0	-0.184154	1	-0.0279939	1	0.0867689	1	1.41181	0	1.47939	0	1.27481	0
53827	CATMA4ON100386F1	"SHB1 (SHORT HYPOCOTYL UNDER BLUE1)"	AT4G25350	1.45949	0	0.218944	1	-0.131884	1	-0.0104449	1	1.24248	0	1.22812	0	1.36356	0
2586	CATMA1OA14950R1	"disease resistance protein (CC-NBS-LRR class), putative"	AT1G15890	1.45788	0	-0.217596	1	0.00929783	1	-0.0541713	1	1.09753	0	1.25927	0	1.06191	3.10564e-09
49095	CATMA4OA27940F1	"zinc finger (C3HC4-type RING finger) family protein"	AT4G26400	1.45755	0	-0.184682	1	-0.171403	1	-0.0102746	1	1.7358	0	1.34602	0	1.52845	0
61363	CATMA5OA35160F1	peroxidase	AT5G39580	1.45742	0	-0.601181	1	-1.55315	0	-0.139893	1	1.94979	0	2.20833	0	1.74687	0
1060	CATMA1OA06180R1	"OB-fold nucleic acid binding domain-containing protein"	AT1G07130	1.45661	0	-0.200983	1	-0.1047	1	-0.241122	1	1.26822	0	0.862646	4.52667e-06	1.28088	0
6999	CATMA1OA47230F1	"leucine-rich repeat family protein / protein kinase family protein"	AT1G56140	1.4558	0	-0.0993993	1	0.298817	1	-0.165967	1	1.43452	0	1.083	1.62599e-11	1.35557	0
3231	CATMA1OA18970F1	"ER lumen protein retaining receptor family protein"	AT1G19970	1.45403	0	0.298829	1	0.196462	1	0.212979	1	1.0184	3.08938e-10	0.724036	0.00296753	0.93459	2.17793e-06
41365	CATMA3ON100712F1	"RSH2 (RELA-SPOT HOMOLOG); catalytic"	AT3G14050	1.45299	0	-0.418745	1	0.187538	1	0.132666	1	1.56447	0	1.62447	0	1.28782	0
36927	CATMA3OA44640F1	"macrophage migration inhibitory factor family protein / MIF family protein"	AT3G51660	1.44896	0	-0.153977	1	1.0027	1.45482e-06	0.0330495	1	1.34114	0	0.68268	0.0166849	1.4241	0
35235	CATMA3OA28945F1	"AIG2 (AVRRPT2-INDUCED GENE 2)"	AT3G28930	1.44883	0	0.170909	1	1.19432	9.75593e-11	0.22062	1	0.954174	1.42599e-08	1.037	2.76418e-10	0.911098	6.68375e-06
42859	CATMA3ON91323F1	"RPP1 (RECOGNITION OF PERONOSPORA PARASITICA 1)"	AT3G44480	1.44737	0	0.139792	1	0.428009	1	0.142574	1	1.28172	0	1.33335	0	1.18643	0
33558	CATMA3OA18170R1	"unknown protein"	AT3G18560	1.44636	0	-0.70864	0.163702	-0.540396	1	-0.280201	1	1.92099	0	0.16074	1	1.63725	0
7573	CATMA1OA50960F1	"MATE efflux family protein"	AT1G61890	1.44608	0	0.111086	1	0.824695	0.00253495	-0.00629312	1	1.33425	0	1.18532	0	1.32465	0
3107	CATMA1OA18250F1	"AP2 domain-containing transcription factor, putative"	AT1G19210	1.44525	0	-0.0196477	1	0.299734	1	0.0329117	1	0.906174	2.12322e-07	1.03336	3.41458e-10	0.696154	0.0538384
88	CATMA1OA00465R1	"ACS2 (1-Amino-cyclopropane-1-carboxylate synthase 2)"	AT1G01480	1.44148	0	-0.150549	1	-0.277988	1	-0.157927	1	0.996764	1.15445e-09	1.39911	0	1.40418	0
470	CATMA1OA02595R1	kinase	AT1G03740	1.4408	0	-0.0779995	1	0.203752	1	0.281746	1	1.29086	0	1.46635	0	1.02796	1.92842e-08
34818	CATMA3OA26050R1	"CYP71B22 (cytochrome P450, family 71, subfamily B, polypeptide 22); oxygen binding"	AT3G26200	1.43954	0	0.111293	1	0.873797	0.00037148	0.388314	1	1.0201	2.76418e-10	1.23515	0	0.590741	1
34915	CATMA3OA26650F1	"hydroxyproline-rich glycoprotein family protein"	AT3G26910	1.43824	0	-0.072033	1	0.0152684	1	0.0839465	1	1.10042	0	1.37098	0	1.46471	0
52587	CATMA4OC42802F1		AT4E19530	1.43351	0	-0.0182353	1	0.0732222	1	-0.0734266	1	1.05528	3.25198e-11	1.25484	0	1.19298	0
2856	CATMA1OA16640R1	"disease resistance protein-related"	AT1G17610	1.43104	0	0.176593	1	1.17912	2.27638e-10	0.196464	1	0.993195	1.43087e-09	1.31726	0	1.15828	1.62599e-11
27711	CATMA2ON101862F1	"ATEXO70H2 (EXOCYST SUBUNIT EXO70 FAMILY PROTEIN H2); protein binding"	AT2G39380	1.43063	0	-0.0645963	1	-0.595807	1	-0.515686	1	1.59399	0	1.45797	0	2.02215	0
48869	CATMA4OA26720F1	"KOW domain-containing protein / D111/G-patch domain-containing protein"	AT4G25020	1.43061	0	0.436636	1	0.214519	1	-0.0102466	1	1.3285	0	1.12199	0	1.1204	1.13819e-10
62516	CATMA5OA42790R1	"VQ motif-containing protein"	AT5G46780	1.42647	0	-0.359399	1	0.0163498	1	-0.0596265	1	1.54499	0	1.13981	0	1.34291	0
7990	CATMA1OA54030R1	"alcohol dehydrogenase, putative"	AT1G64710	1.42544	0	-0.11098	1	-0.0264551	1	0.282352	1	1.27361	0	1.09607	0	1.23682	0
4705	CATMA1OA28920F1	"transcription factor jumonji (jmj) family protein / zinc finger (C5HC2 type) family protein"	AT1G30810	1.42466	0	-0.218164	1	-0.0240868	1	0.0692279	1	1.40467	0	1.21739	0	1.23566	0
57593	CATMA5OA06250F1	"CIPK2 (CBL-INTERACTING PROTEIN KINASE 2); kinase"	AT5G07070	1.42276	0	-0.218489	1	-0.0285971	1	0.141043	1	1.32186	0	0.948208	4.81943e-08	1.2777	0
65970	CATMA5OA62790R1	"armadillo/beta-catenin repeat family protein / U-box domain-containing protein"	AT5G67340	1.42039	0	0.0181071	1	0.279564	1	0.00130351	1	1.53389	0	1.44492	0	1.90562	0
60578	CATMA5OA25170R1	"hypoxia-responsive family protein"	AT5G27760	1.41893	0	-0.0733317	1	0.416555	1	0.070137	1	1.46663	0	1.22309	0	1.40273	0
39969	CATMA3OC57806F1	"ATEXO70H1 (exocyst subunit EXO70 family protein H1); protein binding"	AT3G55150	1.41843	0	0.193574	1	-0.120408	1	-0.0415031	1	0.930281	5.56251e-08	1.39051	0	1.50002	0
10819	CATMA1OC71084F1	"scarecrow transcription factor family protein"	AT1G07520	1.41785	0	0.317302	1	0.122086	1	0.0339971	1	1.50964	0	1.37167	0	1.43913	0
34133	CATMA3OA21640F1	"UGT71B6 (UDP-glucosyl transferase 71B6); UDP-glycosyltransferase/ abscisic acid glucosyltransferase/ transferase, transferring glycosyl groups"	AT3G21780	1.41577	0	-0.0641847	1	0.104805	1	-0.0729036	1	1.31776	0	1.22227	0	1.25971	0
49563	CATMA4OA30710F1	"lectin protein kinase family protein"	AT4G29050	1.41503	0	-0.0575714	1	-0.108985	1	0.225799	1	1.32874	0	1.08197	1.62599e-11	1.68001	0
31742	CATMA3OA07290R1	"unknown protein"	AT3G08030	1.41435	0	0.353254	1	0.248395	1	0.0889771	1	1.01777	3.25198e-10	0.844464	1.127e-05	0.954191	8.36815e-07
52150	CATMA4OC42498R1	"XTR6 (XYLOGLUCAN ENDOTRANSGLYCOSYLASE 6); hydrolase, acting on glycosyl bonds"	AT4G25810	1.41426	0	-1.06777	7.43402e-08	-1.2123	3.25198e-11	6.17487e-05	1	2.11492	0	1.98579	0	1.41869	0
65860	CATMA5OA62190R1	"unknown protein"	AT5G66800	1.4124	0	0.337637	1	0.023021	1	-0.0546879	1	1.01802	3.25198e-10	0.787378	0.000175114	0.963793	5.20137e-07
8712	CATMA1OA58720R1	"unknown protein"	AT1G69430	1.41065	0	-0.0293308	1	-0.238659	1	0.214835	1	1.01406	4.06497e-10	0.75157	0.00089148	1.38694	0
22755	CATMA2OA34370F1	"calmodulin-related protein, putative"	AT2G36180	1.40774	0	-0.328073	1	-0.0888715	1	0.169845	1	1.3781	0	0.984206	6.29257e-09	1.36045	0
9853	CATMA1OA65580F1	"protein kinase, putative"	AT1G76360	1.40553	0	-0.19089	1	-0.0271531	1	0.017421	1	1.67021	0	0.913605	3.17962e-07	1.69315	0
1547	CATMA1OA08830F1	"transcription factor-related"	AT1G09950	1.40363	0	-0.123469	1	-0.0328493	1	0.0402139	1	0.896791	3.54384e-07	0.525024	1	1.14213	3.25198e-11
50078	CATMA4OA33700R1	"unknown protein"	AT4G32030	1.40236	0	0.179825	1	0.199345	1	0.348029	1	1.19396	0	0.926515	1.58518e-07	1.22025	0
53611	CATMA4ON100185F1	"PLDGAMMA3 (phospholipase D gamma 3); phospholipase D"	AT4G11840	1.40085	0	0.123419	1	0.463442	1	0.154474	1	1.1775	0	1.39751	0	1.12267	9.75593e-11
6550	CATMA1OA44140R1	"chorismate mutase"	AT1G53110	1.40061	0	0.512621	1	0.2839	1	0.1728	1	0.990886	1.64225e-09	0.855603	6.4593e-06	1.25628	0
19844	CATMA2OA16380R1	"protein-methionine-S-oxide reductase"	AT2G17705	1.39663	0	-0.359871	1	-0.129885	1	-0.0477867	1	1.56833	0	0.83467	1.828e-05	1.58106	0
61874	CATMA5OA38640R1	"transferase family protein"	AT5G42830	1.39538	0	0.562338	1	1.41882	0	-0.272309	1	1.13319	0	1.03148	3.90237e-10	1.15148	1.62599e-11
50206	CATMA4OA34530R1	"AP2 domain-containing transcription factor TINY, putative"	AT4G32800	1.39208	0	-0.703416	0.194273	-0.259214	1	-0.0844983	1	1.66654	0	0.917016	2.64792e-07	1.64978	0
30872	CATMA3OA01926R1	"unknown protein"	AT3G03020	1.39158	0	-0.351071	1	-0.123595	1	-0.0942355	1	1.72882	0	1.00417	1.96745e-09	1.37518	0
10923	CATMA1OC71162F1	"unknown protein"	AT1G11925	1.3899	0	-0.226302	1	-0.405177	1	0.131333	1	0.777178	0.00015505	0.749262	0.000987664	0.845839	0.000130477
24174	CATMA2OA42930R1	"PEN2 (PENETRATION 2); hydrolase, hydrolyzing O-glycosyl compounds"	AT2G44490	1.38898	0	0.0671998	1	0.165039	1	0.0418532	1	1.64751	0	1.39427	0	1.48986	0
10823	CATMA1OC71086F1	"calcium-transporting ATPase 4, endoplasmic reticulum-type (ECA4)"	AT1G07670	1.38751	0	0.22621	1	0.355735	1	-0.0394434	1	1.03496	1.13819e-10	1.0122	1.23575e-09	0.956893	7.32329e-07
40151	CATMA3OC57947F1	"unknown protein"	AT3G07190	1.38614	0	0.0463043	1	-0.0728314	1	-0.0162413	1	1.55219	0	0.791472	0.00014472	1.58875	0
8293	CATMA1OA56200F1	"protein kinase, putative"	AT1G66910	1.38592	0	0.425404	1	0.554854	1	-0.0127417	1	1.08243	0	0.724285	0.00293596	1.44785	0
61580	CATMA5OA36560R1	"disease resistance protein (TIR-NBS-LRR class), putative"	AT5G40910	1.38434	0	0.358337	1	0.337633	1	0.00871524	1	1.15621	0	1.19436	0	0.906571	8.26968e-06
7995	CATMA1OA54070F1	"glycosyl hydrolase family 17 protein"	AT1G64760	1.38374	0	-0.0581992	1	-0.102864	1	0.239874	1	1.28096	0	1.06186	6.50395e-11	0.983203	1.96143e-07
7761	CATMA1OA52480F1	"CLE14 (CLAVATA3/ESR-RELATED 14); receptor binding"	AT1G63245	1.38368	0	0.194971	1	0.835738	0.00166103	-0.112796	1	0.953993	1.44063e-08	1.32678	0	0.942101	1.513e-06
38545	CATMA3OA54770F1	"AGP20 (ARABINOGALACTAN PROTEIN 20)"	AT3G61640	1.38316	0	-0.0802523	1	-0.376306	1	-0.0560644	1	1.52323	0	1.31178	0	1.3618	0
49725	CATMA4OA31700F1	"unknown protein"	AT4G30060	1.38192	0	0.495949	1	0.811247	0.00421148	0.318768	1	1.03513	1.13819e-10	0.838421	1.51992e-05	1.38866	0
34214	CATMA3OA22365R1	"AOX1A (alternative oxidase 1A); alternative oxidase"	AT3G22370	1.38149	0	-0.0708341	1	0.172583	1	0.0844279	1	1.2734	0	1.07301	3.25198e-11	1.37997	0
43230	CATMA3ON94416R1	"disease resistance family protein"	AT3G11080	1.38036	0	0.124515	1	1.51439	0	0.0520952	1	0.731385	0.00127687	1.14948	0	0.845511	0.000132368
37204	CATMA3OA46195R1	"CYP71B5 (CYTOCHROME P450 71B5); oxygen binding"	AT3G53280	1.37902	0	-0.127458	1	-0.278309	1	-0.0530151	1	1.57604	0	0.154989	1	1.3523	0
9000	CATMA1OA60390R1	"RSW10 (RADIAL SWELLING 10); ribose-5-phosphate isomerase"	AT1G71100	1.37866	0	0.152057	1	0.364341	1	0.158264	1	0.872835	1.28042e-06	0.928619	1.41396e-07	0.979488	2.36744e-07
24905	CATMA2OB21370F1	"unknown protein"	AT2G22890	1.37769	0	-0.368709	1	-0.779006	0.0137755	-0.16509	1	1.41676	0	1.52019	0	1.38918	0
5274	CATMA1OA33270R1	"PHI-1 (PHOSPHATE-INDUCED 1)"	AT1G35140	1.3774	0	-0.821901	0.00299354	-0.752956	0.0347261	-0.0964828	1	1.40193	0	1.43202	0	1.13407	4.87796e-11
54159	CATMA4ON90096F1	"CPK27 (calcium-dependent protein kinase 27); kinase"	AT4G04700	1.37703	0	0.184577	1	0.112796	1	0.298906	1	1.23149	0	0.597178	0.438297	1.64226	0
42175	CATMA3ON90919F1	"disease resistance protein (TIR-NBS-LRR class), putative"	AT3G44400	1.37473	0	0.0512641	1	0.536169	1	0.110174	1	1.07715	0	1.11001	0	0.930721	2.62457e-06
31230	CATMA3OA04215R1	"ATL6 (Arabidopsis T?xicos en Levadura 6); protein binding / zinc ion binding"	AT3G05200	1.37391	0	-0.580148	1	-0.385158	1	-0.0651587	1	1.72345	0	1.19207	0	1.43621	0
37875	CATMA3OA50330F1	"calcium-transporting ATPase, plasma membrane-type, putative / Ca2+-ATPase, putative (ACA11)"	AT3G57330	1.37001	0	0.0875415	1	0.212173	1	0.0833737	1	1.11012	0	1.34644	0	1.06154	3.17068e-09
350	CATMA1OA01870R1	"phototropic-responsive NPH3 family protein"	AT1G03010	1.36989	0	-0.106996	1	-0.0211381	1	0.162358	1	1.13821	0	1.34291	0	0.969148	3.98172e-07
47119	CATMA4OA14990F1	pseudogene	AT4G14610	1.36723	0	-0.0436081	1	0.569958	1	0.150046	1	0.931986	5.05195e-08	1.19466	0	1.08198	1.02437e-09
23277	CATMA2OA37450F1	"PLA IIB/PLP6 (Patatin-like protein 6); nutrient reservoir"	AT2G39220	1.36642	0	0.41561	1	0.038347	1	0.162097	1	0.974578	4.34139e-09	0.903179	5.54023e-07	1.04256	8.84538e-09
42370	CATMA3ON91032R1	"proton-dependent oligopeptide transport (POT) family protein"	AT3G45660	1.36615	0	-0.0479717	1	0.21465	1	0.236717	1	0.165761	1	1.17937	0	1.12985	6.50395e-11
62839	CATMA5OA44650F1	"zinc finger (C3HC4-type RING finger) family protein"	AT5G48655	1.3661	0	-0.211319	1	-0.0812254	1	0.0881888	1	1.48969	0	0.956267	3.07474e-08	1.60146	0
39079	CATMA3OC57113F1	"unknown protein"	AT3G07190	1.36584	0	0.180693	1	0.0638164	1	0.147536	1	0.887121	5.97599e-07	0.642998	0.0799838	1.04788	6.65029e-09
37263	CATMA3OA46760F1	"lectin protein kinase, putative"	AT3G53810	1.36337	0	0.0382115	1	0.171799	1	-0.06944	1	1.14858	0	1.4291	0	1.24581	0
11731	CATMA1OC71760F1	"protein kinase-related"	AT1G51840	1.36328	0	0.17523	1	-0.372423	1	-0.014586	1	1.2039	0	1.62181	0	1.50096	0
58949	CATMA5OA14490F1	"50S ribosomal protein-related"	AT5G16200	1.36288	0	-0.141634	1	-0.131203	1	0.0192394	1	1.36874	0	0.800648	9.40729e-05	1.55015	0
50694	CATMA4OA37250R1	"CONNEXIN 32; kinase"	AT4G35600	1.36247	0	-0.351631	1	-0.292579	1	-0.267804	1	1.54001	0	0.95293	3.70563e-08	1.76372	0
56689	CATMA5OA00620F1	"lectin protein kinase, putative"	AT5G01560	1.36229	0	-0.0599309	1	-0.203139	1	-0.0506102	1	0.932467	4.91699e-08	0.618651	0.200375	1.13274	6.50395e-11
12787	CATMA1OD02497F1	"thiamin pyrophosphokinase, putative"	AT1G02880	1.36224	0	-0.0214389	1	0.147317	1	0.030026	1	0.941609	2.9284e-08	1.15098	0	0.95955	6.42119e-07
37304	CATMA3OA46970R1	"phosphatidic acid phosphatase-related / PAP2-related"	AT3G54020	1.36145	0	0.328809	1	0.466965	1	0.338968	1	0.993812	1.38209e-09	0.788625	0.000165251	0.917133	5.02386e-06
19801	CATMA2OA16170F1	"MLO8 (MILDEW RESISTANCE LOCUS O 8); calmodulin binding"	AT2G17480	1.36139	0	-0.230092	1	0.0357461	1	0.157098	1	1.24551	0	1.01529	1.02437e-09	1.31667	0
35676	CATMA3OA35610R1	"cell cycle control protein-related"	AT3G43250	1.36092	0	0.0315868	1	0.0442484	1	-0.0903449	1	0.910281	1.69412e-07	1.24638	0	0.807218	0.00068584
3290	CATMA1OA19300R1	"pentatricopeptide (PPR) repeat-containing protein"	AT1G20300	1.36026	0	0.121363	1	-0.115518	1	0.0630936	1	1.10976	0	0.224071	1	1.27776	0
53791	CATMA4ON100356F1	"protein kinase family protein"	AT4G23210	1.35904	0	0.170585	1	0.0692329	1	0.0173806	1	1.60797	0	1.2312	0	1.96064	0
69745	CATMA5ON93829F1	"unknown protein","unknown protein"	AT5G01710	1.35839	0	0.0897311	1	-0.177587	1	0.156383	1	1.16407	0	1.08243	1.62599e-11	1.25616	0
68348	CATMA5OF03355R1	"unknown protein"	AT5G46500	1.3561	0	-0.0411831	1	0.161224	1	-0.00539596	1	0.962335	8.89416e-09	1.06433	4.87796e-11	1.15079	1.62599e-11
61641	CATMA5OA37030F1	"zinc finger (C3HC4-type RING finger) family protein"	AT5G41400	1.35412	0	0.281961	1	0.508414	1	-0.247251	1	0.763559	0.000293978	0.414283	1	1.31798	0
67399	CATMA5OC65006F1	"TCH4 (TOUCH 4); hydrolase, acting on glycosyl bonds"	AT5G57560	1.35404	0	-1.09754	1.72192e-08	-1.04966	1.61233e-07	0.244228	1	2.10619	0	2.03818	0	1.10169	3.41458e-10
67094	CATMA5OC64771R1	"pectinacetylesterase, putative"	AT5G45280	1.35387	0	-0.308192	1	0.253699	1	0.225761	1	1.41195	0	1.19595	0	0.930694	2.62799e-06
19227	CATMA2OA10420F1	"unknown protein"	AT2G12400	1.35221	0	0.167315	1	0.310664	1	0.171629	1	0.975326	4.16253e-09	0.744962	0.00119439	1.13204	6.50395e-11
34105	CATMA3OA21500F1	"protein kinase family protein"	AT3G21630	1.35006	0	0.0338394	1	0.156879	1	0.00222583	1	1.26125	0	1.11961	0	1.32023	0
32119	CATMA3OA09680F1	"SNF7 family protein"	AT3G10640	1.34739	0	-0.212054	1	0.122301	1	0.114407	1	1.52756	0	1.02587	5.52836e-10	1.31838	0
66021	CATMA5OA63070F1	"unknown protein"	AT5G67620	1.34559	0	-0.108006	1	0.00834033	1	0.223439	1	0.589341	0.409684	0.833098	1.97459e-05	0.991029	1.31673e-07
58401	CATMA5OA11160F1	"unknown protein"	AT5G12930	1.34415	0	0.115984	1	1.22041	1.62599e-11	-0.0281744	1	0.975896	4.01619e-09	0.997172	2.97556e-09	1.06922	2.08126e-09
58165	CATMA5OA09760F1	"unknown protein"	AT5G11000	1.34371	0	-0.374089	1	-0.186863	1	-0.172626	1	1.31744	0	0.764418	0.000501298	1.31174	0
28858	CATMA2ON94797R1	"unknown protein"	AT2G23321	1.34273	0	0.216441	1	0.145725	1	0.0351252	1	0.774801	0.000173506	0.865287	3.95883e-06	0.809629	0.000619678
62662	CATMA5OA43690R1	"C2 domain-containing protein"	AT5G47710	1.34095	0	0.136163	1	0.0332379	1	-0.00325534	1	1.34095	0	0.598279	0.421325	1.28145	0
7930	CATMA1OA53700R1	"endo-1,4-beta-glucanase, putative / cellulase, putative"	AT1G64390	1.34075	0	0.87553	0.000370868	0.336264	1	0.141326	1	0.487884	1	0.533273	1	0.626866	0.603062
32624	CATMA3OA12560R1	"protein binding / zinc ion binding"	AT3G13430	1.33743	0	-0.22533	1	0.0265826	1	0.193378	1	1.42038	0	1.29894	0	1.35952	0
21521	CATMA2OA26940F1	"Dof-type zinc finger domain-containing protein"	AT2G28510	1.33074	0	0.63859	1	0.598292	1	-0.0823742	1	0.831086	1.10896e-05	0.458644	1	1.11397	1.62599e-10
42825	CATMA3ON91305F1	"CYP71B38 (cytochrome P450, family 71, subfamily B, polypeptide 38); oxygen binding"	AT3G44250	1.32894	0	0.0295042	1	-0.38858	1	-0.0321593	1	1.20429	0	0.30523	1	1.21825	0
53021	CATMA4OF03086F1	"CPK31 (calcium-dependent protein kinase 31); calcium- and calmodulin-dependent protein kinase/ kinase"	AT4G04695	1.32656	0	0.382314	1	0.605958	1	0.15741	1	0.878256	9.60211e-07	0.534664	1	1.26313	0
25115	CATMA2OC47012F1	"glutamate decarboxylase, putative"	AT2G02010	1.32581	0	0.0968459	1	0.281898	1	-0.245324	1	1.16584	0	1.22596	0	1.40915	0
12983	CATMA1OF00011F1	"ATGSTF6 (EARLY RESPONSIVE TO DEHYDRATION 11); glutathione transferase"	AT1G02930	1.32544	0	-0.0663287	1	0.834611	0.00173466	-0.357963	1	1.35247	0	0.902902	5.62202e-07	1.5142	0
69950	CATMA5ON93923R1	"disease resistance family protein"	AT5G25910	1.32446	0	0.0537021	1	0.567749	1	-0.0323012	1	0.872752	1.28598e-06	1.1732	0	1.12805	8.12994e-11
6351	CATMA1OA42776F1		AT1E43350	1.31498	0	-0.313424	1	0.269384	1	0.00633308	1	0.911004	1.62794e-07	0.714616	0.00443459	0.635864	0.446522
53978	CATMA4ON100530R1	"monooxygenase, putative (MO2)"	AT4G38540	1.31473	0	0.16564	1	0.140877	1	0.0902964	1	0.845284	5.38254e-06	1.13971	0	1.03207	1.54957e-08
52096	CATMA4OC42464R1	"protein kinase family protein"	AT4G23270	1.31329	0	-0.277644	1	-0.0890087	1	0.00181858	1	1.46795	0	1.31793	0	1.28902	0
1921	CATMA1OA10990F1	"early-responsive to dehydration protein-related / ERD protein-related"	AT1G11960	1.31117	0	-0.0555413	1	-0.312316	1	0.331249	1	1.12788	0	0.878829	1.97865e-06	0.786846	0.00159774
10965	CATMA1OC71188F1	"unknown protein"	AT1G13520	1.31114	0	0.0464962	1	0.530713	1	-0.166578	1	0.938758	3.44547e-08	0.891973	9.9943e-07	1.69485	0
54247	CATMA4ON90144F1	pseudogene	AT4G12334	1.3098	0	0.0781231	1	0.0296567	1	0.143929	1	1.05371	3.25198e-11	0.813833	5.02447e-05	1.13426	4.87796e-11
32301	CATMA3OA10600F1	"NHL2 (NDR1/HIN1-like 2)"	AT3G11650	1.30974	0	-0.0595601	1	0.0654525	1	0.0559709	1	1.17181	0	0.739378	0.00152635	1.00934	5.12186e-08
65104	CATMA5OA58200R1	"galactosyltransferase family protein"	AT5G62620	1.30706	0	0.167189	1	0.0785541	1	0.297804	1	0.798137	5.67258e-05	1.09402	0	1.0196	2.9967e-08
35246	CATMA3OA29010R1	"calcium-binding EF hand family protein"	AT3G29000	1.30485	0	-0.189034	1	0.619524	1	0.107569	1	1.73178	0	1.60674	0	1.10473	2.92678e-10
24696	CATMA2OA46010R1	"pectinesterase family protein"	AT2G47550	1.30203	0	0.261036	1	1.12896	3.15442e-09	0.0795773	1	0.86858	1.60295e-06	2.07342	0	1.0518	5.38202e-09
12038	CATMA1OC71995R1	"unknown protein"	AT1G65500	1.30137	0	0.268697	1	0.240282	1	-0.495423	1	1.1863	0	1.15697	0	1.63889	0
10806	CATMA1OC71073R1	"glutaredoxin family protein"	AT1G06830	1.29711	0	0.421081	1	0.201586	1	-0.571318	1	0.621482	0.122852	0.945866	5.48608e-08	0.625017	0.641174
42873	CATMA3ON91330F1	"LOB domain protein, putative / lateral organ boundaries domain protein, putative (LBD24)"	AT3G26660	1.2903	0	-0.0753712	1	0.0480405	1	0.0403273	1	1.56273	0	1.07071	3.25198e-11	0.972666	3.33815e-07
64161	CATMA5OA52730F1	"unknown protein"	AT5G56980	1.28676	0	-0.353592	1	-0.0507956	1	-0.117681	1	1.56182	0	0.489409	1	1.61602	0
39834	CATMA3OC57687R1	"HR2 (HOMOLOG OF RPW8 2)"	AT3G50460	1.28543	0	-0.254822	1	0.599525	1	0.255673	1	1.59266	0	0.514327	1	1.29869	0
63807	CATMA5OA50650F1	"unknown protein"	AT5G54850	1.28507	0	-0.172878	1	0.2509	1	0.00945381	1	0.982361	2.74792e-09	0.6937	0.0106304	0.999417	8.56083e-08
51776	CATMA4OC42231R1	"AT-HSFB2B (Arabidopsis thaliana heat shock transcription factor B2B); transcription factor"	AT4G11660	1.28443	0	0.0922371	1	-0.238541	1	0.0511894	1	1.2276	0	1.18263	0	1.51421	0
65971	CATMA5OA62800F1	"unknown protein"	AT5G67350	1.28051	0	0.0866605	1	-0.156668	1	-0.134399	1	0.570952	0.79466	1.09452	0	1.14486	3.25198e-11
3118	CATMA1OA18310R1	"ubiquitin interaction motif-containing protein / LIM domain-containing protein"	AT1G19270	1.2805	0	-0.090111	1	0.0288621	1	0.0443649	1	1.27054	0	1.033	3.57717e-10	1.18937	0
15769	CATMA1ON92548F1	"ASB1 (ANTHRANILATE SYNTHASE BETA SUBUNIT 1); anthranilate synthase"	AT1G25220	1.28005	0	0.421506	1	1.43186	0	-0.00703663	1	0.834785	9.19635e-06	0.920911	2.14695e-07	1.03466	1.3512e-08
15906	CATMA1ON92624F2	"anthranilate synthase beta subunit, putative","anthranilate synthase beta subunit, putative","anthranilate synthase beta subunit, putative","anthranilate synthase beta subunit, putative"	AT1G24807	1.27873	0	0.419295	1	1.59341	0	0.014119	1	0.808459	3.42496e-05	0.941603	6.9446e-08	1.02727	1.99834e-08
49032	CATMA4OA27600R1	"aldose 1-epimerase family protein"	AT4G25900	1.27678	0	0.176403	1	0.74419	0.0470867	0.242869	1	0.892583	4.45147e-07	1.13754	0	1.10614	2.60158e-10
36977	CATMA3OA44825F1	"CAM9 (CALMODULIN 9); calcium ion binding"	AT3G51920	1.27666	0	-0.0965495	1	0.183899	1	-0.0282943	1	1.55032	0	0.929677	1.33477e-07	1.33283	0
62581	CATMA5OA43205F1	"ATERF-2/ATERF2/ERF2 (ETHYLENE RESPONSE FACTOR 2); DNA binding / transcription factor/ transcriptional activator"	AT5G47220	1.2763	0	0.0622599	1	0.946457	1.78626e-05	0.101013	1	1.30633	0	0.97959	8.21124e-09	1.186	0
55039	CATMA4ON94296F1	"trehalose-6-phosphate phosphatase, putative","unknown protein"	AT4G22590	1.27455	0	0.249185	1	1.56459	0	0.666957	0.0717487	0.770686	0.000210622	0.833948	1.89401e-05	0.965413	4.79829e-07
3125	CATMA1OA18360F1	"unknown protein"	AT1G19330	1.27373	0	0.201581	1	-0.0795664	1	-0.00640956	1	0.903717	2.42923e-07	0.92241	1.97997e-07	0.996397	1.00015e-07
59182	CATMA5OA15970R1	"disease resistance protein (TIR-NBS-LRR class), putative"	AT5G17680	1.2725	0	0.0424176	1	0.0910914	1	0.0285359	1	0.955247	1.33981e-08	0.869416	3.20775e-06	0.889293	1.84666e-05
54507	CATMA4ON90306F1	"unknown protein"	AT4G20006	1.27129	0	0.0760253	1	-0.104651	1	-0.00304379	1	1.04403	6.50395e-11	0.765468	0.000478072	1.39361	0
25146	CATMA2OC47040R1	"UPS2 (UREIDE PERMEASE 2)"	AT2G03530	1.26952	0	0.311732	1	0.738997	0.0563072	0.310242	1	1.06521	1.62599e-11	1.01528	1.02437e-09	0.991053	1.3151e-07
30974	CATMA3OA02680R1	"LOB domain protein 20 / lateral organ boundaries domain protein 20 (LBD20)"	AT3G03760	1.26831	0	-0.103621	1	-0.029386	1	0.106782	1	1.15764	0	0.8471	9.88534e-06	1.11583	1.46339e-10
67031	CATMA5OC64721F1	"AZF3 (ARABIDOPSIS ZINC-FINGER PROTEIN 3); nucleic acid binding / transcription factor/ zinc ion binding"	AT5G43170	1.26773	0	-0.291224	1	-0.527654	1	-0.260553	1	1.33611	0	1.27697	0	1.3465	0
15627	CATMA1ON92468F1	"12-oxophytodienoate reductase","12-oxophytodienoate reductase, putative"	AT1G17990	1.26773	0	0.0291388	1	0.34683	1	-0.347306	1	1.48309	0	0.670084	0.0277025	1.63472	0
1374	CATMA1OA07796R1	"ERD6 (EARLY RESPONSE TO DEHYDRATION 6); carbohydrate transporter/ sugar porter"	AT1G08930	1.26757	0	-0.430672	1	-0.0436994	1	0.0520136	1	1.77824	0	1.03424	3.25198e-10	1.38617	0
31131	CATMA3OA03640F1	"glycine-rich protein"	AT3G04640	1.2662	0	-0.575738	1	-0.057543	1	-0.0448561	1	1.35251	0	0.966116	1.76745e-08	1.03049	1.68452e-08
61298	CATMA5OA34600R1	"protein kinase family protein"	AT5G38990	1.26598	0	0.0699702	1	0.13601	1	-0.0150034	1	1.01685	3.41458e-10	1.03138	3.90237e-10	1.06562	2.53654e-09
50507	CATMA4OA36305F1	"AGB1 (GTP BINDING PROTEIN BETA 1)"	AT4G34460	1.26311	0	-0.42336	1	-0.400024	1	-0.180623	1	1.72053	0	0.719206	0.00364855	1.55323	0
26147	CATMA2OC47789F1	"AGP16 (ARABINOGALACTAN PROTEIN 16)"	AT2G46330	1.26033	0	-0.131057	1	-0.0935598	1	-0.200661	1	1.38489	0	1.09006	1.62599e-11	1.22494	0
26818	CATMA2OF02886R1	"unknown protein"	AT2G41730	1.25931	0	-0.38748	1	-0.482655	1	-0.240469	1	1.12314	0	1.16507	0	0.895406	1.39216e-05
9814	CATMA1OA65350R1	"AMY2/ATAMY2 (ALPHA-AMYLASE-LIKE 2); alpha-amylase"	AT1G76130	1.25838	0	0.271035	1	-0.287658	1	0.0616119	1	0.690949	0.00742933	0.729123	0.00238388	0.982507	2.03183e-07
65795	CATMA5OA61830F1	"unknown protein"	AT5G66480	1.2575	0	-0.0629677	1	-0.191543	1	-0.305462	1	1.3382	0	0.963769	2.01785e-08	1.54157	0
4484	CATMA1OA27310R1	"PUB17 (PLANT U-BOX17); ubiquitin-protein ligase"	AT1G29340	1.25316	0	0.131775	1	0.0631621	1	0.152952	1	1.16534	0	1.0179	8.78034e-10	1.45586	0
24513	CATMA2OA44900F1	"phosphatidylinositol 3- and 4-kinase family protein / ubiquitin family protein"	AT2G46500	1.24912	0	0.120077	1	0.12015	1	0.15513	1	1.18419	0	1.10298	0	1.43022	0
26169	CATMA2OC47802F1	"short-chain dehydrogenase/reductase (SDR) family protein"	AT2G47130	1.24846	0	0.332203	1	0.960038	9.8735e-06	0.0457139	1	0.71482	0.0026571	0.890008	1.10756e-06	1.0235	2.43898e-08
38575	CATMA3OA54960F1	"unknown protein"	AT3G61800	1.24697	0	0.107043	1	0.231744	1	0.229775	1	0.635973	0.0700076	0.71604	0.00417471	1.2271	0
1061	CATMA1OA06190F1	"glycine-rich protein"	AT1G07135	1.24638	0	-0.215496	1	-0.0132216	1	0.201879	1	2.0221	0	1.9888	0	1.26166	0
8243	CATMA1OA55770F1	"PMI2 (plastid movement impaired 2)"	AT1G66480	1.24614	0	0.415174	1	0.568595	1	0.17083	1	1.06144	1.62599e-11	0.513938	1	1.02225	2.60646e-08
4476	CATMA1OA27270R1	"unknown protein"	AT1G29290	1.24482	0	0.0504111	1	0.624685	1	0.0366446	1	1.04881	4.87796e-11	1.30331	0	0.991369	1.29412e-07
71138	CATMA5ON97962R1		AT5G35643	1.24475	0	0.197895	1	-0.0778253	1	0.0239147	1	1.10079	0	1.04548	1.62599e-10	1.09926	3.90237e-10
55172	CATMA4ON94361R1	"unknown protein","HSF4 (HEAT SHOCK FACTOR 4); DNA binding / transcription factor"	AT4G36988	1.24415	0	0.287929	1	0.752398	0.0354092	0.00107183	1	0.841664	6.47927e-06	0.838978	1.4787e-05	0.965574	4.75976e-07
43360	CATMA3ON94478R1	"disease resistance family protein / LRR family protein"	AT3G23010	1.24299	0	0.0890979	1	0.147507	1	-0.0129975	1	0.858997	2.64834e-06	0.759984	0.000612134	0.754895	0.00577679
23643	CATMA2OA39690F1	"unknown protein"	AT2G41342	1.24224	0	0.00887106	1	0.169004	1	0.00136687	1	0.864781	1.95719e-06	0.794727	0.000124281	0.98512	1.77948e-07
7987	CATMA1OA54020F1	"unknown protein"	AT1G64700	1.24082	0	0.311928	1	0.0691045	1	-0.0115187	1	0.957207	1.19673e-08	0.659743	0.0417262	0.782238	0.00192913
37914	CATMA3OA50545R1	"AGK2 (GUANYLATE KINASE-ENCODING GENE 1)"	AT3G57550	1.23978	0	0.0772214	1	0.0663761	1	-0.0642035	1	1.18279	0	1.11897	0	1.31568	0
35847	CATMA3OA37270F1	"ANAC061 (Arabidopsis NAC domain containing protein 61); transcription factor"	AT3G44350	1.23931	0	0.00458474	1	0.167521	1	0.0271837	1	0.948357	1.99184e-08	0.650113	0.0607794	0.898172	1.22431e-05
63751	CATMA5OA50320F1	"zinc finger (B-box type) family protein"	AT5G54470	1.23926	0	0.0905911	1	0.1542	1	-0.031658	1	1.1925	0	0.750206	0.000947136	1.32139	0
18407	CATMA2OA01270F1	"ATPSKR1 (PHYTOSULFOKIN RECEPTOR 1); ATP binding / peptide receptor/ protein serine/threonine kinase"	AT2G02220	1.23881	0	-0.183999	1	0.0445564	1	-0.0914553	1	0.999054	1.00811e-09	1.43662	0	1.07573	1.44713e-09
37139	CATMA3OA45790F1	"calmodulin-binding family protein"	AT3G52870	1.23755	0	0.0165589	1	0.483504	1	0.116911	1	1.05922	1.62599e-11	0.939023	8.00311e-08	1.06049	3.34954e-09
43136	CATMA3ON93480R1		AT3G52748	1.23727	0	0.442378	1	1.32292	0	0.0944334	1	0.689792	0.0078025	0.379388	1	0.640927	0.376394
42967	CATMA3ON91379F1	"leucine-rich repeat transmembrane protein kinase, putative"	AT3G47090	1.23571	0	-0.0400508	1	0.464376	1	0.0638787	1	0.702245	0.00458589	1.20918	0	0.457216	1
48164	CATMA4OA22340R1	"FAD-binding domain-containing protein"	AT4G20830	1.23325	0	-0.191092	1	-0.107094	1	-0.133811	1	1.17351	0	1.17815	0	1.28878	0
10756	CATMA1OC71032R1	"extracellular dermal glycoprotein, putative / EDGP, putative"	AT1G03220	1.22835	0	-0.0249524	1	0.496057	1	0.0766747	1	1.28874	0	0.865749	3.86688e-06	1.10236	3.25198e-10
11672	CATMA1OC71715R1	"oxidoreductase, 2OG-Fe(II) oxygenase family protein"	AT1G49390	1.2272	0	-0.0996402	1	0.312953	1	-0.00812325	1	1.36695	0	0.394735	1	1.37144	0
32550	CATMA3OA12070R1	transporter-related	AT3G13050	1.22678	0	-0.160666	1	0.11689	1	-0.173944	1	1.25414	0	0.751726	0.000885311	1.27588	0
63476	CATMA5OA48690R1	"WRKY27 (WRKY DNA-binding protein 27); transcription factor"	AT5G52830	1.22632	0	-0.0971795	1	-0.141897	1	-0.140309	1	1.21656	0	0.898435	7.11809e-07	1.22744	0
50408	CATMA4OA35720R1	"protein phosphatase 2C family protein / PP2C family protein"	AT4G33920	1.22603	0	-0.111723	1	0.0482893	1	0.180956	1	1.44491	0	1.01945	7.96734e-10	1.1294	6.50395e-11
35170	CATMA3OA28460R1	"AAA-type ATPase family protein"	AT3G28580	1.22501	0	0.0895008	1	0.702282	0.192847	0.106397	1	1.00982	5.20316e-10	1.84688	0	0.857803	7.68729e-05
64174	CATMA5OA52800R1	"hydroxyproline-rich glycoprotein family protein"	AT5G57070	1.22438	0	0.353952	1	0.270316	1	0.0441481	1	0.864342	2.00278e-06	0.598959	0.411144	1.19313	0
72350	CATMA5ON99617R1		AT5E30540	1.22394	0	-0.0734651	1	-0.0672322	1	-0.0998031	1	1.20287	0	0.884062	1.50931e-06	1.13004	6.50395e-11
60110	CATMA5OA21760R1	"lipase class 3 family protein"	AT5G24210	1.22164	0	0.0811422	1	1.00851	1.11385e-06	0.511582	1	1.23755	0	1.37908	0	1.02705	2.02273e-08
64920	CATMA5OA57160R1	"protein kinase family protein"	AT5G61560	1.22028	0	0.177853	1	-0.226532	1	-0.151646	1	1.29835	0	1.50895	0	1.3188	0
36724	CATMA3OA43540R1	"HR3 (HOMOLOG OF RPW8 3)"	AT3G50470	1.22005	0	-0.395559	1	0.335199	1	0.268569	1	1.59062	0	0.608399	0.292094	1.39712	0
23600	CATMA2OA39435R1	"calmodulin-like calcium-binding protein, 22 kDa (CaBP-22)"	AT2G41090	1.21955	0	0.271192	1	0.911801	7.81764e-05	0.389536	1	1.20185	0	0.880403	1.8242e-06	0.997162	9.61609e-08
60926	CATMA5OA30810R1	kinase	AT5G35580	1.21949	0	0.258104	1	0.608587	1	0.184757	1	0.702185	0.00459771	0.754778	0.000772805	1.03548	1.29266e-08
6910	CATMA1OA46570R1	"Kin17 DNA-binding protein-related"	AT1G55460	1.2193	0	0.0648138	1	-0.0582533	1	0.0754229	1	0.984534	2.40646e-09	0.905485	4.90252e-07	0.883743	2.38292e-05
47032	CATMA4OA14480R1	"zinc finger (C3HC4-type RING finger) family protein"	AT4G14220	1.21911	0	-0.0532954	1	0.228621	1	-0.203348	1	1.14965	0	0.914796	2.98304e-07	1.18756	0
10491	CATMA1OA69430F1	"unknown protein"	AT1G80240	1.21907	0	0.435407	1	1.07061	5.85518e-08	0.366511	1	1.10257	0	0.359021	1	0.917343	4.97421e-06
56561	CATMA4ON99111F1		AT4G38545	1.21776	0	0.444187	1	0.000925635	1	0.100018	1	0.793252	7.18727e-05	0.847691	9.59875e-06	0.793765	0.00120158
53738	CATMA4ON100304R1	"unknown protein"	AT4G20170	1.21658	0	0.081813	1	-0.0350911	1	0.0374282	1	1.05983	1.62599e-11	0.805073	7.62976e-05	1.14478	3.25198e-11
47741	CATMA4OA19055F1	"IP5PII (INOSITOL POLYPHOSPHATE 5-PHOSPHATASE II); inositol-polyphosphate 5-phosphatase"	AT4G18010	1.21446	0	-0.222312	1	0.0202485	1	0.151224	1	1.32219	0	1.22068	0	1.47137	0
24723	CATMA2OA46170F1	"auxin-responsive GH3 family protein"	AT2G47750	1.21407	0	0.140135	1	-0.0236777	1	0.147577	1	0.787336	9.55464e-05	0.0218907	1	0.948097	1.12894e-06
67984	CATMA5OD03342R1	"nucleic acid binding / ribonuclease H"	AT5G42965	1.21222	0	0.131311	1	0.194774	1	0.0174619	1	0.532664	1	0.548814	1	0.8755	3.46982e-05
26020	CATMA2OC47707R1	"unknown protein"	AT2G41905	1.21156	0	0.115831	1	0.184993	1	-0.186782	1	1.30736	0	0.395709	1	1.23042	0
56728	CATMA5OA00880R1	"armadillo/beta-catenin repeat family protein / U-box domain-containing protein"	AT5G01830	1.21136	0	0.0087644	1	0.0618563	1	-0.0291299	1	0.772374	0.000194544	0.656496	0.0473961	1.10468	2.92678e-10
72642	CATMA5ON99897R1	"lectin protein kinase family protein"	AT5G60280	1.20858	0	-0.104243	1	-0.0762	1	-0.114692	1	0.879641	8.9192e-07	0.955341	3.23897e-08	1.35694	0
54972	CATMA4ON94267F2	"disease resistance protein (TIR-NBS-LRR class), putative"	AT4G16960	1.20736	0	0.0814648	1	0.329362	1	-0.0936123	1	1.01049	5.04056e-10	1.19142	0	1.0167	3.48774e-08
41557	CATMA3ON100918F1	"avirulence-responsive protein, putative / avirulence induced gene (AIG) protein, putative"	AT3G28940	1.20635	0	0.181082	1	0.696967	0.229365	0.2512	1	0.903331	2.4811e-07	0.682202	0.0170117	0.755826	0.00556852
1069	CATMA1OA06270F1	"unknown protein"	AT1G07220	1.20507	0	0.016923	1	0.149175	1	-0.221833	1	1.41531	0	0.722632	0.00315165	1.26598	0
51692	CATMA4OC42165R1	"unknown protein"	AT4G08555	1.20437	0	-0.263234	1	-0.71795	0.114855	0.0129843	1	1.33272	0	1.39623	0	1.11297	1.78859e-10
6375	CATMA1OA43000F1	"leucine-rich repeat protein kinase, putative"	AT1G51890	1.20178	0	0.0312969	1	0.245059	1	0.11425	1	0.866655	1.77379e-06	0.860844	4.95892e-06	1.18451	0
40936	CATMA3OF03052R1	"AGP23 (ARABINOGALACTAN-PROTEIN 23)"	AT3G57690	1.20057	0	0.104114	1	-0.0809162	1	-0.170796	1	1.23129	0	0.405614	1	1.28842	0
502	CATMA1OA02760R1	"ABC transporter family protein"	AT1G03905	1.19828	0	0.192865	1	0.685902	0.327791	0.045666	1	0.626376	0.101738	1.04888	1.30079e-10	0.928451	2.92712e-06
49572	CATMA4OA30770R1	"unknown protein"	AT4G29110	1.19811	0	-0.227567	1	0.147875	1	0.11133	1	0.792648	7.39998e-05	0.283893	1	0.793893	0.00119525
3031	CATMA1OA17860F1	"phytochrome kinase substrate-related"	AT1G18810	-1.19566	0	-0.179519	1	0.186776	1	-0.073001	1	-1.1422	0	-1.84451	0	-1.06373	2.81296e-09
38591	CATMA3OA55023F1	"CYP78A9 (CYTOCHROME P450 78A9); oxygen binding"	AT3G61880	-1.19609	0	-0.499104	1	-0.739796	0.0547835	0.061995	1	-0.339384	1	-0.522088	1	-0.636648	0.434907
11181	CATMA1OC71342F1	"basic helix-loop-helix (bHLH) family protein"	AT1G22490	-1.19726	0	-1.4586	0	-0.770218	0.0188797	0.271051	1	-0.433385	1	-0.843595	1.17672e-05	-0.891941	1.6343e-05
47699	CATMA4OA18780F1	"HSF1 (ARABIDOPSIS HEAT SHOCK FACTOR 1); DNA binding / transcription factor"	AT4G17750	-1.19758	0	-0.209504	1	-0.409722	1	-0.0928095	1	-0.66359	0.0231845	-0.443464	1	-0.452071	1
30711	CATMA3OA01140F1	"TMAC2 (TWO OR MORE ABRES-CONTAINING GENE 2)"	AT3G02140	-1.19928	0	-0.50677	1	-0.0318699	1	0.0338505	1	-0.841573	6.50932e-06	-0.571283	1	-0.718514	0.0234823
14433	CATMA1ON102569F1		AT1G50055	-1.19953	0	0.0266132	1	-0.32915	1	-0.0577009	1	-1.00402	7.47955e-10	-0.920848	2.15411e-07	-1.11878	1.30079e-10
57328	CATMA5OA04600R1	"unknown protein"	AT5G05440	-1.20138	0	-0.757767	0.0308869	-0.591343	1	-0.292947	1	-0.412249	1	-0.703195	0.00716964	-0.658471	0.206236
45871	CATMA4OA03876F1	"RMA1 (Ring finger protein with Membrane Anchor 1); protein binding / ubiquitin-protein ligase/ zinc ion binding"	AT4G03510	-1.20243	0	-0.708352	0.165259	-0.687358	0.312839	0.0719386	1	-0.55841	1	-0.306175	1	-1.02693	2.03574e-08
1243	CATMA1OA07170F1	"unknown protein"	AT1G08180	-1.21082	0	-0.662766	0.707449	-1.18793	1.46339e-10	-0.447016	1	-0.739478	0.0008875	-0.543135	1	-0.739178	0.0106724
47950	CATMA4OA20340R1	"NCED4 (NINE-CIS-EPOXYCAROTENOID DIOXYGENASE 4)"	AT4G19170	-1.21203	0	-0.323944	1	0.140413	1	0.0712149	1	-0.949946	1.81785e-08	-0.958179	2.76255e-08	-1.04983	5.98364e-09
19972	CATMA2OA17220R1	"UDP-glucoronosyl/UDP-glucosyl transferase family protein"	AT2G18560	-1.21363	0	0.0031248	1	0.0435018	1	0.0101669	1	-1.09439	0	-1.08608	1.62599e-11	-1.24612	0
64669	CATMA5OA55800F1	"PRLI-interacting factor-related"	AT5G60050	-1.2165	0	0.287379	1	0.0712521	1	-0.031106	1	-1.07352	1.62599e-11	-0.800503	9.4717e-05	-0.834492	0.000214085
46968	CATMA4OA14005R1	"J20 (DNAJ-LIKE 20); heat shock protein binding"	AT4G13830	-1.21666	0	-1.01625	8.5301e-07	-0.605016	1	-0.126371	1	0.0538482	1	-0.530818	1	-0.778394	0.00225568
2206	CATMA1OA12650R1	"unknown protein"	AT1G13670	-1.21968	0	-0.339522	1	0.249988	1	-0.322674	1	-0.797374	5.8869e-05	-0.529823	1	-0.847117	0.000123346
54978	CATMA4ON94269R1	"MORN (Membrane Occupation and Recognition Nexus) repeat-containing protein /phosphatidylinositol-4-phosphate 5-kinase-related"	AT4G17080	-1.22008	0	-0.210536	1	-0.404086	1	0.043679	1	-0.770294	0.000214531	-0.769466	0.000398824	-0.892735	1.5754e-05
9758	CATMA1OA65060R1	"unknown protein"	AT1G75770	-1.22066	0	-0.57475	1	-0.830556	0.0020268	-0.0776629	1	-0.665849	0.0211394	-0.839387	1.44913e-05	-0.750427	0.00688657
54139	CATMA4ON90084F1	"unknown protein"	AT4G33467	-1.22094	0	-1.12069	5.36576e-09	-0.549781	1	0.420442	1	-0.311903	1	-0.659356	0.0423655	-1.14988	1.62599e-11
23746	CATMA2OA40340R1	"ZFP8 (ZINC FINGER PROTEIN 8); nucleic acid binding / transcription factor/ zinc ion binding"	AT2G41940	-1.22132	0	-0.394977	1	-0.628595	1	-0.296635	1	-0.89268	4.42822e-07	-1.14432	0	-1.163	1.62599e-11
18611	CATMA2OA02660F1	"sulfotransferase family protein"	AT2G03750	-1.22584	0	-0.21279	1	0.0639435	1	-0.293978	1	-1.00067	9.10553e-10	-1.10433	0	-1.13561	4.87796e-11
60227	CATMA5OA22560F1	"zinc finger (C3HC4-type RING finger) family protein"	AT5G24870	-1.22872	0	-0.22128	1	-0.167468	1	-0.0700009	1	-0.668902	0.0186505	-0.737323	0.00166978	-0.557586	1
2287	CATMA1OA13190F1	"zinc finger (C3HC4-type RING finger) family protein"	AT1G14200	-1.22927	0	-0.218932	1	-0.0732171	1	0.0343086	1	-0.941343	2.97393e-08	-0.447687	1	-1.02755	1.9707e-08
59115	CATMA5OA15570F1	"myb family transcription factor"	AT5G17300	-1.23159	0	-0.27946	1	-0.235586	1	-0.225591	1	-0.82352	1.62219e-05	-1.47193	0	-0.788201	0.00151132
20926	CATMA2OA23140R1	"unknown protein"	AT2G24762	-1.23166	0	0.632975	1	-0.101291	1	-0.0752866	1	-1.38547	0	-0.663123	0.0365209	-1.19053	0
63672	CATMA5OA49890R1	"ATHB52 (ARABIDOPSIS THALIANA HOMEOBOX PROTEIN 52); transcription factor"	AT5G53980	-1.23497	0	-0.239688	1	-1.19098	1.13819e-10	0.109849	1	-1.14627	0	-0.687288	0.0138297	-1.34969	0
32690	CATMA3OA12935R1	"BGAL1 (BETA GALACTOSIDASE 1); beta-galactosidase"	AT3G13750	-1.2368	0	-0.384214	1	-0.333983	1	0.0768922	1	-0.643484	0.0520597	-0.411674	1	-1.14972	1.62599e-11
278	CATMA1OA01570R1	"GTP-binding protein (SAR1A)"	AT1G02620	-1.23832	0	-0.704155	0.189638	-0.57019	1	-0.184515	1	-0.363302	1	-0.79289	0.000135441	-0.663064	0.175743
11670	CATMA1OC71713R1	"zinc finger (C3HC4-type RING finger) family protein"	AT1G49210	-1.23878	0	-0.239794	1	-0.588344	1	0.0847342	1	-0.820664	1.87105e-05	-0.607984	0.296543	-0.958906	6.62932e-07
31542	CATMA3OA06050R1	"unknown protein"	AT3G06840	-1.24036	0	-0.338219	1	-0.504218	1	-0.138782	1	-0.94971	1.84387e-08	-1.11968	0	-1.06454	2.68288e-09
7319	CATMA1OA49050F1	"29 kDa ribonucleoprotein, chloroplast, putative / RNA-binding protein cp29, putative"	AT1G60000	-1.2422	0	-0.354299	1	-0.533183	1	-0.329938	1	-0.708816	0.00345203	-1.03533	3.08938e-10	-1.03006	1.72517e-08
22637	CATMA2OA33560F1	"unknown protein"	AT2G35470	-1.24291	0	-0.61061	1	-0.560041	1	-0.188024	1	-0.735011	0.00108537	-0.570668	1	-0.905376	8.7463e-06
2814	CATMA1OA16370R1	"auxin-responsive protein-related"	AT1G17345	-1.2446	0	-0.940526	2.49611e-05	-0.791429	0.00877241	-0.0480842	1	-0.348202	1	-0.231821	1	-0.891796	1.64527e-05
69768	CATMA5ON93839R1	"unknown protein"	AT5G03830	-1.24738	0	0.240891	1	0.0452287	1	-0.119474	1	-1.12955	0	-1.06648	4.87796e-11	-1.08511	8.61774e-10
61312	CATMA5OA34700R1	"transferase family protein"	AT5G39080	-1.25721	0	-0.146495	1	0.00688979	1	-0.120302	1	-1.303	0	-1.31936	0	-1.06523	2.58532e-09
16145	CATMA1ON94895F1	"zinc finger (C3HC4-type RING finger) family protein"	AT1G02610	-1.25746	0	-0.490748	1	0.0619585	1	0.0964556	1	-0.749941	0.000551382	-0.976626	9.72341e-09	-1.18204	0
35356	CATMA3OA29930R1	"transferase family protein"	AT3G29670	-1.26919	0	-0.457478	1	-0.0690575	1	-0.217239	1	-0.831542	1.0837e-05	-1.2302	0	-0.92163	4.05666e-06
2544	CATMA1OA14680R1	"kelch repeat-containing F-box family protein"	AT1G15670	-1.2694	0	-0.301688	1	-0.224107	1	0.0282839	1	-1.12322	0	-0.443344	1	-1.22096	0
38399	CATMA3OA53630F1	"scarecrow transcription factor family protein"	AT3G60630	-1.2696	0	0.206339	1	-0.230425	1	-0.104645	1	-0.837769	7.90292e-06	-0.402017	1	-0.850401	0.00010673
43812	CATMA3ON94696R1	"auxin-responsive family protein"	AT3G61900	-1.26969	0	-0.789046	0.0101175	-0.586608	1	-0.0489082	1	-0.643703	0.0516092	-1.17454	0	-0.814859	0.00049678
49427	CATMA4OA29930F1	"unknown protein"	AT4G28290	-1.27172	0	-0.153556	1	0.0922396	1	-0.0445137	1	-1.35865	0	-1.32492	0	-1.32762	0
40663	CATMA3OF00966F1	"auxin-responsive protein, putative"	AT3G03820	-1.27191	0	0.314518	1	0.20106	1	-0.0410266	1	-1.73776	0	-1.24737	0	-1.24325	0
35975	CATMA3OA38240F1	"unknown protein"	AT3G45210	-1.27492	0	-0.628732	1	-0.460712	1	-0.427488	1	-0.67367	0.0153205	-1.04175	2.11378e-10	-0.814378	0.000507018
55142	CATMA4ON94346R1	"isoflavone reductase family protein","basic helix-loop-helix (bHLH) family protein"	AT4G34530	-1.27555	0	0.0097963	1	-0.493695	1	-0.00800038	1	-1.15026	0	-0.959086	2.62597e-08	-1.26567	0
8183	CATMA1OA55395F1	"ZFP4 (ZINC FINGER PROTEIN 4); nucleic acid binding / transcription factor/ zinc ion binding"	AT1G66140	-1.28357	0	0.100096	1	-0.0996119	1	-0.142148	1	-1.04744	4.87796e-11	-0.859194	5.3902e-06	-1.05807	3.82107e-09
24676	CATMA2OA45900R1	"DNAJ heat shock N-terminal domain-containing protein"	AT2G47440	-1.28396	0	-0.0682432	1	-0.311069	1	-0.0119419	1	-1.42762	0	-1.03244	3.73977e-10	-1.32671	0
12411	CATMA1OC72253F1	"J8; heat shock protein binding / unfolded protein binding"	AT1G80920	-1.28524	0	-0.838462	0.0015918	-0.274004	1	0.0779569	1	-0.40541	1	-0.508955	1	-1.01986	2.95442e-08
3779	CATMA1OA22460F1	"kelch repeat-containing F-box family protein"	AT1G23390	-1.28581	0	-0.18812	1	0.0797588	1	-0.0440385	1	-1.48377	0	-1.01685	9.26813e-10	-1.48331	0
43111	CATMA3ON93470F1		AT3G61198	-1.2881	0	-0.781877	0.0131158	-0.820384	0.00298547	-0.158334	1	-0.57515	0.684279	-0.506359	1	-0.75697	0.00532228
9935	CATMA1OA66130F1	"GT2 (GT2); transcription factor"	AT1G76890	-1.2883	0	-0.164925	1	-0.356634	1	-0.158822	1	-0.745398	0.000678505	-0.968835	1.51542e-08	-0.633785	0.478802
8554	CATMA1OA57870R1	"unknown protein"	AT1G68490	-1.29678	0	-0.0311627	1	-0.247721	1	-0.058652	1	-1.07767	0	-0.989182	4.73163e-09	-1.17465	0
4877	CATMA1OA30190F1	"pentatricopeptide (PPR) repeat-containing protein"	AT1G31920	-1.29681	0	0.0623947	1	0.0656711	1	-0.158103	1	-0.859828	2.53607e-06	-1.05355	9.75593e-11	-0.770559	0.00309575
60177	CATMA5OA22180F1	"unknown protein"	AT5G24570	-1.29774	0	-0.838354	0.00159843	-0.94503	1.90017e-05	-0.338218	1	-0.609008	0.197437	-1.03078	4.06497e-10	-0.80082	0.00089644
19593	CATMA2OA14770F1	"MEE14 (maternal effect embryo arrest 14)"	AT2G15890	-1.3	0	-1.20044	8.12994e-11	-0.745361	0.0452184	0.0894276	1	-0.297376	1	-0.460601	1	-0.967732	4.27391e-07
21078	CATMA2OA24180R1	"unknown protein"	AT2G25780	-1.30111	0	-0.336816	1	-0.797175	0.00710382	-0.229809	1	-0.722331	0.00190965	-0.919214	2.35264e-07	-0.782566	0.00190345
60277	CATMA5OA22950F1	"unknown protein"	AT5G25240	-1.30123	0	-0.622903	1	-0.55259	1	0.178648	1	-0.781346	0.000127208	-1.02282	6.50395e-10	-1.28839	0
72445	CATMA5ON99707F1	"SPL2 (SQUAMOSA PROMOTER BINDING PROTEIN-LIKE 2); DNA binding"	AT5G43270	-1.30566	0	-0.265782	1	-0.386048	1	0.029808	1	-0.990915	1.64225e-09	-0.91211	3.44433e-07	-0.984352	1.85037e-07
51986	CATMA4OC42381R1	"F-box family protein"	AT4G18380	-1.31304	0	0.0987821	1	0.0247251	1	0.191942	1	-1.139	0	-0.841991	1.27406e-05	-1.24011	0
14443	CATMA1ON102576F1	"unknown protein"	AT1G50290	-1.31526	0	-0.236257	1	-0.31224	1	-0.0487968	1	-0.919891	9.9478e-08	-1.13123	0	-1.0136	4.10074e-08
59351	CATMA5OA17030F1	"AtTLP11 (TUBBY LIKE PROTEIN 11); phosphoric diester hydrolase/ transcription factor"	AT5G18680	-1.31624	0	-0.321499	1	-0.436401	1	-0.163216	1	-0.438339	1	-0.897432	7.50426e-07	-0.525375	1
65981	CATMA5OA62840F1	"unknown protein"	AT5G67390	-1.3249	0	-0.15294	1	0.111797	1	0.171529	1	-1.14848	0	-1.28406	0	-1.31965	0
50584	CATMA4OA36750R1	"actin binding"	AT4G34970	-1.32542	0	-0.394614	1	-0.633676	1	-0.112522	1	-0.868543	1.606e-06	-0.680178	0.0184657	-0.888614	1.90533e-05
41238	CATMA3ON100593F2	"carbohydrate transporter/ sugar porter"	AT3G05165	-1.32661	0	0.0287329	1	0.173982	1	0.013271	1	-1.19798	0	-0.935278	9.83072e-08	-1.38845	0
41078	CATMA3OM00259R1		AT3E21730	-1.32815	0	-0.464698	1	-0.824869	0.00251825	-0.271625	1	-0.506953	1	-0.595312	0.468579	-0.734649	0.012709
69136	CATMA5ON91689R1	"auxin-responsive protein, putative"	AT5G18030	-1.33129	0	0.576794	1	0.467289	1	0.104878	1	-2.29908	0	-2.10237	0	-1.61997	0
2872	CATMA1OA16740R1	"prenylated rab acceptor (PRA1) family protein"	AT1G17700	-1.33505	0	0.00810069	1	-0.362806	1	-0.389972	1	-0.997923	1.08941e-09	-0.779188	0.000255699	-1.01997	2.93653e-08
6034	CATMA1OA40570R1	"unknown protein"	AT1G49470	-1.33775	0	0.357167	1	-0.327788	1	-0.0184393	1	-1.6644	0	-1.01765	8.94294e-10	-1.23187	0
60021	CATMA5OA21160F1	"sterile alpha motif (SAM) domain-containing protein"	AT5G23680	-1.34029	0	-0.265303	1	-0.416919	1	-0.196116	1	-0.678979	0.0122884	-0.882495	1.63709e-06	-0.836803	0.000193643
10130	CATMA1OA67220R1	"F-box family protein"	AT1G78100	-1.34382	0	-0.0941215	1	0.140307	1	-0.0162979	1	-1.61266	0	-1.16545	0	-1.32066	0
36842	CATMA3OA44120R1	"crooked neck protein, putative / cell cycle protein, putative"	AT3G51110	-1.34591	0	-0.194388	1	-0.159361	1	-0.0075329	1	-1.06132	1.62599e-11	-0.77815	0.000268188	-1.11043	2.11378e-10
30757	CATMA3OA01355F1	"COL2 (CONSTANS-LIKE 2); transcription factor/ zinc ion binding"	AT3G02380	-1.34719	0	0.288102	1	-0.156711	1	-0.110121	1	-1.5903	0	-1.6643	0	-1.29983	0
62165	CATMA5OA40510F1	"methyladenine glycosylase family protein"	AT5G44680	-1.35042	0	0.346667	1	0.254504	1	0.100708	1	-1.74434	0	-1.81263	0	-1.6617	0
3654	CATMA1OA21725R1	"MYB3 (myb domain protein 3); DNA binding / transcription factor"	AT1G22640	-1.35382	0	-0.15201	1	-0.214628	1	-0.0745792	1	-1.08839	0	-1.22398	0	-1.23457	0
50372	CATMA4OA35420R1	"unknown protein"	AT4G33666	-1.36023	0	-0.635157	1	-0.323244	1	-0.28484	1	-0.682858	0.0104486	-1.04804	1.46339e-10	-0.953792	8.53432e-07
8985	CATMA1OA60325F1	"ATMYBL2 (Arabidopsis myb-like 2); DNA binding / transcription factor"	AT1G71030	-1.36097	0	-0.662498	0.713346	-0.55653	1	-0.131003	1	-0.792084	7.60385e-05	-0.988446	4.92674e-09	-1.09906	3.90237e-10
58903	CATMA5OA14123F1	"COL1 (CONSTANS-LIKE 1); transcription factor/ zinc ion binding"	AT5G15850	-1.36356	0	-0.244825	1	-0.198787	1	-0.286254	1	-0.841837	6.42204e-06	-1.35804	0	-0.877488	3.17022e-05
64623	CATMA5OA55565F1	"MYB59 (myb domain protein 59); DNA binding / transcription factor"	AT5G59780	-1.3685	0	0.106124	1	0.0849546	1	0.262245	1	-1.47733	0	-1.13492	0	-1.52709	0
9636	CATMA1OA64310R1	"senescence-associated protein-related"	AT1G74940	-1.37015	0	0.290261	1	0.0287151	1	0.16135	1	-1.13056	0	-0.992423	3.91863e-09	-1.51561	0
18185	CATMA1ON99173F1	"GT2 (GT2); transcription factor"	AT1G76890	-1.37269	0	-0.123773	1	-0.381262	1	-0.155652	1	-0.741005	0.000828252	-0.869284	3.22936e-06	-0.574067	1
12926	CATMA1OD05012R1	"unknown protein"	AT1G19394	-1.37508	0	0.0854809	1	-0.0720001	1	-0.159272	1	-1.26569	0	-0.662064	0.0380805	-0.929194	2.82449e-06
62361	CATMA5OA41820F1	"CIPK20 (CBL-INTERACTING PROTEIN KINASE 20); kinase"	AT5G45820	-1.37514	0	-0.149102	1	-0.311291	1	0.2727	1	-1.2797	0	-1.20313	0	-1.19255	0
13800	CATMA1ON101962R1	"GTP-binding protein (SAR1A)"	AT1G02620	-1.37724	0	-0.763305	0.0254271	-0.752288	0.0355456	0.00578412	1	-0.549853	1	-1.1118	0	-0.745135	0.00846942
62099	CATMA5OA40010F1	"zinc finger (CCCH-type) family protein"	AT5G44260	-1.38442	0	-0.647603	1	-0.738137	0.0579932	-0.10779	1	-1.02715	1.78859e-10	-1.14327	0	-0.946104	1.24456e-06
72014	CATMA5ON99301R1	"serine-rich protein-related"	AT5G11090	-1.38864	0	-0.642546	1	-0.962248	8.95874e-06	-0.13792	1	-0.800762	4.99255e-05	-0.57263	1	-1.10983	2.11378e-10
27723	CATMA2ON101869F1	"Bet v I allergen family protein"	AT2G40330	-1.39712	0	-0.107107	1	-0.133564	1	-0.104301	1	-1.22598	0	-0.451156	1	-0.995694	1.03689e-07
1820	CATMA1OA10320R1	"unknown protein"	AT1G11380	-1.39917	0	-0.398168	1	-0.436355	1	0.0872853	1	-1.07275	1.62599e-11	-0.55927	1	-1.10021	3.73977e-10
15559	CATMA1ON92431F1	"auxin-responsive protein, putative"	AT1G29450	-1.40747	0	0.25892	1	0.370168	1	-0.116872	1	-2.10464	0	-1.86978	0	-1.37389	0
58660	CATMA5OA12600R1	"ubiquitin family protein"	AT5G14360	-1.40818	0	-0.137353	1	-0.145166	1	-0.20152	1	-0.832275	1.04428e-05	-0.937994	8.46977e-08	-0.873319	3.83053e-05
37816	CATMA3OA50023R1	"ARR9 (RESPONSE REACTOR 4); transcription regulator"	AT3G57040	-1.41112	0	-0.0207257	1	-0.0147286	1	-0.0090739	1	-1.23314	0	-1.50674	0	-1.37094	0
66696	CATMA5OC64453R1	"mitochondrial substrate carrier family protein"	AT5G26200	-1.41304	0	0.00214137	1	-0.350146	1	0.0220191	1	-1.15643	0	-1.34318	0	-1.1112	1.95119e-10
51005	CATMA4OA39100F1	"LOB domain protein 39 / lateral organ boundaries domain protein 39 (LBD39)"	AT4G37540	-1.41454	0	-0.161232	1	-0.303425	1	-0.158297	1	-1.37484	0	-1.23433	0	-1.20142	0
21456	CATMA2OA26520R1	"nodulin family protein"	AT2G28120	-1.41457	0	-0.68219	0.384892	-0.434349	1	-0.0611489	1	-0.883112	7.40947e-07	-0.619176	0.196513	-1.08004	1.13819e-09
5373	CATMA1OA34180F1	"AP2 domain-containing transcription factor, putative"	AT1G36060	-1.41778	0	-0.705374	0.182224	-1.17725	2.43898e-10	-0.394999	1	-0.903169	2.50305e-07	-0.67398	0.0237038	-1.00306	7.09419e-08
61369	CATMA5OA35200F1	"ANAC092/ATNAC2/ATNAC6 (Arabidopsis NAC domain containing protein 92); protein heterodimerization/ protein homodimerization/ transcription factor"	AT5G39610	-1.42021	0	-0.773653	0.0176158	-0.741117	0.0523503	-0.0758029	1	-0.897704	3.37214e-07	-0.969338	1.47315e-08	-1.03832	1.11055e-08
54042	CATMA4ON90019R1	"unknown protein"	AT4G38825	-1.42133	0	-0.0110178	1	0.188808	1	0.0969108	1	-1.28977	0	-1.44834	0	-1.25702	0
36070	CATMA3OA39110R1	"MYB111 (myb domain protein 111)"	AT3G46130	-1.42237	0	0.0679359	1	0.164978	1	0.0488555	1	-1.1843	0	-1.09464	0	-1.22676	0
56965	CATMA5OA02420F1	"auxin-responsive family protein"	AT5G03310	-1.4255	0	-0.755924	0.0329425	-1.39426	0	-0.170398	1	-0.32483	1	-0.266309	1	-0.724486	0.0187369
63369	CATMA5OA48060F1	"ATPP2-A14 (Phloem protein 2-A14)"	AT5G52120	-1.42585	0	-0.20958	1	-0.0894212	1	0.264098	1	-0.789679	8.53774e-05	-1.03038	4.22757e-10	-1.1665	0
10943	CATMA1OC71176F1	"AFB3 (AUXIN SIGNALING F-BOX 3); auxin binding / ubiquitin-protein ligase"	AT1G12820	-1.42715	0	0.219857	1	-0.0750982	1	-0.109995	1	-1.27797	0	-1.12293	0	-1.00175	7.59011e-08
45851	CATMA4OA03730F1	"DFL2 (DWARF IN LIGHT 2)"	AT4G03400	-1.42757	0	0.265605	1	0.198889	1	0.066425	1	-1.73445	0	-0.970199	1.40323e-08	-1.31504	0
53960	CATMA4ON100520R1	"HLS1 (HOOKLESS 1); N-acetyltransferase"	AT4G37580	-1.42766	0	0.194641	1	-0.102707	1	-0.00974638	1	-1.46736	0	-0.883789	1.5309e-06	-1.23095	0
12302	CATMA1OC72178R1	"ATL8; protein binding / zinc ion binding"	AT1G76410	-1.43033	0	-0.984597	3.60685e-06	-1.04972	1.60778e-07	-0.167232	1	-0.365719	1	-0.620511	0.187017	-0.945629	1.27382e-06
26648	CATMA2OF00681R1	"F-box family protein"	AT2G07140	-1.43321	0	-0.608464	1	-0.463274	1	0.0656678	1	-0.617511	0.14302	-0.852516	7.54195e-06	-1.30281	0
4047	CATMA1OA24260F1	"AP2 domain-containing transcription factor, putative"	AT1G25560	-1.43826	0	-0.774803	0.0169067	-0.54975	1	-0.211435	1	-0.35505	1	-0.249625	1	-0.997638	9.38358e-08
2049	CATMA1OA11700F1	"ATPP2-A12 (Phloem protein 2-A12)"	AT1G12710	-1.44219	0	-0.417971	1	-0.232542	1	-0.11468	1	-1.24654	0	-0.965994	1.77883e-08	-1.49802	0
50556	CATMA4OA36570R1	"auxin-responsive family protein"	AT4G34790	-1.44443	0	0.341292	1	-0.584652	1	0.29462	1	-1.3255	0	-1.09967	0	-1.54535	0
58810	CATMA5OA13590R1	"AtMIXTA/AtMYB16 (myb domain protein 16)"	AT5G15310	-1.44932	0	-0.305239	1	-0.28881	1	-0.124831	1	-1.32735	0	-1.52752	0	-1.30063	0
36996	CATMA3OA44980R1	"unknown protein"	AT3G52070	-1.45132	0	-0.648899	1	-0.144145	1	-0.00906953	1	-1.07107	1.62599e-11	-1.08169	1.62599e-11	-1.43552	0
50550	CATMA4OA36540R1	"auxin-responsive protein, putative / small auxin up RNA (SAUR_E)"	AT4G34750	-1.45458	0	-0.475191	1	-0.591443	1	-0.110651	1	-1.44504	0	-1.4295	0	-1.51958	0
54250	CATMA4ON90145R1	"unknown protein"	AT4G26288	-1.45687	0	-1.14387	1.64225e-09	-0.669408	0.552724	-0.0917913	1	-0.638709	0.0628711	-0.939129	7.95759e-08	-1.45778	0
13948	CATMA1ON102107R1		AT1E13410	-1.4645	0	-0.721191	0.107969	-0.328767	1	-0.185538	1	-0.986454	2.1463e-09	-0.8501	8.5114e-06	-1.23181	0
48267	CATMA4OA23140F1	"F-box family protein"	AT4G21510	-1.4718	0	-0.444344	1	-0.150245	1	-0.146035	1	-1.31344	0	-1.37938	0	-1.35134	0
62088	CATMA5OA39940R1	"GLK2 (GOLDEN2-LIKE 2); DNA binding / transcription factor"	AT5G44190	-1.47411	0	-0.28367	1	-0.379382	1	-0.138739	1	-1.19467	0	-1.40102	0	-1.0376	1.15445e-08
6155	CATMA1OA41355F1	"unknown protein"	AT1G50290	-1.47651	0	-0.183307	1	-0.172592	1	-0.11702	1	-1.10896	0	-1.37483	0	-1.26538	0
21470	CATMA2OA26586R1	"nucleic acid binding / transcription factor/ zinc ion binding"	AT2G28200	-1.48301	0	-0.187626	1	-0.525345	1	-0.0851365	1	-1.39878	0	-1.20874	0	-1.35648	0
5930	CATMA1OA39910R1	"unknown protein"	AT1G48780	-1.48307	0	-0.250093	1	-0.501498	1	-0.221811	1	-0.997676	1.10567e-09	-0.997952	2.84548e-09	-0.883918	2.36387e-05
39743	CATMA3OC57619F1	"CDF3 (CYCLING DOF FACTOR 3); DNA binding / protein binding / transcription factor"	AT3G47500	-1.48418	0	-0.132659	1	-0.253732	1	-0.28492	1	-1.07639	0	-1.01398	1.10567e-09	-1.00104	7.87629e-08
42663	CATMA3ON91208F1	"F-box family protein"	AT3G44120	-1.48505	0	-0.335246	1	-0.107056	1	0.198942	1	-0.764678	0.000279037	-1.01095	1.31705e-09	-1.25427	0
69047	CATMA5ON91634F1	"auxin-responsive protein, putative"	AT5G18010	-1.48815	0	0.293508	1	0.393388	1	-0.0116235	1	-2.52685	0	-2.12865	0	-1.72432	0
14906	CATMA1ON92052R1	"auxin-responsive protein, putative"	AT1G29510	-1.49584	0	0.149219	1	0.560296	1	-0.19821	1	-2.13489	0	-2.03377	0	-1.4323	0
1780	CATMA1OA10080R1		AT1G11175	-1.50349	0	-0.268448	1	-0.452223	1	0.131073	1	-1.0368	9.75593e-11	-0.738376	0.00159473	-1.27163	0
66557	CATMA5OC64351F1	"unknown protein"	AT5G21940	-1.51272	0	-0.232859	1	0.070762	1	0.138811	1	-1.20808	0	-0.632514	0.119263	-1.46946	0
10181	CATMA1OA67530F1	"SOUL heme-binding family protein"	AT1G78450	-1.513	0	-0.268781	1	0.397199	1	-0.0465737	1	-0.734899	0.00109083	-1.05427	9.75593e-11	-1.43018	0
38460	CATMA3OA54230R1	ATPP2-A13	AT3G61060	-1.51374	0	-1.05745	1.22323e-07	-0.591098	1	0.0928817	1	-0.478044	1	-1.30538	0	-0.996268	1.00665e-07
8559	CATMA1OA57900F1	"zinc finger (B-box type) family protein"	AT1G68520	-1.51851	0	0.227999	1	0.0164236	1	0.180767	1	-1.66125	0	-1.88897	0	-1.57462	0
49267	CATMA4OA28990F1	"RD26 (RESPONSIVE TO DESSICATION 26)"	AT4G27410	-1.52922	0	-0.614428	1	0.0585587	1	0.0891079	1	-0.954709	1.38209e-08	-0.948773	4.66984e-08	-1.34282	0
19867	CATMA2OA16550F1	"DNAJ heat shock protein, putative"	AT2G17880	-1.53458	0	-0.664944	0.661314	-0.676783	0.438212	-0.16149	1	-1.11773	0	-0.728536	0.00244513	-1.50076	0
51036	CATMA4OA39295R1	"HAT22 (homeobox-leucine zipper protein 22); transcription factor"	AT4G37790	-1.56483	0	-0.117404	1	-0.213354	1	0.0750112	1	-0.990062	1.73981e-09	-0.989522	4.63407e-09	-1.11317	1.78859e-10
46924	CATMA4OA13720R1	"unknown protein"	AT4G13540	-1.56985	0	-0.435774	1	-0.0796549	1	0.0262308	1	-1.27873	0	-1.14552	0	-1.28903	0
13029	CATMA1OF00201F1	"unknown protein"	AT1G29420	-1.57594	0	-0.156322	1	0.295379	1	-0.0885905	1	-1.60999	0	-1.54692	0	-1.16022	1.62599e-11
38773	CATMA3OA56110F1	"glutaredoxin family protein"	AT3G62930	-1.57668	0	-0.331043	1	-0.448094	1	0.157514	1	-0.93873	3.45035e-08	-1.30649	0	-1.08406	9.10553e-10
49417	CATMA4OA29880F1	"wound-responsive protein-related"	AT4G28240	-1.5794	0	-0.241622	1	-0.0690371	1	0.0378579	1	-1.38294	0	-1.09255	1.62599e-11	-1.59899	0
19939	CATMA2OA16970F1	"basic helix-loop-helix (bHLH) family protein"	AT2G18300	-1.58019	0	-0.00250905	1	-0.0627782	1	-0.0172768	1	-1.42383	0	-1.80285	0	-1.54717	0
10957	CATMA1OC71184F1	"DVL4/RTFL17 (ROTUNDIFOLIA LIKE 17)"	AT1G13245	-1.58741	0	-0.31904	1	0.161635	1	0.0102844	1	-1.18896	0	-1.23168	0	-1.52639	0
40108	CATMA3OC57918R1	"glutaredoxin family protein"	AT3G62950	-1.60661	0	-1.11249	8.12994e-09	-0.838663	0.00148372	0.13551	1	-0.986349	2.16256e-09	-1.06291	6.50395e-11	-1.30554	0
11095	CATMA1OC71274F1	"EPR1 (EARLY-PHYTOCHROME-RESPONSIVE1); DNA binding / transcription factor"	AT1G18330	-1.60688	0	-0.672402	0.524117	-1.20229	6.50395e-11	-0.282755	1	-0.793908	6.96284e-05	-1.14997	0	-1.01566	3.68286e-08
23447	CATMA2OA38490F1	"transferase family protein"	AT2G40230	-1.60776	0	-0.38014	1	-0.745844	0.0444686	0.0103719	1	-1.08336	0	-0.475545	1	-1.46016	0
38593	CATMA3OA55026F1	"ATHB-12 (ARABIDOPSIS THALIANA HOMEOBOX PROTEIN 1); transcription factor"	AT3G61890	-1.60899	0	-0.461683	1	-0.200886	1	0.177424	1	-1.39745	0	-1.52825	0	-1.6591	0
34467	CATMA3OA23830F1	"F-box family protein"	AT3G23880	-1.61437	0	-0.171022	1	-0.389083	1	0.0380902	1	-1.34583	0	-1.31874	0	-1.26601	0
20762	CATMA2OA22080R1	"unknown protein"	AT2G23690	-1.61966	0	-0.588749	1	-0.57898	1	-0.294134	1	-1.06813	1.62599e-11	-1.20152	0	-1.00506	6.39826e-08
58442	CATMA5OA11390R1	"ANAC083 (Arabidopsis NAC domain containing protein 83); transcription factor"	AT5G13180	-1.62121	0	-0.356778	1	-0.157809	1	-0.100396	1	-1.43879	0	-1.37304	0	-1.60225	0
59444	CATMA5OA17620R1	"unknown protein"	AT5G19190	-1.62297	0	-0.660301	0.763394	-0.664785	0.638567	-0.234604	1	-0.938659	3.46335e-08	-1.47348	0	-1.04453	7.96734e-09
23862	CATMA2OA41030R1	"MAX2 (MORE AXILLARY BRANCHES 2); ubiquitin-protein ligase"	AT2G42620	-1.62799	0	-0.35446	1	-0.587438	1	-0.137402	1	-1.2192	0	-0.992054	3.99993e-09	-1.15503	1.62599e-11
59428	CATMA5OA17530R1	"pepsin A"	AT5G19120	-1.63531	0	-0.348805	1	-0.229045	1	0.00194633	1	-1.14779	0	-1.13703	0	-1.45493	0
10526	CATMA1OA69620R1	"kelch repeat-containing F-box family protein"	AT1G80440	-1.64097	0	-0.0886476	1	-0.256416	1	0.0883464	1	-1.4423	0	-0.836047	1.70841e-05	-1.64748	0
39441	CATMA3OC57384F1	"DVL6/RTFL16 (ROTUNDIFOLIA LIKE 16)"	AT3G25717	-1.64206	0	0.100413	1	0.651782	0.953648	0.151745	1	-1.89688	0	-1.52287	0	-1.92973	0
2073	CATMA1OA11820F1	"AFB3 (AUXIN SIGNALING F-BOX 3); auxin binding / ubiquitin-protein ligase"	AT1G12820	-1.64258	0	0.0651539	1	-0.219679	1	0.0274491	1	-1.40165	0	-0.821667	3.44536e-05	-1.29154	0
5536	CATMA1OA36590R1	"RAP2.6 (related to AP2 6); DNA binding / transcription factor"	AT1G43160	-1.6461	0	-0.671115	0.54566	0.28238	1	0.00850057	1	-1.13992	0	-0.752089	0.000871131	-1.22722	0
9827	CATMA1OA65430F1	"unknown protein"	AT1G76220	-1.64862	0	-0.67562	0.473732	-0.436109	1	-0.0728852	1	-0.92696	6.70232e-08	-1.23485	0	-1.21161	0
47291	CATMA4OA16293F1	"IAGLU (INDOLE-3-ACETATE BETA-D-GLUCOSYLTRANSFERASE); UDP-glycosyltransferase/ transferase, transferring glycosyl groups"	AT4G15550	-1.64912	0	-0.515139	1	-1.00013	1.63648e-06	-0.337536	1	-0.790883	8.05698e-05	-1.14809	0	-1.0153	3.75278e-08
16072	CATMA1ON92711R1	"unknown protein","unknown protein"	AT1G53870	-1.65019	0	-0.723464	0.100059	-0.197439	1	0.0736001	1	-0.907946	1.92631e-07	-1.21818	0	-1.22666	0
23801	CATMA2OA40660F1	"basic helix-loop-helix (bHLH) family protein"	AT2G42280	-1.6526	0	-0.555346	1	-0.626781	1	-0.1819	1	-0.985928	2.21134e-09	-0.94555	5.58364e-08	-1.18169	0
10461	CATMA1OA69250F1	"TMM (TOO MANY MOUTHS); protein binding"	AT1G80080	-1.65394	0	0.24822	1	0.27965	1	-0.131269	1	-1.83439	0	-1.4077	0	-1.47675	0
6409	CATMA1OA43210F1	"unknown protein"	AT1G52140	-1.66121	0	-0.271092	1	-0.495695	1	-0.460271	1	-0.911958	1.54436e-07	-0.797203	0.000110643	-1.13513	4.87796e-11
31029	CATMA3OA03040F1	"ANAC047 (Arabidopsis NAC domain containing protein 47); transcription factor"	AT3G04070	-1.67446	0	-1.01772	7.97027e-07	-0.872209	0.000395947	0.0485761	1	-0.91581	1.24795e-07	-0.57694	0.895413	-1.2602	0
54298	CATMA4ON90175R1	"unknown protein"	AT4G26288	-1.68856	0	-1.00472	1.44983e-06	-0.613772	1	0.052271	1	-0.781757	0.000124743	-1.03677	2.76418e-10	-1.496	0
64290	CATMA5OA53480R1	"unknown protein"	AT5G57760	-1.68902	0	-0.218362	1	-0.323021	1	-0.138046	1	-1.44207	0	-1.92991	0	-1.36433	0
60163	CATMA5OA22070F1	"APRR5 (PSEUDO-RESPONSE REGULATOR 5); transcription regulator"	AT5G24470	-1.69539	0	-0.713786	0.138132	-0.465537	1	0.140932	1	-0.955102	1.3512e-08	-0.787064	0.000177688	-1.42945	0
61842	CATMA5OA38470R1	"unknown protein"	AT5G42680	-1.70663	0	-0.0548005	1	-0.505379	1	-0.273275	1	-1.20393	0	-0.975111	1.06014e-08	-1.19292	0
32517	CATMA3OA11900F1	"protein binding / zinc ion binding"	AT3G12920	-1.7156	0	0.0179454	1	0.270108	1	-0.045207	1	-1.86756	0	-1.07231	3.25198e-11	-1.48433	0
10307	CATMA1OA68290F1	"unknown protein"	AT1G79160	-1.72789	0	-0.224021	1	-0.526111	1	-0.174254	1	-1.76679	0	-1.4122	0	-1.36421	0
23907	CATMA2OA41290F1	"unknown protein"	AT2G42870	-1.74256	0	-0.178051	1	-0.671915	0.510915	-0.0785105	1	-1.52534	0	-1.4847	0	-1.57806	0
15486	CATMA1ON92388R1	"auxin-responsive protein, putative"	AT1G29500	-1.7442	0	0.312241	1	0.685158	0.335693	-0.0189691	1	-2.72313	0	-2.27787	0	-1.8722	0
8204	CATMA1OA55490R1	"MYB20 (myb domain protein 20); DNA binding / transcription factor"	AT1G66230	-1.75803	0	-0.440543	1	-0.0972322	1	0.0257114	1	-1.13167	0	-1.33753	0	-1.68045	0
13914	CATMA1ON102076R1		AT1G11175	-1.76144	0	-0.455585	1	-0.365387	1	-0.0769509	1	-0.900636	2.87458e-07	-1.1315	0	-1.48541	0
64293	CATMA5OA53500F1	"unknown protein"	AT5G57780	-1.76814	0	0.0874423	1	-0.000646277	1	-0.126821	1	-1.89006	0	-1.88138	0	-1.62091	0
21408	CATMA2OA26240R1	"PD1 (PREPHENATE DEHYDRATASE 1); prephenate dehydratase"	AT2G27820	-1.76993	0	0.0940672	1	-0.0331067	1	-0.233393	1	-1.5634	0	-1.29409	0	-1.43417	0
66001	CATMA5OA62930F1	"BT4 (BTB AND TAZ DOMAIN PROTEIN 4); protein binding"	AT5G67480	-1.78353	0	-0.430003	1	0.0827088	1	0.151819	1	-1.48324	0	-1.71659	0	-1.65094	0
32846	CATMA3OA13860R1	"unknown protein"	AT3G14560	-1.7843	0	-0.485422	1	-0.343194	1	-0.125567	1	-1.45232	0	-1.34818	0	-1.54532	0
35392	CATMA3OA30370R1	"BR6OX2/CYP85A2 (BRASSINOSTEROID-6-OXIDASE 2); monooxygenase/ oxygen binding"	AT3G30180	-1.78748	0	-0.0818529	1	0.164965	1	-0.022748	1	-1.81121	0	-1.73176	0	-1.68533	0
23210	CATMA2OA37090R1	"unknown protein"	AT2G38820	-1.79103	0	-0.208924	1	-0.346223	1	0.0905966	1	-1.42503	0	-1.0303	4.22757e-10	-1.56479	0
2300	CATMA1OA13290R1	"PKS2 (PHYTOCHROME KINASE SUBSTRATE 2)"	AT1G14280	-1.79346	0	0.0214801	1	0.00525204	1	-0.036218	1	-1.66952	0	-2.03449	0	-1.27272	0
64925	CATMA5OA57190F1	"AP2 domain-containing transcription factor family protein"	AT5G61590	-1.79513	0	-0.202134	1	0.00225173	1	0.108511	1	-1.8452	0	-1.44418	0	-1.80855	0
24552	CATMA2OA45110R1	"auxin-responsive family protein"	AT2G46690	-1.80273	0	-0.283196	1	-0.23412	1	0.0528589	1	-1.30323	0	-1.50334	0	-1.76743	0
14137	CATMA1ON102304F1	"auxin-responsive protein, putative"	AT1G29450	-1.80432	0	0.272601	1	0.632723	1	-0.0598976	1	-2.48851	0	-2.06	0	-1.79293	0
20975	CATMA2OA23510F1	"unknown protein"	AT2G25200	-1.81641	0	-0.46994	1	0.0649487	1	0.159255	1	-1.43797	0	-1.44003	0	-1.6567	0
49068	CATMA4OA27685R1	"zinc finger (GATA type) family protein"	AT4G26150	-1.83455	0	-0.555761	1	-0.556387	1	-0.402332	1	-1.23939	0	-1.88503	0	-1.09628	4.55277e-10
13947	CATMA1ON102107F1	"DVL4/RTFL17 (ROTUNDIFOLIA LIKE 17)"	AT1G13245	-1.83849	0	-0.50638	1	-0.0161681	1	-0.108551	1	-1.43194	0	-1.48281	0	-1.91979	0
57118	CATMA5OA03370R1	"PKS4 (PHYTOCHROME KINASE SUBSTRATE 4)"	AT5G04190	-1.85245	0	-0.346407	1	-0.702697	0.190245	-0.396723	1	-1.17266	0	-0.970441	1.38372e-08	-1.09718	4.39017e-10
31391	CATMA3OA05130F1	"unknown protein"	AT3G06070	-1.85703	0	-0.724977	0.0951033	-0.449135	1	-0.213473	1	-1.04869	4.87796e-11	-1.38575	0	-1.50612	0
66667	CATMA5OC64429F1	"EBF2 (EIN3-BINDING F BOX PROTEIN 2)"	AT5G25350	-1.86405	0	-0.405806	1	-0.688797	0.29871	0.0435959	1	-1.47625	0	-0.623091	0.169895	-1.55931	0
23982	CATMA2OA41760R1	"unknown protein"	AT2G43340	-1.8685	0	-0.16871	1	0.207536	1	0.0102988	1	-1.89788	0	-1.37562	0	-1.4954	0
69987	CATMA5ON93941F1	"auxin-responsive family protein"	AT5G27780	-1.88394	0	0.242182	1	0.529291	1	-0.12661	1	-2.12383	0	-2.03783	0	-1.62659	0
69192	CATMA5ON91724R1	"auxin-responsive protein, putative"	AT5G18080	-1.88725	0	0.202245	1	0.353194	1	-0.0540777	1	-2.87244	0	-2.10519	0	-2.08838	0
54206	CATMA4ON90119R1	"unknown protein"	AT4G38825	-1.9109	0	-0.147209	1	0.0213959	1	-0.219068	1	-2.20599	0	-1.72429	0	-1.52349	0
53270	CATMA4OM00079R1	MIR850a	AT4G13493	-1.91361	0	0.204967	1	-0.316086	1	0.191452	1	-1.96906	0	-1.09286	1.62599e-11	-2.46725	0
6132	CATMA1OA41150R1	"unknown protein"	AT1G50040	-1.9283	0	-0.76138	0.0272094	-1.28034	0	0.10885	1	-1.3276	0	-1.14269	0	-1.43068	0
53865	CATMA4ON100428F1	"zinc finger (CCCH-type) family protein"	AT4G29190	-1.93249	0	-0.483173	1	-0.355726	1	0.00880582	1	-1.3967	0	-1.24637	0	-1.59936	0
25972	CATMA2OC47670R1	"DVL11/RTFL8 (ROTUNDIFOLIA LIKE 8)"	AT2G39705	-1.94618	0	-0.716046	0.12816	-0.627339	1	-0.395053	1	-1.00178	8.61774e-10	-1.02777	4.87796e-10	-1.43518	0
4176	CATMA1OA25130R1	"unknown protein"	AT1G26920	-1.96539	0	-0.199459	1	-0.292719	1	-0.18829	1	-2.03133	0	-1.82748	0	-1.81643	0
56716	CATMA5OA00790R1	"unknown protein"	AT5G01740	-1.98065	0	-0.206447	1	-0.798667	0.00672353	-0.00149981	1	-1.91321	0	-1.89048	0	-1.89144	0
20291	CATMA2OA19210F1	"unknown protein"	AT2G20670	-1.98346	0	-0.490615	1	-0.370063	1	0.0972736	1	-1.45849	0	-1.35257	0	-1.87058	0
69435	CATMA5ON91879F1	"auxin-responsive protein, putative"	AT5G18020	-1.98858	0	0.222868	1	0.321918	1	-0.0228067	1	-2.71086	0	-2.25183	0	-2.07882	0
14726	CATMA1ON102843R1	"unknown protein"	AT1G72645	-2.01342	0	-0.228966	1	0.0886713	1	0.0967825	1	-1.649	0	-1.5704	0	-1.85893	0
4029	CATMA1OA24130F1	"zinc finger (B-box type) family protein"	AT1G25440	-2.01838	0	-0.00640119	1	-0.275013	1	-0.0529845	1	-2.15268	0	-1.67017	0	-1.96131	0
15757	CATMA1ON92540F1	"auxin-responsive family protein"	AT1G29430	-2.02706	0	0.330733	1	0.642973	1	-0.13972	1	-2.50411	0	-2.30117	0	-1.96697	0
72448	CATMA5ON99710R1	"ATAUX2-11 (indoleacetic acid-induced protein 4); transcription factor"	AT5G43700	-2.02993	0	-0.246283	1	-0.122508	1	-0.242533	1	-1.53376	0	-1.61956	0	-1.43473	0
56954	CATMA5OA02340R1	"unknown protein"	AT5G03230	-2.04295	0	-0.690472	0.295449	-0.288668	1	-0.160454	1	-1.51064	0	-1.87573	0	-1.88814	0
16033	CATMA1ON92689F1	"auxin-responsive family protein"	AT1G29440	-2.04297	0	0.188951	1	0.472649	1	-0.134088	1	-2.72098	0	-2.20765	0	-2.01583	0
34853	CATMA3OA26350F1	"octicosapeptide/Phox/Bem1p (PB1) domain-containing protein"	AT3G26510	-2.05398	0	-0.641401	1	-0.664056	0.653218	-0.0556285	1	-1.58048	0	-1.65979	0	-1.86987	0
53302	CATMA4OM00095R1	MIR850a	AT4G13493	-2.05448	0	0.279468	1	-0.174007	1	0.0687502	1	-2.17255	0	-1.13643	0	-2.49442	0
65052	CATMA5OA57880R1	"unknown protein"	AT5G62280	-2.06794	0	-0.164635	1	-0.375795	1	-0.419646	1	-1.83574	0	-1.69085	0	-1.69562	0
31624	CATMA3OA06570R1	"unknown protein"	AT3G07350	-2.07168	0	-0.346897	1	0.213464	1	-0.0534081	1	-1.46832	0	-1.45097	0	-1.76929	0
14699	CATMA1ON102810F1	"unknown protein"	AT1G69760	-2.07556	0	-0.930107	3.895e-05	-0.515435	1	-0.23058	1	-1.36264	0	-1.27902	0	-1.53484	0
12242	CATMA1OC72138R1	"BEE3 (BR ENHANCED EXPRESSION 3); DNA binding / transcription factor"	AT1G73830	-2.08558	0	-0.319963	1	-0.527543	1	-0.244638	1	-1.28715	0	-1.532	0	-1.69727	0
33774	CATMA3OA19320R1	"unknown protein"	AT3G19680	-2.10109	0	-0.378917	1	-0.595134	1	0.00697979	1	-1.75908	0	-0.980574	7.75596e-09	-1.464	0
10142	CATMA1OA67290R1	"unknown protein"	AT1G78170	-2.10537	0	0.0634828	1	-0.0686444	1	-0.0367984	1	-2.32993	0	-1.90516	0	-2.24239	0
50554	CATMA4OA36560R1	"auxin-responsive family protein"	AT4G34770	-2.11549	0	0.247163	1	-0.598726	1	0.203845	1	-2.23006	0	-1.49229	0	-2.23103	0
27045	CATMA2OM00205F1		AT2E19350	-2.12746	0	-0.12518	1	-0.203655	1	-0.376332	1	-1.41497	0	-1.30017	0	-1.49477	0
18173	CATMA1ON99167F1	"Dof-type zinc finger domain-containing protein"	AT1G69570	-2.13911	0	-0.0448748	1	0.128732	1	0.0433778	1	-1.68074	0	-1.91233	0	-1.84193	0
54282	CATMA4ON90164R1	"unknown protein"	AT4G26288	-2.14394	0	-1.17043	4.06497e-10	-0.823682	0.00263451	0.0572389	1	-0.842983	6.05653e-06	-1.40785	0	-1.57538	0
8743	CATMA1OA58905F1	"Dof-type zinc finger domain-containing protein"	AT1G69570	-2.14744	0	-0.141835	1	0.0111851	1	0.0318849	1	-1.64335	0	-1.80666	0	-1.63054	0
14667	CATMA1ON102782F1	"DVL3/RTFL21 (ROTUNDIFOLIA LIKE 21)"	AT1G67265	-2.17342	0	-1.15467	9.26813e-10	-1.56208	0	0.13543	1	-0.512743	1	-0.800727	9.37222e-05	-1.30598	0
32038	CATMA3OA09080R1	"unknown protein"	AT3G10120	-2.18527	0	-0.124472	1	-0.0410925	1	0.0950785	1	-1.72584	0	-1.27409	0	-1.94252	0
22062	CATMA2OA30370R1	"ATOFP16/OFP16 (Arabidopsis thaliana ovate family protein 16)"	AT2G32100	-2.18858	0	0.169189	1	0.322918	1	-0.0959382	1	-2.50442	0	-2.43191	0	-2.19422	0
67373	CATMA5OC64988F1	"unknown protein"	AT5G56550	-2.19993	0	-0.936344	2.98587e-05	-0.172923	1	-0.00873261	1	-1.3386	0	-1.37186	0	-2.0352	0
11668	CATMA1OC71712R1	"zinc finger (C3HC4-type RING finger) family protein"	AT1G49200	-2.20752	0	0.0282717	1	-0.138709	1	-0.272324	1	-2.52154	0	-2.07883	0	-2.21073	0
13398	CATMA1OM00436R2	MIR167d	AT1G31173	-2.20848	0	-0.579765	1	0.154399	1	0.252555	1	-1.84283	0	-2.18832	0	-2.37972	0
54921	CATMA4ON94244F1	"unknown protein","unknown protein"	AT4G14620	-2.23641	0	-0.178998	1	-0.293218	1	0.017144	1	-1.7446	0	-1.62667	0	-1.86863	0
12671	CATMA1OC72427F1	"DVL3/RTFL21 (ROTUNDIFOLIA LIKE 21)"	AT1G67265	-2.26457	0	-1.47456	0	-1.48353	0	0.395359	1	-1.34026	0	-1.14499	0	-2.22715	0
15298	CATMA1ON92279R1	"auxin-responsive family protein"	AT1G29490	-2.33712	0	0.202272	1	0.532432	1	-0.167667	1	-2.84175	0	-2.55753	0	-2.16153	0
13254	CATMA1OF02635R1	"zinc finger (C3HC4-type RING finger) family protein"	AT1G49220	-2.3416	0	-0.222454	1	-0.0704672	1	-0.0852821	1	-1.59189	0	-1.75193	0	-1.96259	0
63489	CATMA5OA48780F1	"unknown protein"	AT5G52900	-2.36005	0	-0.0932411	1	0.400324	1	-0.259073	1	-2.40824	0	-1.72079	0	-2.08116	0
63696	CATMA5OA50060R1	"unknown protein"	AT5G54145	-2.36366	0	-0.136122	1	0.158874	1	-0.15879	1	-2.0721	0	-1.91081	0	-2.2829	0
28120	CATMA2ON90577R1	"kelch repeat-containing F-box family protein"	AT2G44130	-2.39069	0	-0.386891	1	-0.0356548	1	-0.0580188	1	-1.95781	0	-1.37927	0	-2.21005	0
50551	CATMA4OA36550F1	"auxin-responsive family protein"	AT4G34760	-2.4366	0	-0.144405	1	-0.129296	1	-0.180952	1	-2.87713	0	-2.42785	0	-2.33378	0
46532	CATMA4OA11010R1	"unknown protein"	AT4G10910	-2.45491	0	-0.359785	1	-0.628279	1	0.0230063	1	-2.19699	0	-2.12289	0	-2.29211	0
51215	CATMA4OA40270F1	"auxin-responsive protein, putative"	AT4G38840	-2.46145	0	0.104314	1	0.3064	1	-0.0462134	1	-3.17973	0	-2.38889	0	-2.66883	0
51220	CATMA4OA40290R1	"auxin-responsive protein, putative"	AT4G38860	-2.55877	0	0.0905734	1	0.148481	1	-0.144685	1	-2.98014	0	-2.43234	0	-2.71473	0
15023	CATMA1ON92113F1	"auxin-responsive protein, putative"	AT1G29460	-2.58355	0	0.29991	1	0.986463	3.04408e-06	-0.0364121	1	-2.66381	0	-2.81966	0	-2.34374	0
42831	CATMA3ON91308F1	"F-box family protein"	AT3G18320	-2.5861	0	-0.554565	1	-0.263837	1	0.0890091	1	-1.63961	0	-1.51166	0	-2.25447	0
17405	CATMA1ON95511R1		AT1G43675	-2.62046	0	-1.25951	0	-1.00989	1.04553e-06	0.0462905	1	-1.59879	0	-1.16576	0	-2.0305	0
17406	CATMA1ON95511R2		AT1G43675	-2.62516	0	-1.12753	3.78855e-09	-0.831094	0.00198548	0.0550593	1	-1.65362	0	-1.22912	0	-2.11221	0
13397	CATMA1OM00436R1	MIR167d	AT1G31173	-2.64884	0	-0.556697	1	0.145639	1	0.289236	1	-2.38713	0	-2.84609	0	-2.58338	0
25522	CATMA2OC47340R1	"auxin-responsive protein, putative"	AT2G21220	-2.72466	0	0.196953	1	0.335448	1	-0.0271052	1	-3.23145	0	-2.79811	0	-2.78399	0
20401	CATMA2OA19870F1	"auxin-responsive protein, putative"	AT2G21210	-2.95648	0	-0.327044	1	-0.0054179	1	-0.195212	1	-2.60414	0	-2.41254	0	-2.68867	0
38284	CATMA3OA52950R1	"kelch repeat-containing F-box family protein"	AT3G59940	-3.92307	0	-0.736754	0.063839	-0.482766	1	-0.177386	1	-3.0228	0	-2.48002	0	-3.40483	0
23922	CATMA2OA41340R1	"unknown protein"	AT2G42950	1.19342	1.62599e-11	0.133849	1	0.342943	1	0.00343616	1	1.09066	0	0.901944	5.91437e-07	1.00572	6.18201e-08
20690	CATMA2OA21700R1	"protein kinase family protein"	AT2G23200	1.19301	1.62599e-11	0.00529033	1	0.416843	1	0.095679	1	0.844546	5.59029e-06	0.659265	0.0425172	0.911644	6.51387e-06
59835	CATMA5OA20000F1	"unknown protein"	AT5G22540	1.19269	1.62599e-11	0.102782	1	0.587139	1	-0.0316683	1	0.986813	2.09752e-09	1.78013	0	0.911524	6.55081e-06
5128	CATMA1OA31830R1	"ADR1 (ACTIVATED DISEASE RESISTANCE 1)"	AT1G33560	1.19251	1.62599e-11	0.0476633	1	0.57533	1	0.0782984	1	1.31713	0	1.17408	0	1.20917	0
7004	CATMA1OA47250R1	"auxin-responsive family protein"	AT1G56150	1.19108	1.62599e-11	-0.00292814	1	0.629664	1	-0.00273878	1	0.911311	1.60046e-07	0.772775	0.000343032	0.832729	0.000231077
13217	CATMA1OF02569F1	"CYP76C6 (cytochrome P450, family 76, subfamily C, polypeptide 6); oxygen binding"	AT1G33720	1.1894	1.62599e-11	0.347641	1	0.934399	3.00336e-05	0.176967	1	1.04297	6.50395e-11	1.41983	0	1.52678	0
16699	CATMA1ON95158F1	"S-locus protein kinase, putative"	AT1G61440	1.18882	1.62599e-11	0.0985094	1	0.153282	1	0.163126	1	0.915431	1.27445e-07	1.23787	0	0.98113	2.17882e-07
23735	CATMA2OA40280F1	"curculin-like (mannose-binding) lectin family protein / PAN domain-containing protein"	AT2G41890	1.18772	1.62599e-11	0.473536	1	0.170754	1	0.0535506	1	0.781723	0.000124944	0.695524	0.00985935	1.11605	1.46339e-10
27378	CATMA2ON101516R1		AT2G13665	1.18748	1.62599e-11	-0.166492	1	-0.261328	1	0.0473496	1	1.02269	2.43898e-10	0.352307	1	1.12805	8.12994e-11
48872	CATMA4OA26730R1	"unknown protein"	AT4G25030	1.18624	1.62599e-11	-0.150059	1	-0.0647687	1	0.00571911	1	1.21286	0	1.19303	0	1.04994	5.95112e-09
19399	CATMA2OA12820F1	"F-box family protein"	AT2G14290	1.18572	1.62599e-11	-0.0230061	1	0.140136	1	-0.00874212	1	0.971956	5.07308e-09	1.59487	0	0.710285	0.0319592
55055	CATMA4ON94304F1	"unknown protein","unknown protein"	AT4G25670	1.18498	1.62599e-11	0.198824	1	0.0322093	1	0.185338	1	1.05394	3.25198e-11	0.479168	1	1.33187	0
65885	CATMA5OA62320F1	"disease resistance protein (CC-NBS-LRR class), putative"	AT5G66900	1.18367	1.62599e-11	-0.00889922	1	-0.0194489	1	0.12822	1	0.98791	1.96745e-09	0.922493	1.97102e-07	1.08558	8.45514e-10
15793	CATMA1ON92561F1	"ATGSTF7 (GLUTATHIONE S-TRANSFERASE 11); glutathione transferase"	AT1G02920	1.18305	1.62599e-11	0.216755	1	0.680534	0.389052	-0.102181	1	1.0267	1.78859e-10	0.687263	0.0138438	1.27208	0
9905	CATMA1OA65895F1	"DNAJ heat shock N-terminal domain-containing protein"	AT1G76700	1.18298	1.62599e-11	0.0988691	1	0.184284	1	0.110418	1	1.26031	0	0.887655	1.25219e-06	1.39258	0
27581	CATMA2ON101715F1	"glycosyl hydrolase family 17 protein"	AT2G27500	1.17807	1.62599e-11	-0.333683	1	-0.178969	1	0.139163	1	1.59477	0	0.892734	9.60374e-07	1.39389	0
48312	CATMA4OA23410R1	"unknown protein"	AT4G21740	1.17795	1.62599e-11	-0.229182	1	0.137773	1	-0.238884	1	1.31472	0	0.635808	0.105264	1.169	0
70285	CATMA5ON94084F1	"oxidoreductase, 2OG-Fe(II) oxygenase family protein"	AT5G54000	1.17662	1.62599e-11	-0.1533	1	0.175089	1	0.117543	1	1.27875	0	0.385989	1	1.31698	0
69807	CATMA5ON93856F1	"unknown protein",loricrin-related	AT5G09670	-1.17726	1.62599e-11	0.160981	1	-0.104787	1	0.0219321	1	-1.0269	1.78859e-10	-0.568848	1	-0.651915	0.25868
25589	CATMA2OC47392F1	"unknown protein"	AT2G23755	-1.17909	1.62599e-11	0.334629	1	0.152157	1	0.317718	1	-0.985424	2.29264e-09	-0.865913	3.8347e-06	-1.07081	1.90241e-09
19485	CATMA2OA13820F1	"unknown protein"	AT2G15020	-1.18017	1.62599e-11	-0.289581	1	0.0142537	1	-0.0585693	1	-0.731623	0.00126336	-1.14777	0	-0.84192	0.000154922
23399	CATMA2OA38210F1	"transferase family protein"	AT2G39980	-1.18402	1.62599e-11	-0.541374	1	-0.212702	1	-0.456137	1	-0.741943	0.000793797	-0.794941	0.000123037	-0.786167	0.00164283
49423	CATMA4OA29910F1	"zinc finger (C3HC4-type RING finger) family protein"	AT4G28270	-1.18523	1.62599e-11	-0.452238	1	-0.0796434	1	-0.0419956	1	-0.701315	0.00477299	-0.981031	7.56085e-09	-0.967249	4.37814e-07
32603	CATMA3OA12420F1	"DNAJ heat shock N-terminal domain-containing protein"	AT3G13310	-1.18592	1.62599e-11	-0.157008	1	0.159905	1	-0.0497609	1	-0.911705	1.56615e-07	-0.0494579	1	-1.33321	0
61698	CATMA5OA37430R1	"unknown protein"	AT5G41761	-1.18885	1.62599e-11	-0.428033	1	0.280524	1	0.196808	1	-0.56954	0.83547	-0.550935	1	-1.05565	4.35765e-09
13949	CATMA1ON102109F1	"unknown protein"	AT1G13360	-1.1908	1.62599e-11	-0.12193	1	0.065347	1	-0.0672678	1	-1.13008	0	-0.757505	0.000684114	-0.975029	2.96434e-07
1316	CATMA1OA07498R1	"thioredoxin family protein"	AT1G08570	-1.19301	1.62599e-11	0.028193	1	0.156558	1	0.00992079	1	-0.60283	0.248912	-1.02405	6.01616e-10	-0.793916	0.00119412
69534	CATMA5ON91941R1	"unknown protein"	AT5G02710	-1.19361	1.62599e-11	-0.00640856	1	-0.0784257	1	0.199515	1	-0.925363	7.32995e-08	-0.769239	0.000402954	-0.967914	4.23505e-07
2892	CATMA1OA16880R1	"trypsin and protease inhibitor family protein / Kunitz family protein"	AT1G17860	1.17352	3.25198e-11	-0.285228	1	0.153235	1	-0.263589	1	1.31414	0	0.809786	6.09729e-05	1.21645	0
62348	CATMA5OA41740R1	"AtRABA1c (Arabidopsis Rab GTPase homolog A1c); GTP binding"	AT5G45750	1.17342	3.25198e-11	-0.18688	1	0.286029	1	0.0955014	1	1.301	0	0.881273	1.74395e-06	1.01664	3.49913e-08
65486	CATMA5OA60200R1	"ABR1 (ABA REPRESSOR1); DNA binding / transcription factor"	AT5G64750	1.17207	3.25198e-11	-0.125044	1	-0.26826	1	0.0125904	1	0.9717	5.13812e-09	0.655357	0.0495557	1.23371	0
56949	CATMA5OA02320F1	"unknown protein"	AT5G03210	1.17109	3.25198e-11	-0.158923	1	-0.0444199	1	-0.0502048	1	1.26513	0	0.503552	1	1.1011	3.57717e-10
23814	CATMA2OA40740R1	"zinc finger (C3HC4-type RING finger) family protein"	AT2G42350	1.17094	3.25198e-11	-0.00283263	1	0.631275	1	0.0956471	1	0.790018	8.39989e-05	0.777071	0.000281807	1.20555	0
49320	CATMA4OA29280R1	"unknown protein"	AT4G27652	1.16929	3.25198e-11	-0.275921	1	0.127512	1	-0.155867	1	0.878398	9.52992e-07	0.329433	1	0.968272	4.16009e-07
33015	CATMA3OA14860F1	"unknown protein"	AT3G15440	-1.16748	3.25198e-11	-1.19456	1.13819e-10	-1.39286	0	0.256274	1	-0.450459	1	-0.647385	0.0675506	-0.804281	0.000775742
18174	CATMA1ON99167R1		AT1G69572	-1.17097	3.25198e-11	-0.114349	1	-0.293396	1	0.0616003	1	-0.588797	0.417907	-0.727197	0.00259049	-0.573341	1
11675	CATMA1OC71718F1	"unknown protein"	AT1G49660	-1.17254	3.25198e-11	-0.297196	1	-0.520055	1	-0.219443	1	-0.624264	0.11038	-0.999613	2.58532e-09	-0.892921	1.56196e-05
41878	CATMA3ON101124R1		AT3E38850	-1.1744	3.25198e-11	-0.269921	1	-0.224808	1	-0.100083	1	-0.983173	2.61784e-09	-0.556374	1	-0.813573	0.000524604
67314	CATMA5OC64933R1	"calcium ion binding"	AT5G54130	-1.17574	3.25198e-11	0.237762	1	-0.0286195	1	0.0310545	1	-1.2043	0	-1.05297	9.75593e-11	-0.979483	2.36793e-07
5350	CATMA1OA33890R1	"leucine-rich repeat transmembrane protein kinase, putative"	AT1G35710	1.1671	4.87796e-11	0.312572	1	1.71661	0	0.148181	1	0.433654	1	1.09609	0	0.632034	0.507696
64241	CATMA5OA53200F1	"AAA-type ATPase family protein"	AT5G57480	1.16681	4.87796e-11	0.271391	1	0.48819	1	0.0456505	1	0.894705	3.96839e-07	0.431484	1	0.956566	7.44264e-07
72692	CATMA5ON99940R1		AT5E60520	1.16677	4.87796e-11	-0.196798	1	0.0198173	1	-0.0655715	1	1.28505	0	0.912065	3.45262e-07	1.23906	0
8790	CATMA1OA59190R1	"ATH8 (thioredoxin H-type 8); thiol-disulfide exchange intermediate"	AT1G69880	1.16653	4.87796e-11	-0.232571	1	0.156255	1	-0.110208	1	1.18354	0	0.734026	0.00192766	1.15359	1.62599e-11
52704	CATMA4OD01600R1	"AIR1 (Auxin-Induced in Root cultures 1); lipid binding"	AT4G12550	1.16639	4.87796e-11	-0.147003	1	1.0648	7.76897e-08	1.68103	0	0.253837	1	0.70217	0.00748287	0.368968	1
57229	CATMA5OA04045F1	"CPK1 (calcium-dependent protein kinase isoform AK1); calcium- and calmodulin-dependent protein kinase/ kinase"	AT5G04870	1.16611	4.87796e-11	-0.0263763	1	-0.0155471	1	0.225349	1	0.886714	6.10786e-07	0.865409	3.93426e-06	0.99523	1.06177e-07
37973	CATMA3OA50930F1	"unknown protein"	AT3G57930	1.1647	4.87796e-11	-0.2074	1	-0.245749	1	0.0794495	1	1.08172	0	0.885716	1.3851e-06	0.928081	2.97966e-06
62818	CATMA5OA44540R1	"F-box family protein-related"	AT5G48550	1.16429	4.87796e-11	0.0599621	1	0.0303016	1	0.128173	1	0.932228	4.98365e-08	0.186592	1	1.15392	1.62599e-11
25176	CATMA2OC47063R1	"unknown protein"	AT2G04515	1.16281	4.87796e-11	-0.000341246	1	0.824092	0.00259373	-0.186613	1	0.645741	0.0475952	1.2727	0	1.16345	1.62599e-11
2438	CATMA1OA14030F2	"glutamine amidotransferase-related"	AT1G15040	-1.16257	4.87796e-11	-1.28242	0	-0.404046	1	0.0257338	1	-0.25348	1	0.0121867	1	-1.00717	5.73323e-08
5983	CATMA1OA40250F1	"zinc finger (B-box type) family protein"	AT1G49130	-1.16626	4.87796e-11	-0.236723	1	-0.318258	1	0.135919	1	-0.994625	1.31705e-09	-1.07044	3.25198e-11	-1.12496	9.75593e-11
19738	CATMA2OA15860R1	"peptidoglycan-binding LysM domain-containing protein"	AT2G17120	1.16106	6.50395e-11	-0.0684586	1	0.322368	1	-0.137286	1	0.84233	6.26214e-06	0.581011	0.77695	0.87213	4.04226e-05
48610	CATMA4OA25410R1	"SGT1A (Suppressor of G2 (Two) 1A); binding"	AT4G23570	1.15983	6.50395e-11	0.0252474	1	-0.00840244	1	0.270512	1	1.28127	0	1.31563	0	1.15508	1.62599e-11
68813	CATMA5ON91491F1	pseudogene	AT5G35111	1.15915	6.50395e-11	-0.196677	1	-0.189891	1	0.12352	1	1.26471	0	1.06437	4.87796e-11	0.896629	1.31531e-05
36266	CATMA3OA40570R1	"leucine-rich repeat transmembrane protein kinase, putative"	AT3G47570	1.15871	6.50395e-11	-0.0808626	1	-0.009381	1	-0.0142786	1	0.833103	1.00142e-05	1.3095	0	0.797098	0.00104662
22176	CATMA2OA31025R1	"AP4.3A; ATP binding / protein kinase"	AT2G32800	1.15818	6.50395e-11	-0.0378189	1	0.187363	1	-0.0124452	1	0.814719	2.5145e-05	0.744602	0.00121349	0.881479	2.6429e-05
14933	CATMA1ON92067F1	"unknown protein"	AT1G13490	1.15799	6.50395e-11	-0.133721	1	0.149606	1	0.222448	1	1.3281	0	0.90699	4.52561e-07	1.16371	1.62599e-11
38891	CATMA3OB12115F1	"ATMRP3 (Arabidopsis thaliana multidrug resistance-associated protein 3)"	AT3G13080	1.15783	6.50395e-11	0.769363	0.0205218	0.580343	1	0.0552287	1	0.301477	1	0.895503	8.30555e-07	0.564878	1
24547	CATMA2OA45100F1	"pseudo-response regulator, putative / timing of CAB expression 1-like protein, putative"	AT2G46670	-1.1571	6.50395e-11	-0.195067	1	-0.419894	1	-0.0458126	1	-0.884701	6.80476e-07	-0.812863	5.26349e-05	-0.589666	1
25712	CATMA2OC47483R1	"tropinone reductase, putative / tropine dehydrogenase, putative"	AT2G29300	-1.16128	6.50395e-11	-0.178226	1	0.145259	1	-0.0400641	1	-1.11438	0	-0.778883	0.000259314	-1.17664	0
37495	CATMA3OA48060F1	"serine/threonine protein phosphatase 2C (PP2C6)"	AT3G55050	1.1561	8.12994e-11	0.098092	1	0.0946921	1	0.321792	1	1.18499	0	0.866088	3.8008e-06	1.34294	0
3798	CATMA1OA22530R1	"SRO2 (SIMILAR TO RCD ONE 2); NAD+ ADP-ribosyltransferase"	AT1G23550	1.15576	8.12994e-11	-0.124823	1	0.103104	1	0.068327	1	0.944113	2.53979e-08	0.813267	5.16243e-05	1.28596	0
42823	CATMA3ON91304F1	pseudogene	AT3G29252	1.15523	8.12994e-11	0.12012	1	0.660228	0.735535	0.0936934	1	0.664125	0.0226833	1.31284	0	0.737065	0.0115798
53916	CATMA4ON100474R1	"pathogenesis-related protein, putative"	AT4G33720	1.15521	8.12994e-11	0.0592415	1	-0.119546	1	-0.2396	1	-0.439104	1	1.27409	0	0.150708	1
57693	CATMA5OA06840F1	"protein kinase family protein"	AT5G07620	-1.15472	8.12994e-11	0.197665	1	-0.256524	1	0.0779059	1	-1.17164	0	-0.880176	1.84574e-06	-1.21089	0
1584	CATMA1OA09010R1	"ATPP2-A10 (Phloem protein 2-A10)"	AT1G10150	-1.15597	8.12994e-11	-0.269752	1	0.0228099	1	-0.10611	1	-0.916075	1.22973e-07	-0.582812	0.729477	-1.01021	4.89585e-08
47966	CATMA4OA20430R1	"CYP707A1 (cytochrome P450, family 707, subfamily A, polypeptide 1); oxygen binding"	AT4G19230	1.15266	9.75593e-11	-0.0859729	1	0.304987	1	-0.259315	1	0.631726	0.0826529	0.249728	1	0.725267	0.0181893
2746	CATMA1OA15930R1	"F-box family protein"	AT1G16930	1.15263	9.75593e-11	0.151957	1	0.0185432	1	0.204932	1	0.847629	4.77153e-06	0.829749	2.3262e-05	1.08054	1.10567e-09
71892	CATMA5ON99106R1		AT5G59732	1.15256	9.75593e-11	-0.140038	1	-0.137869	1	-0.0168223	1	1.15162	0	0.900961	6.22997e-07	0.970892	3.64872e-07
43714	CATMA3ON94647R2	"CYP71B30P (cytochrome P450, family 71, subfamily B, polypeptide 30 pseudogene); oxygen binding"	AT3G53290	1.15241	9.75593e-11	-0.0593558	1	-0.249567	1	-0.0368841	1	1.00966	5.36576e-10	0.0437432	1	0.868005	4.86905e-05
60529	CATMA5OA24800F1	"unknown protein"	AT5G27390	-1.15141	9.75593e-11	0.239318	1	0.0497521	1	-0.0457618	1	-1.11776	0	-1.08056	1.62599e-11	-0.924127	3.60075e-06
21130	CATMA2OA24470R1	"unknown protein"	AT2G26110	-1.15204	9.75593e-11	-0.0903031	1	0.0375466	1	0.0317189	1	-1.02417	2.11378e-10	-1.03316	3.57717e-10	-1.14329	3.25198e-11
11785	CATMA1OC71795F1	"unknown protein"	AT1G53625	1.15021	1.13819e-10	-0.108145	1	0.204665	1	-0.189362	1	1.48265	0	1.13516	0	1.04189	9.17057e-09
63613	CATMA5OA49460F1	"RabGAP/TBC domain-containing protein"	AT5G53570	1.14909	1.13819e-10	0.243222	1	-0.109906	1	0.0714749	1	0.978414	3.46335e-09	0.855421	6.51886e-06	1.3644	0
3447	CATMA1OA20450F1	"EMB2170 (EMBRYO DEFECTIVE 2170)"	AT1G21390	1.14846	1.13819e-10	0.0336872	1	0.193734	1	0.229354	1	1.19206	0	0.359965	1	1.22876	0
1933	CATMA1OA11070F1	"unknown protein"	AT1G12020	-1.14932	1.13819e-10	0.0030887	1	-0.227058	1	-0.160281	1	-0.680403	0.0115793	-0.909041	4.05765e-07	-0.666422	0.156243
10998	CATMA1OC71207R1	"unknown protein"	AT1G14780	1.14772	1.30079e-10	-0.177033	1	0.338616	1	-0.041917	1	1.28856	0	0.45486	1	1.23534	0
1745	CATMA1OA09890F1	"MLO4 (MILDEW RESISTANCE LOCUS O 4); calmodulin binding"	AT1G11000	1.14762	1.30079e-10	0.373209	1	0.339804	1	-0.182316	1	0.758478	0.0003722	0.731081	0.00219032	1.20234	0
7653	CATMA1OA51560F1	"unknown protein"	AT1G62422	1.14683	1.30079e-10	-0.300223	1	-0.105249	1	0.0245924	1	1.12918	0	0.660718	0.0401552	1.0332	1.46014e-08
30628	CATMA3OA00660R1	"unknown protein"	AT3G01660	-1.14709	1.30079e-10	-0.179202	1	0.0887444	1	0.0355427	1	-1.12563	0	-1.13324	0	-1.11547	1.62599e-10
61141	CATMA5OA33100F1	"TCH2 (TOUCH 2); calcium ion binding"	AT5G37770	1.14526	1.46339e-10	-0.203674	1	-0.0798812	1	-0.0241424	1	1.39362	0	1.07581	3.25198e-11	1.16784	0
30551	CATMA3OA00270F1	"band 7 family protein"	AT3G01290	1.14416	1.46339e-10	-0.521694	1	-0.0748949	1	0.172461	1	1.55625	0	1.37949	0	1.16381	1.62599e-11
41412	CATMA3ON100784R1		AT3E21730	-1.14382	1.46339e-10	-0.419112	1	-0.7486	0.0404151	-0.260049	1	-0.444038	1	-0.315528	1	-0.844614	0.00013768
49008	CATMA4OA27470R1	"pathogenesis-related protein, putative"	AT4G25780	-1.14534	1.46339e-10	-0.473661	1	-0.250934	1	-0.230228	1	-0.789477	8.62111e-05	-1.48265	0	-0.888788	1.89011e-05
7655	CATMA1OA51570F1	"unknown protein"	AT1G62420	1.1435	1.62599e-10	-0.690897	0.291438	0.5544	1	-0.206677	1	1.39064	0	0.766373	0.000458896	1.23922	0
43716	CATMA3ON94648R1	"unknown protein","unknown protein"	AT3G53400	1.14343	1.62599e-10	0.147092	1	0.0624731	1	0.285729	1	1.00051	9.26813e-10	1.0759	3.25198e-11	0.935977	2.03662e-06
50798	CATMA4OA37810R1	"disease resistance protein (TIR-NBS-LRR class), putative"	AT4G36150	1.14243	1.62599e-10	0.161872	1	0.42359	1	-0.125099	1	0.69724	0.00568407	0.833766	1.91094e-05	0.79236	0.0012734
43062	CATMA3ON92941R1	"snRNA U2.2"	AT3G57645	1.14237	1.62599e-10	0.0693677	1	-0.0353016	1	-0.132177	1	0.540749	1	0.686177	0.0144713	0.570718	1
11553	CATMA1OC71633F1	"remorin family protein"	AT1G45207	1.1421	1.62599e-10	0.129975	1	0.26782	1	0.116663	1	0.937972	3.60156e-08	0.955776	3.16092e-08	0.899461	1.15304e-05
36891	CATMA3OA44410F1	"unknown protein"	AT3G51400	-1.14237	1.62599e-10	-0.61315	1	-0.769168	0.0195998	0.0182558	1	-0.628194	0.0948191	-0.593273	0.503958	-0.928954	2.85735e-06
70257	CATMA5ON94073F1	"unknown protein","unknown protein"	AT5G52550	-1.14261	1.62599e-10	0.0736479	1	-0.140198	1	-0.0837538	1	-0.982462	2.73166e-09	-0.662075	0.0380639	-0.867432	4.99623e-05
45861	CATMA4OA03810F1	"ankyrin repeat family protein"	AT4G03460	1.14118	1.78859e-10	0.166933	1	-0.479244	1	-0.099595	1	1.57365	0	1.94202	0	1.98447	0
33026	CATMA3OA14910R1	"ATNAC3 (ARABIDOPSIS NAC DOMAIN CONTAINING PROTEIN 55); transcription factor"	AT3G15500	-1.14058	1.78859e-10	-0.911562	8.49936e-05	-0.0525782	1	-0.113243	1	-0.54614	1	-0.491622	1	-0.990053	1.38404e-07
9130	CATMA1OA61190R1	"unknown protein"	AT1G71970	-1.14167	1.78859e-10	-0.144701	1	-0.0938687	1	-0.108598	1	-1.07501	1.62599e-11	-1.27961	0	-1.13221	6.50395e-11
33799	CATMA3OA19460F1	"phototropic-responsive NPH3 family protein"	AT3G19850	-1.14172	1.78859e-10	-0.0400431	1	-0.59202	1	0.0221542	1	-1.045	6.50395e-11	-0.979103	8.43888e-09	-0.920397	4.30196e-06
51162	CATMA4OA40033R1	"ATPLC1 (PHOSPHOLIPASE C 1); phospholipase C"	AT4G38530	1.13975	1.95119e-10	0.532514	1	-0.439362	1	0.176181	1	1.09872	0	0.651625	0.0573128	1.3603	0
37291	CATMA3OA46920F1	"proton-dependent oligopeptide transport (POT) family protein"	AT3G53960	1.13964	1.95119e-10	0.272739	1	0.244138	1	-0.0979077	1	1.1069	0	0.521826	1	1.12283	9.75593e-11
24031	CATMA2OA42040F1	"chitinase, putative"	AT2G43620	1.1396	1.95119e-10	0.815584	0.00379703	0.0183869	1	-0.841489	4.79129e-05	0.770238	0.000215102	1.83994	0	1.65769	0
20052	CATMA2OA17730R1	"S-locus lectin protein kinase family protein"	AT2G19130	1.13905	1.95119e-10	0.0570382	1	0.143878	1	-0.00302267	1	0.880056	8.72391e-07	0.590201	0.562138	0.849088	0.000113091
52316	CATMA4OC42624R1	"auxin-responsive family protein"	AT4G34800	-1.13947	1.95119e-10	0.131866	1	0.275272	1	-0.0738165	1	-1.15394	0	-1.05432	9.75593e-11	-1.05567	4.35765e-09
21100	CATMA2OA24285R1	"ATCTH (Arabidopsis thaliana Cys3His zinc finger protein); transcription factor"	AT2G25900	-1.1376	2.11378e-10	-0.426512	1	-0.427927	1	-0.181518	1	-0.737685	0.000962304	-0.84914	8.92939e-06	-0.958941	6.61777e-07
48813	CATMA4OA26410F1	"unknown protein"	AT4G24700	-1.13777	2.11378e-10	-0.206316	1	-0.223267	1	-0.0163229	1	-0.765877	0.000263842	-0.961126	2.34142e-08	-0.738695	0.0108736
67792	CATMA5OC65280R1		AT5E41530	1.13236	2.92678e-10	-0.0809742	1	-0.119314	1	-0.017566	1	1.70707	0	1.18887	0	1.44262	0
47137	CATMA4OA15083F1	"APS3 (ATP sulfurylase 2); sulfate adenylyltransferase (ATP)"	AT4G14680	1.13198	2.92678e-10	0.3999	1	0.524432	1	0.000637615	1	0.872954	1.27234e-06	0.637564	0.0984594	0.71668	0.0251593
31038	CATMA3OA03065R1	"GLR1 (GLUTAMATE RECEPTOR 1)"	AT3G04110	1.1317	2.92678e-10	-0.224581	1	-0.181303	1	0.0649261	1	1.0833	0	1.23834	0	0.95396	8.46408e-07
12596	CATMA1OC72379R1	"unknown protein"	AT1G48745	-1.13227	2.92678e-10	-0.121659	1	0.220185	1	0.0103012	1	-1.1257	0	-1.11214	0	-0.82965	0.000263946
18156	CATMA1ON99161F2		AT1G60525	-1.13118	3.08938e-10	0.0657358	1	-0.0704572	1	-0.0226676	1	-1.09124	0	-0.775981	0.000296247	-0.976686	2.72694e-07
51454	CATMA4OA41510R1	"epsin N-terminal homology (ENTH) domain-containing protein / clathrin assembly protein-related"	AT4G40080	1.13053	3.25198e-10	-0.0980867	1	0.134633	1	0.00260124	1	0.621767	0.121512	1.15809	0	0.763306	0.00413876
51140	CATMA4OA39940R1	"SKS9 (SKU5 Similar 9); copper ion binding / oxidoreductase"	AT4G38420	1.13006	3.25198e-10	0.518482	1	-0.00352395	1	0.0272534	1	0.556664	1	0.280137	1	1.11045	2.11378e-10
19182	CATMA2OA09630R1	"CRCK3 (calmodulin-binding receptor-like cytoplasmic kinase 3); kinase"	AT2G11520	1.1292	3.41458e-10	0.116311	1	0.216128	1	0.15734	1	1.18269	0	0.948535	4.73163e-08	1.1925	0
15586	CATMA1ON92444R1	"unknown protein"	AT1G24825	-1.1296	3.41458e-10	-0.020168	1	-0.176388	1	-0.159667	1	-0.860731	2.41934e-06	-0.571062	1	-0.89504	1.41594e-05
67931	CATMA5OD03269F1	"unknown protein"	AT5G26622	-1.12767	3.73977e-10	0.100416	1	-0.27148	1	-0.0718085	1	-0.934093	4.4861e-08	-0.495829	1	-1.01029	4.87471e-08
32202	CATMA3OA10150R1	"LOB domain family protein / lateral organ boundaries domain family protein (LBD21)"	AT3G11090	-1.12794	3.73977e-10	-0.109479	1	0.0323596	1	-0.105765	1	-1.02513	2.11378e-10	-0.962433	2.17557e-08	-0.965808	4.70447e-07
40928	CATMA3OF03045R1	"strictosidine synthase family protein"	AT3G51450	1.12599	4.06497e-10	0.0313367	1	1.8498	0	0.0384281	1	0.785884	0.000102432	0.736319	0.00174452	0.683802	0.0842564
63392	CATMA5OA48150R1	"transducin family protein / WD-40 repeat family protein"	AT5G52250	-1.1258	4.06497e-10	-0.7955	0.0079942	-0.621523	1	-0.304439	1	-0.393544	1	-0.701001	0.00785612	-0.538355	1
22607	CATMA2OA33420F1	"unknown protein"	AT2G35290	1.12515	4.22757e-10	-0.495995	1	-0.229439	1	0.211942	1	1.07682	0	0.529085	1	1.00185	7.54946e-08
60371	CATMA5OA23570F1	"unknown protein"	AT5G25920	1.12453	4.39017e-10	-0.080697	1	-0.168079	1	-0.0667437	1	0.657128	0.0301436	1.14129	0	1.11109	1.95119e-10
43064	CATMA3ON92943R1	"protein kinase, putative"	AT3G57770	-1.12417	4.55277e-10	-0.801098	0.00650763	-0.903717	0.000109482	-0.0606303	1	-0.29513	1	-0.889486	1.13814e-06	-0.607405	1
53850	CATMA4ON100412R1		AT4E29830	1.12083	5.36576e-10	0.209008	1	-0.0202902	1	0.0183592	1	0.492187	1	1.129	0	0.688127	0.0720869
8796	CATMA1OA59220R1	"protein kinase family protein"	AT1G69910	1.11809	6.34135e-10	0.214425	1	-0.0264414	1	-0.142243	1	0.98792	1.96745e-09	0.859317	5.35677e-06	0.961105	5.94445e-07
58898	CATMA5OA14100R1	"zinc finger (C3HC4-type RING finger) family protein"	AT5G15820	-1.11606	6.99175e-10	0.133011	1	-0.0300709	1	0.147555	1	-1.01901	2.92678e-10	-0.704915	0.00667233	-0.89708	1.28806e-05
7035	CATMA1OA47420F1	"pseudouridine synthase family protein"	AT1G56345	1.11601	7.15435e-10	0.149702	1	0.0511505	1	0.196251	1	0.959819	1.02925e-08	0.773313	0.000334696	1.1058	2.76418e-10
50609	CATMA4OA36830F1	"unknown protein"	AT4G35110	1.11515	7.47955e-10	0.289016	1	0.807788	0.00479296	-0.0380028	1	0.667832	0.0194893	0.990518	4.37391e-09	0.853509	9.30243e-05
24713	CATMA2OA46110F1	"zinc finger (CCCH type) helicase family protein"	AT2G47680	1.1141	7.80474e-10	0.266077	1	0.191978	1	-0.109687	1	0.707235	0.00369707	0.810391	5.92377e-05	0.24026	1
26030	CATMA2OC47713R1	"actin, putative"	AT2G42170	-1.11429	7.80474e-10	-0.264634	1	-0.488033	1	-0.139698	1	-0.973263	4.69911e-09	-0.881013	1.76761e-06	-0.908326	7.61543e-06
48942	CATMA4OA27120R1	"protein kinase family protein"	AT4G25390	1.1135	8.12994e-10	-0.113515	1	0.0834344	1	0.0621817	1	0.764621	0.000279777	1.15841	0	1.33355	0
31361	CATMA3OA04960F1	"unknown protein"	AT3G05936	-1.11257	8.45514e-10	-0.583709	1	0.609	1	0.192935	1	-0.749845	0.000553818	-1.52475	0	-1.02474	2.28451e-08
63942	CATMA5OA51370R1	"unknown protein"	AT5G55620	-1.11222	8.61774e-10	-0.298926	1	-0.559182	1	-0.352186	1	-1.12801	0	-1.38372	0	-0.92673	3.17903e-06
38517	CATMA3OA54603F1	"BRH1 (BRASSINOSTEROID-RESPONSIVE RING-H2); protein binding / zinc ion binding"	AT3G61460	-1.11234	8.61774e-10	0.117376	1	0.123094	1	-0.128019	1	-1.55972	0	-1.07245	3.25198e-11	-1.27192	0
46205	CATMA4OA08305F1	"MEKK1 (MYTOGEN ACTIVATED PROTEIN KINASE KINASE); kinase"	AT4G08500	1.11193	8.78034e-10	0.260329	1	0.126041	1	0.186259	1	0.972977	4.76415e-09	1.04705	1.46339e-10	1.01568	3.67799e-08
40672	CATMA3OF00990F2	"unknown protein","unknown protein","unknown protein","unknown protein"	AT3G07380	1.11031	9.59333e-10	0.140604	1	0.122568	1	0.0109418	1	0.9252	7.39662e-08	0.663189	0.0364259	0.970401	3.73961e-07
2648	CATMA1OA15310R1	"unknown protein"	AT1G16320	-1.11036	9.59333e-10	-0.760568	0.0279977	-0.512075	1	-0.245484	1	-0.170914	1	-0.782969	0.000214799	-0.416072	1
48449	CATMA4OA24260F1	"embryo-abundant protein-related"	AT4G22530	1.11	9.75593e-10	0.187496	1	0.759828	0.0272872	-0.127329	1	0.749075	0.00057367	0.675216	0.0225564	0.889538	1.82593e-05
23929	CATMA2OA41400F1	"ANAC042 (Arabidopsis NAC domain containing protein 42); transcription factor"	AT2G43000	1.10994	9.91853e-10	0.622909	1	0.485194	1	-0.1454	1	0.709035	0.00341929	0.371291	1	0.871914	4.08189e-05
62647	CATMA5OA43580F1	"zinc finger (C3HC4-type RING finger) family protein"	AT5G47610	-1.10937	1.00811e-09	-0.236402	1	-0.772649	0.0173094	-0.384212	1	-0.441116	1	-0.661212	0.0393827	-0.514847	1
64187	CATMA5OA52890F1	"ATLIG4 (Arabidopsis thaliana DNA ligase IV)"	AT5G57160	1.10884	1.04063e-09	0.100746	1	0.101566	1	0.0849509	1	1.16555	0	0.851372	7.98658e-06	0.80075	0.000899066
58201	CATMA5OA09970F1	"ATGLR2.5 (Arabidopsis thaliana glutamate receptor 2.5)"	AT5G11210	1.10843	1.07315e-09	0.0091057	1	0.241011	1	-0.085664	1	0.607671	0.207625	0.929381	1.3564e-07	1.02952	1.77395e-08
65380	CATMA5OA59650R1	"unknown protein"	AT5G64190	-1.10812	1.08941e-09	-0.779899	0.0140835	0.773465	0.0168107	0.0373554	1	-0.249716	1	-1.36115	0	-0.41783	1
31916	CATMA3OA08320R1	"unknown protein"	AT3G09450	-1.1078	1.10567e-09	0.338042	1	0.431645	1	-0.427912	1	-1.32635	0	-1.52525	0	-0.866322	5.25194e-05
58900	CATMA5OA14110R1	"bZIP transcription factor family protein"	AT5G15830	-1.10744	1.12193e-09	-0.152988	1	-0.412264	1	-0.122302	1	-0.597411	0.304456	-0.501748	1	-0.696744	0.0526887
18114	CATMA1ON99143R1	"unknown protein"	AT1G24825	-1.10693	1.15445e-09	0.0289864	1	-0.263787	1	-0.155021	1	-0.890284	5.03991e-07	-0.505231	1	-0.941111	1.58766e-06
33986	CATMA3OA20660R1		AT3E21730	-1.10665	1.17071e-09	-0.283274	1	-0.710394	0.147663	-0.19711	1	-0.479886	1	-0.345319	1	-0.77175	0.00295086
728	CATMA1OA04000R1	"membrane-associated zinc metalloprotease, putative"	AT1G05140	-1.10589	1.21949e-09	-0.320982	1	-0.222162	1	-0.239966	1	-0.510453	1	-0.859015	5.43919e-06	-0.709307	0.0331444
20726	CATMA2OA21880R1	"nicotinate phosphoribosyltransferase family protein / NAPRTase family protein"	AT2G23420	1.10584	1.23575e-09	0.0855894	1	0.236911	1	-0.0655995	1	0.983026	2.6341e-09	0.352213	1	1.22805	0
69389	CATMA5ON91848F1	"unknown protein"	AT5G44568	1.10516	1.26827e-09	-0.129968	1	0.445609	1	-0.0324262	1	1.28979	0	1.18007	0	0.858554	7.43458e-05
11158	CATMA1OC71322R1	"unknown protein"	AT1G21370	1.10442	1.33331e-09	0.438922	1	0.514847	1	0.400719	1	0.829437	1.20515e-05	0.584156	0.695872	0.998623	8.91855e-08
5859	CATMA1OA39400F1	"thioesterase family protein"	AT1G48320	1.10364	1.38209e-09	-0.165949	1	0.409997	1	0.111706	1	1.14452	0	0.876361	2.24699e-06	1.14809	1.62599e-11
26018	CATMA2OC47706R1	"GK-1 (GUANYLATE KINASE 1); guanylate kinase"	AT2G41880	1.10342	1.39835e-09	-0.0533563	1	-0.00340679	1	-0.221967	1	0.9411	3.01458e-08	1.18829	0	1.09709	4.39017e-10
43358	CATMA3ON94477R1	"unknown protein","unknown protein"	AT3G22968	-1.10232	1.47965e-09	0.147459	1	0.00860951	1	0.0496391	1	-1.23895	0	-1.09883	0	-1.20397	0
47397	CATMA4OA16880F1	"unknown protein"	AT4G16141	-1.10213	1.49591e-09	0.265241	1	-0.40094	1	-0.152608	1	-1.21011	0	-0.691904	0.0114461	-1.16226	1.62599e-11
12812	CATMA1OD02550R1	"unknown protein"	AT1G27590	-1.10185	1.52843e-09	0.254001	1	-0.0843186	1	-0.0384845	1	-1.02422	2.11378e-10	-0.631996	0.121619	-0.756185	0.0054901
35074	CATMA3OA27690R1	"unknown protein"	AT3G27880	-1.10155	1.54469e-09	-0.254923	1	-0.0850469	1	-0.384936	1	-0.699169	0.00523348	-0.712912	0.00476636	-0.735564	0.0122691
22742	CATMA2OA34290R1	"F-box family protein"	AT2G36090	1.10118	1.57721e-09	-0.265825	1	-0.106684	1	0.15185	1	1.32645	0	0.963229	2.07964e-08	0.838165	0.000182501
22733	CATMA2OA34250F1	"ATOFP15/OFP15 (Arabidopsis thaliana ovate family protein 15)"	AT2G36050	-1.10068	1.62599e-09	-0.34296	1	-0.425167	1	-0.123281	1	-1.05969	1.62599e-11	-1.14633	0	-1.04973	6.01616e-09
39228	CATMA3OC57228R1	"unknown protein"	AT3G15760	1.09984	1.70729e-09	0.0107664	1	0.042517	1	-0.164873	1	1.27741	0	1.07367	3.25198e-11	1.16906	0
61544	CATMA5OA36420R1	"unknown protein"	AT5G40720	-1.09872	1.80485e-09	-0.421753	1	-0.2448	1	-0.0348589	1	-0.619696	0.131558	-0.423875	1	-0.683497	0.0851837
72534	CATMA5ON99802R1		AT5E46320	-1.09708	1.96745e-09	-0.0207347	1	-0.454755	1	-0.119047	1	-0.606862	0.214038	-0.352382	1	-0.593492	1
6978	CATMA1OA47021R1	"AtSerat2;1 (SERINE ACETYLTRANSFERASE 1)"	AT1G55920	1.0968	1.99997e-09	-0.362134	1	-0.441314	1	-0.333319	1	1.39502	0	1.01472	1.05689e-09	1.31936	0
9771	CATMA1OA65130F1	"unknown protein"	AT1G75860	1.09664	2.01623e-09	-0.0975741	1	-0.0292347	1	0.0125274	1	0.868688	1.59378e-06	0.509298	1	0.983672	1.91525e-07
18121	CATMA1ON99146F1		AT1G29357	-1.0967	2.01623e-09	0.225398	1	0.326171	1	-0.192658	1	-0.951001	1.71217e-08	-0.437247	1	-0.749258	0.00720939
71872	CATMA5ON99019R1		AT5G67488	-1.09651	2.03249e-09	-0.40546	1	-0.336501	1	-0.0845001	1	-0.479462	1	-0.949068	4.59342e-08	-0.7263	0.0174891
4686	CATMA1OA28790R1	"FAD-binding domain-containing protein"	AT1G30740	1.09566	2.13004e-09	-0.137712	1	-0.00904159	1	-0.249425	1	0.932285	4.96739e-08	1.3862	0	0.940509	1.63485e-06
39099	CATMA3OC57129F1	"unknown protein"	AT3G09162	-1.09538	2.16256e-09	-0.157595	1	-0.355917	1	0.0600446	1	-0.86899	1.56862e-06	-1.09237	1.62599e-11	-1.02999	1.73005e-08
57700	CATMA5OA06910R1	"F-box family protein"	AT5G07670	-1.09316	2.43898e-09	-0.180532	1	-0.157285	1	0.0728118	1	-0.765407	0.000269709	-0.673632	0.0240369	-0.934877	2.14793e-06
37319	CATMA3OA47070F1	"unknown protein"	AT3G54100	1.09238	2.53654e-09	-0.114319	1	0.167931	1	0.146786	1	1.09299	0	1.06468	4.87796e-11	1.11872	1.30079e-10
46687	CATMA4OA12010F1	"carbohydrate binding / kinase"	AT4G11900	1.09237	2.53654e-09	0.390064	1	0.696476	0.233055	0.124512	1	0.835374	8.92541e-06	0.799117	0.000101117	0.97422	3.08743e-07
14937	CATMA1ON92069F1	"unknown protein"	AT1G13390	1.09222	2.5528e-09	-0.0376706	1	0.157723	1	-0.0470271	1	0.946324	2.23899e-08	0.222459	1	1.09284	5.52836e-10
59852	CATMA5OA20100R1	"prephenate dehydratase family protein"	AT5G22630	1.09149	2.66662e-09	0.184537	1	0.655511	0.850668	0.178444	1	0.669744	0.0180158	0.527312	1	0.748572	0.00740579
51550	CATMA4OC42053R1	"pre-mRNA splicing factor, putative / SR1 protein, putative"	AT4G02430	-1.09073	2.76418e-09	0.134771	1	-0.0362528	1	-0.282458	1	-0.886033	6.3355e-07	-0.534564	1	-0.776986	0.0023883
41389	CATMA3ON100750F1	"ECT6 (evolutionarily conserved C-terminal region 6)"	AT3G17330	1.09062	2.78044e-09	0.135639	1	0.0715277	1	0.0768633	1	0.999109	1.00811e-09	0.663604	0.0358329	0.922263	3.93603e-06
62999	CATMA5OA45625F1	"AAP6 (AMINO ACID PERMEASE 6); amino acid permease"	AT5G49630	1.08984	2.91052e-09	0.314952	1	0.389088	1	0.158093	1	0.925919	7.10557e-08	0.972336	1.24226e-08	0.749934	0.007021
8668	CATMA1OA58490R1	"unknown protein"	AT1G69160	-1.08975	2.92678e-09	0.0484039	1	-0.230627	1	-0.0359686	1	-0.787776	9.35509e-05	-1.00055	2.43898e-09	-0.576036	1
66516	CATMA5OC64324R1	"oxidoreductase, 2OG-Fe(II) oxygenase family protein"	AT5G20400	1.08946	2.9593e-09	0.0529585	1	0.362966	1	-0.0227137	1	1.00623	6.50395e-10	0.379496	1	1.01139	4.60155e-08
13002	CATMA1OF00063R1	"CYP71B2 (CYTOCHROME P450 71B2); oxygen binding"	AT1G13080	-1.08915	3.00808e-09	-0.115668	1	-0.493081	1	-0.107061	1	-0.495218	1	-0.779132	0.000256357	-0.634778	0.463112
66675	CATMA5OC64434F1	"protein kinase family protein"	AT5G25440	1.08725	3.33328e-09	-0.364548	1	0.355229	1	0.0639273	1	1.34251	0	1.1237	0	1.18598	0
72623	CATMA5ON99880F1	"PRLI-interacting factor, putative"	AT5G58720	1.08668	3.4471e-09	-0.0328343	1	0.119459	1	0.0394094	1	1.02377	2.27638e-10	0.914128	3.09182e-07	1.13785	4.87796e-11
62033	CATMA5OA39720F1	"SUPER1/YUCCA5 (SUPPRESSOR OF ER1); monooxygenase"	AT5G43890	1.08537	3.69099e-09	-0.153041	1	-0.195567	1	-0.127307	1	0.658483	0.0285357	0.466164	1	0.936809	1.95623e-06
15669	CATMA1ON92492F1	pseudogene	AT1G61665	1.08526	3.70725e-09	0.268265	1	0.0276228	1	0.0590709	1	0.766733	0.000253497	0.940327	7.45028e-08	1.11598	1.46339e-10
51530	CATMA4OC42040R1	"DC1 domain-containing protein"	AT4G01740	1.08339	4.09749e-09	0.411297	1	0.450295	1	-0.119219	1	0.559342	1	0.974701	1.08616e-08	1.22083	0
64704	CATMA5OA56030R1	"lectin protein kinase family protein"	AT5G60270	1.08304	4.17879e-09	-0.395897	1	-0.577897	1	-0.0864061	1	1.42463	0	1.46233	0	1.54927	0
23217	CATMA2OA37130F1	"protease inhibitor, putative"	AT2G38870	1.08285	4.21131e-09	-0.145441	1	-0.337902	1	-0.36811	1	1.16984	0	1.24911	0	1.46106	0
12105	CATMA1OC72042F1	"unknown protein"	AT1G67910	-1.0828	4.22757e-09	-0.193766	1	-0.582325	1	0.0174476	1	-0.823038	1.66181e-05	-0.862552	4.54821e-06	-1.09504	4.87796e-10
72523	CATMA5ON99792F1	"zinc finger (MYND type) family protein"	AT5G50450	-1.08269	4.24383e-09	-0.331288	1	-0.20412	1	0.0657429	1	-0.622324	0.11894	-0.758313	0.000659776	-0.942659	1.47246e-06
58284	CATMA5OA10440R1	"ATNADP-ME2 (NADP-MALIC ENZYME 2); malate dehydrogenase (oxaloacetate-decarboxylating) (NADP+)/ malic enzyme/ oxidoreductase, acting on NADH or NADPH, NAD or NADP as acceptor"	AT5G11670	1.08261	4.26009e-09	0.276552	1	0.666523	0.604895	0.252841	1	0.867173	1.7261e-06	0.709702	0.00545784	0.98257	2.02533e-07
26604	CATMA2OD05072R1	"LCR81 (Low-molecular-weight cysteine-rich 81); ion channel inhibitor"	AT2G25295	1.08134	4.56903e-09	0.0455915	1	0.0404565	1	-0.0413879	1	0.510761	1	0.242225	1	0.38219	1
63320	CATMA5OA47720R1	"basix helix-loop-helix (bHLH) family protein"	AT5G51790	-1.08132	4.56903e-09	-0.692993	0.272438	-0.402224	1	0.00513634	1	-0.518753	1	-0.88157	1.71735e-06	-1.08495	8.61774e-10
51815	CATMA4OC42256F1	"unknown protein"	AT4G12735	1.08096	4.66659e-09	-0.0192138	1	-0.0687063	1	-0.0647275	1	0.844996	5.46291e-06	0.165148	1	0.595001	1
43262	CATMA3ON94431R2	"LOB domain family protein / lateral organ boundaries domain family protein (LBD22)","snRNA U6-26"	AT3G13850	1.07958	5.00804e-09	-0.141462	1	-0.0200914	1	-0.0762745	1	1.05981	1.62599e-11	0.390889	1	0.544752	1
25539	CATMA2OC47354F1	trehalose-phosphatase	AT2G22190	1.07904	5.15438e-09	0.646134	1	0.108237	1	0.307615	1	0.742593	0.000770728	0.532164	1	0.821411	0.000375908
41386	CATMA3ON100748R1	"unknown protein"	AT3G17120	1.07902	5.15438e-09	0.956738	1.23735e-05	0.788143	0.00989121	0.392598	1	0.338285	1	0.483129	1	0.317345	1
40915	CATMA3OF03024F1		AT3G45120	1.07611	6.01616e-09	-0.226242	1	-0.068019	1	-0.00770623	1	0.938879	3.42108e-08	0.622917	0.171002	0.965348	4.81374e-07
33899	CATMA3OA20080F1	"protein binding / zinc ion binding"	AT3G20395	-1.07586	6.09746e-09	0.0500157	1	-0.716292	0.121389	-0.0650303	1	-1.09661	0	-1.01201	1.25201e-09	-0.916317	5.22211e-06
37340	CATMA3OA47140R1	"unknown protein"	AT3G54200	1.07572	6.14624e-09	-0.45299	1	-0.320267	1	-0.106038	1	1.24458	0	0.734995	0.00184807	1.08257	9.91853e-10
58504	CATMA5OA11720R1	"AAC2 (ADP/ATP CARRIER 2); ATP:ADP antiporter/ binding"	AT5G13490	1.07461	6.52021e-09	0.122772	1	-0.320535	1	-0.116175	1	0.617919	0.14081	1.124	0	0.897652	1.25428e-05
5770	CATMA1OA38560R1	"lipoyltransferase, putative"	AT1G47580	-1.07287	7.13809e-09	-0.0396246	1	0.0627845	1	0.0785896	1	-0.906455	2.09086e-07	-0.951974	3.90888e-08	-0.832979	0.000228587
53832	CATMA4ON100393R1	"MEK1 (mitogen-activated protein kinase kinase 1); MAP kinase kinase/ kinase"	AT4G26070	1.07256	7.25191e-09	0.203665	1	0.845659	0.001131	-0.00274949	1	0.810761	3.05787e-05	0.712224	0.0049071	0.904869	8.95645e-06
51811	CATMA4OC42253F1	"protease inhibitor/seed storage/lipid transfer protein (LTP) family protein"	AT4G12500	-1.07145	7.69092e-09	0.108542	1	0.813791	0.00382815	0.0671073	1	-0.210096	1	0.881743	1.7021e-06	-0.396581	1
10275	CATMA1OA68110F1	"unknown protein"	AT1G78995	-1.07062	8.03238e-09	-0.191763	1	-0.156818	1	0.245739	1	-0.823867	1.59429e-05	-0.83383	1.90496e-05	-0.91787	4.8512e-06
23656	CATMA2OA39750R1	"embryo-abundant protein-related"	AT2G41380	1.06981	8.37384e-09	-0.212596	1	-0.780691	0.0129628	-0.491361	1	1.55491	0	0.843461	1.18452e-05	1.44863	0
8464	CATMA1OA57350R1	"unknown protein"	AT1G67920	1.06908	8.69904e-09	0.149991	1	0.86358	0.000558787	0.00232839	1	0.669798	0.0179756	1.30174	0	0.861279	6.58343e-05
10249	CATMA1OA67950F1	"curculin-like (mannose-binding) lectin family protein"	AT1G78850	1.06907	8.7153e-09	0.227864	1	0.544908	1	0.0504973	1	1.16126	0	0.878734	1.98842e-06	1.14043	3.25198e-11
36808	CATMA3OA43920R1	"unknown protein"	AT3G50910	1.06808	9.17057e-09	0.255361	1	0.603525	1	0.0551526	1	0.66606	0.0209573	0.606387	0.314297	1.26195	0
22867	CATMA2OA35100F1	"ACT domain-containing protein"	AT2G36840	1.06774	9.33317e-09	0.00387465	1	-0.117732	1	-0.12406	1	0.872339	1.31445e-06	0.175305	1	1.32825	0
24441	CATMA2OA44470F1	"ATMPK12 (Arabidopsis thaliana MAP kinase 12); MAP kinase/ kinase"	AT2G46070	1.06772	9.34943e-09	0.0926875	1	-0.835927	0.00164897	-0.12316	1	1.09923	0	1.40055	0	0.929714	2.75485e-06
26015	CATMA2OC47705F1	"unknown protein"	AT2G41800	1.06698	9.72341e-09	0.997699	1.9965e-06	1.81928	0	0.308383	1	0.611962	0.176594	0.547845	1	0.610523	1
63994	CATMA5OA51750R1	"zinc finger (C3HC4-type RING finger) family protein"	AT5G55970	-1.06659	9.91853e-09	-0.26618	1	-0.212652	1	0.116247	1	-0.508238	1	-0.246886	1	-0.904752	9.0057e-06
49255	CATMA4OA28920F1	"unknown protein"	AT4G27350	1.0649	1.08291e-08	-0.00986709	1	-0.0105022	1	0.0259292	1	1.00879	5.52836e-10	0.520818	1	1.03396	1.4016e-08
37076	CATMA3OA45380R1	"harpin-induced family protein / HIN1 family protein / harpin-responsive family protein"	AT3G52470	1.06462	1.09917e-08	-0.168874	1	0.387906	1	-0.0807994	1	0.911823	1.55591e-07	0.470858	1	1.09331	5.36576e-10
53047	CATMA4OF03131F1	"PLDGAMMA3 (phospholipase D gamma 3); phospholipase D"	AT4G11840	1.06399	1.13657e-08	0.120758	1	0.370634	1	0.193149	1	0.855632	3.1551e-06	1.04209	2.11378e-10	0.815778	0.000477786
18422	CATMA2OA01304R1	"unknown protein"	AT2G02370	1.0635	1.16583e-08	-0.135567	1	0.200938	1	-0.0317008	1	0.678962	0.0122973	0.644013	0.0769255	1.05341	4.92674e-09
32361	CATMA3OA10955F1	"DNA-3-methyladenine glycosylase (MAG)"	AT3G12040	1.06322	1.18209e-08	0.287192	1	0.906588	9.71716e-05	0.0118359	1	0.640364	0.058899	0.688571	0.0131227	0.442362	1
41925	CATMA3ON101177F1	"unknown protein"	AT3G52060	-1.06323	1.18209e-08	-0.0572287	1	-0.126537	1	0.100764	1	-0.651148	0.0383516	-0.809901	6.06386e-05	-0.978375	2.50418e-07
57762	CATMA5OA07320R1	"TCP17 (TCP domain protein 17); transcription factor"	AT5G08070	-1.06213	1.25201e-08	-0.203522	1	-0.498604	1	-0.147575	1	-1.20253	0	-0.968413	1.55119e-08	-0.973245	3.24255e-07
14345	CATMA1ON102473F1	"unknown protein"	AT1G44920	1.06184	1.2699e-08	-0.014138	1	-0.173725	1	0.000911392	1	0.653364	0.0350857	0.532342	1	1.07622	1.41461e-09
31499	CATMA3OA05740F1	"transcription factor"	AT3G06590	-1.06177	1.27477e-08	-0.00924718	1	-0.180188	1	-0.140774	1	-0.800161	5.14086e-05	-0.606458	0.31349	-0.878033	3.09257e-05
15878	CATMA1ON92608R1	"UDP-3-0-acyl N-acetylglucosamine deacetylase family protein / F-box protein-related","UDP-3-0-acyl N-acetylglucosamine deacetylase family protein / F-box protein-related","UDP-3-O-acyl N-acetylglycosamine deacetylase family protein","UDP-3-0-acyl N-acetylglucosamine deacetylase family protein / F-box protein-related","UDP-3-O-acyl N-acetylglycosamine deacetylase family protein"	AT1G24793	-1.06152	1.29103e-08	0.245382	1	0.0748524	1	0.0669861	1	-0.89265	4.43537e-07	-0.866502	3.72156e-06	-0.872931	3.89828e-05
47993	CATMA4OA20720F1	"unknown protein"	AT4G19512	1.06046	1.36583e-08	0.3967	1	1.51299	0	0.0931466	1	-0.00544684	1	0.269271	1	0.672885	0.124398
14110	CATMA1ON102274R1	"ATGSTU13 (GLUTATHIONE S-TRANSFERASE 12); glutathione transferase"	AT1G27130	1.06023	1.38209e-08	0.251782	1	0.351289	1	0.0692136	1	0.756001	0.000417342	0.767145	0.000443121	0.458855	1
3045	CATMA1OA17945F1	"ATCDPK1; calcium- and calmodulin-dependent protein kinase/ kinase/ protein kinase"	AT1G18890	1.06002	1.39672e-08	-0.0657754	1	0.2046	1	0.149772	1	0.9613	9.44699e-09	1.08502	1.62599e-11	0.981613	2.12598e-07
10202	CATMA1OA67660R1	"zinc finger (B-box type) family protein"	AT1G78600	-1.05969	1.42111e-08	-0.413523	1	-0.15255	1	0.168858	1	-0.648034	0.0434393	-0.306092	1	-0.846188	0.000128489
10247	CATMA1OA67930F1	"curculin-like (mannose-binding) lectin family protein"	AT1G78830	1.05749	1.59347e-08	-0.0750654	1	0.258451	1	0.0503126	1	1.10594	0	0.770261	0.000384655	0.978159	2.53166e-07
16469	CATMA1ON95048F1	"unknown protein"	AT1G35350	1.05732	1.60648e-08	-0.162649	1	0.0116994	1	0.200717	1	1.06805	1.62599e-11	1.04476	1.78859e-10	1.04308	8.60148e-09
34579	CATMA3OA24480F1	"AAA-type ATPase family protein / ankyrin repeat family protein"	AT3G24530	1.05593	1.7268e-08	-0.0892397	1	0.0617179	1	0.0218432	1	1.052	3.25198e-11	0.776518	0.000289049	1.07892	1.21949e-09
25962	CATMA2OC47663R1	"hydrolase, alpha/beta fold family protein"	AT2G39400	1.05502	1.80972e-08	-0.19435	1	-0.103294	1	-0.00879876	1	1.27622	0	0.923487	1.86794e-07	1.06349	2.84548e-09
59664	CATMA5OA18960R1	"EFR (EF-TU RECEPTOR); ATP binding / kinase/ protein serine/threonine kinase"	AT5G20480	1.05304	2.00484e-08	-0.244139	1	-0.322553	1	0.0568378	1	0.627851	0.0960892	1.48381	0	0.402994	1
22482	CATMA2OA32730R1	"unknown protein"	AT2G34600	-1.05259	2.052e-08	-0.437436	1	1.97472	0	0.255792	1	-0.434466	1	-1.32835	0	-0.880442	2.77105e-05
14542	CATMA1ON102678R1	"unknown protein"	AT1G56660	1.0509	2.23899e-08	-0.431562	1	0.55367	1	0.189882	1	0.992689	1.47965e-09	0.392822	1	0.423642	1
59960	CATMA5OA20770R1	"TCP family transcription factor, putative"	AT5G23280	-1.05079	2.25199e-08	0.340599	1	-0.0637295	1	0.061927	1	-1.06793	1.62599e-11	-1.13543	0	-1.16722	0
27807	CATMA2ON103008F1	"nodulin family protein"	AT2G39210	1.05039	2.29752e-08	0.214477	1	-0.188708	1	-0.24209	1	0.993012	1.44713e-09	1.4415	0	1.39554	0
71936	CATMA5ON99225R1	"PDK1 (3-PHOSPHOINOSITIDE-DEPENDENT PROTEIN KINASE 1); kinase"	AT5G04510	-1.04941	2.41784e-08	0.383762	1	-0.0183294	1	0.0884589	1	-1.16618	0	-0.693167	0.0108663	-1.05158	5.44706e-09
61067	CATMA5OA32570F1	"myb family transcription factor"	AT5G37260	-1.04932	2.42923e-08	0.156979	1	-0.132819	1	-0.0376597	1	-0.763671	0.000292449	-0.615123	0.228277	-0.830265	0.00025703
46701	CATMA4OA12120F1	"unknown protein"	AT4G12000	1.04912	2.45362e-08	0.349207	1	0.0333913	1	0.223873	1	0.648692	0.042313	0.222739	1	0.979869	2.32224e-07
31016	CATMA3OA02960R1	"esterase/lipase/thioesterase family protein"	AT3G03990	-1.04871	2.50565e-08	0.007659	1	0.154147	1	0.192177	1	-0.939445	3.31214e-08	-0.565671	1	-0.934545	2.18266e-06
42071	CATMA3ON101310F1		AT3G63445	-1.04816	2.57882e-08	-0.15966	1	-0.459056	1	0.1146	1	-0.625088	0.106925	-0.486752	1	-0.648627	0.289584
6641	CATMA1OA44670F1		AT1E45420	1.04791	2.61134e-08	-0.302167	1	0.125289	1	0.0581551	1	1.45286	0	0.923148	1.90241e-07	1.22573	0
50524	CATMA4OA36410R1	"unknown protein"	AT4G34560	-1.04789	2.61459e-08	0.290702	1	-0.260915	1	0.031521	1	-0.545946	1	-0.571918	1	-0.714995	0.0268015
10563	CATMA1OA69850F1	"leucine-rich repeat family protein"	AT1G80630	-1.04699	2.73816e-08	-0.00707271	1	-0.0123452	1	0.264175	1	-1.07476	1.62599e-11	-0.564999	1	-0.97828	2.51638e-07
1031	CATMA1OA06040F1	"unknown protein"	AT1G06980	-1.04617	2.85524e-08	0.034269	1	-0.271617	1	-0.214692	1	-0.819416	1.99117e-05	-0.652097	0.0562723	-0.805139	0.00074837
28030	CATMA2ON90529R1	"CHP-rich zinc finger protein, putative"	AT2G42060	1.04593	2.89101e-08	-0.00680363	1	0.30041	1	-0.0494422	1	1.0219	2.43898e-10	0.232357	1	1.07122	1.85363e-09
60447	CATMA5OA24130F1	"unknown protein"	AT5G26622	-1.04544	2.96418e-08	0.252002	1	-0.0545289	1	0.0150484	1	-0.974598	4.34139e-09	-0.596537	0.448494	-0.950681	9.94568e-07
17363	CATMA1ON95491R1		AT1G34844	-1.04525	2.99344e-08	-0.153138	1	-0.0169897	1	0.000110292	1	-0.820757	1.8624e-05	-0.745559	0.00116334	-0.922396	3.91104e-06
4918	CATMA1OA30460R1	"unknown protein"	AT1G32120	1.04463	3.08938e-08	0.143735	1	0.362642	1	-0.115532	1	0.818345	2.10022e-05	0.78827	0.000168	0.807781	0.000669796
18529	CATMA2OA02140F1	"EXS family protein / ERD1/XPR1/SYG1 family protein"	AT2G03240	1.04456	3.10076e-08	-0.106758	1	0.464328	1	-0.0329751	1	0.846498	5.05741e-06	0.741337	0.00140076	0.686737	0.0758016
23740	CATMA2OA40300R1	"unknown protein"	AT2G41905	1.04352	3.27149e-08	-0.0180874	1	0.0527764	1	-0.121132	1	1.02843	1.62599e-10	0.443044	1	1.07348	1.64225e-09
21453	CATMA2OA26510F1	"FRA8 (FRAGILE FIBER8); transferase"	AT2G28110	-1.04323	3.32027e-08	-0.639723	1	-0.270076	1	-0.127518	1	-0.560199	1	-0.696794	0.00935486	-0.920082	4.36698e-06
9796	CATMA1OA65270R1		AT1E67280	1.04322	3.32189e-08	0.227952	1	0.59238	1	-0.0683396	1	1.01856	3.08938e-10	0.81605	4.51721e-05	0.56463	1
2430	CATMA1OA13990R1	"unknown protein"	AT1G15010	1.04304	3.35279e-08	-0.104066	1	0.259259	1	0.0113764	1	0.920839	9.43724e-08	0.413476	1	0.920696	4.24128e-06
14049	CATMA1ON102213F1	transporter-related	AT1G21070	1.04271	3.4097e-08	0.190918	1	0.16378	1	0.0501647	1	0.635994	0.0699498	0.680189	0.0184574	0.750717	0.00680862
57158	CATMA5OA03620R1	"zinc finger (C2H2 type) family protein"	AT5G04390	1.04151	3.62433e-08	-0.468095	1	-0.474081	1	-0.17618	1	0.704274	0.00420204	0.790395	0.000152175	1.07129	1.85363e-09
45134	CATMA3ON98294R1	snoRNA	AT3G47342	-1.04107	3.70563e-08	-0.203733	1	0.0922218	1	-0.148802	1	-1.01582	3.57717e-10	-0.586581	0.638923	-0.864404	5.72416e-05
56880	CATMA5OA01840R1	"protein phosphatase 2C family protein / PP2C family protein"	AT5G02760	-1.04084	3.75115e-08	0.38281	1	0.174411	1	-0.14151	1	-1.49723	0	-0.975068	1.0634e-08	-1.05637	4.19505e-09
56511	CATMA4ON99024R1		AT4G08035	-1.04042	3.83245e-08	-0.131558	1	-0.26308	1	-0.243455	1	-0.663227	0.0235302	-0.535348	1	-0.839131	0.000174983
8588	CATMA1OA58070R1	pseudogene	AT1G68690	1.04027	3.86172e-08	0.100846	1	0.194182	1	0.0138211	1	0.842791	6.11625e-06	1.18113	0	0.867397	5.00411e-05
43261	CATMA3ON94431R1	"LOB domain family protein / lateral organ boundaries domain family protein (LBD22)"	AT3G13850	1.03947	4.02107e-08	-0.0549552	1	0.66659	0.603628	0.151174	1	0.954472	1.4016e-08	0.17128	1	0.869109	4.63286e-05
34496	CATMA3OA24000R1	"zinc knuckle (CCHC-type) family protein"	AT3G24070	-1.03915	4.08773e-08	-0.0563406	1	-0.0390437	1	0.0925266	1	-0.88274	7.55857e-07	-0.52802	1	-0.866138	5.2954e-05
33600	CATMA3OA18390R1	"zinc finger (C3HC4-type RING finger) family protein"	AT3G18773	-1.03905	4.10887e-08	-0.236556	1	0.106348	1	0.0677872	1	-0.660316	0.0264906	-1.10535	0	-1.08707	7.80474e-10
1557	CATMA1OA08880F1	"unknown protein"	AT1G10020	-1.03807	4.31862e-08	-0.140999	1	-0.322083	1	-0.0853764	1	-1.08197	0	-0.911111	3.63343e-07	-0.914221	5.76707e-06
25864	CATMA2OC47595R1	"mitochondrial transcription termination factor-related / mTERF-related"	AT2G34620	-1.03734	4.48122e-08	-0.221416	1	-0.233435	1	-0.373499	1	-0.41471	1	-0.665605	0.0331039	-0.650236	0.274041
41275	CATMA3ON100628F1		AT3G07215	-1.03701	4.55927e-08	0.0960968	1	-0.0810076	1	-0.135327	1	-0.949767	1.83737e-08	-0.184021	1	-0.694271	0.0576705
15242	CATMA1ON92246R1	"OPR2 (12-oxophytodienoate reductase 2); 12-oxophytodienoate reductase"	AT1G76690	1.0359	4.82268e-08	-0.149908	1	-0.192847	1	-0.146402	1	1.27271	0	1.12817	0	1.14249	3.25198e-11
10632	CATMA1OB13933R1	"GAI (GA INSENSITIVE); transcription factor"	AT1G14920	-1.03535	4.95926e-08	0.174445	1	-0.292305	1	-0.079358	1	-0.91319	1.44274e-07	-0.752078	0.000871573	-0.804164	0.000779535
36779	CATMA3OA43760F1	"brassinosteroid signalling positive regulator-related"	AT3G50750	-1.03509	5.02756e-08	-0.165616	1	-0.260572	1	-0.160622	1	-0.436855	1	-0.784459	0.000200491	-0.669968	0.137913
3958	CATMA1OA23510R1	"zinc finger (C3HC4-type RING finger) family protein"	AT1G24580	-1.03391	5.33649e-08	-0.0976662	1	0.46551	1	-0.17321	1	-1.09525	0	-1.6174	0	-0.597281	1
58545	CATMA5OA11955F1	"SIG4 (SIGMA FACTOR 4); DNA binding / DNA-directed RNA polymerase/ transcription factor"	AT5G13730	-1.03332	5.49909e-08	-0.619501	1	-0.251474	1	-0.0496228	1	-0.440682	1	-0.741617	0.00138368	-0.584782	1
19921	CATMA2OA16860F1	"AAA-type ATPase family protein"	AT2G18193	1.03298	5.59177e-08	0.631387	1	1.38522	0	0.42808	1	0.583346	0.509526	-0.0316145	1	0.735928	0.0120985
39974	CATMA3OC57808R1	"C2 domain-containing protein"	AT3G55470	1.03244	5.74949e-08	-0.152309	1	0.115916	1	-0.0411806	1	1.20677	0	0.547626	1	0.910118	6.9997e-06
13548	CATMA1OM00524R1		HYPMIR_1001_919	-1.03209	5.85193e-08	-0.439209	1	-0.210216	1	0.152076	1	-0.591924	0.372702	-0.497281	1	-0.885834	2.16504e-05
66051	CATMA5OC64017F1	"prenylated rab acceptor (PRA1) family protein"	AT5G01640	1.03143	6.05193e-08	0.0977852	1	0.103578	1	-0.00425911	1	0.283717	1	0.298101	1	0.550592	1
50668	CATMA4OA37140R1	"leucine-rich repeat family protein"	AT4G35470	-1.03136	6.07144e-08	-0.362938	1	-0.494956	1	-0.221837	1	-0.130375	1	-0.496995	1	-0.0569532	1
23303	CATMA2OA37610F1	"protein kinase family protein"	AT2G39360	1.03	6.50395e-08	-0.0974785	1	-0.0151185	1	-0.0971892	1	0.912039	1.53753e-07	0.526767	1	1.03995	1.01787e-08
61770	CATMA5OA37900R1	"zinc finger (C3HC4-type RING finger) family protein"	AT5G42200	-1.02845	7.0324e-08	-0.603908	1	-0.33749	1	-0.111238	1	-0.427143	1	-0.714756	0.00440849	-0.699249	0.048067
32628	CATMA3OA12580R1	"unknown protein"	AT3G13435	1.02818	7.12833e-08	0.00417732	1	1.18693	1.46339e-10	0.221068	1	0.749941	0.000551392	0.229166	1	0.723008	0.0198169
20889	CATMA2OA22880F1	"unknown protein"	AT2G24550	1.0275	7.37873e-08	0.0385131	1	0.529336	1	0.229334	1	1.026	1.95119e-10	0.687472	0.0137265	0.938707	1.78431e-06
8031	CATMA1OA54270F1	"unknown protein"	AT1G64980	1.0273	7.45353e-08	0.0228657	1	0.59339	1	-0.0949039	1	0.670299	0.0176086	0.106406	1	0.845564	0.000132057
51809	CATMA4OC42252F1	"protease inhibitor/seed storage/lipid transfer protein (LTP) family protein"	AT4G12490	-1.02718	7.49581e-08	-0.891053	0.000197962	0.41132	1	-0.674311	0.0544481	0.0392582	1	0.820155	3.70653e-05	-0.355491	1
68257	CATMA5OF03214F1	"LAC8 (laccase 8); copper ion binding / oxidoreductase"	AT5G01040	1.02543	8.18848e-08	-0.359129	1	-0.437149	1	-0.0415171	1	1.04683	4.87796e-11	0.664449	0.0346549	1.16373	1.62599e-11
36638	CATMA3OA42990R1	"LOB domain protein 38 / lateral organ boundaries domain protein 38 (LBD38)"	AT3G49940	-1.02538	8.21124e-08	-0.200266	1	-0.286376	1	-0.0860242	1	-0.875388	1.11834e-06	-0.649284	0.0627653	-0.877198	3.21231e-05
25816	CATMA2OC47549R1	"unknown protein"	AT2G32210	1.02422	8.70229e-08	-0.152791	1	0.202304	1	0.0362706	1	0.710659	0.00318626	0.602601	0.36056	0.490827	1
45230	CATMA3ON99049R2	"UDP-glucoronosyl/UDP-glucosyl transferase family protein"	AT3G21760	-1.02365	8.95594e-08	-0.255203	1	-0.395168	1	-0.321221	1	-0.488672	1	-0.873736	2.57145e-06	-0.399807	1
51395	CATMA4OA41170F1	"AP2 domain-containing transcription factor, putative"	AT4G39780	-1.02364	8.95757e-08	-0.40593	1	-0.375474	1	0.0214129	1	-0.755512	0.000426864	-0.146626	1	-0.988147	1.5255e-07
50848	CATMA4OA38100R1	"BEE2 (BR ENHANCED EXPRESSION 2); DNA binding / transcription factor"	AT4G36540	-1.02344	9.05188e-08	-0.0205646	1	0.281059	1	-0.0420667	1	-0.940129	3.18694e-08	-1.3368	0	-0.933225	2.32624e-06
28676	CATMA2ON94711R1	"unknown protein"	AT2G03550	-1.02297	9.26813e-08	-0.171818	1	-0.0958344	1	-0.199106	1	-0.588811	0.417684	-0.62664	0.14878	-0.681966	0.0899987
54738	CATMA4ON94155R1	"protein kinase family protein"	AT4G00960	1.02282	9.33642e-08	0.050584	1	0.238924	1	-0.00806774	1	0.743647	0.000734743	1.11386	0	0.800603	0.000904595
2472	CATMA1OA14260R1	"unknown protein"	AT1G15260	-1.0225	9.48927e-08	-0.223078	1	-0.153554	1	-0.218595	1	-1.10278	0	-1.45784	0	-1.0218	2.66825e-08
37547	CATMA3OA48400F1	"glycosyl hydrolase family 17 protein / beta-1,3-glucanase, putative"	AT3G55430	1.02245	9.51041e-08	-0.373427	1	-0.39405	1	-0.0281245	1	1.35904	0	0.792084	0.000140641	1.32603	0
579	CATMA1OA03190F1	"zinc finger (C3HC4-type RING finger) family protein"	AT1G04360	1.02184	9.80634e-08	-0.260143	1	-0.0514602	1	-0.149807	1	0.721212	0.00200639	0.787158	0.000176908	0.682243	0.0891072
62606	CATMA5OA43340R1	"myb family transcription factor"	AT5G47390	-1.02161	9.92178e-08	-0.475277	1	-0.400317	1	-0.112246	1	-0.431172	1	-0.392664	1	-0.621548	0.718962
16220	CATMA1ON94930F2	"unknown protein"	AT1G13760	1.02114	1.01575e-07	-0.11946	1	-0.0879663	1	0.00702924	1	0.903643	2.43914e-07	0.711245	0.00511403	0.934491	2.1884e-06
46282	CATMA4OA08890R1	"phosphate-responsive protein, putative (EXO)"	AT4G08950	1.02104	1.02063e-07	-0.63837	1	-0.977677	4.51685e-06	-0.0633785	1	1.54401	0	1.58904	0	1.02981	1.74794e-08
53063	CATMA4OF03164F1	"glycosyl hydrolase family 18 protein"	AT4G19820	-1.01959	1.09754e-07	-0.00566695	1	-0.449845	1	-0.203061	1	-0.344743	1	-0.505779	1	-0.376249	1
4485	CATMA1OA27330F1		AT1G29357	-1.01873	1.146e-07	0.322156	1	0.423316	1	-0.0519083	1	-0.948057	2.02598e-08	-0.469096	1	-0.85074	0.000105145
19339	CATMA2OA12343F1	"GONST1 (GOLGI NUCLEOTIDE SUGAR TRANSPORTER 1)"	AT2G13650	1.01863	1.15169e-07	0.283714	1	0.483502	1	0.0648402	1	0.632786	0.0793071	0.413329	1	1.01086	4.73325e-08
65804	CATMA5OA61870R1	"pentatricopeptide (PPR) repeat-containing protein"	AT5G66520	-1.01767	1.20827e-07	0.0242823	1	-0.192262	1	-0.0866705	1	-0.604448	0.234312	-0.785696	0.000189327	-0.36983	1
13309	CATMA1OF02718F1	"DNAJ heat shock N-terminal domain-containing protein"	AT1G76700	1.01703	1.24762e-07	0.0271095	1	0.107024	1	-0.0672518	1	1.12937	0	0.991579	4.11375e-09	1.04412	8.12994e-09
65877	CATMA5OA62280F1	"MAPKKK5 (Mitogen-activated protein kinase kinase kinase 5); kinase"	AT5G66850	1.01524	1.36404e-07	-0.0213634	1	0.200891	1	-0.0909568	1	1.11157	0	0.395396	1	0.768208	0.00340221
7664	CATMA1OA51640R1	"unknown protein"	AT1G62520	-1.01455	1.41168e-07	0.123891	1	-0.23632	1	-0.000174534	1	-1.07469	1.62599e-11	-0.714194	0.00451468	-1.07019	1.96745e-09
20568	CATMA2OA20830R1	"ethylene-responsive calmodulin-binding protein, putative (SR1)"	AT2G22300	1.0141	1.44339e-07	-0.0666824	1	0.370158	1	0.0978455	1	0.755047	0.000436105	0.989042	4.76415e-09	0.674528	0.117359
22761	CATMA2OA34410F1	"auxin-responsive family protein"	AT2G36210	1.01247	1.5655e-07	-0.0919319	1	-0.162729	1	-0.0522904	1	0.825522	1.46732e-05	0.832172	2.06625e-05	1.17186	0
25025	CATMA2OB35995F1	"RLK (RECEPTOR LECTIN KINASE); kinase"	AT2G37710	1.01231	1.57818e-07	0.415549	1	0.669055	0.558876	-0.0991231	1	0.450582	1	1.0602	6.50395e-11	0.651478	0.262594
16217	CATMA1ON94929F1	"unknown protein"	AT1G13530	1.0122	1.58664e-07	-0.311719	1	-0.0645019	1	0.0914179	1	1.10238	0	0.616161	0.219703	1.18567	0
32599	CATMA3OA12380F1	"unknown protein"	AT3G13275	1.01207	1.59705e-07	-0.00919683	1	0.0794639	1	0.0891115	1	0.921459	9.11692e-08	0.731853	0.0021183	0.973293	3.23474e-07
50278	CATMA4OA34910R1	"F-box family protein (FBX13)"	AT4G33160	1.01191	1.6094e-07	0.0482633	1	-0.128339	1	-0.0115879	1	0.744656	0.00070178	0.422446	1	1.1003	3.73977e-10
69454	CATMA5ON91889R1	"unknown protein"	AT5G19250	1.01142	1.64957e-07	-0.198476	1	0.3612	1	-0.051147	1	1.08856	0	0.725509	0.00278561	0.809806	0.000615061
16780	CATMA1ON95196R1	"ARK1 (A. THALIANA RECEPTOR KINASE I); kinase"	AT1G65790	1.0108	1.70127e-07	-0.0275943	1	0.530064	1	0.239677	1	0.861199	2.36087e-06	0.828922	2.42201e-05	0.700581	0.0457713
34368	CATMA3OA23235R1	"ATERF1/ERF1 (ETHYLENE RESPONSE FACTOR 1); DNA binding / transcription factor/ transcriptional activator"	AT3G23240	1.01066	1.71233e-07	0.00476399	1	0.000961191	1	-0.0363155	1	0.758985	0.000363562	1.05428	9.75593e-11	0.637593	0.421275
52426	CATMA4OC42711R1	"AtRABH1c (Arabidopsis Rab GTPase homolog H1c); GTP binding"	AT4G39890	1.01064	1.71428e-07	0.0577921	1	0.102943	1	0.0991002	1	1.07419	1.62599e-11	0.860255	5.10897e-06	0.983874	1.89574e-07
61953	CATMA5OA39150F1	"WRKY49 (WRKY DNA-binding protein 49); transcription factor"	AT5G43290	-1.00898	1.86159e-07	-0.143141	1	-1.3505	0	-0.187721	1	-0.687003	0.00877795	-0.714022	0.00454761	-0.434314	1
27475	CATMA2ON101586F1	"ERD7 (EARLY-RESPONSIVE TO DEHYDRATION 7)"	AT2G17840	1.00866	1.89167e-07	-0.131731	1	0.24675	1	0.422278	1	0.833626	9.75284e-06	0.590144	0.563271	0.454684	1
39525	CATMA3OC57443F1	"cytochrome P450 family protein"	AT3G28740	-1.00864	1.8933e-07	0.0370891	1	-0.405959	1	-0.348604	1	-0.270594	1	-0.801178	9.17481e-05	-0.208769	1
46710	CATMA4OA12170R1	"zinc finger (AN1-like) family protein"	AT4G12040	1.00858	1.89883e-07	-0.454369	1	-0.142229	1	-0.0384345	1	1.50645	0	1.01585	9.91853e-10	1.35186	0
46740	CATMA4OA12400R1	"copper amine oxidase, putative"	AT4G12290	-1.00857	1.89932e-07	-0.917961	6.50415e-05	-0.602507	1	-0.112258	1	-0.245681	1	0.13486	1	-0.707164	0.0358909
56862	CATMA5OA01720R1	"unknown protein"	AT5G02630	1.00851	1.90566e-07	-0.128275	1	-0.263332	1	-0.144026	1	0.869781	1.50459e-06	0.773707	0.000328726	0.94439	1.35329e-06
9421	CATMA1OA62980F1	"immunophilin / FKBP-type peptidyl-prolyl cis-trans isomerase family protein"	AT1G73655	-1.00769	1.98387e-07	-1.06892	7.0324e-08	-0.742965	0.0491208	-0.532753	1	-0.188669	1	-0.475179	1	-0.226176	1
1376	CATMA1OA07800R1	"phosphoglycerate/bisphosphoglycerate mutase family protein"	AT1G08940	1.00727	2.02566e-07	-0.0495455	1	0.14809	1	0.0902755	1	0.694196	0.0064721	0.71883	0.00370743	0.861196	6.60802e-05
33233	CATMA3OA16160F1	"unknown protein"	AT3G16750	-1.0064	2.11525e-07	0.0806536	1	-0.197156	1	0.126272	1	-0.887943	5.71746e-07	-0.723677	0.00301367	-0.800976	0.000890644
61493	CATMA5OA36110F1	"unknown protein"	AT5G40451	-1.00606	2.15053e-07	-0.560963	1	-0.589127	1	-0.668633	0.0673923	-0.219862	1	-0.782779	0.000216686	-0.857089	7.93549e-05
3048	CATMA1OA17950R1	"pentatricopeptide (PPR) repeat-containing protein"	AT1G18900	1.00504	2.26159e-07	0.366943	1	0.238998	1	0.164933	1	0.658881	0.0280786	1.35917	0	0.869113	4.6321e-05
48336	CATMA4OA23530R1	"unknown protein"	AT4G21865	1.00386	2.39687e-07	0.301433	1	0.362074	1	-0.0690133	1	0.726914	0.00155857	1.05521	9.75593e-11	0.871415	4.17492e-05
51912	CATMA4OC42323R1	"glutaredoxin family protein"	AT4G15690	-1.00377	2.40744e-07	-0.483686	1	-0.881474	0.000272533	-0.207617	1	-0.305099	1	-0.798593	0.000103643	-0.377476	1
3477	CATMA1OA20620F1	"calcium-binding protein, putative"	AT1G21550	1.00298	2.50321e-07	-0.162841	1	0.31735	1	0.00738368	1	0.98425	2.45524e-09	1.03915	2.43898e-10	0.628994	0.561889
67086	CATMA5OC64763R1	"unknown protein"	AT5G44990	1.00298	2.50386e-07	0.37217	1	0.968664	6.7472e-06	-0.1153	1	0.742199	0.000784629	1.73749	0	0.821271	0.000378159
43415	CATMA3ON94505F1	pseudogene	AT3G26165	-1.00197	2.6315e-07	-0.421345	1	-0.155269	1	-0.0826043	1	-0.499753	1	-0.517873	1	-0.673192	0.123054
69295	CATMA5ON91790F1	pseudogene	AT5G27771	-1.00169	2.66743e-07	0.24427	1	0.621993	1	-0.0220693	1	-1.17711	0	-1.59297	0	-0.798332	0.000994307
26458	CATMA2OD02751R1	"unknown protein"	AT2G05185	-0.998711	3.08791e-07	-0.324824	1	-0.545869	1	0.0463469	1	-0.488389	1	-0.678975	0.0193858	-0.678202	0.102973
46578	CATMA4OA11250R1	"disease resistance protein (TIR-NBS-LRR class), putative"	AT4G11170	0.998412	3.1336e-07	0.179167	1	0.46357	1	-0.0485479	1	0.779276	0.000140366	1.54322	0	0.695005	0.0561465
24971	CATMA2OB28060F1	binding	AT2G29670	-0.998153	3.1736e-07	-0.973534	5.90873e-06	-0.141426	1	0.190526	1	-0.514043	1	-0.702616	0.00734486	-0.850966	0.0001041
67213	CATMA5OC64864F1	"unknown protein"	AT5G50335	-0.998143	3.17523e-07	-0.387484	1	-0.190735	1	-0.737596	0.00450916	-0.61267	0.171926	-0.772686	0.000344417	-0.559464	1
60881	CATMA5OA30480F1	"carbohydrate binding / kinase"	AT5G35370	0.998043	3.19084e-07	-0.0868143	1	-0.228777	1	0.0310003	1	0.635191	0.0721863	0.822875	3.24971e-05	1.00056	8.07141e-08
8140	CATMA1OA55080R1	"ARK2 (Arabidopsis Receptor Kinase 2); kinase"	AT1G65800	0.995957	3.53376e-07	-0.0700293	1	0.354038	1	0.167127	1	0.924226	7.81125e-08	0.974617	1.09104e-08	0.75802	0.00510577
37200	CATMA3OA46170R1	"auxin-responsive family protein"	AT3G53250	-0.994511	3.79278e-07	0.422929	1	-0.317242	1	0.103779	1	-1.30691	0	-1.18328	0	-1.10242	3.25198e-10
16330	CATMA1ON94982R1	"EXS family protein / ERD1/XPR1/SYG1 family protein"	AT1G26730	0.994463	3.80172e-07	-0.216165	1	0.0430435	1	0.138902	1	1.01542	3.73977e-10	0.893563	9.19545e-07	0.938512	1.80133e-06
58124	CATMA5OA09490R1	"unknown protein"	AT5G10750	0.993618	3.96172e-07	-0.480518	1	-0.344955	1	-0.195873	1	1.09923	0	0.421017	1	1.22881	0
35434	CATMA3OA31045R1	"unknown protein"	AT3G30720	-0.993555	3.97392e-07	0.830964	0.00212182	-0.803002	0.00572691	-0.997898	1.75119e-08	-0.774043	0.000179824	-0.864924	4.03253e-06	-0.462165	1
27114	CATMA2ON101350R1		AT2E03020	0.993274	4.02887e-07	-0.059346	1	0.125989	1	0.17007	1	0.798335	5.61837e-05	0.706859	0.00615048	0.778526	0.00224365
53609	CATMA4ON100184F1	"phospholipase D gamma 2 / PLD gamma 2 (PLDGAMMA2)"	AT4G11830	0.992697	4.14383e-07	0.166804	1	0.327595	1	0.283167	1	0.689029	0.00805851	1.07089	3.25198e-11	0.645011	0.327652
20395	CATMA2OA19830F1	"unknown protein"	AT2G21185	-0.992607	4.16204e-07	-0.248312	1	-0.00299421	1	0.0179188	1	-0.754646	0.000444245	-0.709981	0.00539404	-0.909539	7.1929e-06
26059	CATMA2OC47733F1	"F-box family protein / S locus-related"	AT2G43260	-0.992439	4.19619e-07	-0.326744	1	-0.296679	1	-0.233863	1	-0.343044	1	-0.439648	1	-0.546377	1
65939	CATMA5OA62640F1	"AP2 domain-containing transcription factor, putative"	AT5G67190	-0.992282	4.22854e-07	-0.248649	1	-0.210576	1	-0.082178	1	-0.822843	1.67807e-05	-0.81693	4.33003e-05	-0.833751	0.000221072
48529	CATMA4OA24750F1	"ATUTR2/UTR2 (UDP-GALACTOSE TRANSPORTER 2)"	AT4G23010	0.992255	4.23407e-07	-0.218132	1	0.127497	1	-0.135404	1	1.15986	0	0.928577	1.41721e-07	1.03596	1.26014e-08
23489	CATMA2OA38790F1	"unknown protein"	AT2G40475	-0.990795	4.5461e-07	0.548027	1	0.199259	1	-0.207928	1	-1.47615	0	-1.31855	0	-1.27531	0
41243	CATMA3ON100595F1	"disease resistance family protein / LRR family protein"	AT3G05360	0.990621	4.58496e-07	-0.0262721	1	0.339776	1	-0.0198261	1	0.373911	1	1.06563	4.87796e-11	0.544304	1
33039	CATMA3OA14980F1	"phototropic-responsive NPH3 family protein"	AT3G15570	-0.990343	4.64724e-07	-0.149598	1	-0.146735	1	-0.117766	1	-0.921312	9.19171e-08	-1.05882	8.12994e-11	-0.900511	1.09797e-05
50248	CATMA4OA34750R1	"CBL10 (calcineurin B-like protein 10); calcium ion binding"	AT4G33000	-0.988969	4.96821e-07	-0.209416	1	-0.22093	1	-0.102287	1	-0.395321	1	-0.908152	4.2544e-07	-0.623957	0.664056
61	CATMA1OA00320F1	"ATCNGC10 (CYCLIC NUCLEOTIDE GATED CHANNEL 10); calmodulin binding / cyclic nucleotide binding / ion channel"	AT1G01340	0.988784	5.01325e-07	-0.0953865	1	0.334737	1	0.013389	1	0.865988	1.83703e-06	0.634322	0.11137	0.952524	9.08407e-07
22924	CATMA2OA35400R1	"unknown protein"	AT2G37110	0.988279	5.13764e-07	-0.200449	1	-0.013314	1	-0.00733975	1	1.14335	0	0.857152	5.97504e-06	1.04719	6.89419e-09
65066	CATMA5OA57980R1	"VND6 (VASCULAR-RELATED NAC-DOMAIN 6); transcription factor"	AT5G62380	0.9874	5.3617e-07	0.224768	1	0.174657	1	0.157952	1	0.726479	0.00158901	0.669095	0.0288166	0.862201	6.3176e-05
19540	CATMA2OA14420R1	"UGT73B4; UDP-glycosyltransferase"	AT2G15490	0.986574	5.58088e-07	-0.0864662	1	0.493338	1	-0.141212	1	0.948007	2.03249e-08	0.855841	6.38248e-06	1.06617	2.45524e-09
30406	CATMA2ON99063R1		AT2G13665	0.986401	5.62755e-07	-0.115507	1	-0.147207	1	0.0914393	1	0.814465	2.54642e-05	0.397269	1	0.940645	1.62407e-06
66035	CATMA5OC64004F1	"laccase family protein / diphenol oxidase family protein"	AT5G01050	0.986101	5.70998e-07	-0.520172	1	-0.585654	1	-0.0741725	1	1.18728	0	0.783659	0.000208055	1.16088	1.62599e-11
54792	CATMA4ON94181R1	"protein kinase family protein"	AT4G04540	0.985817	5.78917e-07	0.000666687	1	-0.0531053	1	-0.0173088	1	0.805611	3.93903e-05	0.680753	0.0180408	0.714566	0.0272356
20649	CATMA2OA21296F1	"HAT9 (homeobox-leucine zipper protein 9); DNA binding / transcription factor"	AT2G22800	-0.985272	5.94396e-07	-0.122899	1	0.0685911	1	0.0415807	1	-0.807283	3.62872e-05	-0.838685	1.50023e-05	-0.910321	6.93294e-06
65723	CATMA5OA61470F1	"protein phosphatase 2C family protein / PP2C family protein"	AT5G66080	0.984963	6.03355e-07	0.392386	1	0.256153	1	-0.0175444	1	0.414591	1	0.500462	1	0.238754	1
27445	CATMA2ON101563F1	"MD-2-related lipid recognition domain-containing protein / ML domain-containing protein"	AT2G16005	0.984953	6.03648e-07	1.23128	1.62599e-11	1.86921	0	0.286384	1	0.176684	1	0.521834	1	0.157887	1
20393	CATMA2OA19820F1	"unknown protein"	AT2G21180	-0.982777	6.70606e-07	-0.496695	1	-0.470863	1	-0.135414	1	-0.465373	1	-0.700432	0.00804457	-0.911616	6.52236e-06
35258	CATMA3OA29070R1	"ANAC059/ATNAC3 (Arabidopsis NAC domain containing protein 59); protein heterodimerization/ transcription factor"	AT3G29035	-0.982603	6.76265e-07	-0.661014	0.746791	-0.260995	1	0.220847	1	-0.345686	1	-0.209551	1	-0.833799	0.000220608
65989	CATMA5OA62870F1	"LOB domain protein 37 / lateral organ boundaries domain protein 37 (LBD37)"	AT5G67420	-0.98234	6.84899e-07	0.0555684	1	0.117421	1	0.14273	1	-0.723703	0.0017972	-0.748602	0.00101696	-0.917976	4.82688e-06
67408	CATMA5OC65014R1	"unknown protein"	AT5G57887	-0.982004	6.96102e-07	-0.458485	1	-0.162265	1	-0.154817	1	-0.624652	0.108743	-0.748374	0.00102728	-0.973384	3.21994e-07
66117	CATMA5OC64066F1	"myb family transcription factor"	AT5G04760	0.981046	7.29044e-07	-0.0467149	1	0.122835	1	0.0626089	1	1.06508	1.62599e-11	0.586422	0.64252	0.82464	0.000327399
63033	CATMA5OA45820F1	"unknown protein"	AT5G49900	0.980549	7.46719e-07	-0.139359	1	0.605685	1	0.0695588	1	0.769431	0.000223405	0.232871	1	0.532365	1
67803	CATMA5OC65288F1		ATHATN6_26070	0.980334	7.54475e-07	-0.0711021	1	-0.0296948	1	0.105978	1	0.581558	0.543556	0.426335	1	0.490117	1
49333	CATMA4OA29370F1	"ATOPT6 (oligopeptide transporter 6); oligopeptide transporter"	AT4G27730	-0.980317	7.55093e-07	-0.235176	1	-1.03486	3.25864e-07	-0.173198	1	-0.726324	0.00159999	-0.138955	1	-0.573014	1
38734	CATMA3OA55880R1	"ATXT1; UDP-xylosyltransferase/ transferase/ transferase, transferring glycosyl groups"	AT3G62720	0.980305	7.55532e-07	-0.549807	1	-0.550055	1	0.00832982	1	1.09964	0	1.09951	0	1.00482	6.47469e-08
59274	CATMA5OA16530R1		AT5G18255	-0.979388	7.89645e-07	-0.0318234	1	-0.211795	1	0.0345986	1	-0.725922	0.00162884	-0.38217	1	-0.358275	1
45649	CATMA4OA02465F1	"SYP42 (SYNTAXIN OF PLANTS 41); t-SNARE"	AT4G02195	0.978722	8.15352e-07	0.0321286	1	-0.0680201	1	0.165712	1	0.798382	5.6055e-05	0.729643	0.00233093	1.12625	8.12994e-11
18155	CATMA1ON99161F1		AT1G60525	-0.978378	8.28961e-07	-0.0973463	1	-0.194066	1	-0.107439	1	-0.601491	0.261655	-0.567071	1	-0.752112	0.00644566
7298	CATMA1OA48920R1	"17.6 kDa class I heat shock protein (HSP17.6A-CI)"	AT1G59860	0.978265	8.33465e-07	0.236526	1	0.403609	1	0.176874	1	0.628934	0.0921374	0.586737	0.635423	0.800414	0.000911734
2658	CATMA1OA15380R1	"organic cation transporter-related"	AT1G16390	-0.977759	8.53985e-07	0.169071	1	-0.140335	1	-0.108468	1	-0.980574	3.0406e-09	-1.02003	7.80474e-10	-0.742649	0.0093293
68247	CATMA5OF02248F1	"unknown protein"	AT5G55790	-0.976798	8.94342e-07	-0.564248	1	-0.589279	1	-0.248645	1	-0.662604	0.0241358	-0.586999	0.629562	-0.613711	0.92922
7887	CATMA1OA53420F1	"ATCHX16 (CATION/H+ EXCHANGER 16); monovalent cation:proton antiporter"	AT1G64170	-0.975028	9.73593e-07	-0.190078	1	-0.788757	0.00967228	-0.150137	1	-0.770229	0.000215188	0.364091	1	-0.955538	7.8306e-07
42919	CATMA3ON91352F1	"IVD (ISOVALERYL-COA-DEHYDROGENASE)"	AT3G45300	-0.975002	9.74829e-07	-0.421435	1	-0.517315	1	-0.126569	1	-0.323824	1	-0.297869	1	-0.794028	0.0011886
64979	CATMA5OA57480F1	"AP2 domain-containing transcription factor family protein"	AT5G61890	0.973886	1.02832e-06	-0.498401	1	-1.01867	6.95907e-07	-0.302409	1	1.29685	0	1.93096	0	1.60399	0
52291	CATMA4OC42602F1	"GAMMA-VPE (Vacuolar processing enzyme gamma); cysteine-type endopeptidase"	AT4G32940	-0.973379	1.05359e-06	-0.812473	0.00426605	-0.693034	0.260562	-0.226414	1	-0.141869	1	-0.204986	1	0.0606023	1
12851	CATMA1OD02641F1	"serpin-related / serine protease inhibitor-related"	AT1G51330	0.973218	1.06177e-06	-0.0818658	1	0.299527	1	0.00469796	1	1.26937	0	1.00957	1.43087e-09	0.959825	6.3342e-07
61963	CATMA5OA39207F1	"TOPP6 (Type one serine/threonine protein phosphatase 6); protein phosphatase type 1"	AT5G43380	0.972946	1.07562e-06	0.288662	1	-0.0289831	1	0.234213	1	0.780875	0.000130092	1.0679	4.87796e-11	0.916018	5.2968e-06
33354	CATMA3OA16840R1	"serine/threonine protein kinase, putative"	AT3G17410	0.972733	1.08666e-06	-0.308292	1	-0.0109621	1	-0.0657638	1	1.15768	0	0.979355	8.32506e-09	1.00645	5.95112e-08
39815	CATMA3OC57674F1	"U-box domain-containing protein"	AT3G49810	0.972641	1.09148e-06	0.307486	1	0.368941	1	-0.058781	1	0.741549	0.000808096	0.651377	0.05787	0.862001	6.37425e-05
32757	CATMA3OA13330F1	"ATEXO70D3 (exocyst subunit EXO70 family protein D3); protein binding"	AT3G14090	0.972035	1.12354e-06	-0.2207	1	0.0441074	1	0.0541324	1	0.980542	3.05686e-09	0.910397	3.77457e-07	1.02277	2.53492e-08
62476	CATMA5OA42550R1	"unknown protein"	AT5G46560	-0.971438	1.15603e-06	-0.167607	1	-0.272707	1	-0.241228	1	-0.294021	1	-0.72368	0.00301321	-0.200547	1
64706	CATMA5OA56040R1	"lectin protein kinase family protein"	AT5G60280	0.971374	1.15959e-06	0.0985769	1	0.174003	1	0.122681	1	1.09529	0	1.01911	8.12994e-10	1.29147	0
52137	CATMA4OC42491F1	"CBF2 (FREEZING TOLERANCE QTL 4); DNA binding / transcription factor/ transcriptional activator"	AT4G25470	0.970773	1.19331e-06	-0.10156	1	-0.309232	1	-0.0367686	1	0.858111	2.77346e-06	0.364296	1	1.0224	2.58532e-08
1743	CATMA1OA09880F1	"unknown protein"	AT1G10990	0.970633	1.20131e-06	0.20249	1	0.2373	1	0.0664437	1	0.766726	0.000253581	0.64529	0.0732354	0.941156	1.58415e-06
4361	CATMA1OA26430F1	binding	AT1G28260	-0.969359	1.2766e-06	-0.482308	1	-0.574339	1	-0.00240632	1	-0.466811	1	-0.20537	1	-0.816468	0.000463989
23275	CATMA2OA37440F1	"nodulin family protein"	AT2G39210	0.968472	1.3317e-06	-0.138231	1	-0.262976	1	-0.335945	1	0.913317	1.43266e-07	1.35312	0	1.24978	0
31842	CATMA3OA07850R1	"protein kinase family protein"	AT3G09010	0.966915	1.43407e-06	0.0772202	1	0.590341	1	0.00983987	1	0.593992	0.345411	1.28964	0	0.627542	0.589693
11992	CATMA1OC71946R1	"basic helix-loop-helix (bHLH) family protein (bHLH125)"	AT1G62975	-0.966254	1.47989e-06	0.0927912	1	0.0443329	1	-0.0676425	1	-0.859945	2.52061e-06	-0.988815	4.82919e-09	-0.765808	0.00374529
60286	CATMA5OA23000R1	"serine-rich protein-related"	AT5G25280	-0.965963	1.50049e-06	-0.111965	1	-0.139245	1	-0.164608	1	-0.962009	9.05675e-09	-0.957437	2.87963e-08	-1.03477	1.34144e-08
60487	CATMA5OA24385F1	"SYP41 (SYNTAXIN OF PLANTS 41); t-SNARE"	AT5G26980	-0.96517	1.55804e-06	-0.107811	1	-0.141086	1	-0.312465	1	-0.556885	1	-0.54717	1	-0.416038	1
8171	CATMA1OA55340F1	"unknown protein"	AT1G66080	0.964679	1.59477e-06	0.12292	1	0.0201973	1	0.106009	1	0.502217	1	0.450029	1	0.608677	1
11589	CATMA1OC71655F1	"VFB1 (VIER F-BOX PROTEINE 1); ubiquitin-protein ligase"	AT1G47056	-0.964421	1.61439e-06	-0.00779586	1	-0.0155109	1	0.0520242	1	-0.744469	0.000707772	-0.369325	1	-0.819433	0.000409001
52225	CATMA4OC42556F1	"unknown protein"	AT4G29905	-0.964339	1.62067e-06	-0.433529	1	-0.170757	1	0.0149891	1	-0.561693	1	-0.959054	2.63085e-08	-0.734137	0.0129614
58665	CATMA5OA12650F1	"unknown protein"	AT5G14410	-0.962707	1.75096e-06	-0.464809	1	-0.434303	1	-0.0742764	1	-0.78112	0.000128582	-0.922883	1.92989e-07	-0.768747	0.00332943
47795	CATMA4OA19400F1	"glycosyl hydrolase family 17 protein"	AT4G18340	0.962702	1.75145e-06	0.057044	1	0.800622	0.0062549	-0.259529	1	1.00364	7.64214e-10	0.626433	0.149939	0.983517	1.93037e-07
21807	CATMA2OA28765F1	"RPT2 (ROOT PHOTOTROPISM 2)"	AT2G30520	-0.962375	1.7787e-06	-0.226187	1	-0.285636	1	-0.329553	1	-0.401798	1	-0.74765	0.00106071	-0.25207	1
3527	CATMA1OA20900F1	"unknown protein"	AT1G21830	-0.961744	1.83265e-06	-0.37058	1	-0.49319	1	-0.248698	1	-0.371198	1	-0.673653	0.0240166	-0.39392	1
58063	CATMA5OA09050F1	"unknown protein"	AT5G10310	-0.961235	1.87727e-06	-0.185944	1	-0.71241	0.138118	-0.330602	1	-0.644484	0.0500337	-0.742131	0.0013528	-0.69189	0.0628941
69302	CATMA5ON91793R1	"unknown protein"	AT5G44578	-0.956307	2.36841e-06	-0.136634	1	-1.40449	0	-1.12892	1.62599e-11	-0.326995	1	0.2768	1	-0.174701	1
54539	CATMA4ON90325F1	"GCN5-related N-acetyltransferase (GNAT) family protein / amino acid kinase family protein"	AT4G37670	0.956152	2.38575e-06	0.168494	1	0.151385	1	0.205555	1	0.653986	0.0342189	0.884816	1.45144e-06	0.592968	1
397	CATMA1OA02170F1	"agenet domain-containing protein"	AT1G03300	-0.955638	2.44414e-06	0.2201	1	-0.137179	1	0.166451	1	-0.75994	0.000347818	-0.354772	1	-0.94482	1.32518e-06
14808	CATMA1ON102914R1	"OPR1 (12-oxophytodienoate reductase 1); 12-oxophytodienoate reductase"	AT1G76680	0.955217	2.49298e-06	-0.291937	1	-0.198138	1	-0.348707	1	1.5556	0	0.885	1.4376e-06	1.50794	0
24857	CATMA2OB15560F1	"unknown protein"	AT2G16900	0.955164	2.49918e-06	0.134399	1	0.207271	1	0.0526142	1	0.615956	0.15175	0.740556	0.00144959	0.759519	0.00481132
23442	CATMA2OA38460R1	"basic helix-loop-helix (bHLH) family protein"	AT2G40200	-0.955128	2.50345e-06	0.109187	1	0.16822	1	-0.0216213	1	-0.831127	1.10664e-05	-0.681374	0.0175929	-0.752467	0.00635643
19906	CATMA2OA16750R1	"PHD finger family protein / SWIB complex BAF60b domain-containing protein / GYF domain-containing protein"	AT2G18090	0.954813	2.54074e-06	0.000286366	1	-0.219745	1	0.0665091	1	0.733773	0.0011474	1.08694	1.62599e-11	0.682555	0.0881159
61306	CATMA5OA34640R1	"protein kinase family protein"	AT5G39030	0.954161	2.61979e-06	-0.0265755	1	0.34972	1	-0.0569445	1	0.733053	0.00118503	1.05198	1.13819e-10	0.775454	0.0025411
68119	CATMA5OF01881F1	"auxin-responsive protein, putative"	AT5G18050	-0.953918	2.64979e-06	0.315311	1	0.356245	1	0.439491	1	-1.81008	0	-1.56944	0	-1.18654	0
47201	CATMA4OA15470F1	"unknown protein"	AT4G14990	-0.953495	2.70291e-06	-0.0814939	1	-0.172509	1	0.0472201	1	-0.712382	0.00295577	-0.293004	1	-0.793408	0.00121946
10290	CATMA1OA68170R1	"unknown protein"	AT1G79060	-0.953206	2.73979e-06	0.0516661	1	-0.00605749	1	-0.265068	1	-0.601814	0.258527	-0.611297	0.262727	-0.596611	1
56515	CATMA4ON99025R1	"AMT1;1 (AMMONIUM TRANSPORT 1); ammonium transporter"	AT4G13510	0.953176	2.74359e-06	-0.113597	1	0.301907	1	-0.145898	1	0.916559	1.19722e-07	1.16226	0	1.02273	2.54142e-08
19575	CATMA2OA14670F1	"calmodulin-binding protein"	AT2G15760	0.952647	2.81262e-06	-0.0508698	1	0.245778	1	-0.0381435	1	0.549912	1	1.15999	0	0.716022	0.0257884
53936	CATMA4ON100497R1	"SEN1 (DARK INDUCIBLE 1)"	AT4G35770	-0.952574	2.82215e-06	-1.39522	0	-1.25075	0	0.00815693	1	0.173995	1	-0.768359	0.000419374	-0.367184	1
3171	CATMA1OA18630F1	"LCR78/PDF1.4 (Low-molecular-weight cysteine-rich 78)"	AT1G19610	-0.952487	2.83372e-06	-0.339354	1	-0.367981	1	-0.20684	1	-0.213885	1	0.527896	1	-0.195004	1
57780	CATMA5OA07420R1	"bZIP transcription factor family protein"	AT5G08141	-0.952066	2.89021e-06	-0.334591	1	-0.63391	1	0.0161372	1	-0.549706	1	-0.474411	1	-0.826601	0.000300959
62941	CATMA5OA45250F1	"hydroxyproline-rich glycoprotein family protein"	AT5G49280	0.95134	2.99019e-06	0.111061	1	0.134879	1	0.303906	1	0.605166	0.228093	0.387982	1	0.654245	0.238725
43208	CATMA3ON94405R1		ATREP5_27549	0.950697	3.08148e-06	0.00406069	1	-0.220704	1	0.100052	1	0.664413	0.0224185	0.801081	9.21698e-05	0.770137	0.00314876
38717	CATMA3OA55800F1	"unknown protein"	AT3G62630	-0.949653	3.23562e-06	0.171626	1	0.276409	1	-0.0917783	1	-1.14356	0	-0.988522	4.91048e-09	-0.927506	3.06296e-06
26509	CATMA2OD02849F1		AT2G27400	-0.949337	3.28372e-06	0.220423	1	-0.199183	1	-0.14528	1	-0.95768	1.16421e-08	-0.834632	1.8314e-05	-1.06193	3.10564e-09
66416	CATMA5OC64261R1	"unknown protein"	AT5G16170	0.949252	3.29682e-06	-0.140169	1	-0.37035	1	-0.24527	1	1.03222	1.30079e-10	0.79968	9.8465e-05	1.16338	1.62599e-11
53779	CATMA4ON100346F1	"protease inhibitor/seed storage/lipid transfer protein (LTP) family protein"	AT4G22470	0.94864	3.39233e-06	0.170497	1	-0.454227	1	0.481926	1	1.04023	8.12994e-11	1.64466	0	1.14357	3.25198e-11
1396	CATMA1OA07895R1	"(AT)SRC2/SRC2 (SOYBEAN GENE REGULATED BY COLD-2); protein binding"	AT1G09070	0.948395	3.43134e-06	-0.28172	1	-0.165579	1	-0.06533	1	1.25714	0	0.963527	2.04549e-08	0.986619	1.64891e-07
24070	CATMA2OA42220R1	"GT/UGT74F2 (UDP-GLUCOSYLTRANSFERASE 74F2); UDP-glucosyltransferase/ UDP-glycosyltransferase/ transferase, transferring glycosyl groups / transferase, transferring hexosyl groups"	AT2G43820	-0.948243	3.45586e-06	-0.514995	1	0.0474849	1	0.241357	1	-0.199978	1	-0.63097	0.126423	-0.367477	1
63466	CATMA5OA48600R1	"heavy-metal-associated domain-containing protein"	AT5G52740	0.947132	3.6396e-06	0.160582	1	1.25784	0	0.0123696	1	0.582855	0.51866	0.615536	0.224823	0.546606	1
56971	CATMA5OA02460F1	"legume lectin family protein"	AT5G03350	0.947113	3.64275e-06	0.915571	7.1891e-05	2.82784	0	0.235151	1	0.10472	1	0.361389	1	0.387474	1
39926	CATMA3OC57765R1	"DNA binding"	AT3G53440	-0.947073	3.64955e-06	0.0906711	1	-0.0199617	1	0.0518742	1	-0.736844	0.000999469	-0.592972	0.509396	-0.701212	0.0447214
15668	CATMA1ON92491R1	"unknown protein"	AT1G61415	0.947005	3.66119e-06	-0.0751886	1	-0.0326728	1	0.00135656	1	0.467705	1	0.377618	1	0.358044	1
8924	CATMA1OA59890R1	cyclin-related	AT1G70620	-0.945974	3.8414e-06	-0.1312	1	-0.27576	1	-0.206047	1	-0.321961	1	-0.0711089	1	-0.514293	1
59252	CATMA5OA16400R1	"unknown protein"	AT5G18130	-0.945424	3.94097e-06	-0.711531	0.148826	-0.307963	1	-0.0669017	1	-0.0310082	1	-0.402874	1	-0.416094	1
20654	CATMA2OA21320R1	"AtGRF1 (GROWTH-REGULATING FACTOR 1)"	AT2G22840	-0.945055	4.00912e-06	-0.0237606	1	-0.335314	1	-0.00555784	1	-1.04025	8.12994e-11	-0.2721	1	-1.13436	4.87796e-11
11529	CATMA1OC71615F1	"CH1 (CHLORINA 1); chlorophyll a oxygenase"	AT1G44446	-0.944981	4.02302e-06	0.200526	1	-0.0498619	1	-0.00886925	1	-0.881667	8.00507e-07	-0.748015	0.00104372	-0.844605	0.000137736
39187	CATMA3OC57195F1	"seven in absentia (SINA) family protein"	AT3G13672	-0.944949	4.02891e-06	-0.123381	1	-0.573965	1	0.135901	1	-0.822958	1.66849e-05	-0.882599	1.62823e-06	-0.818663	0.000422654
4455	CATMA1OA27160F1	"unknown protein"	AT1G29195	0.943661	4.27763e-06	-0.145718	1	-0.0205426	1	0.12246	1	0.85479	3.29599e-06	0.641962	0.0832272	0.646343	0.313101
4199	CATMA1OA25330F1	"unknown protein"	AT1G27100	0.943166	4.377e-06	-0.654385	0.915372	-0.553702	1	0.181223	1	1.36828	0	0.945285	5.66657e-08	1.20961	0
48304	CATMA4OA23370R1	"unknown protein"	AT4G21700	0.943096	4.39132e-06	0.264913	1	-0.05006	1	0.157828	1	0.635017	0.0726811	0.828718	2.44616e-05	0.662091	0.181818
64594	CATMA5OA55310R1	"myb family transcription factor"	AT5G59570	0.941479	4.73337e-06	0.179895	1	0.0568954	1	0.156468	1	1.05667	3.25198e-11	0.866368	3.74694e-06	1.12258	9.75593e-11
51581	CATMA4OC42079F1	"GRH1 (GRR1-LIKE PROTEIN 1); ubiquitin-protein ligase"	AT4G03190	-0.941356	4.76023e-06	0.492162	1	0.0271973	1	-0.108702	1	-0.81582	2.381e-05	-0.666492	0.0319597	-0.758754	0.00495944
557	CATMA1OA03102F1	"SHY2 (SHORT HYPOCOTYL 2); transcription factor"	AT1G04240	-0.941331	4.76574e-06	-0.0313204	1	0.211584	1	-0.0439328	1	-0.716791	0.00243726	-1.08529	1.62599e-11	-0.828447	0.000277989
10581	CATMA1OA69970F1	"NIP6;1 (NOD26-like intrinsic protein 6;1); water channel"	AT1G80760	-0.941238	4.78642e-06	-0.208412	1	-0.735147	0.0642414	-0.0190145	1	-0.276916	1	-0.295838	1	-0.464241	1
11410	CATMA1OC71516R1	"zinc-binding family protein"	AT1G32700	-0.940406	4.97447e-06	-0.265587	1	-0.0416351	1	-0.073959	1	-0.214414	1	-0.420525	1	-0.694983	0.0561912
61455	CATMA5OA35820F1	"disease resistance family protein"	AT5G40170	0.939922	5.08712e-06	-0.289924	1	0.143884	1	-0.0592026	1	1.01778	3.25198e-10	0.964151	1.97395e-08	0.882616	2.50899e-05
42510	CATMA3ON91116R1	"receptor protein kinase-related"	AT3G45920	0.938665	5.39163e-06	0.0993716	1	0.365449	1	0.199768	1	0.737697	0.000961744	1.09975	0	0.930985	2.59139e-06
65442	CATMA5OA59960R1	"ANAC104/XND1 (Arabidopsis NAC domain containing protein 104); transcription factor"	AT5G64530	0.938589	5.41064e-06	0.228606	1	0.0896112	1	0.0747043	1	1.02403	2.27638e-10	0.637146	0.100042	0.747047	0.00786066
22145	CATMA2OA30940F1	"disease resistance family protein"	AT2G32680	0.938213	5.50547e-06	-0.109484	1	1.15487	8.12994e-10	0.00680244	1	0.976037	3.98367e-09	0.700374	0.0080639	0.709609	0.0327743
64245	CATMA5OA53220F1	"transferase, transferring glycosyl groups"	AT5G57500	0.937505	5.68829e-06	-0.0387322	1	0.354287	1	0.129915	1	1.08193	0	1.09225	1.62599e-11	0.772667	0.00284382
24854	CATMA2OB15345R1	"ROC3 (rotamase CyP 3)"	AT2G16600	-0.937364	5.72556e-06	-0.70902	0.161669	-0.250881	1	-0.363582	1	-0.281122	1	-0.563311	1	-0.311244	1
15255	CATMA1ON92255F1	pseudogene,pseudogene	AT1G63857	0.937306	5.7408e-06	-0.120032	1	-0.133764	1	-0.12558	1	0.69512	0.0062223	0.783646	0.000208183	0.58198	1
66461	CATMA5OC64288F1	"unknown protein"	AT5G17640	-0.937235	5.75974e-06	-0.332871	1	-0.314049	1	0.00834883	1	-0.485723	1	-0.420969	1	-0.49538	1
40824	CATMA3OF01296R1	"proton-dependent oligopeptide transport (POT) family protein"	AT3G45650	0.936973	5.8298e-06	-0.317615	1	-0.537018	1	0.124967	1	0.212559	1	1.24854	0	1.017	3.43409e-08
7515	CATMA1OA50630F1	"S-locus protein kinase, putative"	AT1G61550	0.936664	5.9133e-06	0.334608	1	0.23971	1	-0.00820004	1	0.467548	1	0.659466	0.0421835	0.719746	0.0224175
52562	CATMA4OC42786R1		AT4G13495	-0.936655	5.91582e-06	0.0854342	1	-0.182505	1	-0.0655825	1	-0.783577	0.000114371	-0.553582	1	-0.97135	3.56595e-07
40671	CATMA3OF00990F1	"unknown protein"	AT3G07380	0.936423	5.97959e-06	0.165371	1	0.0792351	1	0.0526808	1	0.76185	0.00031831	0.431488	1	0.990199	1.3738e-07
51231	CATMA4OA40350F1	"ATBPC5/BBR/BPC5/BPC5 (BASIC PENTACYSTEINE 5); DNA binding / transcription factor"	AT4G38910	-0.936088	6.07263e-06	-0.0276007	1	-0.18902	1	0.00255819	1	-0.815401	2.43092e-05	-0.620959	0.183927	-0.740534	0.010127
52056	CATMA4OC42435R1	"unknown protein"	AT4G21445	-0.936065	6.07892e-06	-0.192916	1	0.017416	1	0.100839	1	-0.714659	0.00267597	-0.804972	7.66655e-05	-0.813949	0.000516309
48439	CATMA4OA24190F1	"protease inhibitor/seed storage/lipid transfer protein (LTP) family protein"	AT4G22470	0.935816	6.14905e-06	-0.162138	1	-1.0512	1.49737e-07	0.157532	1	1.22269	0	1.86482	0	1.31122	0
15570	CATMA1ON92437R1	"serine-type endopeptidase inhibitor"	AT1G72060	0.935268	6.30622e-06	-0.805707	0.00548781	-0.336942	1	-0.342763	1	1.46025	0	1.37034	0	1.09991	3.73977e-10
4369	CATMA1OA26480F1	"DNA binding"	AT1G28310	-0.934893	6.41623e-06	0.17648	1	-0.112925	1	0.0922162	1	-0.668429	0.019017	-0.679191	0.019218	-0.673245	0.122819
36430	CATMA3OA41540R1	"xyloglucan:xyloglucosyl transferase, putative / xyloglucan endotransglycosylase, putative / endo-xyloglucan transferase, putative"	AT3G48580	-0.934699	6.47363e-06	-0.329708	1	-1.95837	0	-0.399657	1	-0.297807	1	-0.14932	1	-0.294912	1
48251	CATMA4OA23020F1	"protein kinase family protein"	AT4G21410	0.934669	6.48265e-06	0.0541842	1	-0.175229	1	-0.00251175	1	0.86705	1.7373e-06	0.926209	1.61168e-07	0.863439	5.97716e-05
10055	CATMA1OA66820F1	"ribonuclease II family protein"	AT1G77680	-0.934494	6.53499e-06	0.0959737	1	-0.0286453	1	0.0791564	1	-1.07424	1.62599e-11	-0.628889	0.136731	-1.0393	1.05364e-08
13436	CATMA1OM00460R1		AT1G34844	-0.934361	6.57517e-06	-0.0315535	1	-0.0789645	1	0.135669	1	-0.794182	6.87132e-05	-0.525812	1	-0.938602	1.79345e-06
33745	CATMA3OA19170F1	"amino acid permease family protein"	AT3G19553	0.934026	6.6772e-06	0.158719	1	-0.0535921	1	0.153044	1	0.804949	4.06892e-05	0.446191	1	1.07184	1.80485e-09
3452	CATMA1OA20470R1	"2-oxoisovalerate dehydrogenase, putative / 3-methyl-2-oxobutanoate dehydrogenase, putative / branched-chain alpha-keto acid dehydrogenase E1 alpha subunit, putative"	AT1G21400	-0.93354	6.82804e-06	-0.828794	0.00230489	-0.912965	7.44566e-05	-0.0112842	1	-0.620359	0.128259	-0.340732	1	-0.615184	0.885676
65765	CATMA5OA61680F1	"kinesin motor family protein"	AT5G66310	0.933277	6.91112e-06	0.63495	1	0.323049	1	-0.0544551	1	0.681504	0.0110583	0.874281	2.50044e-06	0.59618	1
31530	CATMA3OA05980R1	"unknown protein"	AT3G06760	0.930923	7.70003e-06	0.0730944	1	0.246666	1	0.198957	1	0.63475	0.0734444	0.640038	0.0895917	0.647219	0.303874
52439	CATMA4OC42722F1		AT4G02005	-0.930833	7.73174e-06	0.188154	1	-0.153145	1	0.211204	1	-0.667658	0.0196287	-0.234652	1	-0.599012	1
57973	CATMA5OA08600F1	"ATXR5 (Trithorax- related protein 5)"	AT5G09790	0.930802	7.74265e-06	0.13522	1	0.00644534	1	-0.12353	1	1.0084	5.69096e-10	0.345842	1	1.1559	1.62599e-11
54688	CATMA4ON92799R1	snoRNA	AT4G39361	-0.930243	7.94381e-06	0.30253	1	-0.0415457	1	0.0671259	1	-1.01916	2.92678e-10	-0.457362	1	-0.869351	4.58261e-05
58125	CATMA5OA09500F1	"aspartyl protease family protein"	AT5G10760	0.929938	8.05545e-06	0.501002	1	4.16083	0	0.0330051	1	1.08992	0	0.314062	1	1.05758	3.93489e-09
46754	CATMA4OA12500R1	"invertase/pectin methylesterase inhibitor family protein"	AT4G12390	-0.929382	8.26322e-06	-0.333473	1	-0.464617	1	-0.308125	1	-0.490478	1	-0.88551	1.40002e-06	-0.902949	9.79866e-06
42538	CATMA3ON91132R1	"DVL14/RTFL14 (ROTUNDIFOLIA LIKE 14)"	AT3G63088	-0.928928	8.43668e-06	-0.0720811	1	-0.314571	1	0.0753298	1	-0.629568	0.0898972	-0.597074	0.439934	-0.943002	1.44802e-06
10690	CATMA1OB56880R1	"armadillo/beta-catenin repeat family protein / U-box domain-containing family protein"	AT1G67530	0.927605	8.96256e-06	-0.31749	1	-0.0266855	1	-0.132251	1	1.18991	0	0.90367	5.39779e-07	1.19095	0
11821	CATMA1OC71821F1	"histone H2A, putative"	AT1G54690	-0.927274	9.09929e-06	-0.587846	1	-0.575029	1	-0.6312	0.263679	-0.112205	1	-0.444677	1	-0.571231	1
22801	CATMA2OA34650F1	"AtGRF3 (GROWTH-REGULATING FACTOR 3)"	AT2G36400	-0.927052	9.19202e-06	-0.040609	1	-0.190289	1	-0.101654	1	-0.506732	1	-0.460365	1	-0.505836	1
32262	CATMA3OA10410R1	"fringe-related protein"	AT3G11420	0.926901	9.25558e-06	0.0368928	1	0.528686	1	0.110628	1	0.922155	8.76895e-08	0.702714	0.00731512	0.984352	1.85037e-07
38382	CATMA3OA53525R1	"zinc finger (GATA type) family protein"	AT3G60530	-0.926861	9.27251e-06	-0.699305	0.222116	-0.992018	2.36778e-06	-0.298548	1	-0.337281	1	-0.607013	0.307225	-0.616586	0.846055
33891	CATMA3OA20020F1	"unknown protein"	AT3G20340	-0.926508	9.42301e-06	-0.580491	1	-0.559363	1	-0.0785187	1	-0.120337	1	-0.0621074	1	-0.540464	1
49881	CATMA4OA32560F1	"cytosol aminopeptidase family protein"	AT4G30910	0.926091	9.6039e-06	-0.041129	1	-0.0136629	1	-0.0169436	1	0.547105	1	0.801022	9.24237e-05	0.518044	1
23912	CATMA2OA41310R1	"unknown protein"	AT2G42900	-0.925924	9.67748e-06	-0.413326	1	-0.545495	1	-0.0242241	1	-0.492533	1	-0.761798	0.000564177	-0.677132	0.106977
24292	CATMA2OA43600R1	"auxin-responsive protein-related"	AT2G45210	-0.925224	9.99126e-06	-0.248164	1	-0.18946	1	-0.157486	1	-0.715031	0.0026327	-0.637603	0.0983139	-0.853903	9.14113e-05
26298	CATMA2OC47920R1	pseudogene	AT2G19250	-0.925044	1.00738e-05	0.144734	1	-0.208941	1	0.141096	1	-0.821119	1.82904e-05	-0.313304	1	-0.796709	0.00106362
14063	CATMA1ON102231F1	"UDP-glucoronosyl/UDP-glucosyl transferase family protein"	AT1G22370	-0.924744	1.02122e-05	-0.413544	1	0.118112	1	0.0309013	1	-0.556116	1	-0.793885	0.00012928	-0.709213	0.0332601
52881	CATMA4OF01436F1	"small GTPase-related"	AT4G03156	0.924251	1.04444e-05	-0.0191818	1	0.173885	1	0.183514	1	0.699866	0.00507946	0.543688	1	0.746521	0.00802365
6887	CATMA1OA46350F1	"unknown protein"	AT1G55280	-0.923743	1.06887e-05	-0.238955	1	-0.312958	1	0.0929987	1	-0.395134	1	-0.47292	1	-0.405838	1
49371	CATMA4OA29580F1	"CRF4 (CYTOKININ RESPONSE FACTOR 4); DNA binding / transcription factor"	AT4G27950	-0.92356	1.07779e-05	0.0700764	1	-0.221336	1	0.0628176	1	-0.828732	1.24869e-05	-0.399326	1	-0.550056	1
37244	CATMA3OA46640R1	"MEE40 (maternal effect embryo arrest 40); binding"	AT3G53700	-0.923102	1.10049e-05	0.446266	1	-0.019344	1	0.00230509	1	-0.700693	0.00490238	-0.858609	5.55177e-06	-0.447882	1
25582	CATMA2OC47380R1	"CYP96A1 (cytochrome P450, family 96, subfamily A, polypeptide 1); oxygen binding"	AT2G23180	-0.922695	1.12105e-05	0.262924	1	0.121199	1	0.0506367	1	-1.27559	0	-1.00937	1.44713e-09	-1.05356	4.89422e-09
38609	CATMA3OA55110F1	"serine protease inhibitor, Kazal-type family protein"	AT3G61980	0.922561	1.12789e-05	-0.255448	1	-0.228561	1	-0.052176	1	0.973226	4.69911e-09	0.526444	1	1.12688	8.12994e-11
13132	CATMA1OF00535R1	"disease resistance-responsive family protein"	AT1G65870	0.922506	1.13073e-05	0.143548	1	0.405561	1	-0.25272	1	0.755674	0.000423685	0.116484	1	0.786817	0.00159963
6984	CATMA1OA47090R1	"unknown protein"	AT1G56020	-0.921571	1.1798e-05	-0.031453	1	0.00495357	1	-0.216853	1	-0.475231	1	-0.490988	1	-0.722473	0.0202221
9768	CATMA1OA65113R1	"LCR67/PDF1.1 (Low-molecular-weight cysteine-rich 67)"	AT1G75830	0.921494	1.18388e-05	0.775033	0.0167686	0.68838	0.302742	0.0400875	1	-0.710195	0.00325125	0.247442	1	0.51238	1
26116	CATMA2OC47771R1	"AtATG8e (AUTOPHAGY 8E); microtubule binding"	AT2G45170	-0.921357	1.1913e-05	-0.727025	0.0887731	-0.347762	1	0.0694703	1	-0.420962	1	-0.558475	1	-0.691576	0.0636154
18783	CATMA2OA04040F1	"zinc finger (CCCH-type) family protein / RNA recognition motif (RRM)-containing protein"	AT2G05160	-0.921092	1.20569e-05	-0.0803001	1	-0.0840334	1	-0.0511058	1	-0.440354	1	-0.33897	1	-0.423344	1
37511	CATMA3OA48140F1	"ATWBC19 (WHITE-BROWN COMPLEX HOMOLOG 19); ATPase, coupled to transmembrane movement of substances"	AT3G55130	-0.920962	1.21283e-05	-0.0237699	1	0.351585	1	-0.000196879	1	-0.308927	1	-0.861502	4.79667e-06	-0.531528	1
16866	CATMA1ON95237R1	"AMP-binding protein, putative"	AT1G75960	-0.920134	1.25928e-05	-0.199003	1	0.123143	1	-0.0147173	1	-0.586494	0.45451	-1.03456	3.25198e-10	-0.865049	5.56084e-05
57511	CATMA5OA05770F1	"unknown protein"	AT5G06560	0.919714	1.28345e-05	-0.0273213	1	-0.151532	1	-0.0333461	1	0.749927	0.00055175	0.751685	0.00088693	0.70429	0.0399216
12810	CATMA1OD02548R1	"unknown protein"	AT1G27330	0.919578	1.29142e-05	-0.0208177	1	0.469133	1	-0.148391	1	0.991981	1.54469e-09	0.660518	0.0404726	0.945489	1.2826e-06
900	CATMA1OA05170R1	"pentatricopeptide (PPR) repeat-containing protein"	AT1G06140	0.919498	1.29607e-05	-0.000209131	1	-0.00550218	1	0.0729477	1	0.73518	0.00107713	0.359365	1	0.802819	0.000824682
52147	CATMA4OC42496F1	"hydroxyproline-rich glycoprotein family protein"	AT4G25620	-0.919415	1.301e-05	-0.179556	1	-0.36389	1	-0.0323992	1	-0.394901	1	-0.247161	1	-0.279619	1
44390	CATMA3ON96664F2	"F-box family protein","GRAM domain-containing protein / ABA-responsive protein-related"	AT1G11270	0.919181	1.31486e-05	0.0656251	1	0.634432	1	0.197212	1	0.783192	0.000116494	1.22851	0	0.805818	0.000727359
42570	CATMA3ON91153R1	"kelch repeat-containing F-box family protein"	AT3G59940	-0.918283	1.36942e-05	-0.425151	1	-0.183289	1	0.0562617	1	-0.679706	0.0119211	-0.790396	0.000152166	-0.948481	1.10788e-06
34168	CATMA3OA21990R1	"receptor protein kinase-related"	AT3G22060	0.918152	1.37754e-05	-0.0101231	1	0.228787	1	-0.412816	1	1.07213	1.62599e-11	0.939458	7.8145e-08	1.1285	6.50395e-11
908	CATMA1OA05220R1	"ATMYB13 (myb domain protein 13); DNA binding / transcription factor"	AT1G06180	-0.917967	1.38909e-05	0.0228316	1	0.394433	1	-0.17866	1	-0.969172	5.96738e-09	-0.845811	1.05404e-05	-0.870173	4.41585e-05
10144	CATMA1OA67310R1	binding	AT1G78180	-0.91763	1.41046e-05	-0.164302	1	-0.384971	1	-0.237744	1	-0.500626	1	-0.572697	1	-0.507905	1
4155	CATMA1OA25020F1	"zinc finger (C3HC4-type RING finger) family protein"	AT1G26800	-0.917481	1.41996e-05	-0.118757	1	-0.0560603	1	0.0453488	1	-0.774691	0.000174405	-0.638299	0.0957418	-0.99539	1.05315e-07
3932	CATMA1OA23380R1	"protein binding / zinc ion binding"	AT1G24440	-0.917129	1.44274e-05	-0.0846232	1	0.138314	1	0.1425	1	-0.768265	0.000235959	-0.464256	1	-0.973228	3.24531e-07
37801	CATMA3OA49960F1	"ORG3 (OBP3-responsive gene 3); DNA binding / transcription factor"	AT3G56980	-0.917109	1.44408e-05	0.375003	1	2.22705	0	-0.651262	0.128082	-1.4766	0	-1.59365	0	-0.538697	1
12276	CATMA1OC72162R1	"UBC16 (ubiquitin-conjugating enzyme 15); ubiquitin-protein ligase"	AT1G75440	-0.91703	1.44924e-05	-0.44791	1	-0.547421	1	-0.205055	1	-0.104489	1	-0.664351	0.0347897	-0.519659	1
65245	CATMA5OA58990F1	"CCAAT-box binding transcription factor Hap5a, putative"	AT5G63470	-0.916886	1.4587e-05	-0.718389	0.118553	-0.48065	1	-0.328361	1	-0.214087	1	-0.68228	0.0169578	-0.589537	1
3192	CATMA1OA18760R1	"ATP-dependent protease La (LON) domain-containing protein"	AT1G19740	-0.915434	1.55753e-05	-0.787961	0.0105245	-0.717856	0.115217	-0.299894	1	-0.0221421	1	-0.475201	1	-0.420092	1
28496	CATMA2ON90788R1	"unknown protein"	AT2G17972	-0.91521	1.57336e-05	-0.324406	1	-0.263268	1	-0.1766	1	-0.580629	0.562097	-1.33644	0	-0.787892	0.00153064
60459	CATMA5OA24170F1	"unknown protein"	AT5G26770	0.91456	1.62013e-05	-0.126001	1	-0.0909538	1	-0.0807857	1	0.938457	3.504e-08	0.585082	0.673565	0.775573	0.00252888
11780	CATMA1OC71791R1	"leucine-rich repeat family protein / protein kinase family protein"	AT1G53430	0.913831	1.67423e-05	-0.517121	1	-0.407494	1	-0.126684	1	1.20235	0	1.3752	0	0.376011	1
11844	CATMA1OC71836R1	"unknown protein"	AT1G55475	0.913633	1.68921e-05	0.0327982	1	0.202248	1	0.141682	1	1.02567	1.95119e-10	0.522821	1	0.821454	0.000375223
25741	CATMA2OC47498F1	"F-box family protein"	AT2G29910	-0.913149	1.72642e-05	-0.23073	1	-0.292419	1	0.0936594	1	-0.675137	0.014417	-0.406757	1	-0.493106	1
2437	CATMA1OA14030F1	"glutamine amidotransferase-related"	AT1G15040	-0.912949	1.74209e-05	-1.13542	2.53654e-09	-0.454799	1	0.20302	1	-0.18245	1	0.0770156	1	-0.711847	0.0301505
62415	CATMA5OA42170F1	"F-box family protein"	AT5G46170	-0.911782	1.83594e-05	0.168421	1	0.00113961	1	0.0597451	1	-0.827464	1.33097e-05	-0.678472	0.0197837	-0.752541	0.00633797
62013	CATMA5OA39640F1	"pentatricopeptide (PPR) repeat-containing protein"	AT5G43790	-0.910409	1.95269e-05	0.0172426	1	-0.187438	1	0.0100606	1	-0.489416	1	-0.434888	1	-0.56802	1
10890	CATMA1OC71135R1	"ATBCAT-2; branched-chain-amino-acid transaminase/ catalytic"	AT1G10070	-0.910232	1.96828e-05	-1.11118	8.68278e-09	-1.55566	0	0.14925	1	0.0330399	1	-0.200693	1	-0.248182	1
22297	CATMA2OA31660F1	"zinc finger (B-box type) family protein"	AT2G33500	-0.909986	1.99017e-05	0.152943	1	-0.346287	1	0.10013	1	-0.763189	0.000299081	-0.616267	0.218844	-0.681424	0.0917636
55020	CATMA4ON94287R1	"FAD-binding domain-containing protein"	AT4G20840	0.909967	1.99185e-05	-0.0968877	1	-0.0330306	1	0.0269624	1	0.857943	2.79779e-06	0.872784	2.7001e-06	0.816072	0.000471858
65447	CATMA5OA60000F1	"XYL4 (beta-xylosidase 4); hydrolase, hydrolyzing O-glycosyl compounds"	AT5G64570	-0.909907	1.99719e-05	-0.15603	1	-0.474085	1	0.00753588	1	-0.700624	0.00491687	-0.307224	1	-0.352295	1
51360	CATMA4OA40990R1	"EMB2453 (EMBRYO DEFECTIVE 2453); binding"	AT4G39620	-0.909383	2.04465e-05	0.253398	1	0.133455	1	0.167798	1	-1.09354	0	-0.821474	3.47777e-05	-0.930719	2.62483e-06
12135	CATMA1OC72061F1	"IDA (INFLORESCENCE DEFICIENT IN ABSCISSION)"	AT1G68765	0.909087	2.07198e-05	-0.138702	1	-0.262866	1	0.0797562	1	0.94842	1.98533e-08	0.823792	3.10834e-05	1.37528	0
52810	CATMA4OD03185R1	"unknown protein"	AT4G27030	-0.908654	2.1126e-05	-0.570438	1	-0.438069	1	-0.396218	1	0.0345518	1	-0.377234	1	-0.233778	1
43094	CATMA3ON93462R2		AT3G26612	-0.907961	2.1792e-05	-0.116814	1	-0.00604697	1	-0.0293201	1	-0.775598	0.000167088	-0.707208	0.00606095	-0.809076	0.000634284
50429	CATMA4OA35830F1	"DJ-1 family protein"	AT4G34020	-0.907896	2.18553e-05	-0.133974	1	-0.271114	1	0.0464856	1	-0.797658	5.80627e-05	-0.739852	0.00149497	-0.908228	7.65062e-06
60959	CATMA5OA31110F1	"unknown protein"	AT5G35753	-0.907793	2.1956e-05	0.0917564	1	-0.121693	1	-0.0130535	1	-0.743797	0.00072975	-0.372327	1	-0.627314	0.594166
57147	CATMA5OA03540F1	"cytochrome P450, putative / ferulate-5-hydroxylase, putative"	AT5G04330	0.907292	2.24541e-05	-0.379502	1	-0.333288	1	-0.175168	1	0.664715	0.022143	0.315797	1	0.902092	1.01988e-05
10481	CATMA1OA69360F1	"unknown protein"	AT1G80180	-0.906951	2.27987e-05	-0.587543	1	-0.260455	1	-0.118239	1	-0.28236	1	-0.610969	0.265902	-0.609835	1
36115	CATMA3OA39600F1	"RPP13 (RECOGNITION OF PERONOSPORA PARASITICA 13); ATP binding"	AT3G46530	0.90681	2.29431e-05	-0.153678	1	0.190538	1	0.156861	1	0.940689	3.08613e-08	0.925247	1.69802e-07	0.887353	2.01916e-05
49422	CATMA4OA29900R1	"unknown protein"	AT4G28260	-0.906352	2.34181e-05	0.00993523	1	-0.0651221	1	0.0501188	1	-0.79024	8.31062e-05	-0.33454	1	-0.765064	0.00385837
18742	CATMA2OA03710R1	"unknown protein"	AT2G04795	-0.906217	2.3559e-05	-0.295945	1	-0.248554	1	0.0311579	1	-0.495058	1	-0.82667	2.70288e-05	-0.52621	1
38887	CATMA3OB09530F1	"unknown protein"	AT3G10525	-0.904482	2.54568e-05	-0.58806	1	-0.348531	1	-0.293681	1	-0.755071	0.00043563	-1.18562	0	-0.843102	0.000147112
51174	CATMA4OA40092R1	"MYB4 (myb domain protein 4); transcription factor"	AT4G38620	-0.904373	2.55811e-05	0.0422975	1	0.00481468	1	0.0621691	1	-1.04768	4.87796e-11	-0.706172	0.00633027	-1.2924	0
71893	CATMA5ON99107F1	"XYL4 (beta-xylosidase 4); hydrolase, hydrolyzing O-glycosyl compounds"	AT5G64570	-0.904237	2.57367e-05	-0.0753246	1	-0.407002	1	0.0933391	1	-0.653801	0.0344736	-0.231704	1	-0.342648	1
49275	CATMA4OA29020F1	"unknown protein"	AT4G27450	-0.903871	2.61597e-05	-0.36664	1	-0.220658	1	0.138841	1	-0.45389	1	-0.693117	0.0108888	-0.671376	0.131223
26290	CATMA2OC47913R1	pseudogene	AT2G15040	0.903611	2.64649e-05	0.164578	1	1.01734	7.4028e-07	0.0195226	1	0.569901	0.824837	1.69649	0	0.279785	1
56628	CATMA5OA00240R1	"transferase family protein"	AT5G01210	-0.903585	2.6495e-05	-0.0491876	1	-0.320649	1	-0.0750439	1	-0.805853	3.89266e-05	-0.219015	1	-0.747706	0.0076608
69754	CATMA5ON93833R1	"unknown protein"	AT5G02690	0.903357	2.67654e-05	0.304352	1	0.324951	1	0.0460062	1	0.574635	0.696986	0.729269	0.00236894	0.714826	0.0269716
7549	CATMA1OA50820F1	"unknown protein"	AT1G61740	-0.9031	2.7074e-05	-0.114684	1	-0.169635	1	0.132345	1	-0.85417	3.40371e-06	-0.680108	0.0185183	-0.803639	0.000796857
51424	CATMA4OA41335R1	"AKN2 (APS-KINASE 2); ATP binding / kinase/ transferase, transferring phosphorus-containing groups"	AT4G39940	0.902908	2.73062e-05	0.974851	5.57311e-06	1.70694	0	0.14011	1	0.0881918	1	0.543793	1	0.58221	1
65639	CATMA5OA61000F1	"hydroxyproline-rich glycoprotein family protein"	AT5G65660	-0.902771	2.74741e-05	-0.344678	1	-0.161099	1	-0.0724183	1	-0.526115	1	-0.581402	0.766399	-0.78048	0.00207233
21278	CATMA2OA25330R1	"copper transporter, putative"	AT2G26975	0.902718	2.75383e-05	-0.246297	1	-0.302047	1	-0.0899997	1	0.966144	7.12183e-09	0.849148	8.92568e-06	0.706252	0.0371249
33707	CATMA3OA18990F1	"U-box domain-containing protein"	AT3G19380	0.902397	2.79345e-05	0.0853245	1	-0.180877	1	-0.259003	1	0.873818	1.21541e-06	0.652742	0.0548774	0.892226	1.61292e-05
67573	CATMA5OC65134F1	"histone H3"	AT5G65350	0.901642	2.88889e-05	0.37314	1	0.218123	1	0.13691	1	0.36494	1	0.416839	1	0.199134	1
53630	CATMA4ON100210R1		AT4G13495	-0.901003	2.97214e-05	0.00594669	1	0.063116	1	-0.168988	1	-0.499382	1	-0.708166	0.00582205	-0.769696	0.00320505
11167	CATMA1OC71330F1	"SEC14 cytosolic factor family protein / phosphoglyceride transfer family protein"	AT1G22180	0.900176	3.08331e-05	0.139712	1	0.688511	0.301468	0.308976	1	0.398244	1	0.660821	0.0399938	0.50458	1
68461	CATMA5OM00326F1	MIR822a	AT5G03552	-0.900054	3.10007e-05	-0.416124	1	-0.212145	1	-0.224335	1	-0.528278	1	-0.880373	1.82706e-06	-0.667922	0.148221
43743	CATMA3ON94662F1	"unknown protein"	AT3G57210	0.899488	3.17894e-05	-0.000962297	1	0.133036	1	-0.0550491	1	0.510937	1	0.656553	0.0472897	0.589684	1
31157	CATMA3OA03780F1	"pentatricopeptide (PPR) repeat-containing protein"	AT3G04760	-0.899316	3.20337e-05	-0.248891	1	-0.260195	1	-0.077055	1	-0.208164	1	-0.530221	1	-0.317527	1
3112	CATMA1OA18270R1	"respiratory burst oxidase protein E (RbohE) / NADPH oxidase"	AT1G19230	0.89904	3.24278e-05	-0.207218	1	0.118614	1	-0.0897985	1	0.722257	0.00191593	0.565459	1	0.664445	0.167457
54940	CATMA4ON94253R1	"ABC transporter family protein"	AT4G15236	0.899039	3.24287e-05	0.276568	1	0.180963	1	0.100467	1	0.511552	1	1.26225	0	0.738651	0.0108921
65636	CATMA5OA60980R1	"BHLH093 (BETA HLH PROTEIN 93)"	AT5G65640	-0.898357	3.34249e-05	-0.00267072	1	-0.0382093	1	-0.0173458	1	-0.521913	1	-0.662497	0.0374358	-0.423816	1
41204	CATMA3ON100552R1	"ATHB20 (ARABIDOPSIS THALIANA HOMEOBOX PROTEIN 20); DNA binding / transcription factor"	AT3G01220	0.897967	3.40076e-05	0.278626	1	0.578225	1	-0.100069	1	1.10633	0	0.257129	1	0.721309	0.0211327
9192	CATMA1OA61580R1	"eukaryotic translation initiation factor 2B family protein / eIF-2B family protein"	AT1G72340	-0.897467	3.47688e-05	-0.355643	1	-0.281212	1	-0.200959	1	-0.546671	1	-0.526583	1	-0.558095	1
3323	CATMA1OA19520F1	"unknown protein"	AT1G20520	0.896998	3.54978e-05	-0.197149	1	-0.056678	1	0.0965794	1	0.979816	3.18694e-09	0.477937	1	0.9845	1.83639e-07
49657	CATMA4OA31300F1	"thioredoxin family protein"	AT4G29670	0.896381	3.64801e-05	0.0971456	1	0.329637	1	0.178033	1	0.538537	1	0.433932	1	0.509154	1
49462	CATMA4OA30155R1	"HAESA (RECEPTOR-LIKE PROTEIN KINASE 5); ATP binding / kinase/ protein serine/threonine kinase"	AT4G28490	0.895751	3.75093e-05	0.0606634	1	0.43192	1	0.0520738	1	0.108549	1	0.654694	0.0508548	0.107486	1
63277	CATMA5OA47480F1	"phosphate-responsive 1 family protein"	AT5G51550	-0.895695	3.76028e-05	-0.282724	1	-0.413787	1	0.169667	1	-0.794089	6.90231e-05	-0.713912	0.00456884	-0.891912	1.63652e-05
41428	CATMA3ON100794R1	"ATMKK5 (MITOGEN-ACTIVATED PROTEIN KINASE KINASE 5); kinase"	AT3G21220	0.895375	3.8138e-05	-0.160427	1	-0.278301	1	-0.275146	1	0.504686	1	0.430098	1	0.818459	0.00042633
15763	CATMA1ON92543F1	"S-locus lectin protein kinase family protein"	AT1G61420	0.895211	3.84151e-05	0.193668	1	0.478872	1	0.126969	1	0.439508	1	1.04188	2.11378e-10	0.345689	1
67057	CATMA5OC64742F1	"unknown protein"	AT5G43950	-0.894951	3.88593e-05	-0.199747	1	0.0201553	1	0.0687571	1	-0.919554	1.01364e-07	-0.892994	9.47398e-07	-0.839157	0.000174783
12227	CATMA1OC72124F1		TA11_22459	0.894282	4.0023e-05	-0.150474	1	0.0964997	1	0.00883812	1	0.727525	0.00151682	0.622506	0.173639	0.565466	1
62210	CATMA5OA40840R1	"transmembrane receptor"	AT5G45000	0.893289	4.18145e-05	0.222346	1	1.27415	0	-0.0822387	1	0.551109	1	0.932949	1.11657e-07	0.696317	0.0535185
65150	CATMA5OA58460R1	"unknown protein"	AT5G62900	-0.893088	4.21869e-05	-0.353549	1	-0.301814	1	-0.18248	1	-0.61902	0.135005	-0.67935	0.0190944	-0.784044	0.00179195
58678	CATMA5OA12720R1	"glycosyl transferase family 17 protein"	AT5G14480	0.893032	4.22917e-05	-0.0427241	1	-0.143137	1	0.069608	1	0.889122	5.36592e-07	0.42439	1	1.07331	1.65851e-09
65686	CATMA5OA61240R1	"unknown protein"	AT5G65925	-0.892955	4.24346e-05	-0.726461	0.0904752	-0.744036	0.0473377	-0.376898	1	-0.335699	1	-0.475787	1	-0.591669	1
21076	CATMA2OA24170R1	"unknown protein"	AT2G25770	-0.892947	4.24495e-05	-0.985596	3.44875e-06	-1.32035	0	-0.0877677	1	-0.212402	1	-0.564805	1	-0.586771	1
27763	CATMA2ON101898F1		AT2G43375	-0.892902	4.25351e-05	0.669907	0.566669	0.254123	1	0.025872	1	-1.33094	0	-0.395605	1	-0.806633	0.000702892
9956	CATMA1OA66250R1	"ATSKP2;2 (ARABIDOPSIS HOMOLOG OF HOMOLOG OF HUMAN SKP2 2); ubiquitin-protein ligase"	AT1G77000	-0.892635	4.30378e-05	-0.0285954	1	0.13476	1	-0.0974012	1	-0.575881	0.666624	-0.223216	1	-0.593308	1
65164	CATMA5OA58560F2	"unknown protein"	AT5G63000	-0.892254	4.37668e-05	0.155076	1	0.0341222	1	0.0498519	1	-0.552836	1	-0.259462	1	-0.535619	1
62391	CATMA5OA42040F1	"ATPTR3/PTR3 (PEPTIDE TRANSPORTER PROTEIN 3); transporter"	AT5G46050	-0.891284	4.56746e-05	-0.342212	1	-0.570444	1	-0.24913	1	-0.319877	1	0.571496	1	-0.267595	1
10773	CATMA1OC71043F1	"self-incompatibility protein-related"	AT1G04645	0.891267	4.57079e-05	0.278797	1	0.0407341	1	-0.0530271	1	0.877895	9.78861e-07	0.171984	1	0.367836	1
54686	CATMA4ON92793R1	snoRNA	AT4G39364	-0.890728	4.68037e-05	0.31918	1	0.0303979	1	-0.0257787	1	-0.954097	1.4325e-08	-0.465029	1	-0.861219	6.60121e-05
34825	CATMA3OA26100F1	"DC1 domain-containing protein"	AT3G26240	-0.89046	4.73602e-05	-0.368899	1	-0.444878	1	-0.0274536	1	-0.410097	1	-0.341861	1	-0.701942	0.0435351
33018	CATMA3OA14870R1	"unknown protein"	AT3G15450	-0.890238	4.7824e-05	-0.523058	1	-0.167764	1	-0.0555502	1	-0.53042	1	-0.519279	1	-0.749781	0.00706329
48027	CATMA4OA20930F1	"protein binding / zinc ion binding"	AT4G19700	-0.889991	4.83446e-05	-0.267193	1	-0.359024	1	-0.0467084	1	-0.225671	1	-0.447903	1	-0.328166	1
9863	CATMA1OA65670F1	"unknown protein"	AT1G76440	0.889461	4.94841e-05	-0.0763723	1	-0.127528	1	-0.119992	1	0.760771	0.000334661	0.846216	1.033e-05	0.948974	1.08148e-06
48760	CATMA4OA26140R1	"CIPK8 (CBL-INTERACTING PROTEIN KINASE 8)"	AT4G24400	0.889434	4.95424e-05	0.0382436	1	0.24996	1	0.00953584	1	0.664944	0.0219368	0.60597	0.319098	0.746753	0.00795147
7383	CATMA1OA49540F1		AT1G60525	-0.888423	5.17899e-05	0.00130865	1	-0.00993539	1	-0.173712	1	-0.594955	0.333375	-0.469865	1	-0.59345	1
67789	CATMA5OC65277F1	pseudogene	AT5G45276	0.888213	5.22687e-05	0.0467129	1	-0.063381	1	-0.0270812	1	0.830641	1.13415e-05	0.660376	0.0407004	0.683642	0.0847408
4007	CATMA1OA24020F1	"unknown protein"	AT1G25370	0.887934	5.29113e-05	-0.0445989	1	0.000972468	1	0.0946137	1	0.599418	0.282626	0.304898	1	0.782688	0.00189399
62103	CATMA5OA40030F1	kinase	AT5G44290	0.887206	5.46259e-05	-0.0298708	1	-0.0495359	1	-0.0383867	1	0.886965	6.02624e-07	0.856947	6.03694e-06	0.802629	0.000831237
4406	CATMA1OA26730R1	"unknown protein"	AT1G28520	-0.887131	5.48063e-05	0.0405408	1	-0.182057	1	-0.121537	1	-0.710316	0.00323421	-0.436088	1	-0.329108	1
36251	CATMA3OA40490F1	"calcium-binding EF hand family protein"	AT3G47480	0.886996	5.51301e-05	0.101977	1	1.26709	0	0.0638661	1	0.498453	1	0.423325	1	0.765626	0.00377273
34652	CATMA3OA24920R1	"RIN4 (RPM1 INTERACTING PROTEIN 4)"	AT3G25070	0.886834	5.55222e-05	0.0944212	1	0.468465	1	0.140625	1	0.885298	6.59046e-07	0.707751	0.00592448	0.941822	1.53368e-06
9550	CATMA1OA63770R1	"galactosyl transferase GMA12/MNN10 family protein"	AT1G74380	0.886535	5.62536e-05	0.289893	1	-0.00654576	1	0.260077	1	0.763854	0.000289959	0.613814	0.239547	1.14823	1.62599e-11
65126	CATMA5OA58360R1	"unknown protein"	AT5G62770	0.885833	5.80087e-05	-0.0206078	1	0.208181	1	-0.072657	1	0.739322	0.00089376	0.47522	1	0.755458	0.00564998
34009	CATMA3OA20920F1	"ABC transporter-related"	AT3G21080	0.885331	5.92956e-05	-0.785267	0.0116043	-1.25489	0	-0.127004	1	1.38887	0	1.56464	0	1.19425	0
2245	CATMA1OA12900F1	"unknown protein"	AT1G13940	-0.884574	6.12888e-05	0.136187	1	-0.305034	1	0.0841187	1	-0.754838	0.000440324	-0.390771	1	-0.982387	2.04419e-07
71848	CATMA5ON99008R1	"transferase family protein"	AT5G01210	-0.884416	6.17137e-05	-0.285342	1	-0.565655	1	-0.339997	1	-0.279343	1	-0.315412	1	-0.315521	1
20451	CATMA2OA20180F1	"protein binding / zinc ion binding"	AT2G21500	0.884205	6.22843e-05	-0.217604	1	-0.108594	1	0.106206	1	1.0442	6.50395e-11	0.838614	1.50552e-05	1.02872	1.852e-08
15400	CATMA1ON92344R1	transferase	AT1G03495	0.884178	6.23569e-05	0.192148	1	0.348204	1	0.0591202	1	0.638003	0.0646425	0.609022	0.285532	0.941651	1.54651e-06
8903	CATMA1OA59790F1	"protein kinase family protein"	AT1G70530	0.884148	6.24393e-05	0.148412	1	0.272061	1	0.0707635	1	0.611249	0.181426	0.890335	1.08879e-06	0.82781	0.000285715
37845	CATMA3OA50180F1	"N-acetylglucosaminyl transferase component family protein / Gpi1 family protein"	AT3G57170	-0.883891	6.31427e-05	0.32547	1	-0.357594	1	-0.096552	1	-0.362642	1	-0.105038	1	-0.371573	1
69783	CATMA5ON93846F1	"immunophilin, putative / FKBP-type peptidyl-prolyl cis-trans isomerase, putative"	AT5G05420	-0.883093	6.53787e-05	-0.510962	1	-1.16059	6.01616e-10	0.108261	1	-0.222956	1	-0.308373	1	-0.307387	1
50118	CATMA4OA34030R1	"lectin protein kinase family protein"	AT4G32300	0.882839	6.61077e-05	-0.202889	1	-0.427211	1	-0.131282	1	0.620712	0.126536	1.2136	0	0.321967	1
45392	CATMA4OA00730R1	"FRI (FRIGIDA)"	AT4G00650	-0.882507	6.7071e-05	-0.0736061	1	-0.290998	1	0.145911	1	-0.548561	1	-0.44426	1	-0.597613	1
20678	CATMA2OA21610R1	"unknown protein"	AT2G23110	-0.882417	6.73333e-05	-1.02479	5.73828e-07	-0.639761	1	0.0110235	1	-0.148499	1	-0.282372	1	-0.254631	1
22853	CATMA2OA34980F1	"UGT72C1 (UDP-glucosyl transferase 72C1); UDP-glycosyltransferase/ transferase, transferring glycosyl groups"	AT2G36750	-0.882342	6.7553e-05	-0.0149399	1	-0.725809	0.0882119	-0.293376	1	-0.333331	1	-0.835082	1.7914e-05	-0.188664	1
41976	CATMA3ON101228R1	"AGL16 (AGAMOUS-LIKE 16)"	AT3G57230	-0.882054	6.84061e-05	-0.270807	1	-0.796511	0.0072797	0.0836428	1	-0.417328	1	-0.341644	1	-0.561866	1
7016	CATMA1OA47310R1	"copper chaperone (CCH)-related"	AT1G56210	-0.881512	7.00396e-05	-0.116335	1	-0.379679	1	-0.220926	1	-0.357265	1	-0.455743	1	-0.499278	1
39535	CATMA3OC57455F1	"VTI13 (vesicle transport v-SNARE 13); SNARE binding / receptor"	AT3G29100	-0.881491	7.01043e-05	0.239866	1	-0.129385	1	-0.0660613	1	-1.00743	6.01616e-10	-0.68504	0.0151584	-0.5774	1
67202	CATMA5OC64856R1	"cpHSC70-2 (HEAT SHOCK PROTEIN 70-7); ATP binding / unfolded protein binding"	AT5G49910	-0.88004	7.46699e-05	-0.0478605	1	-0.221693	1	-0.401109	1	-0.356702	1	-0.674037	0.0236495	-0.126635	1
50674	CATMA4OA37160R1	"protein kinase family protein"	AT4G35500	0.87991	7.50946e-05	-0.0964004	1	-0.142026	1	0.0432963	1	0.781371	0.000127059	0.749902	0.000959994	0.890619	1.7372e-05
9714	CATMA1OA64800R1	"ATP-dependent protease La (LON) domain-containing protein"	AT1G75460	-0.879194	7.74644e-05	-0.439229	1	0.00385759	1	-0.16102	1	-0.648218	0.0431209	-0.894363	8.81773e-07	-0.7048	0.039176
54715	CATMA4ON93519F1		NPCRNA075	-0.878866	7.8576e-05	-0.231577	1	-0.372201	1	0.118401	1	-0.302562	1	-0.508136	1	-0.534779	1
49836	CATMA4OA32300R1	"translation initiation factor 3 (IF-3) family protein"	AT4G30690	-0.878267	8.06439e-05	-0.690253	0.297532	-0.694003	0.252513	-0.338509	1	-0.050747	1	-0.467608	1	-0.476827	1
35333	CATMA3OA29600F1	"ATEXO70E1 (exocyst subunit EXO70 family protein E1); protein binding"	AT3G29400	0.877266	8.42204e-05	-0.334776	1	-0.204693	1	-0.166526	1	1.13875	0	1.06651	4.87796e-11	1.07912	1.20323e-09
63300	CATMA5OA47610R1	"unknown protein"	AT5G51670	-0.876718	8.62434e-05	0.0025241	1	-0.324261	1	-0.130616	1	-0.587753	0.434128	-0.473799	1	-0.627689	0.586805
21940	CATMA2OA29540R1	"unknown protein"	AT2G31335	0.876494	8.70849e-05	-0.101701	1	-0.0303915	1	-0.200855	1	0.83518	9.01375e-06	0.460724	1	0.753159	0.00618568
36988	CATMA3OA44870R1	"long-chain-alcohol O-fatty-acyltransferase family protein / wax synthase family protein"	AT3G51970	0.876099	8.85862e-05	-0.24524	1	-0.266723	1	0.0967974	1	0.464017	1	0.217012	1	0.830635	0.000252961
62955	CATMA5OA45350F1	"BXL1 (BETA-XYLOSIDASE 1); hydrolase, hydrolyzing O-glycosyl compounds"	AT5G49360	-0.875862	8.94967e-05	-0.591414	1	-0.519344	1	-0.206479	1	-0.356515	1	-0.659423	0.0422553	-0.288696	1
8474	CATMA1OA57435R1	"FKF1 (FLAVIN-BINDING KELCH DOMAIN F BOX PROTEIN); ubiquitin-protein ligase"	AT1G68050	-0.87543	9.11842e-05	-0.336812	1	-0.267761	1	0.0566529	1	-0.271307	1	-0.0884731	1	-0.417162	1
22152	CATMA2OA30965R1	"KRP4 (KIP-RELATED PROTEIN 4)"	AT2G32710	-0.875329	9.15834e-05	-0.0522628	1	-0.248829	1	0.0649334	1	-0.622796	0.116801	-0.597544	0.432593	-0.743798	0.00892179
1452	CATMA1OA08310R1	"glucan endo-1,3-beta-glucosidase-related"	AT1G09460	-0.874525	9.48225e-05	-0.326377	1	-0.350391	1	-0.248254	1	-0.385404	1	-0.325045	1	-0.597626	1
27036	CATMA2OM00201R1	MIR825a	AT2G26211	-0.874286	9.58051e-05	-0.160561	1	-0.266662	1	-0.193124	1	-0.276486	1	-0.360964	1	-0.351354	1
42940	CATMA3ON91365R1	"ATPCB/ATPERX34/PERX34/PRXCB (PEROXIDASE 34); peroxidase"	AT3G49120	0.8737	9.82592e-05	0.0382597	1	0.919381	5.68589e-05	0.0502782	1	0.414575	1	0.516217	1	0.486114	1
13796	CATMA1ON101960R1	"cathepsin B-like cysteine protease, putative"	AT1G02300	-0.872616	0.000102965	0.0620558	1	0.0401727	1	0.306134	1	-0.591231	0.382287	-0.715117	0.00434147	-0.713369	0.0284844
4305	CATMA1OA26100F1		AT1G27921	-0.8726	0.000103034	0.168174	1	-0.236176	1	0.131924	1	-0.562628	1	-0.212151	1	-0.541225	1
49767	CATMA4OA31900F1	"ATXTH19 (XYLOGLUCAN ENDOTRANSGLUCOSYLASE/HYDROLASE 19); hydrolase, acting on glycosyl bonds"	AT4G30290	0.872193	0.000104856	0.0356813	1	0.0910896	1	-0.00102897	1	0.404472	1	0.75451	0.000782098	0.3809	1
32961	CATMA3OA14560F1	"pentatricopeptide (PPR) repeat-containing protein"	AT3G15200	0.871458	0.000108228	0.0890101	1	0.24849	1	0.0503201	1	0.847987	4.68449e-06	0.675072	0.0226866	0.893013	1.55533e-05
24568	CATMA2OA45250R1	"APRR9 (PSEUDO-RESPONSE REGULATOR 9)"	AT2G46790	-0.871214	0.000109371	0.121591	1	-0.123046	1	0.204447	1	-0.891251	4.78366e-07	-0.77929	0.000254506	-0.591477	1
66884	CATMA5OC64588R1	"heat shock protein binding / unfolded protein binding"	AT5G37750	0.871076	0.000110021	-0.0569536	1	0.0386593	1	-0.0484512	1	0.650558	0.0392692	0.562343	1	0.73952	0.0105324
5978	CATMA1OA40190R1	"aspartyl protease family protein"	AT1G49050	0.871058	0.00011011	0.0360033	1	0.846012	0.00111554	0.312664	1	0.823274	1.6423e-05	0.811427	5.63782e-05	0.865082	5.55258e-05
19383	CATMA2OA12740F1		AT2G14220	-0.870805	0.000111314	-0.187991	1	-0.187363	1	-0.327636	1	-0.368612	1	-0.552519	1	-0.162422	1
3059	CATMA1OA18010F1	"germin-like protein, putative"	AT1G18980	0.870652	0.00011205	0.562559	1	0.651746	0.954703	-0.387259	1	0.382513	1	0.0157863	1	0.81645	0.000464346
7321	CATMA1OA49060F1	"unknown protein"	AT1G60010	-0.87021	0.000114199	-0.0058732	1	0.0592692	1	-0.0560506	1	-0.883772	7.15223e-07	-0.99967	2.56906e-09	-0.733721	0.0131704
46414	CATMA4OA10100R1	"CYTC-2 (CYTOCHROME C-2); electron carrier"	AT4G10040	0.870102	0.00011473	0.133972	1	-0.238327	1	0.035858	1	0.79241	7.48535e-05	0.716214	0.00414406	0.902498	1.00074e-05
34196	CATMA3OA22260R1	"OTU-like cysteine protease family protein"	AT3G22260	0.869678	0.000116841	-0.219634	1	0.137902	1	-0.0564086	1	0.614732	0.158987	0.422587	1	0.892126	1.62041e-05
58905	CATMA5OA14130F1	"ATPCME (PRENYLCYSTEINE METHYLESTERASE)"	AT5G15860	0.86919	0.000119314	-0.14398	1	0.0182542	1	-0.107186	1	0.93613	3.99831e-08	0.707441	0.00600219	0.750181	0.00695346
7699	CATMA1OA51940F1	"copper amine oxidase, putative"	AT1G62810	-0.868593	0.00012241	-0.346947	1	-0.0787178	1	-0.281	1	-0.135768	1	-0.0800545	1	-0.300642	1
49578	CATMA4OA30790R1	"MATE efflux protein-related"	AT4G29140	-0.8683	0.000123963	-0.101428	1	-0.290314	1	-0.153986	1	-0.541944	1	-0.360661	1	-0.76243	0.00428569
34130	CATMA3OA21620R1	"UDP-glucoronosyl/UDP-glucosyl transferase family protein"	AT3G21760	-0.867759	0.000126871	-0.189261	1	-0.248316	1	-0.133767	1	-0.396534	1	-0.60222	0.365557	-0.270027	1
72059	CATMA5ON99362F1	"LNG1 (LONGIFOLIA1)"	AT5G15580	-0.867493	0.000128324	0.205467	1	-0.011307	1	-0.22423	1	-0.585071	0.478632	-0.420761	1	-0.341912	1
4922	CATMA1OA30490R1	"bZIP transcription factor family protein"	AT1G32150	0.867396	0.000128861	-0.0521244	1	0.0589368	1	0.242888	1	0.858745	2.68342e-06	0.778232	0.000267189	0.807618	0.000674411
25294	CATMA2OC47162R1	"ATSERK4 (SOMATIC EMBRYOGENESIS RECEPTOR-LIKE KINASE 4); protein binding / protein kinase/ transmembrane receptor protein serine/threonine kinase"	AT2G13790	0.867306	0.000129357	0.331842	1	0.29175	1	0.0532877	1	0.795418	6.47254e-05	0.624702	0.159978	0.750844	0.00677482
18122	CATMA1ON99146F2		AT1G29357	-0.866348	0.000134774	0.208859	1	0.244454	1	-0.116652	1	-0.910037	1.71704e-07	-0.289171	1	-0.568293	1
36207	CATMA3OA40240F1	"protein binding / zinc ion binding"	AT3G47160	-0.866245	0.000135371	-0.439188	1	-0.165485	1	0.0996618	1	-0.541911	1	-0.303367	1	-0.898836	1.18706e-05
55184	CATMA4ON94367R1	"unknown protein"	AT4G38280	-0.86622	0.000135515	-0.544878	1	-0.496279	1	-0.324168	1	-0.192475	1	-0.494773	1	-0.366444	1
14589	CATMA1ON102714F1	"S-locus protein kinase, putative"	AT1G61500	0.866117	0.000136115	0.331911	1	0.0971213	1	0.115235	1	0.828415	1.2688e-05	0.883688	1.53892e-06	0.912515	6.25126e-06
54676	CATMA4ON90402R1	pseudogene	AT4G06598	-0.865497	0.000139772	-0.0913246	1	-0.424567	1	0.0285777	1	-0.635007	0.0727078	-0.614942	0.229806	-0.296525	1
45225	CATMA3ON99048F1		AT3G13061	-0.865161	0.000141798	-0.27611	1	-0.35903	1	-0.0553029	1	-0.424499	1	-0.61692	0.213629	-0.548863	1
47250	CATMA4OA15850R1	"DNA binding / zinc ion binding"	AT4G15248	0.864024	0.000148855	0.400091	1	0.40042	1	-0.252696	1	0.73267	0.00120551	0.230395	1	1.04403	8.17872e-09
4015	CATMA1OA24060F1	"unknown protein"	AT1G25400	0.863903	0.000149625	-0.668148	0.598624	-0.0283494	1	0.0950044	1	1.50078	0	1.12033	0	0.800154	0.000921667
20773	CATMA2OA22150F1	"unknown protein"	AT2G23790	-0.863738	0.000150683	-0.212967	1	-0.452031	1	-0.0418568	1	-0.614937	0.15775	-0.558555	1	-0.725997	0.0176918
41421	CATMA3ON100790F1	"ABC transporter-related"	AT3G21080	0.863696	0.000150951	-0.788314	0.0103902	-1.33526	0	0.037872	1	1.42373	0	1.40546	0	1.27953	0
35304	CATMA3OA29370R1	"pentatricopeptide (PPR) repeat-containing protein"	AT3G29230	-0.863667	0.000151143	0.225039	1	-0.371805	1	-0.161095	1	-0.700595	0.00492293	-0.505045	1	-0.626704	0.606311
40125	CATMA3OC57931F1	"unknown protein"	AT3G63500	0.863484	0.000152329	-0.0891493	1	-0.217114	1	0.0954572	1	0.649684	0.0406671	1.11136	0	0.250474	1
8401	CATMA1OA56860F1	"lectin protein kinase family protein"	AT1G67520	0.863279	0.000153662	-0.0116077	1	0.209055	1	-0.203767	1	0.55562	1	1.42154	0	0.869448	4.56259e-05
27927	CATMA2ON90466F1	"protein binding / zinc ion binding"	AT2G44578	0.862963	0.000155749	-0.0142666	1	0.266845	1	0.00365598	1	0.415182	1	0.757729	0.000677265	0.517472	1
43511	CATMA3ON94552F1	"unknown protein"	AT3G30840	0.862014	0.000162179	0.0627351	1	0.690208	0.285443	0.147403	1	0.782736	0.000119057	1.45493	0	1.23579	0
34337	CATMA3OA23080F1	"leucine-rich repeat family protein"	AT3G23120	0.861553	0.000165397	0.190603	1	2.29216	0	0.0353914	1	0.411251	1	1.71388	0	0.169333	1
36767	CATMA3OA43690F1	"leucine-rich repeat family protein"	AT3G50690	-0.86086	0.000170345	0.0766697	1	-0.254695	1	0.170408	1	-0.71823	0.00228806	-0.663797	0.0355617	-0.583392	1
6594	CATMA1OA44360R1	"pentatricopeptide (PPR) repeat-containing protein"	AT1G53330	0.860298	0.000174467	0.151884	1	-0.0291496	1	0.129913	1	0.65718	0.0300813	0.693812	0.0105814	0.777361	0.00235228
36909	CATMA3OA44540F1	"F-box family protein"	AT3G51530	-0.860042	0.000176381	-0.0133979	1	-0.402926	1	0.0803751	1	-0.717052	0.00240958	-0.406479	1	-0.57766	1
31847	CATMA3OA07880F1	"unknown protein"	AT3G09032	0.859673	0.000179164	-0.0386129	1	0.135541	1	0.0152293	1	0.622721	0.117138	0.59729	0.436544	0.63054	0.533682
63073	CATMA5OA46060F1	"transducin family protein / WD-40 repeat family protein"	AT5G50120	0.859585	0.00017984	0.0768447	1	0.0998862	1	0.17912	1	0.687565	0.00857223	0.398487	1	0.81954	0.000407149
9831	CATMA1OA65440F1	"unknown protein"	AT1G76240	-0.859245	0.000182454	-0.0842876	1	0.146779	1	-0.385335	1	-0.79029	8.29055e-05	-1.12391	0	-1.07122	1.86989e-09
35447	CATMA3OA31275F1	"ERD5 (EARLY RESPONSIVE TO DEHYDRATION 5, PROLINE OXIDASE); proline dehydrogenase"	AT3G30775	-0.858865	0.000185426	-1.14251	1.75607e-09	-0.253231	1	0.166089	1	-0.213003	1	-0.329297	1	-0.469139	1
41262	CATMA3ON100612R1	"ATTLP9/AtTLP9 (TUBBY LIKE PROTEIN 9, TUBBY-LIKE PROTEIN 9); phosphoric diester hydrolase/ protein binding / transcription factor"	AT3G06380	-0.858807	0.000185881	-0.348369	1	-0.0693252	1	-0.219833	1	-0.369194	1	-0.251969	1	-0.523232	1
61109	CATMA5OA32890F1	"unknown protein"	AT5G37550	0.858777	0.000186118	0.189012	1	0.175664	1	0.119179	1	0.438682	1	0.323108	1	0.781345	0.00200059
36737	CATMA3OA43610F1	"hydroxyproline-rich glycoprotein family protein"	AT3G50570	-0.858289	0.000190007	-0.674518	0.49045	-0.630569	1	0.106817	1	-0.555659	1	-0.95588	3.14304e-08	-0.790599	0.00136932
48832	CATMA4OA26490R1	"MA3 domain-containing protein"	AT4G24800	-0.858204	0.000190696	0.000745022	1	-0.182137	1	-0.142528	1	-0.474968	1	-0.347136	1	-0.625457	0.631894
36651	CATMA3OA43050F1	"DC1 domain-containing protein"	AT3G50010	-0.858046	0.000191982	-0.143453	1	-0.258923	1	0.133591	1	-0.382435	1	0.211585	1	-0.328061	1
9989	CATMA1OA66460F1	"PHD finger family protein"	AT1G77250	0.857361	0.00019764	0.056352	1	-0.0249199	1	0.0222849	1	0.536567	1	0.573209	1	0.857366	7.83824e-05
52580	CATMA4OC42796R1	"unknown protein"	AT4G16008	-0.85675	0.000202824	-0.266636	1	-0.161633	1	-0.149154	1	-0.518472	1	-0.737376	0.00166593	-0.614936	0.892874
10015	CATMA1OA66600F1	"AAP3 (amino acid permease 3); amino acid permease"	AT1G77380	-0.856694	0.000203299	-0.274287	1	-0.160293	1	-0.10973	1	-0.521373	1	0.0794693	1	-0.481399	1
8443	CATMA1OA57200F1	copine-related	AT1G67800	0.856644	0.000203735	0.371684	1	0.785696	0.0108126	0.143335	1	0.853845	3.46145e-06	0.392536	1	1.23537	0
9762	CATMA1OA65090R1	"pathogenesis-related thaumatin family protein"	AT1G75800	-0.855507	0.000213781	-0.127552	1	-0.205288	1	-0.0318619	1	-0.550537	1	-0.423216	1	-0.635029	0.459233
65075	CATMA5OA58030F1	"CDF1 (CYCLING DOF FACTOR 1); DNA binding / protein binding / transcription factor"	AT5G62430	-0.854482	0.000223243	0.0699202	1	-0.312906	1	-0.114887	1	-0.771588	0.000201878	-1.09795	0	-0.426057	1
27598	CATMA2ON101729R1	"Dof-type zinc finger domain-containing protein"	AT2G28810	-0.854416	0.000223866	0.458832	1	-0.278527	1	-0.0788422	1	-0.946165	2.2585e-08	-0.543961	1	-0.74312	0.00915999
54681	CATMA4ON92738R1	snoRNA	AT4G39366	-0.853788	0.000229884	0.249958	1	-0.0136496	1	0.0193739	1	-0.935617	4.11538e-08	-0.476323	1	-0.840412	0.000165475
64924	CATMA5OA57180R1	6-phosphofructokinase	AT5G61580	-0.852988	0.000237778	-0.472479	1	-0.593743	1	-0.357212	1	0.0972525	1	-0.247448	1	-0.141251	1
57463	CATMA5OA05490F1	"unknown protein"	AT5G06280	-0.852828	0.000239388	-0.408859	1	-0.358727	1	-0.22453	1	-0.236825	1	-0.604817	0.332741	-0.480819	1
1681	CATMA1OA09520F1	"protein binding / zinc ion binding"	AT1G10650	0.852097	0.000246885	0.19256	1	0.0281891	1	0.106807	1	0.743058	0.000754649	0.157382	1	0.845887	0.000130198
50418	CATMA4OA35780R1	"unknown protein"	AT4G33960	-0.850445	0.000264661	-0.361959	1	-0.374928	1	-0.186664	1	-0.550947	1	-0.915486	2.87458e-07	-0.796067	0.00109232
49821	CATMA4OA32210F1	"signal recognition particle receptor alpha subunit family protein"	AT4G30600	0.850332	0.000265918	0.0594144	1	0.101192	1	0.115399	1	0.791949	7.65368e-05	0.83544	1.76016e-05	0.983935	1.88989e-07
58179	CATMA5OA09830F1	"unknown protein"	AT5G11070	-0.850331	0.000265938	-0.0833701	1	-0.0110319	1	0.268721	1	-0.95369	1.46664e-08	-1.10928	0	-0.925996	3.29284e-06
3950	CATMA1OA23470R1	"transducin family protein / WD-40 repeat family protein"	AT1G24530	-0.850251	0.000266831	-0.449752	1	-0.500086	1	-0.0732455	1	-0.0953798	1	-0.242746	1	-0.377939	1
9498	CATMA1OA63470R1	"sulfotransferase family protein"	AT1G74090	-0.850102	0.000268507	0.87024	0.000458237	1.10552	1.03738e-08	0.102726	1	-1.16598	0	-0.585026	0.674903	-0.928643	2.90023e-06
64922	CATMA5OA57170R1	"protein kinase family protein"	AT5G61570	-0.849172	0.000279209	0.277625	1	-0.0537214	1	0.107021	1	-1.06212	1.62599e-11	-0.965127	1.86826e-08	-0.845628	0.000131691
54698	CATMA4ON93432R2		AT4G14548	-0.848739	0.000284329	-1.2018	8.12994e-11	-0.366772	1	-0.660413	0.0915002	-0.776933	0.00015686	-0.881719	1.70417e-06	-0.707337	0.0356611
4078	CATMA1OA24440R1	"GCN5-related N-acetyltransferase (GNAT) family protein"	AT1G26220	-0.848662	0.000285255	-0.273142	1	0.0891709	1	-0.0601149	1	-0.436223	1	-0.861695	4.7501e-06	-0.682995	0.086734
41984	CATMA3ON101234R1	"protein kinase, putative"	AT3G57720	-0.848148	0.000291473	0.0242711	1	-0.163725	1	-0.0267182	1	-0.570617	0.804161	-0.367007	1	-0.366357	1
35961	CATMA3OA38160F1	"LAS1 (Lanosterol synthase 1); catalytic/ lyase"	AT3G45130	-0.847381	0.000300994	-0.752661	0.0369103	-0.0870986	1	-0.41185	1	0.00874714	1	0.543332	1	-0.129503	1
26052	CATMA2OC47728R1	"transcription factor"	AT2G43060	-0.847194	0.000303365	-0.717469	0.12224	-0.307833	1	-0.0838547	1	-0.20975	1	-0.635502	0.106494	-0.512619	1
48906	CATMA4OA26890R1	"transcription regulator"	AT4G25210	0.846938	0.000306642	0.187398	1	-0.0997241	1	0.0427276	1	0.602527	0.251741	0.448358	1	0.805174	0.000747242
8510	CATMA1OA57610R1	"unknown protein"	AT1G68238	-0.846872	0.00030749	0.374504	1	-0.0923418	1	0.0748091	1	-0.884197	6.99142e-07	-0.978272	8.86164e-09	-0.894555	1.44817e-05
62028	CATMA5OA39695R1	"ATCLH2 (Chlorophyll-chlorophyllido hydrolase 2)"	AT5G43860	-0.846503	0.000312273	-0.297608	1	0.00811219	1	0.100184	1	-0.458765	1	-0.747841	0.00105179	-0.618247	0.801288
35096	CATMA3OA27830R1	"leucine-rich repeat transmembrane protein kinase, putative"	AT3G28040	-0.84642	0.000313368	-0.171986	1	-0.505575	1	-0.124063	1	-0.919099	1.03966e-07	-0.521312	1	-1.40162	0
72627	CATMA5ON99883F1	"unknown protein"	AT5G59080	-0.845755	0.000322204	-0.586016	1	-0.541953	1	-0.210691	1	-0.17143	1	-0.388352	1	-0.488611	1
50867	CATMA4OA38200F1	"transcription factor IIB (TFIIB) family protein"	AT4G36650	0.845446	0.000326406	-0.130986	1	-0.0924725	1	-0.173082	1	1.01786	3.25198e-10	0.698836	0.00859592	1.00321	7.04053e-08
64139	CATMA5OA52620F1	"GNC (GATA, NITRATE-INDUCIBLE, CARBON METABOLISM-INVOLVED); transcription factor"	AT5G56860	-0.845273	0.000328768	-0.173024	1	-0.227366	1	-0.0877056	1	-0.479478	1	-0.900433	6.40607e-07	-0.358566	1
56894	CATMA5OA01940R1	"pentatricopeptide (PPR) repeat-containing protein"	AT5G02860	-0.845068	0.000331608	-0.155632	1	-0.473878	1	-0.0685359	1	-0.520837	1	-0.367594	1	-0.7504	0.00689388
59894	CATMA5OA20420R1	"zinc finger (C3HC4-type RING finger) family protein"	AT5G22920	-0.844277	0.000342753	-0.624624	1	-0.20132	1	0.139744	1	-0.665693	0.0212747	-0.654122	0.052002	-0.745852	0.00823576
12049	CATMA1OC72002F1	"flavin-containing monooxygenase family protein / FMO family protein"	AT1G65860	0.843866	0.000348675	1.48502	0	1.67755	0	0.277962	1	-0.18145	1	0.0554681	1	0.559732	1
50898	CATMA4OA38380R1	"GGPS1 (GERANYLGERANYL PYROPHOSPHATE SYNTHASE 1); farnesyltranstransferase"	AT4G36810	-0.843846	0.000348976	-0.326524	1	-0.214594	1	-0.216663	1	-0.305377	1	-0.652708	0.0549493	-0.530968	1
20461	CATMA2OA20240F1	"unknown protein"	AT2G21560	-0.842963	0.00036207	0.763074	0.0256343	0.274775	1	-0.00623268	1	-0.707606	0.00363809	-0.478215	1	-0.769468	0.00323446
28291	CATMA2ON90670F1	"membrane-associated zinc metalloprotease, putative"	AT2G32480	-0.842919	0.000362732	-0.388137	1	-0.287575	1	-0.236763	1	-0.0270023	1	-0.504108	1	-0.314746	1
34109	CATMA3OA21520F1	"serine/threonine protein phosphatase 2A (PP2A) regulatory subunit Bp, putative"	AT3G21650	0.842905	0.000362949	-0.0370404	1	0.000742315	1	0.00341547	1	0.659398	0.0274965	0.513882	1	0.87158	4.14397e-05
1436	CATMA1OA08200R1	"enzyme inhibitor/ pectinesterase"	AT1G09370	0.842495	0.00036921	0.109791	1	-0.00113341	1	0.134581	1	0.723629	0.00180309	-0.0854085	1	0.317068	1
10478	CATMA1OA69340R1	"lactoylglutathione lyase family protein / glyoxalase I family protein"	AT1G80160	-0.842286	0.000372441	-2.00011	0	-2.06425	0	-0.132001	1	-0.0169091	1	-0.221864	1	-0.308166	1
16655	CATMA1ON95137F1	"carbonate dehydratase/ zinc ion binding"	AT1G58180	-0.841886	0.00037869	-0.437239	1	0.0198453	1	0.124307	1	-0.322247	1	-0.591446	0.537827	-0.676995	0.107501
18194	CATMA1ON99177F2	"unknown protein"	AT1G79510	-0.841769	0.00038055	-0.501835	1	-0.314616	1	-0.229965	1	-0.201237	1	-0.698244	0.0088096	-0.292135	1
54129	CATMA4ON90077F1	"phospholipase C"	AT4G36945	0.841721	0.0003813	-0.0613626	1	0.0303525	1	-0.117696	1	0.737474	0.000971493	0.356843	1	0.626578	0.608867
10727	CATMA1OC71012F1	"PFC1 (PALEFACE 1)"	AT1G01860	-0.840384	0.000403122	0.181354	1	-0.165397	1	0.197321	1	-0.696194	0.00594373	-0.819623	3.80312e-05	-0.675202	0.114582
[truncated: 2,326 more rows]
