# Supplementary material for: Functional analysis of Arabidopsis immune-related MAPKs uncovers a role for MPK3 as negative regulator of inducible defences
Source: Genome Biol. 2014 Jun 30;15(6):R87. doi: 10.1186/gb-2014-15-6-r87 (PMC4197828; doi:10.1186/gb-2014-15-6-r87)
Supplement: Additional file 2: Table S2 — Differentially expressed genes and GO term enrichment observed in the mock-treated samples from the comparison between Col-0 and mpk3, mpk4 or mpk6. [file gb-2014-15-6-r87-S2.xls]

## Sheet: Table S2
Genes lists									GO Term enrichment (for legend detail, see http://amigo.geneontology.org/cgi-bin/amigo/term_enrichment)
Downregulated genes in mpk3 vs Col	Upregulated genes in mpk3 vs Col		Downregulated genes in mpk4 vs Col	Upregulated genes in mpk4 vs Col		Downregulated genes in mpk6 vs Col	Upregulated genes in mpk6 vs Col		Downregulated genes in mpk3 vs Col							Upregulated genes in mpk3 vs Col							Downregulated genes in mpk4 vs Col							Upregulated genes in mpk4 vs Col							Downregulated genes in mpk6 vs Col		Upregulated genes in mpk6 vs Col
AT1E01690	AT1E36640		AT1E25430	AT1E36640		AT1G09500	AT1G29020		Biological Process							Biological Process							Biological Process							Biological Process							none		Biological Process
AT1E25430	AT1G01190		AT1G01560	AT1E47930		AT1G47395	AT1G52050		GO Term	Aspect	P-value	Sample frequency	Background frequency	Genes		GO Term	Aspect	P-value	Sample frequency	Background frequency	Genes		GO Term	Aspect	P-value	Sample frequency	Background frequency	Genes		GO Term	Aspect	P-value	Sample frequency	Background frequency	Genes				GO Term	Aspect	P-value	Sample frequency	Background frequency	Genes
AT1G01470	AT1G01580		AT1G02620	AT1G01580		AT1G69930	AT1G52060		GO:1901700 response to oxygen-containing compound	P	2.02e-13	53/185 (28.6%)	2459/30324 (8.1%)	CER1 LEA14 GLYI7 AT5G66650 CMPG1 XTH24 CDPK2 STZ ATL8 NAC6 BZS1 ATBETAFRUCT4 PYL5 THA1 DIN4 AT3G03000 AT1G21400 RUP1 HSPRO2 PP2-A13 DREB26 FBP PDF1.2 AT4G16190 BCAT-2 TCH4 AT2G32190 ERD5 NAC3 AT4G15610 AT4G37220 AT1G52200 AT1G77640 LCL1 AT1G05340 AT5G35735 SEN1 AT2G41640 Rap2.6L ASN1 KAT3 DOG1 IVD RbcX1 MPK3 AT3G60690 DIN2 AT4G33150 ATPMEPCRB AT2G17740 AT4G01870 DIC2 ZAT7		GO:0019748 secondary metabolic process	P	1.41e-22	45/290 (15.5%)	638/30324 (2.1%)	F6'H1 SOT17 MYB28 FACT AKN2 AT1G77530 MYB34 NSP1 CYP79B3 UMAMIT12 GSTF11 SOT18 CYP79B2 MYB29 CYP71A13 IPMI1 GSTU10 SUR1 GSTU20 GSTF12 UGT72E2 4CL2 CYP81F4 PRX25 APR1 BGAL3 FMO GS-OX1 CYP79F1 CYP79F2 BGLU34 BCAT4 4CL3 NRT1.5 BGLU21 FMO GS-OX3 CYP83A1 TT4 MAM1 BAT5 CAD9 IMD1 IMS2 CB5-C CYP81F3 GSTF14		GO:1901700 response to oxygen-containing compound	P	5.44e-11	60/255 (23.5%)	2459/30324 (8.1%)	PRX71 FER4 AT4G30670 MPK4 GLYI7 AT5G66650 SPL3 CMPG1 XTH24 CDPK2 AT1G51790 ATL8 AT2G40420 THA1 DIN4 AT1G21400 P5CS2 WRKY22 DREB26 AT3G54510 BCAT-2 TCH4 HIS1-3 EARLI1 AT4G15610 AT4G37220 AT5G26010 AT1G22190 FER1 AT1G77640 M17 LCL1 IOS1 SEN1 LOL1 AT3G46280 ADH1 ASN1 KAT3 EXO DOG1 RbcX1 MPK11 IVD AtLEA4-1 AT4G33150 DIN2 BCB LEA18 EBP CSD2 AT3G20300 ATPMEPCRB GRP5 AT2G17740 AT4G01870 MPK12 DIC2 MCCA …		GO:0072330 monocarboxylic acid biosynthetic process	P	6.91e-88	146/927 (15.7%)	580/30324 (1.9%)	RHL41 SAL1 SOT17 Hsp70-2 AT3G09830 GSTF10 GSTF9 VSR6 LURP1 XBAT34 AT1G67800 JAZ10 UGT74B1 MEK1 GRX480 CYP702A2 OASC WRKY46 CYP79B3 AT5G05600 GGP1 AT1G57630 AT4G10500 BON1 ADAP AT4G03450 SOT18 CPK29 CYP79B2 AT5G17760 LOX2 AT1G78410 AT3G47480 AT1G34420 CRCK1 JAZ1 CRK37 CYP71A13 MDHAR AT5G24210 SUR1 WRKY38 CRT3 YLS5 GSTU20 OPR3 AT5G43910 AT1G13470 ARCK1 ILL6 JAZ8 PIA1 NUDT7 AT4G39670 WRKY70 MKK9 PBS…				GO:0006354 DNA-dependent transcription, elongation	P	9.49e-08	7/37 (18.9%)	126/30324 (0.4%)	NDHD PSBA NDHE PSAA ORF31 RPS15 NDHG
AT1G02205	AT1G03106		AT1G02660	AT1G01680		AT1G73120	AT1G52070		GO:0042221 response to chemical stimulus	P	1.04e-10	62/185 (33.5%)	3789/30324 (12.5%)	CER1 LEA14 GLYI7 AT5G66650 CMPG1 AT2G31945 XTH24 CDPK2 STZ ATL8 NAC6 BZS1 ATBETAFRUCT4 PYL5 THA1 DIN4 AT3G03000 AT1G21400 RUP1 HSPRO2 OXS3 PP2-A13 DREB26 FBP PDF1.2 AT4G16190 AT1G62480 AT1G17345 BCAT-2 TCH4 AT2G32190 ERD5 NAC3 AT4G15610 AT4G37220 AT1G52200 PPa4 AT1G77640 LCL1 AT1G05340 AT5G35735 SEN1 AT2G41640 Rap2.6L ASN1 KAT3 DOG1 AT3G61900 IVD RbcX1 MPK3 AT3G60690 AT5G03310 TTG1 DIN2 AT4G33150…		GO:0016143 S-glycoside metabolic process	P	1.00e-20	28/290 (9.7%)	208/30324 (0.7%)	SOT17 MYB28 AKN2 MYB34 NSP1 CYP79B3 UMAMIT12 GSTF11 SOT18 CYP79B2 MYB29 IPMI1 SUR1 CYP81F4 APR1 FMO GS-OX1 CYP79F1 CYP79F2 BGLU34 BCAT4 FMO GS-OX3 CYP83A1 MAM1 BAT5 IMD1 IMS2 CB5-C CYP81F3		GO:0006865 amino acid transport	P	1.90e-10	20/255 (7.8%)	264/30324 (0.9%)	AT5G39580 AT5G61890 AER CMPG1 AT2G41190 AT1G51790 AT2G40420 AT4G22470 NAC047 ABCG1 EARLI1 AT4G15610 YSL7 AT1G51850 IOS1 AAT1 AT3G46280 NTF2B ATPMEPCRB ACS7		GO:0006950 response to stress	P	6.64e-87	364/927 (39.3%)	4028/30324 (13.3%)	F6'H1 FLS5 RHL41 4CL5 PHT1;2 CRK4 SAL1 BHLH100 SOT17 Hsp70-2 AT1G72910 PHT1;1 ANNAT4 AT3G12040 PNP-A AT3G09830 GSTF10 GSTF9 RLP12 TI1 VSR6 IRT1 LURP1 AT1G72950 PGSIP5 AT1G06620 XBAT34 FUM2 AT1G67800 JAZ10 UGT74B1 AGP22 RLK1 RLP41 MYB34 MEK1 GRX480 WRKY51 TGA10 RLP53 OASC WRKY46 CYP79B3 AT1G61890 RLP50 AT5G05600 MS2 PDF1.2 AT1G57630 AT4G10500 BON1 AT3G03670 WRKY9 TCH3 GSTF6 ADAP ALD1 BGLU35 AT4G03…				GO:0015979 photosynthesis	P	3.73e-04	7/37 (18.9%)	419/30324 (1.4%)	NDHD PSBA NDHE PSAA ORF31 RPS15 NDHG
AT1G02620	AT1G05240		AT1G03090	AT1G01750		AT2E04430	AT1G73330		GO:0010033 response to organic substance	P	1.86e-10	52/185 (28.1%)	2805/30324 (9.3%)	LEA14 AT5G66650 CMPG1 AT2G31945 XTH24 CDPK2 STZ ATL8 NAC6 BZS1 ATBETAFRUCT4 PYL5 THA1 DIN4 AT3G03000 AT1G21400 RUP1 HSPRO2 PP2-A13 DREB26 FBP PDF1.2 AT1G17345 BCAT-2 TCH4 AT2G32190 NAC3 AT4G15610 AT4G37220 AT1G77640 LCL1 AT1G05340 AT5G35735 SEN1 AT2G41640 Rap2.6L ASN1 DOG1 AT3G61900 IVD MPK3 AT3G60690 AT5G03310 TTG1 DIN2 AT4G33150 TEM1 ATPMEPCRB AT2G17740 AT4G01870 DIC2 ZAT7		GO:0019760 glucosinolate metabolic process	P	1.00e-20	28/290 (9.7%)	208/30324 (0.7%)	SOT17 MYB28 AKN2 MYB34 NSP1 CYP79B3 UMAMIT12 GSTF11 SOT18 CYP79B2 MYB29 IPMI1 SUR1 CYP81F4 APR1 FMO GS-OX1 CYP79F1 CYP79F2 BGLU34 BCAT4 FMO GS-OX3 CYP83A1 MAM1 BAT5 IMD1 IMS2 CB5-C CYP81F3		GO:0042221 response to chemical stimulus	P	2.50e-10	76/255 (29.8%)	3789/30324 (12.5%)	NRAMP3 PRX71 EPR1 FER4 AT4G30670 AER MPK4 GLYI7 AT5G66650 SPL3 AT2G41380 CMPG1 XTH24 ARGOS CDPK2 AT1G51790 ATL8 AT2G40420 AT5G16980 THA1 DIN4 AT1G21400 P5CS2 WRKY22 DREB26 AT3G54510 AT1G62480 AT1G17345 BCAT-2 TCH4 HIS1-3 EARLI1 AT4G15610 AT4G37220 PPa4 AT5G26010 AT1G22190 YSL1 FER1 AT1G77640 M17 LCL1 IOS1 AAT1 SEN1 LOL1 AT3G46280 ADH1 ASN1 GSTU24 KAT3 EXO DOG1 RbcX1 MPK11 IVD PCK1 AT5G03310 AtLEA…		GO:0006952 defense response	P	6.16e-77	220/927 (23.7%)	1667/30324 (5.5%)	4CL5 CRK4 SOT17 Hsp70-2 AT1G72910 PNP-A AT3G09830 GSTF10 GSTF9 RLP12 TI1 VSR6 LURP1 AT1G72950 XBAT34 AT1G67800 JAZ10 UGT74B1 RLK1 RLP41 MYB34 MEK1 GRX480 WRKY51 RLP53 OASC WRKY46 CYP79B3 RLP50 PDF1.2 AT1G57630 AT4G10500 BON1 TCH3 GSTF6 ALD1 AT4G03450 CPK29 CYP79B2 SAG13 AT5G17760 AT1G78410 AT3G47480 AT1G34420 PDF1.3 CRCK1 JAZ1 MYB29 CRK37 CYP71A13 AGP5 AT5G24210 SUR1 WRKY38 CRT3 GLIP1 YLS5 VSP1 C…				GO:0019684 photosynthesis, light reaction	P	1.25e-03	6/37 (16.2%)	317/30324 (1.0%)	NDHD PSBA NDHE PSAA ORF31 NDHG
AT1G02660	AT1G05260		AT1G03790	AT1G02220		AT2G06002	AT1G73600		GO:0050896 response to stimulus	P	2.34e-08	81/185 (43.8%)	6619/30324 (21.8%)	CER1 LEA14 AT2G22880 STP1 OBE1 AT4G12490 GLYI7 AT5G66650 CMPG1 AT2G31945 XTH24 CDPK2 STZ PHI-1 CP29 MEE14 ATL8 NAC6 BZS1 ATBETAFRUCT4 PYL5 THA1 DIN4 AT3G03000 COR27 J8 AT1G21400 RUP1 HSPRO2 OXS3 PP2-A13 DREB26 FBP PDF1.2 AT4G16190 WRKY26 AT1G72060 AT1G62480 AT1G17345 BCAT-2 TCH4 AT2G32190 ERD5 NAC3 SIP2 AT4G15610 AT4G37220 AT1G52200 PPa4 AT3G10300 AT1G13990 AT1G77640 LCL1 AT1G05340 AT5G35735 SEN1…		GO:0019757 glycosinolate metabolic process	P	1.00e-20	28/290 (9.7%)	208/30324 (0.7%)	SOT17 MYB28 AKN2 MYB34 NSP1 CYP79B3 UMAMIT12 GSTF11 SOT18 CYP79B2 MYB29 IPMI1 SUR1 CYP81F4 APR1 FMO GS-OX1 CYP79F1 CYP79F2 BGLU34 BCAT4 FMO GS-OX3 CYP83A1 MAM1 BAT5 IMD1 IMS2 CB5-C CYP81F3		GO:0015849 organic acid transport	P	9.03e-10	20/255 (7.8%)	287/30324 (0.9%)	AT5G39580 AT5G61890 AER CMPG1 AT2G41190 AT1G51790 AT2G40420 AT4G22470 NAC047 ABCG1 EARLI1 AT4G15610 YSL7 AT1G51850 IOS1 AAT1 AT3G46280 NTF2B ATPMEPCRB ACS7		GO:0050896 response to stimulus	P	3.90e-76	459/927 (49.5%)	6619/30324 (21.8%)	F6'H1 FLS5 RHL41 AT2G38240 4CL5 PHT1;2 CRK4 SAL1 BHLH100 SOT17 Hsp70-2 AT1G72910 PHT1;1 ANNAT4 AT3G12040 PNP-A AT3G09830 GSTF10 GSTU4 GSTF9 RLP12 TI1 VSR6 AIR1 IRT1 LURP1 AT1G72950 PGSIP5 AT1G06620 XBAT34 GSTU9 PCC1 FUM2 AT1G67800 JAZ10 UGT74B1 AGP22 RLK1 EIR1 RLP41 MYB34 MEK1 GRX480 WRKY51 TGA10 RLP53 NSP1 OASC WRKY46 GSTU21 CYP79B3 AT1G61890 RLP50 AT5G05600 MS2 PDF1.2 TLP-3 AT1G57630 AT2G19060 …				GO:0006091 generation of precursor metabolites and energy	P	4.69e-03	7/37 (18.9%)	615/30324 (2.0%)	NDHD PSBA NDHE PSAA ORF31 RPS15 NDHG
AT1G05340	AT1G06090		AT1G04140	AT1G02930		AT2G14247	AT2E08240		GO:0009750 response to fructose stimulus	P	1.14e-07	12/185 (6.5%)	144/30324 (0.5%)	ATL8 THA1 DIN4 PP2-A13 FBP BCAT-2 AT4G37220 SEN1 ASN1 IVD DIN2 AT4G33150		GO:0044550 secondary metabolite biosynthetic process	P	9.89e-19	31/290 (10.7%)	322/30324 (1.1%)	F6'H1 SOT17 MYB28 FACT AKN2 AT1G77530 MYB34 CYP79B3 UMAMIT12 GSTF11 SOT18 CYP79B2 MYB29 CYP71A13 IPMI1 SUR1 4CL2 APR1 FMO GS-OX1 CYP79F1 CYP79F2 BCAT4 FMO GS-OX3 CYP83A1 TT4 MAM1 BAT5 CAD9 IMD1 IMS2 CB5-C		GO:0046942 carboxylic acid transport	P	9.03e-10	20/255 (7.8%)	287/30324 (0.9%)	AT5G39580 AT5G61890 AER CMPG1 AT2G41190 AT1G51790 AT2G40420 AT4G22470 NAC047 ABCG1 EARLI1 AT4G15610 YSL7 AT1G51850 IOS1 AAT1 AT3G46280 NTF2B ATPMEPCRB ACS7		GO:0051707 response to other organism	P	1.55e-73	207/927 (22.3%)	1535/30324 (5.1%)	RHL41 CRK4 SOT17 Hsp70-2 PNP-A AT3G09830 GSTF10 GSTF9 RLP12 TI1 VSR6 IRT1 LURP1 XBAT34 PCC1 JAZ10 UGT74B1 RLK1 RLP41 MYB34 MEK1 GRX480 WRKY51 NSP1 OASC WRKY46 CYP79B3 AT5G05600 PDF1.2 TLP-3 AT1G57630 AT4G10500 BON1 GSTF6 ALD1 AT4G03450 CPK29 CYP79B2 SAG13 AT5G17760 LOX2 AT1G78410 AT3G47480 AT1G34420 CRCK1 JAZ1 MYB29 CRK37 CYP71A13 MDHAR AGP5 AT5G24210 SUR1 WRKY38 CRT3 GLIP1 YLS5 FRO2 AT3G25930 OP…
AT1G06410	AT1G06550		AT1G05020	AT1G03850		AT2G40960	AT2G19970		GO:0009746 response to hexose stimulus	P	8.94e-07	12/185 (6.5%)	172/30324 (0.6%)	ATL8 THA1 DIN4 PP2-A13 FBP BCAT-2 AT4G37220 SEN1 ASN1 IVD DIN2 AT4G33150		GO:0000041 transition metal ion transport	P	3.74e-18	27/290 (9.3%)	233/30324 (0.8%)	IRT1 AGP22 AT4G15390 AT5G26280 AT1G77330 ZIP2 UGT72E2 AT4G34600 AT3G50300 CYP81F4 AT5G40510 AT5G10580 PRX25 BAT1 AT4G26010 CYP708A2 GLP9 AT5G17820 NRT1.5 AT5G37990 AT5G23830 RCI3 AT5G06740 AT4G22212 GLP4 EDA21 AT3G01190		GO:0071705 nitrogen compound transport	P	1.53e-09	31/255 (12.2%)	783/30324 (2.6%)	PRX71 AT5G39580 PMT6 AT5G44910 AT1G02620 AT4G30670 AT5G61890 AER CMPG1 AT2G41190 AT1G51790 AT2G40420 AT4G22470 NAC047 ABCG1 EARLI1 AT4G15610 OPT6 AT5G26010 OCT2 YSL7 YSL1 AT1G51850 IOS1 AAT1 AT3G46280 KAT3 NTF2B ATPMEPCRB AT2G17740 ACS7		GO:0009607 response to biotic stimulus	P	1.74e-73	207/927 (22.3%)	1536/30324 (5.1%)	RHL41 CRK4 SOT17 Hsp70-2 PNP-A AT3G09830 GSTF10 GSTF9 RLP12 TI1 VSR6 IRT1 LURP1 XBAT34 PCC1 JAZ10 UGT74B1 RLK1 RLP41 MYB34 MEK1 GRX480 WRKY51 NSP1 OASC WRKY46 CYP79B3 AT5G05600 PDF1.2 TLP-3 AT1G57630 AT4G10500 BON1 GSTF6 ALD1 AT4G03450 CPK29 CYP79B2 SAG13 AT5G17760 LOX2 AT1G78410 AT3G47480 AT1G34420 CRCK1 JAZ1 MYB29 CRK37 CYP71A13 MDHAR AGP5 AT5G24210 SUR1 WRKY38 CRT3 GLIP1 YLS5 FRO2 AT3G25930 OP…
AT1G07040	AT1G06620		AT1G06520	AT1G05260		AT2G43620	AT2G19990		GO:0034285 response to disaccharide stimulus	P	8.97e-07	13/185 (7.0%)	213/30324 (0.7%)	ATL8 THA1 DIN4 AT1G21400 RUP1 PP2-A13 BCAT-2 AT4G37220 SEN1 ASN1 IVD DIN2 AT4G33150		GO:0019758 glycosinolate biosynthetic process	P	1.17e-17	24/290 (8.3%)	175/30324 (0.6%)	SOT17 MYB28 AKN2 MYB34 CYP79B3 UMAMIT12 GSTF11 SOT18 CYP79B2 MYB29 IPMI1 SUR1 APR1 FMO GS-OX1 CYP79F1 CYP79F2 BCAT4 FMO GS-OX3 CYP83A1 MAM1 BAT5 IMD1 IMS2 CB5-C		GO:0015711 organic anion transport	P	2.46e-09	20/255 (7.8%)	303/30324 (1.0%)	AT5G39580 AT5G61890 AER CMPG1 AT2G41190 AT1G51790 AT2G40420 AT4G22470 NAC047 ABCG1 EARLI1 AT4G15610 YSL7 AT1G51850 IOS1 AAT1 AT3G46280 NTF2B ATPMEPCRB ACS7		GO:0044711 single-organism biosynthetic process	P	1.46e-71	208/927 (22.4%)	1589/30324 (5.2%)	F6'H1 RHL41 4CL5 SAL1 SOT17 Hsp70-2 AT1G77530 AT3G09830 GSTF10 GSTF9 ESB1 VSR6 LURP1 XBAT34 APK AT1G67800 JAZ10 UGT74B1 AGP22 MYB34 MEK1 GRX480 CYP702A2 OASC WRKY46 CYP79B3 AT5G05600 MS2 GGP1 AT1G57630 AT4G10500 G-TMT BON1 ADAP AT4G03450 SOT18 CPK29 PRX72 CYP79B2 AT5G17760 LOX2 AT1G78410 AT3G47480 AT1G34420 CRCK1 AT3G22570 JAZ1 MYB29 CRK37 CYP71A13 MDHAR AT5G24210 SUR1 WRKY38 CRT3 YLS5 GSTU20 FAH…
AT1G08630	AT1G08650		AT1G06570	AT1G05310		AT3G30720	AT2G20142		GO:0009744 response to sucrose stimulus	P	8.97e-07	13/185 (7.0%)	213/30324 (0.7%)	ATL8 THA1 DIN4 AT1G21400 RUP1 PP2-A13 BCAT-2 AT4G37220 SEN1 ASN1 IVD DIN2 AT4G33150		GO:0019761 glucosinolate biosynthetic process	P	1.17e-17	24/290 (8.3%)	175/30324 (0.6%)	SOT17 MYB28 AKN2 MYB34 CYP79B3 UMAMIT12 GSTF11 SOT18 CYP79B2 MYB29 IPMI1 SUR1 APR1 FMO GS-OX1 CYP79F1 CYP79F2 BCAT4 FMO GS-OX3 CYP83A1 MAM1 BAT5 IMD1 IMS2 CB5-C		GO:0006820 anion transport	P	9.87e-09	26/255 (10.2%)	587/30324 (1.9%)	PRX71 AT5G39580 AT4G30670 AT5G61890 AER CMPG1 AT2G41190 AT1G51790 AT2G40420 AT4G22470 NAC047 ABCG1 EARLI1 AT4G15610 AT5G26010 OCT2 YSL7 AT1G51850 IOS1 AAT1 AT3G46280 KAT3 NTF2B ATPMEPCRB SPX4 ACS7		GO:0046394 carboxylic acid biosynthetic process	P	1.03e-67	167/927 (18.0%)	1065/30324 (3.5%)	RHL41 SAL1 SOT17 Hsp70-2 AT3G09830 GSTF10 GSTF9 VSR6 LURP1 XBAT34 AT1G67800 JAZ10 UGT74B1 MYB34 MEK1 GRX480 CYP702A2 OASC WRKY46 CYP79B3 AT5G05600 MS2 GGP1 AT1G57630 AT4G10500 BON1 ADAP AT4G03450 SOT18 CPK29 CYP79B2 AT5G17760 LOX2 AT1G78410 AT3G47480 AT1G34420 CRCK1 JAZ1 CRK37 CYP71A13 MDHAR AT5G24210 SUR1 WRKY38 CRT3 YLS5 GSTU20 OPR3 AT5G43910 AT1G13470 ARCK1 ILL6 JAZ8 PIA1 AT4G23670 AT1G55260 N…
AT1G10070	AT1G09960		AT1G07040	AT1G05575		AT4G04223	AT2G22510		GO:0009719 response to endogenous stimulus	P	9.47e-07	36/185 (19.5%)	1879/30324 (6.2%)	LEA14 AT5G66650 CMPG1 XTH24 CDPK2 STZ NAC6 BZS1 ATBETAFRUCT4 PYL5 HSPRO2 DREB26 FBP PDF1.2 AT1G17345 TCH4 AT2G32190 NAC3 AT1G77640 LCL1 AT1G05340 SEN1 AT2G41640 Rap2.6L DOG1 AT3G61900 MPK3 AT3G60690 AT5G03310 TTG1 TEM1 ATPMEPCRB AT2G17740 AT4G01870 DIC2 ZAT7		GO:0016144 S-glycoside biosynthetic process	P	1.17e-17	24/290 (8.3%)	175/30324 (0.6%)	SOT17 MYB28 AKN2 MYB34 CYP79B3 UMAMIT12 GSTF11 SOT18 CYP79B2 MYB29 IPMI1 SUR1 APR1 FMO GS-OX1 CYP79F1 CYP79F2 BCAT4 FMO GS-OX3 CYP83A1 MAM1 BAT5 IMD1 IMS2 CB5-C		GO:0050896 response to stimulus	P	2.38e-08	103/255 (40.4%)	6619/30324 (21.8%)	NRAMP3 PRX71 EPR1 AT5G39580 AT5G44910 FER4 AT2G22880 AGP26 AT4G30670 HB52 AT5G61890 STP1 OBE1 AER MPK4 GLYI7 AT5G66650 SPL3 AT2G41380 CMPG1 XTH24 ARGOS TLP2 SRF6 CDPK2 PHI-1 AT1G51790 CP29 MEE14 ATL8 AT2G40420 AT5G16980 THA1 DIN4 COR27 AT1G21400 P5CS2 WRKY22 ABCG1 DREB26 AT3G54510 AT1G62480 AT1G17345 BCAT-2 TCH4 HIS1-3 EARLI1 AT4G15610 AT4G37220 GATA4 PPa4 AT5G26010 AT1G22190 GPAT1 YSL1 ABCG15 AT…		GO:0016053 organic acid biosynthetic process	P	1.03e-67	167/927 (18.0%)	1065/30324 (3.5%)	RHL41 SAL1 SOT17 Hsp70-2 AT3G09830 GSTF10 GSTF9 VSR6 LURP1 XBAT34 AT1G67800 JAZ10 UGT74B1 MYB34 MEK1 GRX480 CYP702A2 OASC WRKY46 CYP79B3 AT5G05600 MS2 GGP1 AT1G57630 AT4G10500 BON1 ADAP AT4G03450 SOT18 CPK29 CYP79B2 AT5G17760 LOX2 AT1G78410 AT3G47480 AT1G34420 CRCK1 JAZ1 CRK37 CYP71A13 MDHAR AT5G24210 SUR1 WRKY38 CRT3 YLS5 GSTU20 OPR3 AT5G43910 AT1G13470 ARCK1 ILL6 JAZ8 PIA1 AT4G23670 AT1G55260 N…
AT1G10550	AT1G11330		AT1G08180	AT1G05620		AT4G16745	AT2G26695		GO:0034284 response to monosaccharide stimulus	P	1.16e-06	12/185 (6.5%)	176/30324 (0.6%)	ATL8 THA1 DIN4 PP2-A13 FBP BCAT-2 AT4G37220 SEN1 ASN1 IVD DIN2 AT4G33150		GO:1901659 glycosyl compound biosynthetic process	P	7.66e-17	25/290 (8.6%)	212/30324 (0.7%)	SOT17 MYB28 AKN2 AT1G79470 MYB34 CYP79B3 UMAMIT12 GSTF11 SOT18 CYP79B2 MYB29 IPMI1 SUR1 APR1 FMO GS-OX1 CYP79F1 CYP79F2 BCAT4 FMO GS-OX3 CYP83A1 MAM1 BAT5 IMD1 IMS2 CB5-C		GO:0006811 ion transport	P	3.95e-08	35/255 (13.7%)	1122/30324 (3.7%)	NRAMP3 PRX71 AT5G39580 FER4 AT4G30670 AT5G61890 AER CMPG1 AT2G41190 CDPK2 AT1G51790 AT2G40420 AT4G22470 NAC047 ABCG1 AT1G62480 EARLI1 AT4G15610 CHX16 AT5G26010 OCT2 YSL7 FER1 AT1G51850 AT5G02160 IOS1 AAT1 AT3G46280 KAT3 HMG1 BCB NTF2B ATPMEPCRB SPX4 ACS7		GO:0009627 systemic acquired resistance	P	1.33e-64	112/927 (12.1%)	460/30324 (1.5%)	Hsp70-2 PNP-A AT3G09830 GSTF9 VSR6 LURP1 XBAT34 JAZ10 RLK1 RLP41 MEK1 GRX480 OASC WRKY46 CYP79B3 AT4G10500 BON1 ALD1 AT4G03450 CPK29 AT5G17760 AT1G78410 AT3G47480 AT1G34420 CRCK1 JAZ1 CRK37 CYP71A13 AT5G24210 WRKY38 CRT3 GLIP1 YLS5 AT5G10760 AT5G43910 AT1G13470 ARCK1 ILL6 NUDT7 AT3G60450 WRKY70 AT5G52740 AT1G19020 PBS3 WRKY40 CHS1 AT5G52810 AT4G38560 RABA1e AT1G74440 ASA1 AIG2 BI1 LECRKA4.1 AT3G0…
AT1G11260	AT1G11450		AT1G08630	AT1G05650		AT5G38005	AT2G38390		GO:0009743 response to carbohydrate stimulus	P	5.97e-06	16/185 (8.6%)	408/30324 (1.3%)	ATL8 NAC6 THA1 DIN4 AT1G21400 RUP1 PP2-A13 FBP BCAT-2 AT4G37220 SEN1 ASN1 DOG1 IVD DIN2 AT4G33150		GO:1901657 glycosyl compound metabolic process	P	1.54e-16	29/290 (10.0%)	323/30324 (1.1%)	SOT17 MYB28 AKN2 AT1G79470 MYB34 NSP1 CYP79B3 UMAMIT12 GSTF11 SOT18 CYP79B2 MYB29 IPMI1 SUR1 CYP81F4 APR1 FMO GS-OX1 CYP79F1 CYP79F2 BGLU34 BCAT4 FMO GS-OX3 CYP83A1 MAM1 BAT5 IMD1 IMS2 CB5-C CYP81F3		GO:0010033 response to organic substance	P	4.04e-07	57/255 (22.4%)	2805/30324 (9.3%)	PRX71 EPR1 AER MPK4 AT5G66650 SPL3 AT2G41380 CMPG1 XTH24 ARGOS CDPK2 AT1G51790 ATL8 AT2G40420 AT5G16980 THA1 DIN4 AT1G21400 P5CS2 WRKY22 DREB26 AT3G54510 AT1G17345 BCAT-2 TCH4 EARLI1 AT4G15610 AT4G37220 AT1G77640 M17 LCL1 IOS1 AAT1 SEN1 AT3G46280 ADH1 ASN1 GSTU24 EXO DOG1 MPK11 IVD AT5G03310 AT4G33150 DIN2 BCB LEA18 EBP CSD2 AT3G20300 ATPMEPCRB GRP5 AT2G17740 AT4G01870 MPK12 DIC2 MCCA		GO:1901700 response to oxygen-containing compound	P	1.56e-63	248/927 (26.8%)	2459/30324 (8.1%)	F6'H1 FLS5 RHL41 CRK4 SAL1 BHLH100 Hsp70-2 ANNAT4 GSTF10 RLP12 VSR6 IRT1 LURP1 PGSIP5 AT1G06620 XBAT34 AT1G67800 JAZ10 AGP22 RLK1 EIR1 MYB34 MEK1 GRX480 WRKY51 WRKY46 AT1G61890 AT5G05600 PDF1.2 AT1G57630 BON1 WRKY9 TCH3 GSTF6 ADAP ALD1 AT4G03450 CYP79B2 AT3G54150 ACO1 AT4G30060 LOX2 PBP1 AT1G78410 AT3G47480 AT1G34420 CRCK1 AT3G22570 JAZ1 MYB29 CYP71A13 MDHAR WRKY38 GLIP1 AT1G43910 YLS5 AT3G25930 …
AT1G12240	AT1G11460		AT1G09230	AT1G05660		AT5G44578	AT2G42530		GO:0097305 response to alcohol	P	7.65e-04	18/185 (9.7%)	733/30324 (2.4%)	LEA14 XTH24 CDPK2 STZ NAC6 BZS1 PYL5 DREB26 FBP TCH4 NAC3 AT1G77640 LCL1 Rap2.6L DOG1 MPK3 ATPMEPCRB AT4G01870		GO:0042430 indole-containing compound metabolic process	P	1.62e-15	21/290 (7.2%)	148/30324 (0.5%)	SOT17 AKN2 MYB34 CYP79B3 SOT18 CYP79B2 CYP71A13 SUR1 GSTU20 CYP81F4 PGDH APR1 AT1G13750 BCAT4 Prx37 FMO GS-OX3 CYP83A1 MAM1 IMS2 CB5-C CYP81F3		GO:0009750 response to fructose stimulus	P	5.60e-06	12/255 (4.7%)	144/30324 (0.5%)	ATL8 AT2G40420 THA1 DIN4 BCAT-2 AT4G37220 SEN1 ASN1 IVD AT4G33150 DIN2 MCCA		GO:0009814 defense response, incompatible interaction	P	5.40e-63	122/927 (13.2%)	579/30324 (1.9%)	Hsp70-2 PNP-A AT3G09830 GSTF9 VSR6 LURP1 XBAT34 JAZ10 RLK1 RLP41 MEK1 GRX480 OASC WRKY46 CYP79B3 PDF1.2 AT1G57630 AT4G10500 BON1 ALD1 AT4G03450 CPK29 AT5G17760 AT1G78410 AT3G47480 AT1G34420 CRCK1 JAZ1 CRK37 CYP71A13 AT5G24210 WRKY38 CRT3 GLIP1 YLS5 AT5G10760 AT5G43910 AT1G13470 ARCK1 ILL6 NUDT7 AT3G60450 WRKY70 AT5G52740 AT1G19020 PBS3 WRKY40 CHS1 AT5G52810 AT4G38560 RABA1e AT1G74440 ASA1 ECS1 AI…
AT1G13990	AT1G11610		AT1G09240	AT1G05700		AT5G50335	AT2G42540		GO:0043617 cellular response to sucrose starvation	P	1.06e-03	3/185 (1.6%)	4/30324 (0.0%)	DIN4 AT1G21400 ASN1		GO:0042435 indole-containing compound biosynthetic process	P	7.59e-14	19/290 (6.6%)	134/30324 (0.4%)	SOT17 AKN2 MYB34 CYP79B3 SOT18 CYP79B2 CYP71A13 SUR1 GSTU20 PGDH APR1 AT1G13750 BCAT4 Prx37 FMO GS-OX3 CYP83A1 MAM1 IMS2 CB5-C		GO:0034285 response to disaccharide stimulus	P	6.14e-06	14/255 (5.5%)	213/30324 (0.7%)	ATL8 AT2G40420 THA1 DIN4 AT1G21400 BCAT-2 AT4G37220 SEN1 ASN1 IVD AT4G33150 DIN2 CSD2 MCCA		GO:0044283 small molecule biosynthetic process	P	1.55e-62	183/927 (19.7%)	1387/30324 (4.6%)	RHL41 SAL1 SOT17 Hsp70-2 AT3G09830 GSTF10 GSTF9 VSR6 LURP1 XBAT34 AT1G67800 JAZ10 UGT74B1 AGP22 MYB34 MEK1 GRX480 CYP702A2 OASC WRKY46 CYP79B3 AT5G05600 MS2 GGP1 AT1G57630 AT4G10500 G-TMT BON1 ADAP AT4G03450 SOT18 CPK29 CYP79B2 AT5G17760 LOX2 AT1G78410 AT3G47480 AT1G34420 CRCK1 AT3G22570 JAZ1 CRK37 CYP71A13 MDHAR AT5G24210 SUR1 WRKY38 CRT3 YLS5 GSTU20 ENDO5 OPR3 AT5G43910 AT4G29270 AT1G13470 ARCK…
AT1G15040	AT1G12560		AT1G09420	AT1G06000		AT5G55450	AT3E33340		GO:0006950 response to stress	P	1.44e-03	49/185 (26.5%)	4028/30324 (13.3%)	CER1 LEA14 STP1 OBE1 AT4G12490 GLYI7 CMPG1 STZ PHI-1 CP29 MEE14 NAC6 ATBETAFRUCT4 DIN4 AT3G03000 COR27 AT1G21400 HSPRO2 OXS3 PP2-A13 DREB26 PDF1.2 AT4G16190 WRKY26 AT1G72060 AT1G62480 TCH4 ERD5 NAC3 SIP2 AT1G52200 AT3G10300 LCL1 AT5G35735 SEN1 Rap2.6L MPL1 PAP85 ASN1 AT2G30930 RbcX1 MPK3 AT3G60690 MCCB TTG1 ATPMEPCRB AT2G17740 GDPD2 DIC2		GO:0044711 single-organism biosynthetic process	P	1.24e-13	55/290 (19.0%)	1589/30324 (5.2%)	F6'H1 SOT17 MYB28 FACT AKN2 AT1G77530 AGP22 LCR67 MYB34 CYP79B3 UMAMIT12 GSTF11 SOT18 CPK29 AT5G38020 CYP79B2 MYB29 ROC1 CYP71A13 IPMI1 NAS2 AT1G77330 AK3 SUR1 GSTU20 AT4G29270 AT1G13470 4CL2 PGDH APR1 BGAL3 BAT1 FMO GS-OX1 CYP79F1 PBS3 CYP79F2 AT1G13750 NUDT6 BCAT4 CYP710A2 NRT1.5 NAS4 Prx37 FMO GS-OX3 CYP83A1 TT4 MAM1 BAT5 CAD9 IMD1 RCI3 IMS2 CB5-C PR5 MSRB5		GO:0009744 response to sucrose stimulus	P	6.14e-06	14/255 (5.5%)	213/30324 (0.7%)	ATL8 AT2G40420 THA1 DIN4 AT1G21400 BCAT-2 AT4G37220 SEN1 ASN1 IVD AT4G33150 DIN2 CSD2 MCCA		GO:0042221 response to chemical stimulus	P	2.40e-58	306/927 (33.0%)	3789/30324 (12.5%)	F6'H1 FLS5 RHL41 AT2G38240 CRK4 SAL1 BHLH100 Hsp70-2 ANNAT4 GSTF10 GSTU4 GSTF9 RLP12 VSR6 AIR1 IRT1 LURP1 PGSIP5 AT1G06620 XBAT34 GSTU9 AT1G67800 JAZ10 AGP22 RLK1 EIR1 MYB34 MEK1 GRX480 WRKY51 TGA10 WRKY46 GSTU21 AT1G61890 AT5G05600 MS2 PDF1.2 AT1G57630 AT2G19060 BON1 AT3G03670 WRKY9 TCH3 GSTF6 ADAP ALD1 AT4G03450 GPK1 CYP79B2 AT3G54150 ACO1 TIP4;1 AT4G30060 LOX2 PBP1 AT1G78410 AT3G47480 AT1G3442…
AT1G16320	AT1G13470		AT1G10070	AT1G06090			AT3G05890		GO:0033993 response to lipid	P	2.00e-03	19/185 (10.3%)	867/30324 (2.9%)	LEA14 XTH24 CDPK2 STZ NAC6 BZS1 ATBETAFRUCT4 PYL5 DREB26 FBP TCH4 NAC3 AT1G77640 LCL1 Rap2.6L DOG1 MPK3 ATPMEPCRB AT4G01870		GO:0009684 indoleacetic acid biosynthetic process	P	6.65e-13	17/290 (5.9%)	109/30324 (0.4%)	SOT17 AKN2 CYP79B3 SOT18 CYP79B2 SUR1 GSTU20 PGDH APR1 AT1G13750 BCAT4 Prx37 FMO GS-OX3 CYP83A1 MAM1 IMS2 CB5-C		GO:0044765 single-organism transport	P	2.09e-05	52/255 (20.4%)	2711/30324 (8.9%)	NRAMP3 PRX71 AT5G39580 PMT6 AT5G44910 FER4 AT1G02620 AT4G30670 AT5G61890 STP1 AER MPK4 CMPG1 AT2G41190 CDPK2 AT1G51790 NAS3 AT2G40420 AT4G22470 NAC047 AT1G62510 AT3G59020 ABCG1 AT1G62480 EARLI1 AT4G15610 OPT6 CHX16 AT5G26010 OCT2 YSL7 YSL1 AT5G62290 FER1 AT1G51850 AT5G02160 IOS1 AAT1 AT3G46280 AT2G30930 KAT3 MPK11 VLN3 HMG1 BCB NTF2B ATPMEPCRB AT2G17740 DIC2 SPX4 FER ACS7		GO:0051704 multi-organism process	P	2.87e-58	209/927 (22.5%)	1905/30324 (6.3%)	RHL41 CRK4 SOT17 Hsp70-2 PNP-A AT3G09830 GSTF10 GSTF9 RLP12 TI1 VSR6 IRT1 LURP1 XBAT34 PCC1 JAZ10 UGT74B1 RLK1 RLP41 MYB34 MEK1 GRX480 WRKY51 NSP1 OASC WRKY46 CYP79B3 AT5G05600 PDF1.2 TLP-3 AT1G57630 AT4G10500 BON1 GSTF6 ALD1 AT4G03450 CPK29 CYP79B2 SAG13 AT5G17760 LOX2 AT1G78410 AT3G47480 AT1G34420 CRCK1 JAZ1 MYB29 CRK37 CYP71A13 MDHAR AGP5 AT5G24210 SUR1 WRKY38 CRT3 GLIP1 YLS5 FRO2 AT3G25930 OP…
AT1G17345	AT1G13750		AT1G10550	AT1G06160			AT3G16670		GO:0010200 response to chitin	P	2.60e-03	13/185 (7.0%)	422/30324 (1.4%)	AT5G66650 CMPG1 STZ BZS1 HSPRO2 TCH4 AT2G32190 AT1G05340 AT2G41640 MPK3 AT2G17740 DIC2 ZAT7		GO:0009683 indoleacetic acid metabolic process	P	7.80e-13	17/290 (5.9%)	110/30324 (0.4%)	SOT17 AKN2 CYP79B3 SOT18 CYP79B2 SUR1 GSTU20 PGDH APR1 AT1G13750 BCAT4 Prx37 FMO GS-OX3 CYP83A1 MAM1 IMS2 CB5-C		GO:0006810 transport	P	4.01e-05	55/255 (21.6%)	3014/30324 (9.9%)	NRAMP3 PRX71 AT5G39580 PMT6 AT5G44910 FER4 AT1G02620 AT4G30670 AT5G61890 STP1 OBE1 AER MPK4 CMPG1 AT2G41190 BETA-TIP CDPK2 AT1G51790 NAS3 AT2G40420 AT4G22470 NAC047 PATL2 AT1G62510 AT3G59020 ABCG1 AT1G62480 EARLI1 AT4G15610 OPT6 CHX16 AT5G26010 OCT2 YSL7 YSL1 AT5G62290 FER1 AT1G51850 AT5G02160 IOS1 AAT1 AT3G46280 AT2G30930 KAT3 MPK11 VLN3 HMG1 BCB NTF2B ATPMEPCRB AT2G17740 DIC2 SPX4 FER ACS7		GO:0045087 innate immune response	P	7.48e-58	144/927 (15.5%)	914/30324 (3.0%)	Hsp70-2 PNP-A AT3G09830 GSTF9 VSR6 LURP1 XBAT34 AT1G67800 JAZ10 RLK1 RLP41 MEK1 GRX480 OASC WRKY46 CYP79B3 PDF1.2 AT1G57630 AT4G10500 BON1 TCH3 ALD1 AT4G03450 CPK29 CYP79B2 AT5G17760 AT1G78410 AT3G47480 AT1G34420 CRCK1 JAZ1 MYB29 CRK37 CYP71A13 AGP5 AT5G24210 WRKY38 CRT3 GLIP1 YLS5 AT5G10760 AT5G43910 AT1G13470 CYP71A12 ARCK1 ILL6 GOX3 AR781 NUDT7 AT3G60450 AT4G39670 WRKY70 AT5G52740 AT1G19020 PB…
AT1G19540	AT1G14120		AT1G11260	AT1G06620			AT3G20410		GO:0009646 response to absence of light	P	3.54e-03	5/185 (2.7%)	37/30324 (0.1%)	DIN4 AT1G21400 HSPRO2 AT1G13990 ASN1		GO:0044710 single-organism metabolic process	P	1.24e-12	87/290 (30.0%)	3733/30324 (12.3%)	F6'H1 AT4G04940 PHO1;H1 SOT17 PS2 AT1G19960 MYB28 FACT AKN2 AT1G77530 PIN1 AT1G79470 FUM2 AGP22 LCR67 MYB34 NSP1 CYP79B3 UMAMIT12 GSTF11 AT4G29700 SOT18 SPX1 CPK29 AT5G38020 CYP79B2 AT1G54870 MYB29 ROC1 CYP71A13 IPMI1 NAS2 AT1G77330 AK3 GSTU10 SUR1 GSTU20 GSTF12 UGT72E2 AT4G29270 AT1G13470 4CL2 GEA6 CLH1 CYP81F4 PGDH PRX25 APR1 BGAL3 BAT1 FMO GS-OX1 CYP79F1 PBS3 CYP79F2 AT1G13750 CYP708A2 ML3 NUD…		GO:0009746 response to hexose stimulus	P	4.15e-05	12/255 (4.7%)	172/30324 (0.6%)	ATL8 AT2G40420 THA1 DIN4 BCAT-2 AT4G37220 SEN1 ASN1 IVD AT4G33150 DIN2 MCCA		GO:0006955 immune response	P	1.78e-57	144/927 (15.5%)	920/30324 (3.0%)	Hsp70-2 PNP-A AT3G09830 GSTF9 VSR6 LURP1 XBAT34 AT1G67800 JAZ10 RLK1 RLP41 MEK1 GRX480 OASC WRKY46 CYP79B3 PDF1.2 AT1G57630 AT4G10500 BON1 TCH3 ALD1 AT4G03450 CPK29 CYP79B2 AT5G17760 AT1G78410 AT3G47480 AT1G34420 CRCK1 JAZ1 MYB29 CRK37 CYP71A13 AGP5 AT5G24210 WRKY38 CRT3 GLIP1 YLS5 AT5G10760 AT5G43910 AT1G13470 CYP71A12 ARCK1 ILL6 GOX3 AR781 NUDT7 AT3G60450 AT4G39670 WRKY70 AT5G52740 AT1G19020 PB…
AT1G19740	AT1G14250		AT1G15330	AT1G06640			AT3G21460		GO:0010243 response to organonitrogen compound	P	3.90e-03	13/185 (7.0%)	438/30324 (1.4%)	AT5G66650 CMPG1 STZ BZS1 HSPRO2 TCH4 AT2G32190 AT1G05340 AT2G41640 MPK3 AT2G17740 DIC2 ZAT7		GO:0009851 auxin biosynthetic process	P	6.19e-12	17/290 (5.9%)	124/30324 (0.4%)	SOT17 AKN2 CYP79B3 SOT18 CYP79B2 SUR1 GSTU20 PGDH APR1 AT1G13750 BCAT4 Prx37 FMO GS-OX3 CYP83A1 MAM1 IMS2 CB5-C		GO:0034284 response to monosaccharide stimulus	P	5.36e-05	12/255 (4.7%)	176/30324 (0.6%)	ATL8 AT2G40420 THA1 DIN4 BCAT-2 AT4G37220 SEN1 ASN1 IVD AT4G33150 DIN2 MCCA		GO:0032787 monocarboxylic acid metabolic process	P	9.87e-56	160/927 (17.3%)	1176/30324 (3.9%)	RHL41 SAL1 SOT17 Hsp70-2 AT3G09830 GSTF10 GSTF9 VSR6 LURP1 XBAT34 AT1G67800 JAZ10 UGT74B1 MEK1 GRX480 CYP702A2 OASC WRKY46 CYP79B3 AT1G61890 AT5G05600 GGP1 AT1G57630 AT4G10500 BON1 ADAP AT4G03450 SOT18 CPK29 CYP79B2 AT5G17760 LOX2 AT1G78410 AT3G47480 AT1G34420 CRCK1 JAZ1 CRK37 CYP71A13 MDHAR AT5G24210 SUR1 WRKY38 CRT3 YLS5 GSTU20 OPR3 AT5G43910 AT1G13470 ARCK1 ILL6 JAZ8 PIA1 AT1G55260 NUDT7 GSTU8…
AT1G21360	AT1G14350		AT1G17170	AT1G08050			AT3G22232		GO:0009725 response to hormone stimulus	P	3.95e-03	27/185 (14.6%)	1662/30324 (5.5%)	LEA14 XTH24 CDPK2 STZ NAC6 BZS1 ATBETAFRUCT4 PYL5 DREB26 FBP PDF1.2 AT1G17345 TCH4 NAC3 AT1G77640 LCL1 SEN1 Rap2.6L DOG1 AT3G61900 MPK3 AT3G60690 AT5G03310 TTG1 TEM1 ATPMEPCRB AT4G01870		GO:0006790 sulfur compound metabolic process	P	6.55e-12	31/290 (10.7%)	558/30324 (1.8%)	SOT17 MYB28 AKN2 MYB34 NSP1 CYP79B3 UMAMIT12 GSTF11 SOT18 CYP79B2 MYB29 ROC1 CYP71A13 IPMI1 SUR1 CYP81F4 APR1 FMO GS-OX1 CYP79F1 CYP79F2 BGLU34 BCAT4 FMO GS-OX3 CYP83A1 MAM1 BAT5 IMD1 IMS2 CB5-C CYP81F3 MSRB5		GO:0006857 oligopeptide transport	P	5.91e-05	10/255 (3.9%)	112/30324 (0.4%)	PMT6 AT5G44910 AT1G51790 OPT6 YSL7 YSL1 AT1G51850 IOS1 AT3G46280 AT2G17740		GO:0002376 immune system process	P	6.31e-55	149/927 (16.1%)	1032/30324 (3.4%)	Hsp70-2 PNP-A AT3G09830 GSTF9 VSR6 LURP1 XBAT34 AT1G67800 JAZ10 RLK1 RLP41 MEK1 GRX480 OASC WRKY46 CYP79B3 PDF1.2 AT1G57630 AT4G10500 BON1 TCH3 ALD1 AT4G03450 CPK29 CYP79B2 AT5G17760 AT1G78410 AT3G47480 AT1G34420 CRCK1 JAZ1 MYB29 CRK37 CYP71A13 AGP5 AT5G24210 WRKY38 CRT3 GLIP1 YLS5 AT5G10760 AT5G43910 AT1G13470 CYP71A12 ARCK1 ILL6 GOX3 AR781 NUDT7 AT3G60450 AT4G39670 WRKY70 AT5G52740 AT1G19020 PB…
AT1G21400	AT1G16220		AT1G17345	AT1G08320			AT3G22234									GO:0042446 hormone biosynthetic process	P	7.47e-11	22/290 (7.6%)	280/30324 (0.9%)	SOT17 AKN2 AGP22 CYP79B3 SOT18 CYP79B2 AT1G77330 SUR1 GSTU20 AT4G29270 PGDH APR1 BAT1 AT1G13750 BCAT4 Prx37 FMO GS-OX3 CYP83A1 MAM1 RCI3 IMS2 CB5-C		GO:0015833 peptide transport	P	5.91e-05	10/255 (3.9%)	112/30324 (0.4%)	PMT6 AT5G44910 AT1G51790 OPT6 YSL7 YSL1 AT1G51850 IOS1 AT3G46280 AT2G17740		GO:0009697 salicylic acid biosynthetic process	P	1.72e-54	74/927 (8.0%)	210/30324 (0.7%)	Hsp70-2 AT3G09830 VSR6 LURP1 XBAT34 AT1G67800 MEK1 WRKY46 AT1G57630 AT4G10500 BON1 AT4G03450 CPK29 AT5G17760 AT1G78410 AT3G47480 AT1G34420 CRCK1 CRK37 CYP71A13 AT5G24210 WRKY38 CRT3 AT5G43910 AT1G13470 ARCK1 NUDT7 AT4G39670 WRKY70 PBS3 WRKY40 CHS1 AT4G38560 ASA1 ECS1 AIG2 AT3G01830 AT5G52760 VSR5 PUB24 AIG1 CRK7 AT3G13950 DMR6 PAD4 BGL2 WRKY54 TAT3 AT3G09020 EDS16 TSA1 EDS1 EDA39 SIB1 AOS PLA2A C…
AT1G21650	AT1G16400		AT1G17810	AT1G08450			AT3G22237									GO:0009850 auxin metabolic process	P	7.83e-11	17/290 (5.9%)	144/30324 (0.5%)	SOT17 AKN2 CYP79B3 SOT18 CYP79B2 SUR1 GSTU20 PGDH APR1 AT1G13750 BCAT4 Prx37 FMO GS-OX3 CYP83A1 MAM1 IMS2 CB5-C		GO:0051234 establishment of localization	P	9.40e-05	55/255 (21.6%)	3091/30324 (10.2%)	NRAMP3 PRX71 AT5G39580 PMT6 AT5G44910 FER4 AT1G02620 AT4G30670 AT5G61890 STP1 OBE1 AER MPK4 CMPG1 AT2G41190 BETA-TIP CDPK2 AT1G51790 NAS3 AT2G40420 AT4G22470 NAC047 PATL2 AT1G62510 AT3G59020 ABCG1 AT1G62480 EARLI1 AT4G15610 OPT6 CHX16 AT5G26010 OCT2 YSL7 YSL1 AT5G62290 FER1 AT1G51850 AT5G02160 IOS1 AAT1 AT3G46280 AT2G30930 KAT3 MPK11 VLN3 HMG1 BCB NTF2B ATPMEPCRB AT2G17740 DIC2 SPX4 FER ACS7		GO:0009696 salicylic acid metabolic process	P	1.57e-53	75/927 (8.1%)	223/30324 (0.7%)	Hsp70-2 AT3G09830 VSR6 LURP1 XBAT34 AT1G67800 MEK1 WRKY46 AT1G57630 AT4G10500 BON1 AT4G03450 CPK29 AT5G17760 AT1G78410 AT3G47480 AT1G34420 CRCK1 CRK37 CYP71A13 AT5G24210 WRKY38 CRT3 AT5G43910 AT1G13470 ARCK1 NUDT7 AT4G39670 WRKY70 PBS3 WRKY40 CHS1 AT4G38560 ASA1 ECS1 AIG2 AT3G01830 AT5G52760 VSR5 PUB24 AIG1 CRK7 AT3G13950 DMR6 PAD4 BGL2 WRKY54 TAT3 AT3G09020 EDS16 TSA1 EDS1 EDA39 SIB1 AOS PLA2A C…
AT1G21910	AT1G16410		AT1G18330	AT1G08990			AT3G29250		Cellular Component							GO:0030001 metal ion transport	P	1.37e-10	29/290 (10.0%)	542/30324 (1.8%)	IRT1 AGP22 AT4G15390 EXPA6 AT5G26280 AT1G77330 ZIP2 UGT72E2 AT4G34600 AT3G50300 CYP81F4 AT5G40510 AT5G10580 PRX25 BAT1 AT4G26010 CYP708A2 GLP9 AT5G17820 NRT1.5 AT5G37990 BAT5 AT5G23830 RCI3 AT5G06740 AT4G22212 GLP4 EDA21 AT3G01190		GO:0042886 amide transport	P	1.05e-04	10/255 (3.9%)	119/30324 (0.4%)	PMT6 AT5G44910 AT1G51790 OPT6 YSL7 YSL1 AT1G51850 IOS1 AT3G46280 AT2G17740		GO:0009620 response to fungus	P	3.11e-51	108/927 (11.7%)	560/30324 (1.8%)	RHL41 TI1 LURP1 XBAT34 PCC1 JAZ10 MEK1 GRX480 WRKY51 AT5G05600 AT4G03450 LOX2 AT1G78410 AT3G47480 JAZ1 MYB29 CYP71A13 MDHAR WRKY38 GLIP1 AT3G25930 OPR3 CCR2 AT1G13470 4CL2 ARCK1 ILL6 JAZ8 NUDT7 AT4G39670 TRX5 WRKY70 AT1G19020 PBS3 WRKY40 CHS1 JAZ7 ASA1 AIG2 BI1 OPCL1 AT3G16530 MYC2 JAZ6 LECRKA4.1 AT3G01830 AT5G52760 PARG2 PUB24 TIFY10B YLS9 AT3G13950 DMR6 DHAR1 DHS1 AOC3 BGLU18 PRXCB JAZ5 TIFY7 P…
AT1G22490	AT1G17140		AT1G19530	AT1G09176			AT3G44860		GO Term	Aspect	P-value	Sample frequency	Background frequency	Genes		GO:0044272 sulfur compound biosynthetic process	P	2.33e-10	27/290 (9.3%)	474/30324 (1.6%)	SOT17 MYB28 AKN2 MYB34 CYP79B3 UMAMIT12 GSTF11 SOT18 CYP79B2 MYB29 ROC1 CYP71A13 IPMI1 SUR1 APR1 FMO GS-OX1 CYP79F1 CYP79F2 BCAT4 FMO GS-OX3 CYP83A1 MAM1 BAT5 IMD1 IMS2 CB5-C MSRB5		GO:0051179 localization	P	1.33e-04	57/255 (22.4%)	3295/30324 (10.9%)	NRAMP3 PRX71 AT5G39580 PMT6 AT5G44910 FER4 AT1G02620 AT4G30670 AT5G61890 STP1 OBE1 AER MPK4 CMPG1 AT2G41190 BETA-TIP CDPK2 AT1G51790 NAS3 AT2G40420 AT4G22470 NAC047 PATL2 AT1G62510 AT3G59020 ABCG1 AT1G62480 EARLI1 AT4G15610 OPT6 CHX16 AT5G26010 OCT2 YSL7 YSL1 AT5G62290 FER1 AT1G51850 AT5G02160 IOS1 AAT1 AT3G46280 PAP85 AT2G30930 KAT3 MPK11 VLN3 HMG1 BCB AGL16 NTF2B ATPMEPCRB AT2G17740 DIC2 SPX4 F…		GO:0051716 cellular response to stimulus	P	5.19e-51	246/927 (26.5%)	2811/30324 (9.3%)	F6'H1 FLS5 RHL41 PHT1;2 SAL1 BHLH100 Hsp70-2 PHT1;1 AT3G12040 PNP-A AT3G09830 RLP12 VSR6 IRT1 LURP1 PGSIP5 AT1G06620 XBAT34 AT1G67800 JAZ10 UGT74B1 AGP22 RLK1 RLP41 MYB34 MEK1 GRX480 WRKY51 TGA10 RLP53 OASC CYP79B3 RLP50 AT5G05600 AT1G57630 BON1 RLP25 AT3G03670 WRKY9 TCH3 ALD1 AT4G03450 BTS CYP79B2 AT3G54150 ACO1 TIP4;1 PBP1 AT1G78410 AT3G47480 AT1G34420 AT3G22570 JAZ1 MYB29 CRK37 CYP71A13 MDHAR …
AT1G25560	AT1G17745		AT1G19540	AT1G09932			AT3G54580		GO:0009505 plant-type cell wall	C	9.55e-03	10/185 (5.4%)	275/30324 (0.9%)	XTH17 XTH24 PHI-1 ATBETAFRUCT4 EXLA1 RALFL33 AT1G44130 AT2G45220 PAP85 FLA13		GO:0010817 regulation of hormone levels	P	1.58e-09	26/290 (9.0%)	474/30324 (1.6%)	OPT3 SOT17 AKN2 PIN1 AGP22 CYP79B3 ICR1 SOT18 CYP79B2 AT1G77330 SUR1 GSTU20 AT4G29270 PGDH APR1 BAT1 AT1G13750 BCAT4 Prx37 FMO GS-OX3 CYP83A1 TT4 MAM1 RCI3 IMS2 CB5-C		GO:0044712 single-organism catabolic process	P	1.86e-04	20/255 (7.8%)	580/30324 (1.9%)	AT5G01720 PMT6 AER AT2G41380 AT5G16980 THA1 BCAT-2 AT4G15610 ABCG15 IOS1 AAT1 MPL1 ASN1 GSTU24 IVD MCCB AT4G33150 CSD2 AT4G01870 MCCA		GO:0000041 transition metal ion transport	P	1.02e-50	74/927 (8.0%)	233/30324 (0.8%)	FLS5 IRT1 PGSIP5 AGP22 AT4G15390 WRKY9 AT5G60530 AT5G26280 AT3G22570 AT3G25930 ENDO5 AT2G18980 PP2-A3 CYP81F4 TRI AT2G21045 GOX3 FRU AT5G43520 AT2G28960 CYP706A7 AT3G47040 LOG7 NRT1.5 IREG2 AT5G23830 RCI3 MYB68 GLP4 AT3G01190 AT4G26470 AT2G35380 AT2G39110 MLP-300B AT1G22440 DOX1 PP2-A8 AT4G20390 AT1G77330 ZIP2 AT2G03200 SBT4.12 MTPA2 EDA4 SULTR1;2 AT3G15240 CYP86A1 UGT72E2 AT2G21550 CYP705A25 AT3…
AT1G27730	AT1G18590		AT1G21400	AT1G10370			AT3G62680									GO:0034754 cellular hormone metabolic process	P	1.64e-09	17/290 (5.9%)	173/30324 (0.6%)	SOT17 AKN2 CYP79B3 SOT18 CYP79B2 SUR1 GSTU20 PGDH APR1 AT1G13750 BCAT4 Prx37 FMO GS-OX3 CYP83A1 MAM1 IMS2 CB5-C		GO:0006950 response to stress	P	8.79e-04	63/255 (24.7%)	4028/30324 (13.3%)	NRAMP3 PRX71 EPR1 AT5G39580 AT5G44910 FER4 AT4G30670 AT5G61890 STP1 OBE1 AER MPK4 GLYI7 CMPG1 PHI-1 AT1G51790 CP29 MEE14 AT5G16980 DIN4 COR27 AT1G21400 P5CS2 WRKY22 DREB26 AT1G62480 TCH4 HIS1-3 EARLI1 AT5G26010 AT1G22190 FER1 LCL1 IOS1 AAT1 SEN1 LOL1 MPL1 AT3G46280 ADH1 PAP85 ASN1 AT2G30930 GSTU24 RbcX1 MPK11 PCK1 FAD5 HMG1 MCCB AtLEA4-1 AT1G73120 BCB LEA18 EBP CSD2 AT3G20300 NTF2B ATPMEPCRB AT2G…		GO:0042537 benzene-containing compound metabolic process	P	2.57e-50	77/927 (8.3%)	260/30324 (0.9%)	Hsp70-2 AT3G09830 VSR6 LURP1 XBAT34 AT1G67800 MEK1 WRKY46 AT1G57630 AT4G10500 BON1 AT4G03450 CPK29 AT5G17760 AT1G78410 AT3G47480 AT1G34420 CRCK1 CRK37 CYP71A13 AT5G24210 WRKY38 CRT3 AT5G43910 AT1G13470 ARCK1 NUDT7 AT4G39670 WRKY70 PBS3 WRKY40 CHS1 AT4G38560 AT4G22530 ASA1 ECS1 AIG2 AT3G01830 AT5G52760 VSR5 PUB24 FACT AIG1 CRK7 AT3G13950 DMR6 PAD4 BGL2 WRKY54 TAT3 AT3G09020 EDS16 TSA1 EDS1 EDA39 S…
AT1G35140	AT1G18970		AT1G21670	AT1G11050			AT4G12545									GO:0042445 hormone metabolic process	P	2.06e-09	22/290 (7.6%)	330/30324 (1.1%)	SOT17 AKN2 AGP22 CYP79B3 SOT18 CYP79B2 AT1G77330 SUR1 GSTU20 AT4G29270 PGDH APR1 BAT1 AT1G13750 BCAT4 Prx37 FMO GS-OX3 CYP83A1 MAM1 RCI3 IMS2 CB5-C		GO:0044699 single-organism process	P	9.84e-04	113/255 (44.3%)	9050/30324 (29.8%)	NRAMP3 VLN5 PRX71 AT5G39580 PMT6 AT5G44910 FER4 AT1G02620 XTH17 STR18 AT4G30670 AT5G61890 STP1 OBE1 AER MPK4 SPL3 CMPG1 AT2G41190 XTH24 ARGOS SRF6 CDPK2 AT5G14890 EXLA2 AT1G51790 MEE14 NAS3 ATL8 AT2G40420 AT4G22470 NAC047 DIN4 AT1G62510 ATCSLB05 AT1G21400 AT3G59020 P5CS2 WRKY22 ABCG1 SOM DREB26 RTFL21 AT3G54510 AT1G62480 EXLA1 TCH4 PI NOP10 HIS1-3 EARLI1 AT4G15610 OPT6 EMB2016 AT4G16460 CHX16 AT5…		GO:0009753 response to jasmonic acid stimulus	P	2.86e-50	100/927 (10.8%)	482/30324 (1.6%)	RHL41 LURP1 AT1G06620 XBAT34 JAZ10 RLK1 MYB34 MEK1 GRX480 WRKY51 AT1G61890 AT5G05600 PDF1.2 AT1G57630 LOX2 PBP1 AT1G78410 AT3G47480 JAZ1 MYB29 CYP71A13 MDHAR WRKY38 VSP1 OPR3 ILL6 JAZ8 AR781 RAX2 NUDT7 AT4G39670 WRKY70 PBS3 WRKY40 JAZ7 ASA1 AIG2 CORI3 BI1 TT4 OPCL1 MYC2 JAZ6 LECRKA4.1 AT3G01830 AT5G52760 PUB24 TIFY10B ST2A RGLG3 YLS9 DMR6 DHAR1 DHS1 AOC3 LDOX JAZ5 TIFY7 PAD4 BGL2 WRKY54 TAT3 AT3G…
AT1G35670	AT1G19320		AT1G21910	AT1G11330			AT4G12550		Molecular Function							GO:0009267 cellular response to starvation	P	3.96e-09	22/290 (7.6%)	341/30324 (1.1%)	PHO1;H1 PS2 MYB28 IRT1 AGP22 MYB34 SPX1 MYB29 AT1G77330 ZIP2 ATSDI1 AT5G40510 AT5G10580 BAT1 AT4G26010 CYP708A2 AT5G17820 NRT1.5 BGLU21 RCI3 GLP4 AT3G01190		GO:0009719 response to endogenous stimulus	P	1.93e-03	37/255 (14.5%)	1879/30324 (6.2%)	PRX71 EPR1 MPK4 AT5G66650 SPL3 CMPG1 XTH24 ARGOS CDPK2 AT1G51790 P5CS2 WRKY22 DREB26 AT3G54510 AT1G17345 TCH4 EARLI1 AT1G77640 M17 LCL1 IOS1 SEN1 AT3G46280 EXO DOG1 MPK11 AT5G03310 BCB LEA18 EBP AT3G20300 ATPMEPCRB GRP5 AT2G17740 AT4G01870 MPK12 DIC2		GO:1901698 response to nitrogen compound	P	1.10e-49	125/927 (13.5%)	792/30324 (2.6%)	FLS5 RHL41 GSTF10 RLP12 IRT1 LURP1 PGSIP5 XBAT34 AGP22 MEK1 WRKY46 AT1G61890 WRKY9 TCH3 ACO1 AT4G30060 AT1G78410 AT3G47480 AT3G22570 JAZ1 CYP71A13 WRKY38 AT3G25930 ENDO5 AT2G18980 PP2-A3 CCR2 TRI AT2G21045 AR781 AT5G07080 NUDT7 AT4G39670 FRU WRKY70 AT5G44380 MKK9 AT1G19020 PBS3 AT2G28960 WRKY40 AT4G22530 CYP706A7 JAZ7 AT3G47040 LOG7 NRT1.5 ASA1 IREG2 NRT1.8 AIG2 RCI3 OPCL1 AT3G16530 MYC2 LECRKA4.…
AT1G43670	AT1G19670		AT1G22190	AT1G11460			AT4G30650		GO Term	Aspect	P-value	Sample frequency	Background frequency	Genes		GO:0042594 response to starvation	P	6.26e-09	22/290 (7.6%)	349/30324 (1.2%)	PHO1;H1 PS2 MYB28 IRT1 AGP22 MYB34 SPX1 MYB29 AT1G77330 ZIP2 ATSDI1 AT5G40510 AT5G10580 BAT1 AT4G26010 CYP708A2 AT5G17820 NRT1.5 BGLU21 RCI3 GLP4 AT3G01190		GO:0071702 organic substance transport	P	2.93e-03	34/255 (13.3%)	1678/30324 (5.5%)	PRX71 AT5G39580 PMT6 AT5G44910 AT1G02620 AT5G61890 STP1 AER MPK4 CMPG1 AT2G41190 AT1G51790 AT2G40420 AT4G22470 NAC047 AT1G62510 AT3G59020 ABCG1 EARLI1 AT4G15610 OPT6 YSL7 YSL1 AT5G62290 AT1G51850 IOS1 AAT1 AT3G46280 AT2G30930 MPK11 NTF2B ATPMEPCRB AT2G17740 ACS7		GO:0043436 oxoacid metabolic process	P	1.36e-48	188/927 (20.3%)	1794/30324 (5.9%)	RHL41 SAL1 SOT17 Hsp70-2 AT3G09830 GSTF10 GSTF9 VSR6 LURP1 XBAT34 FUM2 AT1G67800 JAZ10 UGT74B1 MYB34 MEK1 GRX480 CYP702A2 OASC WRKY46 CYP79B3 AT1G61890 AT5G05600 MS2 GGP1 AT1G57630 AT4G10500 BON1 ADAP AT4G03450 SOT18 CPK29 CYP79B2 AT5G17760 LOX2 AT1G78410 AT3G47480 AT1G34420 CRCK1 JAZ1 CRK37 CYP71A13 MDHAR AT5G24210 SUR1 WRKY38 CRT3 YLS5 GSTU20 OPR3 AT5G43910 AT1G13470 ARCK1 CYP81F4 ILL6 JAZ8 PIA…
AT1G43675	AT1G19960		AT1G22490	AT1G11572			AT4G34150		GO:0016798 hydrolase activity, acting on glycosyl bonds	F	1.79e-03	13/185 (7.0%)	408/30324 (1.3%)	KOR2 XTH17 XTH24 ATBETAFRUCT4 XTH15 BGAL4 XTR6 TCH4 SIP2 XTH33 XTH18 DIN2 XTH25		GO:0031669 cellular response to nutrient levels	P	8.76e-09	22/290 (7.6%)	355/30324 (1.2%)	PHO1;H1 PS2 MYB28 IRT1 AGP22 MYB34 SPX1 MYB29 AT1G77330 ZIP2 ATSDI1 AT5G40510 AT5G10580 BAT1 AT4G26010 CYP708A2 AT5G17820 NRT1.5 BGLU21 RCI3 GLP4 AT3G01190		GO:0009743 response to carbohydrate stimulus	P	3.34e-03	15/255 (5.9%)	408/30324 (1.3%)	ATL8 AT2G40420 THA1 DIN4 AT1G21400 BCAT-2 AT4G37220 SEN1 ASN1 DOG1 IVD AT4G33150 DIN2 CSD2 MCCA		GO:0006082 organic acid metabolic process	P	1.48e-48	188/927 (20.3%)	1795/30324 (5.9%)	RHL41 SAL1 SOT17 Hsp70-2 AT3G09830 GSTF10 GSTF9 VSR6 LURP1 XBAT34 FUM2 AT1G67800 JAZ10 UGT74B1 MYB34 MEK1 GRX480 CYP702A2 OASC WRKY46 CYP79B3 AT1G61890 AT5G05600 MS2 GGP1 AT1G57630 AT4G10500 BON1 ADAP AT4G03450 SOT18 CPK29 CYP79B2 AT5G17760 LOX2 AT1G78410 AT3G47480 AT1G34420 CRCK1 JAZ1 CRK37 CYP71A13 MDHAR AT5G24210 SUR1 WRKY38 CRT3 YLS5 GSTU20 OPR3 AT5G43910 AT1G13470 ARCK1 CYP81F4 ILL6 JAZ8 PIA…
AT1G44130	AT1G22065		AT1G22530	AT1G11580			AT5G20240									GO:0031668 cellular response to extracellular stimulus	P	9.15e-09	23/290 (7.9%)	393/30324 (1.3%)	PHO1;H1 PS2 MYB28 IRT1 AGP22 MYB34 SPX1 MYB29 AT1G77330 SUR1 ZIP2 ATSDI1 AT5G40510 AT5G10580 BAT1 AT4G26010 CYP708A2 AT5G17820 NRT1.5 BGLU21 RCI3 GLP4 AT3G01190		GO:0043617 cellular response to sucrose starvation	P	3.49e-03	3/255 (1.2%)	4/30324 (0.0%)	DIN4 AT1G21400 ASN1		GO:0033554 cellular response to stress	P	1.90e-48	169/927 (18.2%)	1474/30324 (4.9%)	F6'H1 FLS5 RHL41 PHT1;2 BHLH100 Hsp70-2 PHT1;1 AT3G12040 PNP-A AT3G09830 VSR6 IRT1 LURP1 PGSIP5 XBAT34 UGT74B1 AGP22 RLK1 RLP41 MYB34 MEK1 GRX480 TGA10 OASC CYP79B3 AT1G57630 BON1 AT3G03670 WRKY9 TCH3 BTS CYP79B2 ACO1 AT1G78410 AT3G47480 AT3G22570 JAZ1 MYB29 CRK37 CYP71A13 MDHAR WRKY38 CRT3 YLS5 AT3G25930 bHLH38 ENDO5 AT2G18980 PP2-A3 AT5G10760 ELIP1 TRI AT2G21045 AR781 NUDT7 AT3G60450 MIR398B AT…
AT1G50040	AT1G23110		AT1G27970	AT1G11670			AT5G23020									GO:0071496 cellular response to external stimulus	P	9.64e-09	23/290 (7.9%)	394/30324 (1.3%)	PHO1;H1 PS2 MYB28 IRT1 AGP22 MYB34 SPX1 MYB29 AT1G77330 SUR1 ZIP2 ATSDI1 AT5G40510 AT5G10580 BAT1 AT4G26010 CYP708A2 AT5G17820 NRT1.5 BGLU21 RCI3 GLP4 AT3G01190		GO:0014070 response to organic cyclic compound	P	6.37e-03	22/255 (8.6%)	860/30324 (2.8%)	PRX71 AER MPK4 SPL3 AT2G41380 XTH24 AT5G16980 DREB26 TCH4 EARLI1 AT4G15610 AT1G77640 LCL1 AAT1 ADH1 GSTU24 EXO MPK11 ATPMEPCRB GRP5 AT4G01870 MPK12		GO:0007154 cell communication	P	2.86e-48	203/927 (21.9%)	2073/30324 (6.8%)	FLS5 RHL41 PHT1;2 SAL1 BHLH100 Hsp70-2 PHT1;1 RLP12 IRT1 LURP1 PGSIP5 AT1G06620 XBAT34 AT1G67800 JAZ10 AGP22 RLK1 RLP41 MYB34 MEK1 GRX480 WRKY51 TGA10 RLP53 RLP50 AT5G05600 AT1G57630 BON1 RLP25 WRKY9 TCH3 ALD1 AT4G03450 BTS AT3G54150 ACO1 TIP4;1 PBP1 AT1G78410 AT3G47480 AT1G34420 AT3G22570 JAZ1 MYB29 CYP71A13 MDHAR SUR1 WRKY38 CRT3 GLIP1 AT3G25930 bHLH38 ENDO5 AT2G18980 OPR3 PP2-A3 AT5G10760 AT1G…
AT1G52200	AT1G23720		AT1G29080	AT1G11840			AT5G35375									GO:0010106 cellular response to iron ion starvation	P	1.02e-08	14/290 (4.8%)	116/30324 (0.4%)	IRT1 AGP22 AT1G77330 ZIP2 AT5G40510 AT5G10580 BAT1 AT4G26010 CYP708A2 AT5G17820 NRT1.5 RCI3 GLP4 AT3G01190		GO:0006552 leucine catabolic process	P	8.67e-03	3/255 (1.2%)	5/30324 (0.0%)	IVD MCCB MCCA		GO:0019752 carboxylic acid metabolic process	P	3.55e-47	185/927 (20.0%)	1780/30324 (5.9%)	RHL41 SAL1 SOT17 Hsp70-2 AT3G09830 GSTF10 GSTF9 VSR6 LURP1 XBAT34 FUM2 AT1G67800 JAZ10 UGT74B1 MYB34 MEK1 GRX480 CYP702A2 OASC WRKY46 CYP79B3 AT1G61890 AT5G05600 MS2 GGP1 AT1G57630 AT4G10500 BON1 ADAP AT4G03450 SOT18 CPK29 CYP79B2 AT5G17760 LOX2 AT1G78410 AT3G47480 AT1G34420 CRCK1 JAZ1 CRK37 CYP71A13 MDHAR AT5G24210 SUR1 WRKY38 CRT3 YLS5 GSTU20 OPR3 AT5G43910 AT1G13470 ARCK1 ILL6 JAZ8 PIA1 AT4G23…
AT1G53560	AT1G24575		AT1G29090	AT1G12030			AT5G35935									GO:0006950 response to stress	P	1.71e-08	82/290 (28.3%)	4028/30324 (13.3%)	F6'H1 BGLU22 PHO1;H1 SOT17 PS2 MYB28 AKN2 ANNAT4 SERK1 IRT1 AT2G21560 AT1G06620 FUM2 AGP22 LCR67 MYB34 RCI2B CYP79B3 DRS1 AT1G64370 PR-1-LIKE EXPA6 BGLU35 GSTF11 SPX1 CPK29 CYP82C2 CYP79B2 MYB29 CYP71A13 NAS2 AT1G77330 SUR1 ZIP2 GLIP1 AT2G38390 BGLU36 AT1G26410 ATSDI1 AT1G13470 NLM1 4CL2 GEA6 CYP71A12 CLH1 PGDH AT5G40510 LTL1 GolS4 AT5G10580 BAT1 PBS3 AT4G26010 AT1G13750 CYP708A2 NUDT6 EM1 GLP9 B…									GO:0044710 single-organism metabolic process	P	9.79e-47	282/927 (30.4%)	3733/30324 (12.3%)	F6'H1 FLS5 RHL41 AT2G38240 4CL5 SAL1 SOT17 Hsp70-2 PNP-A AT1G77530 AT3G09830 GSTF10 GSTU4 GSTF9 ESB1 VSR6 LURP1 XBAT34 GSTU9 FUM2 APK AT1G67800 JAZ10 UGT74B1 AGP22 MYB34 MEK1 GRX480 CYP702A2 NSP1 GXMT1 OASC WRKY46 GSTU21 CYP79B3 AT1G61890 AT5G05600 MS2 GGP1 AT1G57630 AT4G10500 G-TMT BON1 GSTF6 ADAP AT4G03450 SOT18 CPK29 PRX72 CYP79B2 AT5G17760 LOX2 AT1G78410 AT3G47480 AT1G34420 CRCK1 AT3G22570 JA…
AT1G59930	AT1G26390		AT1G30720	AT1G12560			ATCG00020									GO:0006826 iron ion transport	P	1.82e-08	14/290 (4.8%)	121/30324 (0.4%)	IRT1 AGP22 AT1G77330 ZIP2 AT5G40510 AT5G10580 BAT1 AT4G26010 CYP708A2 AT5G17820 NRT1.5 RCI3 GLP4 AT3G01190									GO:0009617 response to bacterium	P	8.85e-45	105/927 (11.3%)	610/30324 (2.0%)	CRK4 SOT17 Hsp70-2 GSTF10 GSTF9 RLP12 IRT1 LURP1 XBAT34 PCC1 UGT74B1 RLK1 MEK1 GRX480 WRKY51 CYP79B3 AT1G57630 GSTF6 ALD1 AT4G03450 CYP79B2 LOX2 AT1G78410 AT3G47480 JAZ1 MYB29 CYP71A13 AGP5 AT5G24210 SUR1 WRKY38 CRT3 GLIP1 YLS5 FRO2 PP2-A3 AT1G13470 CYP71A12 ARCK1 GOX3 AT4G23670 NUDT7 MIR398B WRKY70 PBS3 WRKY40 CHS1 ASA1 Prx37 ECS1 AIG2 CB5-C CYP83B1 LECRKA4.1 AT3G01830 AT5G52760 PUB24 ACD6 AKN2 …
AT1G61667	AT1G26410		AT1G32540	AT1G13280			ATCG00350									GO:0031667 response to nutrient levels	P	2.19e-08	22/290 (7.6%)	372/30324 (1.2%)	PHO1;H1 PS2 MYB28 IRT1 AGP22 MYB34 SPX1 MYB29 AT1G77330 ZIP2 ATSDI1 AT5G40510 AT5G10580 BAT1 AT4G26010 CYP708A2 AT5G17820 NRT1.5 BGLU21 RCI3 GLP4 AT3G01190		Cellular Component							GO:0042742 defense response to bacterium	P	6.37e-43	86/927 (9.3%)	413/30324 (1.4%)	CRK4 SOT17 GSTF10 GSTF9 LURP1 XBAT34 UGT74B1 MEK1 GRX480 WRKY51 CYP79B3 GSTF6 ALD1 AT4G03450 CYP79B2 AT1G78410 AT3G47480 JAZ1 MYB29 CYP71A13 SUR1 WRKY38 CRT3 GLIP1 YLS5 AT1G13470 CYP71A12 ARCK1 GOX3 AT4G23670 NUDT7 MIR398B WRKY70 PBS3 WRKY40 CHS1 ASA1 Prx37 ECS1 AIG2 CB5-C CYP83B1 LECRKA4.1 AT3G01830 AT5G52760 PUB24 ACD6 AKN2 AT2G04400 RGLG3 YLS9 AT3G13950 DMR6 PRXCB PAD4 BGL2 WRKY54 DOX1 AT3G090…
AT1G62480	AT1G27030		AT1G32560	AT1G13340			ATCG00410									GO:0009991 response to extracellular stimulus	P	2.26e-08	23/290 (7.9%)	411/30324 (1.4%)	PHO1;H1 PS2 MYB28 IRT1 AGP22 MYB34 SPX1 MYB29 AT1G77330 SUR1 ZIP2 ATSDI1 AT5G40510 AT5G10580 BAT1 AT4G26010 CYP708A2 AT5G17820 NRT1.5 BGLU21 RCI3 GLP4 AT3G01190		GO Term	Aspect	P-value	Sample frequency	Background frequency	Genes		GO:0071395 cellular response to jasmonic acid stimulus	P	8.27e-41	72/927 (7.8%)	292/30324 (1.0%)	LURP1 AT1G06620 XBAT34 JAZ10 RLK1 MEK1 GRX480 WRKY51 AT5G05600 AT1G57630 AT1G78410 AT3G47480 JAZ1 CYP71A13 MDHAR WRKY38 OPR3 JAZ8 AR781 NUDT7 AT4G39670 WRKY70 PBS3 WRKY40 JAZ7 ASA1 AIG2 BI1 MYC2 JAZ6 LECRKA4.1 AT3G01830 AT5G52760 PUB24 TIFY10B ST2A RGLG3 YLS9 DMR6 JAZ5 TIFY7 PAD4 BGL2 WRKY54 TAT3 AT3G09020 EDS16 TSA1 ERF2 EDS1 EDA39 AOS AT2G34810 PLA2A AT1G74360 CYP94C1 PGIP2 ERF13 CLH1 RING1 CBP…
AT1G62510	AT1G30870		AT1G33760	AT1G13470			ATCG00590									GO:0006811 ion transport	P	2.38e-08	38/290 (13.1%)	1122/30324 (3.7%)	PHO1;H1 IRT1 AGP22 GHR1 AT4G15390 EXPA6 SPX1 AT5G26280 AT1G77330 ZIP2 UGT72E2 LAX2 AT4G34600 AT3G62040 NLM1 AT3G50300 CYP81F4 AT5G40510 AT5G10580 PRX25 BAT1 GDU1 AT4G26010 CYP708A2 GLP9 AT5G17820 NRT1.5 AT2G43620 AT5G37990 BAT5 AT5G23830 RCI3 AT5G06740 AT4G22212 GLP4 EDA21 GSTF14 AT3G01190		GO:0009505 plant-type cell wall	C	6.27e-03	12/255 (4.7%)	275/30324 (0.9%)	XTH17 XTH24 PHI-1 AT1G21670 EXLA1 AT1G44130 EARLI1 AT4G16563 PAP85 EXO GRP5 FLA13		GO:0009867 jasmonic acid mediated signaling pathway	P	8.27e-41	72/927 (7.8%)	292/30324 (1.0%)	LURP1 AT1G06620 XBAT34 JAZ10 RLK1 MEK1 GRX480 WRKY51 AT5G05600 AT1G57630 AT1G78410 AT3G47480 JAZ1 CYP71A13 MDHAR WRKY38 OPR3 JAZ8 AR781 NUDT7 AT4G39670 WRKY70 PBS3 WRKY40 JAZ7 ASA1 AIG2 BI1 MYC2 JAZ6 LECRKA4.1 AT3G01830 AT5G52760 PUB24 TIFY10B ST2A RGLG3 YLS9 DMR6 JAZ5 TIFY7 PAD4 BGL2 WRKY54 TAT3 AT3G09020 EDS16 TSA1 ERF2 EDS1 EDA39 AOS AT2G34810 PLA2A AT1G74360 CYP94C1 PGIP2 ERF13 CLH1 RING1 CBP…
AT1G65310	AT1G31320		AT1G35140	AT1G13480			ATCG00870									GO:0006812 cation transport	P	3.65e-08	31/290 (10.7%)	776/30324 (2.6%)	IRT1 AGP22 AT4G15390 EXPA6 AT5G26280 AT1G77330 ZIP2 UGT72E2 AT4G34600 AT3G50300 CYP81F4 AT5G40510 AT5G10580 PRX25 BAT1 GDU1 AT4G26010 CYP708A2 GLP9 AT5G17820 NRT1.5 AT2G43620 AT5G37990 BAT5 AT5G23830 RCI3 AT5G06740 AT4G22212 GLP4 EDA21 AT3G01190									GO:0010033 response to organic substance	P	4.13e-40	226/927 (24.4%)	2805/30324 (9.3%)	F6'H1 FLS5 RHL41 AT2G38240 CRK4 SAL1 Hsp70-2 ANNAT4 GSTF10 GSTU4 RLP12 VSR6 AIR1 IRT1 LURP1 AT1G06620 XBAT34 GSTU9 AT1G67800 JAZ10 RLK1 EIR1 MYB34 MEK1 GRX480 WRKY51 TGA10 WRKY46 GSTU21 AT1G61890 AT5G05600 PDF1.2 AT1G57630 BON1 TCH3 ADAP ALD1 AT4G03450 GPK1 AT3G54150 ACO1 TIP4;1 LOX2 PBP1 AT1G78410 AT3G47480 AT1G34420 MLP328 CRCK1 JAZ1 MYB29 CYP71A13 MDHAR AT5G24210 WRKY38 GLIP1 AT1G43910 YLS5 AT…
AT1G65610	AT1G32450		AT1G35670	AT1G13750			ATCG00920									GO:1901137 carbohydrate derivative biosynthetic process	P	3.83e-08	29/290 (10.0%)	682/30324 (2.2%)	AT4G04940 PHO1;H1 SOT17 PS2 MYB28 AKN2 AT1G79470 MYB34 CYP79B3 UMAMIT12 GSTF11 SOT18 SPX1 CYP79B2 MYB29 IPMI1 SUR1 APR1 FMO GS-OX1 CYP79F1 CYP79F2 BCAT4 FMO GS-OX3 CYP83A1 MAM1 BAT5 IMD1 IMS2 CB5-C									GO:0031347 regulation of defense response	P	7.77e-38	92/927 (9.9%)	549/30324 (1.8%)	AT3G09830 GSTF9 LURP1 XBAT34 AT1G67800 JAZ10 RLK1 MEK1 GRX480 CYP79B3 AT1G57630 BON1 TCH3 AT4G03450 AT1G78410 AT3G47480 AT1G34420 JAZ1 CYP71A13 WRKY38 CRT3 GLIP1 YLS5 AT1G13470 ARCK1 ILL6 GOX3 AR781 NUDT7 AT4G39670 WRKY70 AT1G19020 PBS3 WRKY40 CHS1 AT1G74440 ASA1 AIG2 BI1 AT3G19370 MYC2 LECRKA4.1 AT3G01830 AT5G52760 PUB24 AT5G25930 TIFY10B AIG1 YLS9 AT3G13950 DMR6 AOC3 PRXCB AT1G64370 PAD4 BGL2 W…
AT1G66160	AT1G34065		AT1G36060	AT1G14080			ATCG01050									GO:0050896 response to stimulus	P	3.89e-08	113/290 (39.0%)	6619/30324 (21.8%)	CRA1 F6'H1 OPT3 BGLU22 PHO1;H1 SOT17 PS2 AT5G67200 MYB28 AKN2 ANNAT4 SERK1 KAT2 IRT1 PIN1 AT2G21560 AT1G06620 PCC1 FUM2 AGP22 LCR67 MYB34 ATK5 NSP1 RCI2B CYP79B3 DRS1 GHR1 AT1G64370 PR-1-LIKE EXPA6 BGLU35 GSTF11 SPX1 CPK29 CYP82C2 CYP79B2 MLP328 MYB29 ROC1 CYP71A13 NAS2 AT1G77330 GSTU10 SUR1 ZIP2 GLIP1 GSTU20 FRO2 GSTF12 TAAC AT2G38390 UGT72E2 LAX2 AT3G62040 BGLU36 AT1G26410 AT1G53070 ATSDI1 AT1G…									GO:0044281 small molecule metabolic process	P	4.45e-37	211/927 (22.8%)	2614/30324 (8.6%)	RHL41 SAL1 SOT17 Hsp70-2 AT3G09830 GSTF10 GSTF9 VSR6 LURP1 XBAT34 FUM2 AT1G67800 JAZ10 UGT74B1 AGP22 MYB34 MEK1 GRX480 CYP702A2 OASC WRKY46 CYP79B3 AT1G61890 AT5G05600 MS2 GGP1 AT1G57630 AT4G10500 G-TMT BON1 ADAP AT4G03450 SOT18 CPK29 CYP79B2 AT5G17760 LOX2 AT1G78410 AT3G47480 AT1G34420 CRCK1 AT3G22570 JAZ1 CRK37 CYP71A13 MDHAR AT5G24210 SUR1 WRKY38 CRT3 YLS5 GSTU20 ENDO5 OPR3 AT4G24340 AT5G43910…
AT1G67265	AT1G35250		AT1G42430	AT1G14120			ATCG01070									GO:0044765 single-organism transport	P	4.20e-08	63/290 (21.7%)	2711/30324 (8.9%)	AT4G04940 OPT3 PHO1;H1 IRT1 PIN1 AT2G21560 AT1G79470 SESA5 AGP22 GHR1 AT4G15390 AT3G52170 AT1G64370 ICR1 EXPA6 SPX1 AT5G26280 AT4G12520 CYP71A13 NAS2 AT1G77330 ZIP2 FRO2 AT3G58550 UGT72E2 LAX2 AT4G34600 AT3G62040 NLM1 AT3G50300 CLH1 CYP81F4 PGDH AT5G40510 AT3G45680 AT5G10580 PRX25 BAT1 AT5G01870 GDU1 PBS3 AT4G26010 CYP708A2 NUDT6 GLP9 AT5G17820 NRT1.5 SAMC2 NAS4 AT2G43620 TT4 AT5G37990 PTR4 BAT5 …									GO:0050832 defense response to fungus	P	5.49e-37	77/927 (8.3%)	383/30324 (1.3%)	TI1 LURP1 XBAT34 MEK1 GRX480 WRKY51 AT4G03450 AT1G78410 AT3G47480 JAZ1 MYB29 CYP71A13 WRKY38 GLIP1 CCR2 AT1G13470 ARCK1 NUDT7 AT4G39670 TRX5 WRKY70 AT1G19020 PBS3 WRKY40 CHS1 ASA1 AIG2 BI1 AT3G16530 LECRKA4.1 AT3G01830 AT5G52760 PARG2 PUB24 YLS9 AT3G13950 DMR6 AOC3 BGLU18 PRXCB PAD4 BGL2 WRKY54 LTI30 AT3G09020 EDS16 TSA1 PR4 EDS1 EDA39 AT5G38900 SIB1 AOS AT4G30650 TSA1 PRXCA PLA2A AT1G74360 AT3G1…
AT1G69760	AT1G45201		AT1G43675	AT1G14160			ATCG01080									GO:0015698 inorganic anion transport	P	6.07e-08	19/290 (6.6%)	282/30324 (0.9%)	PHO1;H1 IRT1 AGP22 SPX1 AT1G77330 ZIP2 AT3G62040 NLM1 AT5G40510 AT5G10580 BAT1 AT4G26010 CYP708A2 AT5G17820 NRT1.5 RCI3 GLP4 GSTF14 AT3G01190									GO:0080134 regulation of response to stress	P	6.75e-37	93/927 (10.0%)	576/30324 (1.9%)	AT3G09830 GSTF9 LURP1 XBAT34 AT1G67800 JAZ10 RLK1 MEK1 GRX480 CYP79B3 AT1G57630 BON1 TCH3 AT4G03450 AT1G78410 AT3G47480 AT1G34420 JAZ1 CYP71A13 WRKY38 CRT3 GLIP1 YLS5 AT1G13470 ARCK1 ILL6 GOX3 AR781 NUDT7 AT4G39670 WRKY70 AT1G19020 PBS3 WRKY40 CHS1 AT1G74440 ASA1 AIG2 BI1 AT3G19370 MYC2 LECRKA4.1 AT3G01830 AT5G52760 PUB24 AT5G25930 TIFY10B AIG1 YLS9 AT3G13950 DMR6 AOC3 PRXCB AT1G64370 PAD4 BGL2 W…
AT1G72060	AT1G47600		AT1G44130	AT1G14250			ATCG01120									GO:0072330 monocarboxylic acid biosynthetic process	P	1.39e-07	26/290 (9.0%)	580/30324 (1.9%)	SOT17 AKN2 CYP79B3 SOT18 CPK29 AT5G38020 CYP79B2 CYP71A13 NAS2 SUR1 GSTU20 AT1G13470 PGDH APR1 PBS3 AT1G13750 NUDT6 BCAT4 NAS4 Prx37 FMO GS-OX3 CYP83A1 MAM1 IMS2 CB5-C PR5									GO:1901617 organic hydroxy compound biosynthetic process	P	9.07e-37	93/927 (10.0%)	578/30324 (1.9%)	Hsp70-2 AT3G09830 VSR6 LURP1 XBAT34 AT1G67800 AGP22 MEK1 WRKY46 AT1G57630 AT4G10500 BON1 AT4G03450 CPK29 AT5G17760 AT1G78410 AT3G47480 AT1G34420 CRCK1 AT3G22570 CRK37 CYP71A13 AT5G24210 WRKY38 CRT3 ENDO5 AT5G43910 AT4G29270 AT1G13470 ARCK1 NUDT7 AT4G39670 WRKY70 PBS3 AT1G06000 WRKY40 CHS1 AT4G38560 ASA1 ECS1 AIG2 RCI3 AT3G01830 AT5G52760 VSR5 PUB24 AT3G05920 FACT AIG1 CRK7 AT3G13950 DMR6 AT1G0664…
AT1G72070	AT1G48598		AT1G50040	AT1G14370												GO:0044283 small molecule biosynthetic process	P	2.28e-07	41/290 (14.1%)	1387/30324 (4.6%)	SOT17 AKN2 AGP22 LCR67 MYB34 CYP79B3 SOT18 CPK29 AT5G38020 CYP79B2 ROC1 CYP71A13 NAS2 AT1G77330 AK3 SUR1 GSTU20 AT4G29270 AT1G13470 PGDH APR1 BGAL3 BAT1 PBS3 AT1G13750 NUDT6 BCAT4 CYP710A2 NRT1.5 NAS4 Prx37 FMO GS-OX3 CYP83A1 TT4 MAM1 IMD1 RCI3 IMS2 CB5-C PR5 MSRB5									GO:0000165 MAPK cascade	P	4.31e-36	60/927 (6.5%)	222/30324 (0.7%)	LURP1 XBAT34 RLK1 MEK1 GRX480 AT1G57630 AT4G03450 AT1G78410 AT3G47480 JAZ1 CYP71A13 WRKY38 AT5G10760 AT1G13470 ARCK1 NUDT7 WRKY70 PBS3 WRKY40 CHS1 ASA1 AIG2 BI1 LECRKA4.1 AT3G01830 AT5G52760 PUB24 YLS9 AT3G13950 DMR6 AT5G52750 PAD4 BGL2 WRKY54 AT3G09020 EDS16 TSA1 EDS1 EDA39 SIB1 AOS PLA2A AT1G74360 PGIP2 CLH1 RING1 AT1G35710 CBP60G BG3 PR1 NUDT6 CRK36 AT3G48640 ANK AT1G08050 RLP23 EDS5 NAC036 PR…
AT1G73655	AT1G49860		AT1G51790	AT1G14540												GO:0006576 cellular biogenic amine metabolic process	P	8.62e-07	14/290 (4.8%)	161/30324 (0.5%)	SOT17 AKN2 MYB34 CYP79B3 CYP79B2 NAS2 SUR1 GSTU20 PGDH BGAL3 AT1G13750 NRT1.5 NAS4 CB5-C									GO:0031348 negative regulation of defense response	P	4.38e-36	66/927 (7.1%)	278/30324 (0.9%)	LURP1 XBAT34 AT1G67800 RLK1 MEK1 GRX480 AT1G57630 BON1 AT4G03450 AT1G78410 AT3G47480 AT1G34420 JAZ1 CYP71A13 WRKY38 YLS5 AT1G13470 ARCK1 NUDT7 AT4G39670 WRKY70 AT1G19020 PBS3 WRKY40 CHS1 ASA1 AIG2 BI1 LECRKA4.1 AT3G01830 AT5G52760 PUB24 AIG1 YLS9 AT3G13950 DMR6 PAD4 BGL2 WRKY54 AT3G09020 EDS16 TSA1 PYK10 EDS1 EDA39 SIB1 AOS PLA2A AT1G74360 PGIP2 CLH1 RING1 CBP60G BG3 PR1 NUDT6 CRK36 AT3G60420 AT3…
AT1G76410	AT1G51470		AT1G51800	AT1G14880												GO:0051179 localization	P	9.98e-07	68/290 (23.4%)	3295/30324 (10.9%)	AT4G04940 OPT3 PHO1;H1 IRT1 PIN1 AT2G21560 AT1G79470 SESA5 AGP22 CYP79B3 GHR1 AT4G15390 AT3G52170 AT1G64370 ICR1 EXPA6 SPX1 CYP79B2 AT5G26280 AT4G12520 CYP71A13 NAS2 AT1G77330 ZIP2 FRO2 TAAC AT3G58550 UGT72E2 LAX2 AT4G34600 AT3G62040 NLM1 AT3G50300 GEA6 CLH1 CYP81F4 PGDH AT5G40510 AT3G45680 AT5G10580 PRX25 BAT1 AT5G01870 GDU1 PBS3 AT4G26010 CYP708A2 NUDT6 EM1 GLP9 AT5G17820 NRT1.5 SAMC2 NAS4 AT2G…									GO:0007243 intracellular protein kinase cascade	P	7.60e-36	60/927 (6.5%)	224/30324 (0.7%)	LURP1 XBAT34 RLK1 MEK1 GRX480 AT1G57630 AT4G03450 AT1G78410 AT3G47480 JAZ1 CYP71A13 WRKY38 AT5G10760 AT1G13470 ARCK1 NUDT7 WRKY70 PBS3 WRKY40 CHS1 ASA1 AIG2 BI1 LECRKA4.1 AT3G01830 AT5G52760 PUB24 YLS9 AT3G13950 DMR6 AT5G52750 PAD4 BGL2 WRKY54 AT3G09020 EDS16 TSA1 EDS1 EDA39 SIB1 AOS PLA2A AT1G74360 PGIP2 CLH1 RING1 AT1G35710 CBP60G BG3 PR1 NUDT6 CRK36 AT3G48640 ANK AT1G08050 RLP23 EDS5 NAC036 PR…
AT1G77640	AT1G51490		AT1G51850	AT1G15790												GO:0006810 transport	P	1.18e-06	64/290 (22.1%)	3014/30324 (9.9%)	AT4G04940 OPT3 PHO1;H1 IRT1 PIN1 AT2G21560 AT1G79470 SESA5 AGP22 GHR1 AT4G15390 AT3G52170 AT1G64370 ICR1 EXPA6 SPX1 AT5G26280 AT4G12520 CYP71A13 NAS2 AT1G77330 ZIP2 FRO2 TAAC AT3G58550 UGT72E2 LAX2 AT4G34600 AT3G62040 NLM1 AT3G50300 CLH1 CYP81F4 PGDH AT5G40510 AT3G45680 AT5G10580 PRX25 BAT1 AT5G01870 GDU1 PBS3 AT4G26010 CYP708A2 NUDT6 GLP9 AT5G17820 NRT1.5 SAMC2 NAS4 AT2G43620 TT4 AT5G37990 PTR4 …									GO:0019748 secondary metabolic process	P	1.60e-35	96/927 (10.4%)	638/30324 (2.1%)	F6'H1 AT2G38240 4CL5 SOT17 AT1G77530 GSTF10 GSTU4 GSTF9 ESB1 GSTU9 APK UGT74B1 MYB34 MEK1 NSP1 GXMT1 GSTU21 CYP79B3 GGP1 AT4G10500 GSTF6 SOT18 PRX72 CYP79B2 LOX2 MYB29 CYP71A13 SUR1 YLS5 GSTU20 FAH1 NSP3 CCR2 4CL2 CYP81F4 GPAT5 GSTU8 CYP79F1 MKK9 NRT1.5 ASA1 BGLU21 CORI3 TT4 MAM1 AT3G22850 GSTU26 CB5-C OPCL1 CYP83B1 CYP81F3 GSTF14 AT4G26470 FACT AKN2 IGMT2 LDOX APS1 GSTF11 AOS ERD9 IPMI1 GSTU10 G…
AT1G78720	AT1G52000		AT1G53730	AT1G16060												GO:0016053 organic acid biosynthetic process	P	1.42e-06	34/290 (11.7%)	1065/30324 (3.5%)	SOT17 AKN2 LCR67 MYB34 CYP79B3 SOT18 CPK29 AT5G38020 CYP79B2 ROC1 CYP71A13 NAS2 AK3 SUR1 GSTU20 AT1G13470 PGDH APR1 BGAL3 PBS3 AT1G13750 NUDT6 BCAT4 NRT1.5 NAS4 Prx37 FMO GS-OX3 CYP83A1 MAM1 IMD1 IMS2 CB5-C PR5 MSRB5									GO:0071446 cellular response to salicylic acid stimulus	P	2.30e-35	74/927 (8.0%)	369/30324 (1.2%)	LURP1 XBAT34 AT1G67800 RLK1 MEK1 GRX480 AT1G57630 BON1 ALD1 AT4G03450 AT1G78410 AT3G47480 AT1G34420 JAZ1 CYP71A13 WRKY38 AT1G13470 ARCK1 AR781 NUDT7 AT4G39670 WRKY70 AT1G19020 PBS3 WRKY40 CHS1 ASA1 AIG2 BI1 MYC2 LECRKA4.1 AT3G01830 GSTF14 AT5G52760 PUB24 TIFY10B AIG1 YLS9 AT3G13950 DMR6 AOC3 PAD4 BGL2 WRKY54 DOX1 AT3G09020 EDS16 TSA1 EDS1 EDA39 SIB1 AOS AT5G09290 PLA2A AT1G74360 PGIP2 ERF13 CLH1 …
AT1G79360	AT1G52060		AT1G58150	AT1G16400												GO:0046394 carboxylic acid biosynthetic process	P	1.42e-06	34/290 (11.7%)	1065/30324 (3.5%)	SOT17 AKN2 LCR67 MYB34 CYP79B3 SOT18 CPK29 AT5G38020 CYP79B2 ROC1 CYP71A13 NAS2 AK3 SUR1 GSTU20 AT1G13470 PGDH APR1 BGAL3 PBS3 AT1G13750 NUDT6 BCAT4 NRT1.5 NAS4 Prx37 FMO GS-OX3 CYP83A1 MAM1 IMD1 IMS2 CB5-C PR5 MSRB5									GO:0009751 response to salicylic acid stimulus	P	2.85e-35	84/927 (9.1%)	487/30324 (1.6%)	CRK4 LURP1 XBAT34 AT1G67800 RLK1 MEK1 GRX480 AT1G57630 BON1 ALD1 AT4G03450 AT1G78410 AT3G47480 AT1G34420 JAZ1 MYB29 CYP71A13 WRKY38 GLIP1 AT1G13470 ARCK1 AR781 RAX2 NUDT7 AT4G39670 WRKY70 AT1G19020 PBS3 WRKY40 CHS1 ASA1 AIG2 BI1 MYB68 MYC2 LECRKA4.1 AT3G01830 GSTF14 AT5G52760 PUB24 ACD6 TIFY10B AIG1 YLS9 AT3G13950 DMR6 AOC3 EP1 PAD4 BGL2 WRKY54 DOX1 AT3G09020 EDS16 TSA1 MYB93 EDS1 EDA39 SIB1 AOS …
AT1G80160	AT1G52100		AT1G60740	AT1G16410												GO:1901135 carbohydrate derivative metabolic process	P	1.51e-06	33/290 (11.4%)	1012/30324 (3.3%)	AT4G04940 PHO1;H1 SOT17 PS2 MYB28 AKN2 AT1G79470 MYB34 NSP1 CYP79B3 UMAMIT12 GSTF11 SOT18 SPX1 CYP79B2 MYB29 IPMI1 SUR1 CYP81F4 APR1 FMO GS-OX1 CYP79F1 CYP79F2 BGLU34 BCAT4 FMO GS-OX3 CYP83A1 MAM1 BAT5 IMD1 IMS2 CB5-C CYP81F3									GO:0009719 response to endogenous stimulus	P	6.68e-35	170/927 (18.3%)	1879/30324 (6.2%)	RHL41 SAL1 ANNAT4 GSTF10 RLP12 AIR1 IRT1 LURP1 AT1G06620 XBAT34 JAZ10 RLK1 EIR1 MYB34 MEK1 GRX480 WRKY51 WRKY46 AT1G61890 AT5G05600 PDF1.2 AT1G57630 TCH3 ADAP GPK1 AT3G54150 TIP4;1 LOX2 PBP1 AT1G78410 AT3G47480 CRCK1 JAZ1 MYB29 CYP71A13 MDHAR WRKY38 GLIP1 AT1G43910 YLS5 VSP1 AT2G18980 OPR3 CCR2 ARCK1 ILL6 JAZ8 AR781 RAX2 NUDT7 AT4G39670 FRU WRKY70 MKK9 AT1G19020 PBS3 WRKY40 AT4G22530 LEP JAZ7 LOG…
AT1G80920	AT1G52270		AT1G61667	AT1G17190												GO:0010167 response to nitrate	P	1.53e-06	15/290 (5.2%)	199/30324 (0.7%)	IRT1 AGP22 AT1G77330 ZIP2 AT3G62040 AT5G40510 AT5G10580 BAT1 AT4G26010 CYP708A2 AT5G17820 NRT1.5 RCI3 GLP4 AT3G01190									GO:0035556 intracellular signal transduction	P	1.14e-34	76/927 (8.2%)	400/30324 (1.3%)	SAL1 LURP1 XBAT34 RLK1 MEK1 GRX480 AT1G57630 TCH3 AT4G03450 AT3G54150 AT1G78410 AT3G47480 JAZ1 CYP71A13 WRKY38 AT5G10760 AT1G13470 ARCK1 NUDT7 AT4G39670 WRKY70 PBS3 WRKY40 CHS1 JAZ7 ASA1 AIG2 BI1 LECRKA4.1 AT3G01830 AT5G52760 PUB24 AT5G25930 YLS9 AT3G13950 DMR6 AOC3 AT5G52750 PAD4 BGL2 WRKY54 AT3G09020 EDS16 TSA1 ERF2 EDS1 EDA39 SIB1 AOS MAPKKK19 AT2G41090 PLA2A AT1G74360 PGIP2 ERF13 CLH1 RING1 A…
AT2E04430	AT1G53070		AT1G62480	AT1G17300												GO:0044106 cellular amine metabolic process	P	2.06e-06	14/290 (4.8%)	172/30324 (0.6%)	SOT17 AKN2 MYB34 CYP79B3 CYP79B2 NAS2 SUR1 GSTU20 PGDH BGAL3 AT1G13750 NRT1.5 NAS4 CB5-C									GO:0009863 salicylic acid mediated signaling pathway	P	1.34e-34	73/927 (7.9%)	367/30324 (1.2%)	LURP1 XBAT34 AT1G67800 RLK1 MEK1 GRX480 AT1G57630 BON1 ALD1 AT4G03450 AT1G78410 AT3G47480 AT1G34420 JAZ1 CYP71A13 WRKY38 AT1G13470 ARCK1 AR781 NUDT7 AT4G39670 WRKY70 AT1G19020 PBS3 WRKY40 CHS1 ASA1 AIG2 BI1 MYC2 LECRKA4.1 AT3G01830 GSTF14 AT5G52760 PUB24 TIFY10B AIG1 YLS9 AT3G13950 DMR6 AOC3 PAD4 BGL2 WRKY54 AT3G09020 EDS16 TSA1 EDS1 EDA39 SIB1 AOS AT5G09290 PLA2A AT1G74360 PGIP2 ERF13 CLH1 RING1…
AT2G15830	AT1G54000		AT1G62510	AT1G17380												GO:0015706 nitrate transport	P	2.64e-06	15/290 (5.2%)	207/30324 (0.7%)	IRT1 AGP22 AT1G77330 ZIP2 AT3G62040 AT5G40510 AT5G10580 BAT1 AT4G26010 CYP708A2 AT5G17820 NRT1.5 RCI3 GLP4 AT3G01190									GO:0045088 regulation of innate immune response	P	1.56e-34	78/927 (8.4%)	425/30324 (1.4%)	AT3G09830 LURP1 XBAT34 JAZ10 RLK1 MEK1 GRX480 CYP79B3 AT1G57630 TCH3 AT4G03450 AT1G78410 AT3G47480 JAZ1 CYP71A13 WRKY38 CRT3 GLIP1 AT1G13470 ARCK1 ILL6 GOX3 AR781 NUDT7 AT4G39670 WRKY70 PBS3 WRKY40 CHS1 ASA1 AIG2 BI1 AT3G19370 MYC2 LECRKA4.1 AT3G01830 AT5G52760 PUB24 AT5G25930 TIFY10B YLS9 AT3G13950 DMR6 AOC3 PRXCB AT1G64370 PAD4 BGL2 WRKY54 AT3G09020 EDS16 TSA1 ERF2 EDS1 EDA39 SIB1 AOS PRXCA PLA…
AT2G15890	AT1G54010		AT1G62770	AT1G17420												GO:0051234 establishment of localization	P	3.24e-06	64/290 (22.1%)	3091/30324 (10.2%)	AT4G04940 OPT3 PHO1;H1 IRT1 PIN1 AT2G21560 AT1G79470 SESA5 AGP22 GHR1 AT4G15390 AT3G52170 AT1G64370 ICR1 EXPA6 SPX1 AT5G26280 AT4G12520 CYP71A13 NAS2 AT1G77330 ZIP2 FRO2 TAAC AT3G58550 UGT72E2 LAX2 AT4G34600 AT3G62040 NLM1 AT3G50300 CLH1 CYP81F4 PGDH AT5G40510 AT3G45680 AT5G10580 PRX25 BAT1 AT5G01870 GDU1 PBS3 AT4G26010 CYP708A2 NUDT6 GLP9 AT5G17820 NRT1.5 SAMC2 NAS4 AT2G43620 TT4 AT5G37990 PTR4 …									GO:0050776 regulation of immune response	P	2.20e-34	78/927 (8.4%)	427/30324 (1.4%)	AT3G09830 LURP1 XBAT34 JAZ10 RLK1 MEK1 GRX480 CYP79B3 AT1G57630 TCH3 AT4G03450 AT1G78410 AT3G47480 JAZ1 CYP71A13 WRKY38 CRT3 GLIP1 AT1G13470 ARCK1 ILL6 GOX3 AR781 NUDT7 AT4G39670 WRKY70 PBS3 WRKY40 CHS1 ASA1 AIG2 BI1 AT3G19370 MYC2 LECRKA4.1 AT3G01830 AT5G52760 PUB24 AT5G25930 TIFY10B YLS9 AT3G13950 DMR6 AOC3 PRXCB AT1G64370 PAD4 BGL2 WRKY54 AT3G09020 EDS16 TSA1 ERF2 EDS1 EDA39 SIB1 AOS PRXCA PLA…
AT2G17740	AT1G54870		AT1G64170	AT1G17610												GO:0006820 anion transport	P	4.66e-06	24/290 (8.3%)	587/30324 (1.9%)	PHO1;H1 IRT1 AGP22 GHR1 SPX1 AT1G77330 ZIP2 UGT72E2 LAX2 AT3G62040 NLM1 AT5G40510 AT5G10580 BAT1 GDU1 AT4G26010 CYP708A2 AT5G17820 NRT1.5 AT2G43620 RCI3 GLP4 GSTF14 AT3G01190									GO:0002682 regulation of immune system process	P	3.70e-34	78/927 (8.4%)	430/30324 (1.4%)	AT3G09830 LURP1 XBAT34 JAZ10 RLK1 MEK1 GRX480 CYP79B3 AT1G57630 TCH3 AT4G03450 AT1G78410 AT3G47480 JAZ1 CYP71A13 WRKY38 CRT3 GLIP1 AT1G13470 ARCK1 ILL6 GOX3 AR781 NUDT7 AT4G39670 WRKY70 PBS3 WRKY40 CHS1 ASA1 AIG2 BI1 AT3G19370 MYC2 LECRKA4.1 AT3G01830 AT5G52760 PUB24 AT5G25930 TIFY10B YLS9 AT3G13950 DMR6 AOC3 PRXCB AT1G64370 PAD4 BGL2 WRKY54 AT3G09020 EDS16 TSA1 ERF2 EDS1 EDA39 SIB1 AOS PRXCA PLA…
AT2G19800	AT1G55740		AT1G65310	AT1G17745												GO:0042742 defense response to bacterium	P	6.06e-06	20/290 (6.9%)	413/30324 (1.4%)	SOT17 MYB28 AKN2 SERK1 CYP79B3 PR-1-LIKE CYP79B2 MYB29 CYP71A13 SUR1 GLIP1 AT1G13470 CYP71A12 CLH1 PGDH PBS3 NUDT6 Prx37 CB5-C PR5									GO:0009725 response to hormone stimulus	P	4.42e-34	157/927 (16.9%)	1662/30324 (5.5%)	RHL41 SAL1 ANNAT4 GSTF10 AIR1 IRT1 LURP1 AT1G06620 XBAT34 JAZ10 RLK1 EIR1 MYB34 MEK1 GRX480 WRKY51 AT1G61890 AT5G05600 PDF1.2 AT1G57630 ADAP GPK1 AT3G54150 TIP4;1 LOX2 PBP1 AT1G78410 AT3G47480 CRCK1 JAZ1 MYB29 CYP71A13 MDHAR WRKY38 GLIP1 AT1G43910 YLS5 VSP1 AT2G18980 OPR3 ARCK1 ILL6 JAZ8 AR781 RAX2 NUDT7 AT4G39670 FRU WRKY70 MKK9 PBS3 WRKY40 LEP JAZ7 LOG7 NRT1.5 ASA1 AIG2 CORI3 BI1 TT4 BS1 AT3G22…
AT2G22860	AT1G56430		AT1G65730	AT1G18590												GO:0009682 induced systemic resistance	P	7.88e-06	7/290 (2.4%)	27/30324 (0.1%)	MYB28 CYP79B3 CYP79B2 MYB29 CYP71A13 GLIP1 CYP71A12									GO:0042430 indole-containing compound metabolic process	P	9.17e-34	49/927 (5.3%)	148/30324 (0.5%)	SOT17 GSTF10 GSTF9 UGT74B1 MYB34 CYP702A2 OASC CYP79B3 GGP1 SOT18 CYP79B2 CYP71A13 SUR1 YLS5 GSTU20 OPR3 CYP81F4 PIA1 TSB2 MKK9 ASA1 Prx37 MAM1 CB5-C CYP83B1 AT3G51660 CYP81F3 AKN2 AT2G04400 IGMT2 APS1 TSA1 ASB1 EDA39 AOS TRP1 HPL1 IPMI2 AT5G19240 PGDH SOT16 APR1 AT1G13750 BCAT4 FMO GS-OX3 CYP83A1 EDS5 IMS2 WRKY33
AT2G22880	AT1G58270		AT1G65970	AT1G18860												GO:1901605 alpha-amino acid metabolic process	P	8.36e-06	23/290 (7.9%)	557/30324 (1.8%)	SOT17 AKN2 MYB34 CYP79B3 SOT18 CYP79B2 ROC1 AK3 SUR1 GSTU20 PGDH APR1 FMO GS-OX1 AT1G13750 ML3 BCAT4 FMO GS-OX3 CYP83A1 MAM1 IMD1 IMS2 CB5-C MSRB5									GO:0048583 regulation of response to stimulus	P	3.35e-33	99/927 (10.7%)	722/30324 (2.4%)	SAL1 AT3G09830 GSTF9 LURP1 XBAT34 AT1G67800 JAZ10 RLK1 MEK1 GRX480 CYP79B3 AT1G57630 BON1 TCH3 AT4G03450 AT1G78410 AT3G47480 AT1G34420 JAZ1 CYP71A13 WRKY38 CRT3 GLIP1 YLS5 GSTU20 AT1G13470 ARCK1 ILL6 GOX3 AR781 NUDT7 AT4G39670 WRKY70 AT1G19020 PBS3 WRKY40 CHS1 AT1G74440 ASA1 AIG2 BI1 AT3G19370 MYC2 LECRKA4.1 AT3G01830 AT5G52760 PUB24 AT5G25930 TIFY10B AIG1 YLS9 AT3G13950 DMR6 AOC3 BGLU18 PRXCB AT…
AT2G23110	AT1G60470		AT1G66040	AT1G18970												GO:0009888 tissue development	P	9.66e-06	36/290 (12.4%)	1268/30324 (4.2%)	OPT3 AT5G67200 SERK1 IRT1 PIN1 FLP AGP22 ATK5 ATMYC1 AT5G38020 TBL36 XTH20 AT2G45750 LAX2 EXPA7 AT5G33300 GEA6 MYB88 LTL1 BGAL3 BAT1 AT4G26010 AT1G30870 CYP708A2 EM1 AT5G17820 AT2G19970 LBD4 EXPA15 RCI3 AT4G22212 AT1G78060 CYC3B GSTF14 CYCD1;1 AT3G01190									GO:0010106 cellular response to iron ion starvation	P	4.41e-33	44/927 (4.7%)	116/30324 (0.4%)	FLS5 BHLH100 IRT1 PGSIP5 AGP22 WRKY9 BTS AT3G22570 AT3G25930 bHLH38 ENDO5 AT2G18980 PP2-A3 TRI AT2G21045 AT2G28960 CYP706A7 AT3G47040 LOG7 NRT1.5 bHLH39 IREG2 RCI3 GLP4 AT3G01190 AT2G39110 AT1G22440 DOX1 AT1G77330 ZIP2 SBT4.12 MTPA2 CYP705A25 AT3G23190 AT5G40510 PPC3 CRK25 IRT2 CYP708A2 WRKY65 AT1G74770 AT5G17820 AT4G30170 BHLH101
AT2G25770	AT1G61990		AT1G66160	AT1G19020												GO:0009605 response to external stimulus	P	1.08e-05	28/290 (9.7%)	818/30324 (2.7%)	OPT3 PHO1;H1 PS2 MYB28 IRT1 PIN1 AGP22 MYB34 SPX1 MYB29 ROC1 CYP71A13 AT1G77330 SUR1 ZIP2 ATSDI1 AT5G40510 AT5G10580 BAT1 PBS3 AT4G26010 CYP708A2 AT5G17820 NRT1.5 BGLU21 RCI3 GLP4 AT3G01190									GO:0010310 regulation of hydrogen peroxide metabolic process	P	1.20e-32	53/927 (5.7%)	188/30324 (0.6%)	LURP1 XBAT34 RLK1 MEK1 GRX480 AT4G03450 AT1G78410 AT3G47480 CYP71A13 WRKY38 AT1G13470 ARCK1 NUDT7 WRKY70 PBS3 WRKY40 CHS1 ASA1 AIG2 AT3G01830 GSTF14 AT5G52760 PUB24 YLS9 AT3G13950 DMR6 PAD4 BGL2 WRKY54 AT3G09020 EDS16 TSA1 EDS1 EDA39 SIB1 AOS AT5G09290 PLA2A AT1G74360 PGIP2 CLH1 RING1 CBP60G BG3 PR1 NUDT6 AT3G48640 ANK RLP23 EDS5 cwINV6 PR5 WRKY33
AT2G27080	AT1G62110		AT1G67265	AT1G19180												GO:0009070 serine family amino acid biosynthetic process	P	2.53e-05	14/290 (4.8%)	209/30324 (0.7%)	SOT17 CYP79B3 SOT18 CYP79B2 ROC1 SUR1 PGDH APR1 BCAT4 FMO GS-OX3 CYP83A1 MAM1 IMS2 MSRB5									GO:0042435 indole-containing compound biosynthetic process	P	2.21e-32	46/927 (5.0%)	134/30324 (0.4%)	SOT17 GSTF10 GSTF9 UGT74B1 MYB34 CYP702A2 OASC CYP79B3 GGP1 SOT18 CYP79B2 CYP71A13 SUR1 YLS5 GSTU20 OPR3 PIA1 TSB2 MKK9 ASA1 Prx37 MAM1 CB5-C CYP83B1 AT3G51660 AKN2 AT2G04400 APS1 TSA1 ASB1 EDA39 AOS TRP1 HPL1 IPMI2 AT5G19240 PGDH SOT16 APR1 AT1G13750 BCAT4 FMO GS-OX3 CYP83A1 EDS5 IMS2 WRKY33
AT2G29670	AT1G62560		AT1G68650	AT1G19250												GO:0042402 cellular biogenic amine catabolic process	P	2.75e-05	11/290 (3.8%)	117/30324 (0.4%)	SOT17 AKN2 CYP79B3 CYP79B2 SUR1 GSTU20 PGDH BGAL3 AT1G13750 NRT1.5 CB5-C									GO:0044765 single-organism transport	P	3.23e-32	206/927 (22.2%)	2711/30324 (8.9%)	FLS5 PHT1;2 PHT1;1 AT5G55460 AT5G46900 AT3G09830 GSTF10 VSR6 AIR1 IRT1 LURP1 PGSIP5 XBAT34 AGP22 RLK1 EIR1 MEK1 GRX480 AT5G05960 GSTU21 AT1G61890 AT1G57630 AT4G15390 WRKY9 TCH3 AT5G60530 AT5G46890 AT1G05700 AT4G30060 LOX2 AT5G26280 AT4G12520 AT1G78410 AT3G47480 AT3G22570 JAZ1 CYP71A13 WRKY38 FRO2 AT3G25930 ENDO5 AT2G18980 PP2-A3 AT3G58550 AT1G72120 BGLU15 RGF9 CYP81F4 TRI AT2G21045 GOX3 AT4G23670…
AT2G29995	AT1G64370		AT1G69230	AT1G19320												GO:0009310 amine catabolic process	P	2.75e-05	11/290 (3.8%)	117/30324 (0.4%)	SOT17 AKN2 CYP79B3 CYP79B2 SUR1 GSTU20 PGDH BGAL3 AT1G13750 NRT1.5 CB5-C									GO:2000377 regulation of reactive oxygen species metabolic process	P	9.66e-32	54/927 (5.8%)	204/30324 (0.7%)	LURP1 XBAT34 RLK1 MEK1 GRX480 AT4G03450 AT1G78410 AT3G47480 CYP71A13 WRKY38 AT1G13470 ARCK1 NUDT7 WRKY70 PBS3 WRKY40 CHS1 ASA1 AIG2 AT3G01830 GSTF14 AT5G52760 PUB24 YLS9 AT3G13950 DMR6 PAD4 BGL2 WRKY54 AT3G09020 EDS16 TSA1 EDS1 EDA39 SIB1 AOS AT5G09290 PLA2A AT1G74360 PGIP2 CLH1 RING1 CBP60G BG3 PR1 NUDT6 AT3G48640 ANK RLP23 NAC053 EDS5 cwINV6 PR5 WRKY33
AT2G30930	AT1G64390		AT1G71691	AT1G19570												GO:0044281 small molecule metabolic process	P	3.33e-05	55/290 (19.0%)	2614/30324 (8.6%)	AT4G04940 SOT17 FACT AKN2 PIN1 AT1G79470 FUM2 AGP22 LCR67 MYB34 CYP79B3 GSTF11 AT4G29700 SOT18 CPK29 AT5G38020 CYP79B2 ROC1 CYP71A13 NAS2 AT1G77330 AK3 SUR1 GSTU20 AT4G29270 AT1G13470 CYP81F4 PGDH APR1 BGAL3 BAT1 FMO GS-OX1 PBS3 AT1G13750 ML3 NUDT6 BCAT4 CYP710A2 NRT1.5 NAS4 ACA1 AT3G59670 Prx37 AT1G06550 FMO GS-OX3 CYP83A1 TT4 MAM1 IMD1 RCI3 IMS2 CB5-C PR5 CYP81F3 MSRB5									GO:0014070 response to organic cyclic compound	P	1.41e-31	106/927 (11.4%)	860/30324 (2.8%)	F6'H1 AT2G38240 CRK4 GSTU4 LURP1 XBAT34 GSTU9 AT1G67800 RLK1 MEK1 GRX480 GSTU21 AT1G57630 BON1 ALD1 AT4G03450 PBP1 AT1G78410 AT3G47480 AT1G34420 MLP328 JAZ1 MYB29 CYP71A13 WRKY38 GLIP1 AT1G13470 ARCK1 AR781 RAX2 NUDT7 GSTU8 AT4G39670 WRKY70 AT1G19020 PBS3 WRKY40 CHS1 LOG7 ASA1 AIG2 BI1 BS1 MYB68 GSTU26 MYC2 LECRKA4.1 AT3G01830 GSTF14 AT5G52760 PUB24 AT4G26470 ACD6 TIFY10B AIG1 YLS9 AT3G13950 DMR6…
AT2G31945	AT1G65060		AT1G72070	AT1G19670												GO:0009617 response to bacterium	P	4.48e-05	23/290 (7.9%)	610/30324 (2.0%)	SOT17 MYB28 AKN2 SERK1 IRT1 PCC1 CYP79B3 PR-1-LIKE CYP79B2 MYB29 CYP71A13 SUR1 GLIP1 FRO2 AT1G13470 CYP71A12 CLH1 PGDH PBS3 NUDT6 Prx37 CB5-C PR5									GO:0009862 systemic acquired resistance, salicylic acid mediated signaling pathway	P	1.94e-31	60/927 (6.5%)	264/30324 (0.9%)	LURP1 XBAT34 RLK1 MEK1 GRX480 ALD1 AT4G03450 AT1G78410 AT3G47480 JAZ1 CYP71A13 WRKY38 AT1G13470 ARCK1 NUDT7 WRKY70 AT1G19020 PBS3 WRKY40 CHS1 ASA1 AIG2 BI1 LECRKA4.1 AT3G01830 GSTF14 AT5G52760 PUB24 YLS9 AT3G13950 DMR6 PAD4 BGL2 WRKY54 AT3G09020 EDS16 TSA1 EDS1 EDA39 SIB1 AOS AT5G09290 PLA2A AT1G74360 PGIP2 CLH1 RING1 CBP60G BG3 PR1 NUDT6 CRK36 AT3G48640 ANK AT1G08050 RLP23 EDS5 cwINV6 PR5 WRKY33
AT2G32190	AT1G65860		AT1G73120	AT1G19960												GO:0033554 cellular response to stress	P	4.59e-05	38/290 (13.1%)	1474/30324 (4.9%)	F6'H1 BGLU22 PHO1;H1 PS2 MYB28 IRT1 AT2G21560 AGP22 MYB34 CYP79B3 AT1G64370 SPX1 CYP82C2 CYP79B2 MYB29 CYP71A13 NAS2 AT1G77330 ZIP2 AT1G26410 ATSDI1 CLH1 PGDH AT5G40510 AT5G10580 BAT1 PBS3 AT4G26010 CYP708A2 NUDT6 AT5G17820 NRT1.5 BGLU21 AT5G26680 RCI3 PR5 GLP4 AT3G01190									GO:0010167 response to nitrate	P	2.92e-31	53/927 (5.7%)	199/30324 (0.7%)	FLS5 GSTF10 IRT1 PGSIP5 AGP22 WRKY9 AT4G30060 AT3G22570 AT3G25930 ENDO5 AT2G18980 PP2-A3 TRI AT2G21045 AT5G07080 AT5G44380 AT2G28960 CYP706A7 AT3G47040 LOG7 NRT1.5 IREG2 NRT1.8 RCI3 GLP4 AT3G01190 AT2G39110 AT5G12420 AT1G22440 DOX1 PR4 AT1G77330 ZIP2 SBT4.12 MTPA2 SULTR1;2 AT3G62040 CYP705A25 AT3G23190 AT5G40510 AT3G22600 PPC3 CRK25 RWP1 IRT2 CYP708A2 WRKY65 AT1G74770 GRXS13 AT5G17820 VSR7 AT4G30…
AT2G32200	AT1G66100		AT1G73655	AT1G20510												GO:0006568 tryptophan metabolic process	P	4.60e-05	10/290 (3.4%)	96/30324 (0.3%)	SOT17 AKN2 MYB34 CYP79B3 CYP79B2 SUR1 GSTU20 PGDH AT1G13750 CB5-C									GO:0007165 signal transduction	P	7.35e-31	149/927 (16.1%)	1618/30324 (5.3%)	RHL41 SAL1 Hsp70-2 RLP12 IRT1 LURP1 AT1G06620 XBAT34 AT1G67800 JAZ10 RLK1 RLP41 MEK1 GRX480 WRKY51 TGA10 RLP53 RLP50 AT5G05600 AT1G57630 BON1 RLP25 TCH3 ALD1 AT4G03450 AT3G54150 TIP4;1 PBP1 AT1G78410 AT3G47480 AT1G34420 JAZ1 CYP71A13 MDHAR WRKY38 CRT3 GLIP1 AT2G18980 OPR3 AT5G10760 AT1G13470 ARCK1 JAZ8 GOX3 AR781 RAX2 NUDT7 AT4G39670 RLP37 WRKY70 MKK9 AT1G19020 PBS3 RLP40 WRKY40 CHS1 AT4G22530 RL…
AT2G33850	AT1G66270		AT1G75770	AT1G21120												GO:0006586 indolalkylamine metabolic process	P	4.60e-05	10/290 (3.4%)	96/30324 (0.3%)	SOT17 AKN2 MYB34 CYP79B3 CYP79B2 SUR1 GSTU20 PGDH AT1G13750 CB5-C									GO:1901615 organic hydroxy compound metabolic process	P	1.40e-30	98/927 (10.6%)	760/30324 (2.5%)	Hsp70-2 AT3G09830 VSR6 LURP1 XBAT34 AT1G67800 AGP22 MEK1 WRKY46 AT1G57630 AT4G10500 BON1 AT4G03450 CPK29 AT5G17760 AT1G78410 AT3G47480 AT1G34420 CRCK1 AT3G22570 CRK37 CYP71A13 AT5G24210 WRKY38 CRT3 ENDO5 AT5G43910 AT4G29270 AT1G13470 ARCK1 NUDT7 AT4G39670 WRKY70 PBS3 AT1G06000 WRKY40 CHS1 AT4G38560 ASA1 ECS1 AIG2 RCI3 AT3G01830 AT5G52760 VSR5 PUB24 AT3G05920 FACT AIG1 CRK7 AT3G13950 DMR6 AT1G0664…
AT2G38400	AT1G66280		AT1G76410	AT1G21130												GO:0009069 serine family amino acid metabolic process	P	4.91e-05	15/290 (5.2%)	257/30324 (0.8%)	SOT17 CYP79B3 SOT18 CYP79B2 ROC1 SUR1 PGDH APR1 ML3 BCAT4 FMO GS-OX3 CYP83A1 MAM1 IMS2 MSRB5									GO:0009684 indoleacetic acid biosynthetic process	P	1.65e-30	41/927 (4.4%)	109/30324 (0.4%)	SOT17 GSTF10 GSTF9 UGT74B1 CYP702A2 OASC CYP79B3 GGP1 SOT18 CYP79B2 SUR1 YLS5 GSTU20 OPR3 PIA1 MKK9 ASA1 Prx37 MAM1 CB5-C CYP83B1 AT3G51660 AKN2 AT2G04400 APS1 TSA1 EDA39 AOS TRP1 HPL1 IPMI2 AT5G19240 PGDH SOT16 APR1 AT1G13750 BCAT4 FMO GS-OX3 CYP83A1 EDS5 IMS2
AT2G40000	AT1G66690		AT1G76490	AT1G21245												GO:1901566 organonitrogen compound biosynthetic process	P	8.91e-05	30/290 (10.3%)	1019/30324 (3.4%)	AT4G04940 SOT17 AKN2 AT1G79470 MYB34 NSP1 CYP79B3 SOT18 CYP79B2 ROC1 CYP71A13 NAS2 AK3 SUR1 GSTU20 PGDH APR1 BGAL3 AT1G13750 BCAT4 NRT1.5 NAS4 Prx37 FMO GS-OX3 CYP83A1 MAM1 IMD1 IMS2 CB5-C MSRB5									GO:0009611 response to wounding	P	2.27e-30	66/927 (7.1%)	340/30324 (1.1%)	F6'H1 RHL41 4CL5 GSTF10 AT1G06620 JAZ10 MEK1 GRX480 CYP79B3 AT5G05600 PDF1.2 TCH3 LOX2 AT1G78410 JAZ1 MYB29 MDHAR GLIP1 IAR3 OPR3 4CL2 ILL6 JAZ8 AR781 NUDT7 MKK9 AT1G19020 WRKY40 JAZ7 ASA1 CORI3 TT4 AT1G72920 OPCL1 MYC2 JAZ6 AT3G51660 TIFY10B ST2A RGLG3 DHS1 AOC3 LDOX JAZ5 TIFY7 TAT3 AOS ORA59 HPL1 AT2G34810 CYP94C1 PAL1 AT3G51450 LOX4 SOT16 AT5G24760 ATMDAR2 AT4G24380 BCAT4 JR1 NUDT8 MYB15 MBP2 …
AT2G41280	AT1G66700		AT1G77120	AT1G21310												GO:0006569 tryptophan catabolic process	P	1.04e-04	9/290 (3.1%)	79/30324 (0.3%)	SOT17 AKN2 CYP79B3 CYP79B2 SUR1 GSTU20 PGDH AT1G13750 CB5-C									GO:0009683 indoleacetic acid metabolic process	P	2.56e-30	41/927 (4.4%)	110/30324 (0.4%)	SOT17 GSTF10 GSTF9 UGT74B1 CYP702A2 OASC CYP79B3 GGP1 SOT18 CYP79B2 SUR1 YLS5 GSTU20 OPR3 PIA1 MKK9 ASA1 Prx37 MAM1 CB5-C CYP83B1 AT3G51660 AKN2 AT2G04400 APS1 TSA1 EDA39 AOS TRP1 HPL1 IPMI2 AT5G19240 PGDH SOT16 APR1 AT1G13750 BCAT4 FMO GS-OX3 CYP83A1 EDS5 IMS2
AT2G41640	AT1G67105		AT1G77640	AT1G21520												GO:0046218 indolalkylamine catabolic process	P	1.04e-04	9/290 (3.1%)	79/30324 (0.3%)	SOT17 AKN2 CYP79B3 CYP79B2 SUR1 GSTU20 PGDH AT1G13750 CB5-C									GO:0010035 response to inorganic substance	P	1.17e-29	136/927 (14.7%)	1417/30324 (4.7%)	F6'H1 FLS5 RHL41 SAL1 BHLH100 Hsp70-2 ANNAT4 GSTF10 GSTF9 IRT1 PGSIP5 AT1G06620 JAZ10 AGP22 MEK1 GRX480 MS2 AT2G19060 BON1 WRKY9 GSTF6 ADAP CYP79B2 ACO1 AT4G30060 LOX2 PBP1 MLP328 CRCK1 AT3G22570 JAZ1 MYB29 MDHAR AT3G25930 ENDO5 AT2G18980 OPR3 PP2-A3 ARCK1 TRI AT2G21045 AT4G23670 AT5G07080 NUDT7 GSTU8 MIR398B FRU TRX5 AT2G38380 AT5G44380 AT2G28960 ANNAT3 CYP706A7 JAZ7 AT3G47040 LOG7 NRT1.5 ASA1 I…
AT2G45220	AT1G67360		AT1G79360	AT1G21525												GO:0009308 amine metabolic process	P	1.10e-04	14/290 (4.8%)	235/30324 (0.8%)	SOT17 AKN2 MYB34 CYP79B3 CYP79B2 NAS2 SUR1 GSTU20 PGDH BGAL3 AT1G13750 NRT1.5 NAS4 CB5-C									GO:0048585 negative regulation of response to stimulus	P	1.36e-29	68/927 (7.3%)	373/30324 (1.2%)	SAL1 LURP1 XBAT34 AT1G67800 RLK1 MEK1 GRX480 AT1G57630 BON1 AT4G03450 AT1G78410 AT3G47480 AT1G34420 JAZ1 CYP71A13 WRKY38 YLS5 AT1G13470 ARCK1 NUDT7 AT4G39670 WRKY70 AT1G19020 PBS3 WRKY40 CHS1 ASA1 AIG2 BI1 LECRKA4.1 AT3G01830 AT5G52760 PUB24 AIG1 YLS9 AT3G13950 DMR6 PAD4 BGL2 WRKY54 AT3G09020 EDS16 TSA1 PYK10 EDS1 EDA39 SIB1 AOS ERD9 PLA2A AT1G74360 PGIP2 CLH1 RING1 CBP60G BG3 PR1 NUDT6 CRK36 AT3…
AT2G47270	AT1G67750		AT1G80160	AT1G22065												GO:0043436 oxoacid metabolic process	P	1.18e-04	42/290 (14.5%)	1794/30324 (5.9%)	SOT17 FACT AKN2 FUM2 LCR67 MYB34 CYP79B3 GSTF11 SOT18 CPK29 AT5G38020 CYP79B2 ROC1 CYP71A13 NAS2 AK3 SUR1 GSTU20 AT1G13470 CYP81F4 PGDH APR1 BGAL3 FMO GS-OX1 PBS3 AT1G13750 ML3 NUDT6 BCAT4 NRT1.5 NAS4 Prx37 AT1G06550 FMO GS-OX3 CYP83A1 MAM1 IMD1 IMS2 CB5-C PR5 CYP81F3 MSRB5									GO:0006810 transport	P	2.02e-29	214/927 (23.1%)	3014/30324 (9.9%)	FLS5 PHT1;2 PHT1;1 AT5G55460 AT5G46900 AT3G09830 GSTF10 VSR6 AIR1 IRT1 LURP1 PGSIP5 XBAT34 AGP22 RLK1 EIR1 MEK1 GRX480 AT5G05960 GSTU21 AT1G61890 AT1G57630 AT4G15390 WRKY9 TCH3 AT5G60530 TIP4;1 AT5G46890 AT1G05700 AT4G30060 LOX2 AT5G26280 AT4G12520 AT1G78410 AT3G47480 AT3G22570 JAZ1 CYP71A13 WRKY38 FRO2 AT3G25930 ENDO5 AT2G18980 PP2-A3 AT3G58550 AT1G72120 BGLU15 RGF9 CYP81F4 TRI AT2G21045 GOX3 AT…
AT3G03000	AT1G68230		AT2E04430	AT1G22440												GO:0006082 organic acid metabolic process	P	1.20e-04	42/290 (14.5%)	1795/30324 (5.9%)	SOT17 FACT AKN2 FUM2 LCR67 MYB34 CYP79B3 GSTF11 SOT18 CPK29 AT5G38020 CYP79B2 ROC1 CYP71A13 NAS2 AK3 SUR1 GSTU20 AT1G13470 CYP81F4 PGDH APR1 BGAL3 FMO GS-OX1 PBS3 AT1G13750 ML3 NUDT6 BCAT4 NRT1.5 NAS4 Prx37 AT1G06550 FMO GS-OX3 CYP83A1 MAM1 IMD1 IMS2 CB5-C PR5 CYP81F3 MSRB5									GO:0015706 nitrate transport	P	2.97e-29	52/927 (5.6%)	207/30324 (0.7%)	FLS5 GSTF10 IRT1 PGSIP5 AGP22 WRKY9 AT4G30060 AT3G22570 AT3G25930 ENDO5 AT2G18980 PP2-A3 TRI AT2G21045 AT5G07080 AT5G44380 AT2G28960 CYP706A7 AT3G47040 LOG7 NRT1.5 IREG2 RCI3 GLP4 AT3G01190 AT2G39110 AT5G12420 AT1G22440 DOX1 PR4 AT1G77330 ZIP2 SBT4.12 MTPA2 SULTR1;2 AT3G62040 CYP705A25 AT3G23190 AT5G40510 AT3G22600 PPC3 CRK25 RWP1 IRT2 CYP708A2 WRKY65 AT1G74770 GRXS13 AT5G17820 VSR7 AT4G30170 JAL…
AT3G03470	AT1G68740		AT2G01080	AT1G23140												GO:0042436 indole-containing compound catabolic process	P	1.30e-04	9/290 (3.1%)	81/30324 (0.3%)	SOT17 AKN2 CYP79B3 CYP79B2 SUR1 GSTU20 PGDH AT1G13750 CB5-C									GO:0051179 localization	P	3.42e-29	226/927 (24.4%)	3295/30324 (10.9%)	FLS5 4CL5 PHT1;2 PHT1;1 AT5G55460 AT5G46900 AT3G09830 GSTF10 VSR6 AIR1 IRT1 LURP1 PGSIP5 XBAT34 UGT74B1 AGP22 RLK1 EIR1 MEK1 GRX480 AT5G05960 GSTU21 CYP79B3 AT1G61890 AT1G57630 AT4G15390 WRKY9 TCH3 AT5G60530 CYP79B2 TIP4;1 AT5G46890 AT1G05700 AT4G30060 LOX2 AT5G26280 AT4G12520 AT1G78410 AT3G47480 AT3G22570 JAZ1 CYP71A13 WRKY38 FRO2 AT3G25930 ENDO5 AT2G18980 PP2-A3 AT3G58550 AT1G72120 BGLU15 RGF9 …
AT3G04070	AT1G70210		AT2G01190	AT1G23560												GO:0006520 cellular amino acid metabolic process	P	1.39e-04	25/290 (8.6%)	756/30324 (2.5%)	SOT17 AKN2 MYB34 CYP79B3 SOT18 CYP79B2 ROC1 AK3 SUR1 GSTU20 PGDH APR1 BGAL3 FMO GS-OX1 AT1G13750 ML3 BCAT4 NRT1.5 FMO GS-OX3 CYP83A1 MAM1 IMD1 IMS2 CB5-C MSRB5									GO:0009851 auxin biosynthetic process	P	4.18e-29	42/927 (4.5%)	124/30324 (0.4%)	SOT17 GSTF10 GSTF9 UGT74B1 CYP702A2 OASC CYP79B3 GGP1 SOT18 CYP79B2 SUR1 YLS5 GSTU20 OPR3 PIA1 MKK9 ASA1 Prx37 MAM1 CB5-C CYP83B1 AT3G51660 AKN2 AT2G04400 APS1 TSA1 ASB1 EDA39 AOS TRP1 HPL1 IPMI2 AT5G19240 PGDH SOT16 APR1 AT1G13750 BCAT4 FMO GS-OX3 CYP83A1 EDS5 IMS2
AT3G07780	AT1G70270		AT2G02147	AT1G23720												GO:0019344 cysteine biosynthetic process	P	1.57e-04	13/290 (4.5%)	205/30324 (0.7%)	SOT17 CYP79B3 SOT18 CYP79B2 ROC1 SUR1 APR1 BCAT4 FMO GS-OX3 CYP83A1 MAM1 IMS2 MSRB5									GO:1901701 cellular response to oxygen-containing compound	P	5.49e-29	109/927 (11.8%)	969/30324 (3.2%)	F6'H1 SAL1 IRT1 LURP1 AT1G06620 XBAT34 AT1G67800 JAZ10 RLK1 MEK1 GRX480 WRKY51 AT5G05600 AT1G57630 BON1 ALD1 AT4G03450 AT3G54150 ACO1 PBP1 AT1G78410 AT3G47480 AT1G34420 JAZ1 CYP71A13 MDHAR WRKY38 OPR3 AT1G13470 ARCK1 JAZ8 AR781 NUDT7 AT4G39670 FRU WRKY70 AT1G19020 PBS3 WRKY40 CHS1 JAZ7 ASA1 AIG2 BI1 BS1 MYC2 JAZ6 LECRKA4.1 AT3G01830 GSTF14 AT5G52760 PUB24 AT5G25930 TIFY10B ST2A RGLG3 AIG1 YLS9 AT…
AT3G10300	AT1G70860		AT2G05510	AT1G23850												GO:0009074 aromatic amino acid family catabolic process	P	1.61e-04	9/290 (3.1%)	83/30324 (0.3%)	SOT17 AKN2 CYP79B3 CYP79B2 SUR1 GSTU20 PGDH AT1G13750 CB5-C									GO:0030001 metal ion transport	P	1.56e-28	80/927 (8.6%)	542/30324 (1.8%)	FLS5 GSTF10 IRT1 PGSIP5 AGP22 AT4G15390 WRKY9 AT5G60530 LOX2 AT5G26280 AT3G22570 AT3G25930 ENDO5 AT2G18980 PP2-A3 CYP81F4 TRI AT2G21045 GOX3 FRU AT5G43520 AT2G28960 CYP706A7 AT3G47040 LOG7 NRT1.5 IREG2 AT5G23830 RCI3 MYB68 GLP4 AT3G01190 AT4G26470 AT2G35380 AT2G39110 MLP-300B AT1G22440 DOX1 PP2-A8 AT4G20390 AT1G77330 ZIP2 AT2G03200 SBT4.12 MTPA2 ANNAT1 EDA4 SULTR1;2 AT3G15240 CYP86A1 UGT72E2 AT2G…
AT3G13450	AT1G71830		AT2G06960	AT1G24100												GO:0006534 cysteine metabolic process	P	1.76e-04	13/290 (4.5%)	207/30324 (0.7%)	SOT17 CYP79B3 SOT18 CYP79B2 ROC1 SUR1 APR1 BCAT4 FMO GS-OX3 CYP83A1 MAM1 IMS2 MSRB5									GO:0009850 auxin metabolic process	P	2.10e-28	44/927 (4.7%)	144/30324 (0.5%)	SOT17 GSTF10 GSTF9 UGT74B1 CYP702A2 OASC CYP79B3 GGP1 SOT18 CYP79B2 SUR1 YLS5 GSTU20 OPR3 ILL6 PIA1 MKK9 ASA1 Prx37 MAM1 CB5-C CYP83B1 AT3G51660 AKN2 AT2G04400 APS1 TSA1 ASB1 EDA39 AOS TRP1 HPL1 IPMI2 AT5G19240 PGDH SOT16 APR1 AT1G13750 BCAT4 AAE18 FMO GS-OX3 CYP83A1 EDS5 IMS2
AT3G15440	AT1G73010		AT2G07698	AT1G24145												GO:1901700 response to oxygen-containing compound	P	1.89e-04	51/290 (17.6%)	2459/30324 (8.1%)	CRA1 F6'H1 MYB28 ANNAT4 SERK1 IRT1 AT1G06620 AGP22 LCR67 MYB34 DRS1 GHR1 CYP79B2 MYB29 ROC1 CYP71A13 NAS2 AT1G77330 ZIP2 GLIP1 GSTF12 AT3G62040 AT1G13470 GEA6 CLH1 PROPEP4 AT3G17120 AT5G40510 LTL1 AT5G10580 BAT1 PBS3 AT4G26010 CYP708A2 NUDT6 EM1 MSRB7 4CL3 AT5G17820 NRT1.5 AT2G43620 CHIL TT4 MAM1 BAT5 RCI3 PR5 GLP4 GSTF14 DR4 AT3G01190									GO:0009755 hormone-mediated signaling pathway	P	2.83e-28	97/927 (10.5%)	795/30324 (2.6%)	SAL1 IRT1 LURP1 AT1G06620 XBAT34 JAZ10 RLK1 MEK1 GRX480 WRKY51 AT5G05600 AT1G57630 AT3G54150 TIP4;1 PBP1 AT1G78410 AT3G47480 JAZ1 CYP71A13 MDHAR WRKY38 GLIP1 AT2G18980 OPR3 JAZ8 AR781 NUDT7 AT4G39670 WRKY70 MKK9 PBS3 WRKY40 JAZ7 NRT1.5 ASA1 AIG2 BI1 BS1 MYC2 JAZ6 LECRKA4.1 AT3G01830 AT5G52760 PUB24 AT5G25930 TIFY10B ST2A RGLG3 YLS9 DMR6 AOC3 BGLU18 JAZ5 TIFY7 PAD4 BGL2 WRKY54 TAT3 AT3G09020 EDS16…
AT3G15500	AT1G73330		AT2G14840	AT1G24147												GO:0009698 phenylpropanoid metabolic process	P	3.03e-04	12/290 (4.1%)	181/30324 (0.6%)	F6'H1 FACT AT1G77530 UGT72E2 4CL2 PRX25 BGAL3 4CL3 NRT1.5 BGLU21 TT4 CAD9									GO:0070887 cellular response to chemical stimulus	P	3.27e-28	135/927 (14.6%)	1445/30324 (4.8%)	F6'H1 RHL41 SAL1 Hsp70-2 IRT1 LURP1 AT1G06620 XBAT34 AT1G67800 JAZ10 RLK1 MEK1 GRX480 WRKY51 TGA10 AT5G05600 AT1G57630 BON1 AT3G03670 ALD1 AT4G03450 AT3G54150 ACO1 TIP4;1 PBP1 AT1G78410 AT3G47480 AT1G34420 JAZ1 CYP71A13 MDHAR WRKY38 GLIP1 AT2G18980 OPR3 AT1G13470 ARCK1 JAZ8 AR781 NUDT7 AT4G39670 FRU WRKY70 MKK9 AT1G19020 PBS3 WRKY40 CHS1 AT4G22530 JAZ7 NRT1.5 ASA1 AIG2 BI1 BS1 MYC2 JAZ6 LECRKA4.1…
AT3G15820	AT1G73590		AT2G15128	AT1G24320												GO:0010438 cellular response to sulfur starvation	P	4.30e-04	4/290 (1.4%)	7/30324 (0.0%)	MYB28 MYB34 MYB29 ATSDI1									GO:0044700 single organism signaling	P	4.06e-28	149/927 (16.1%)	1713/30324 (5.6%)	RHL41 SAL1 Hsp70-2 RLP12 IRT1 LURP1 AT1G06620 XBAT34 AT1G67800 JAZ10 RLK1 RLP41 MEK1 GRX480 WRKY51 TGA10 RLP53 RLP50 AT5G05600 AT1G57630 BON1 RLP25 TCH3 ALD1 AT4G03450 AT3G54150 TIP4;1 PBP1 AT1G78410 AT3G47480 AT1G34420 JAZ1 CYP71A13 MDHAR WRKY38 CRT3 GLIP1 AT2G18980 OPR3 AT5G10760 AT1G13470 ARCK1 JAZ8 GOX3 AR781 RAX2 NUDT7 AT4G39670 RLP37 WRKY70 MKK9 AT1G19020 PBS3 RLP40 WRKY40 CHS1 AT4G22530 RL…
AT3G19390	AT1G73600		AT2G15890	AT1G24625												GO:1901607 alpha-amino acid biosynthetic process	P	5.04e-04	17/290 (5.9%)	396/30324 (1.3%)	SOT17 MYB34 CYP79B3 SOT18 CYP79B2 ROC1 AK3 SUR1 PGDH APR1 BCAT4 FMO GS-OX3 CYP83A1 MAM1 IMD1 IMS2 MSRB5									GO:0023052 signaling	P	4.33e-28	149/927 (16.1%)	1714/30324 (5.7%)	RHL41 SAL1 Hsp70-2 RLP12 IRT1 LURP1 AT1G06620 XBAT34 AT1G67800 JAZ10 RLK1 RLP41 MEK1 GRX480 WRKY51 TGA10 RLP53 RLP50 AT5G05600 AT1G57630 BON1 RLP25 TCH3 ALD1 AT4G03450 AT3G54150 TIP4;1 PBP1 AT1G78410 AT3G47480 AT1G34420 JAZ1 CYP71A13 MDHAR WRKY38 CRT3 GLIP1 AT2G18980 OPR3 AT5G10760 AT1G13470 ARCK1 JAZ8 GOX3 AR781 RAX2 NUDT7 AT4G39670 RLP37 WRKY70 MKK9 AT1G19020 PBS3 RLP40 WRKY40 CHS1 AT4G22530 RL…
AT3G21080	AT1G74090		AT2G17740	AT1G24807												GO:0065008 regulation of biological quality	P	6.59e-04	29/290 (10.0%)	1058/30324 (3.5%)	OPT3 SOT17 AKN2 IRT1 PIN1 AGP22 ATK5 CYP79B3 ICR1 SOT18 CYP79B2 AT1G77330 SUR1 GSTU20 FRO2 AT4G29270 PGDH APR1 BAT1 AT1G13750 BCAT4 Prx37 FMO GS-OX3 CYP83A1 TT4 MAM1 RCI3 IMS2 CB5-C									GO:0051234 establishment of localization	P	7.21e-28	214/927 (23.1%)	3091/30324 (10.2%)	FLS5 PHT1;2 PHT1;1 AT5G55460 AT5G46900 AT3G09830 GSTF10 VSR6 AIR1 IRT1 LURP1 PGSIP5 XBAT34 AGP22 RLK1 EIR1 MEK1 GRX480 AT5G05960 GSTU21 AT1G61890 AT1G57630 AT4G15390 WRKY9 TCH3 AT5G60530 TIP4;1 AT5G46890 AT1G05700 AT4G30060 LOX2 AT5G26280 AT4G12520 AT1G78410 AT3G47480 AT3G22570 JAZ1 CYP71A13 WRKY38 FRO2 AT3G25930 ENDO5 AT2G18980 PP2-A3 AT3G58550 AT1G72120 BGLU15 RGF9 CYP81F4 TRI AT2G21045 GOX3 AT…
AT3G21870	AT1G74590		AT2G18050	AT1G25220												GO:0019752 carboxylic acid metabolic process	P	7.21e-04	40/290 (13.8%)	1780/30324 (5.9%)	SOT17 FACT AKN2 FUM2 LCR67 MYB34 CYP79B3 GSTF11 SOT18 CPK29 AT5G38020 CYP79B2 ROC1 CYP71A13 NAS2 AK3 SUR1 GSTU20 AT1G13470 PGDH APR1 BGAL3 FMO GS-OX1 PBS3 AT1G13750 ML3 NUDT6 BCAT4 NRT1.5 NAS4 Prx37 AT1G06550 FMO GS-OX3 CYP83A1 MAM1 IMD1 IMS2 CB5-C PR5 MSRB5									GO:0015698 inorganic anion transport	P	8.05e-28	58/927 (6.3%)	282/30324 (0.9%)	FLS5 PHT1;2 PHT1;1 GSTF10 IRT1 PGSIP5 AGP22 WRKY9 AT4G30060 AT3G22570 AT3G25930 ENDO5 AT2G18980 PP2-A3 TRI AT2G21045 AT5G07080 AT5G44380 AT2G28960 CYP706A7 AT3G47040 LOG7 NRT1.5 AT1G26250 IREG2 RCI3 GLP4 GSTF14 AT3G01190 AT2G39110 AT5G12420 AT1G22440 DOX1 PR4 AT1G77330 ZIP2 AMT1;3 SBT4.12 MTPA2 SULTR1;2 AT3G62040 NLM1 CYP705A25 AT3G23190 AT5G40510 AT3G22600 PPC3 CRK25 RWP1 IRT2 CYP708A2 WRKY65 AT…
AT3G22640	AT1G75040		AT2G18280	AT1G26250												GO:0008652 cellular amino acid biosynthetic process	P	8.61e-04	19/290 (6.6%)	509/30324 (1.7%)	SOT17 MYB34 CYP79B3 SOT18 CYP79B2 ROC1 AK3 SUR1 PGDH APR1 BGAL3 BCAT4 NRT1.5 FMO GS-OX3 CYP83A1 MAM1 IMD1 IMS2 MSRB5									GO:0032870 cellular response to hormone stimulus	P	2.88e-27	98/927 (10.6%)	834/30324 (2.8%)	SAL1 IRT1 LURP1 AT1G06620 XBAT34 JAZ10 RLK1 MEK1 GRX480 WRKY51 AT5G05600 AT1G57630 AT3G54150 TIP4;1 PBP1 AT1G78410 AT3G47480 JAZ1 CYP71A13 MDHAR WRKY38 GLIP1 AT2G18980 OPR3 JAZ8 AR781 NUDT7 AT4G39670 FRU WRKY70 MKK9 PBS3 WRKY40 JAZ7 NRT1.5 ASA1 AIG2 BI1 BS1 MYC2 JAZ6 LECRKA4.1 AT3G01830 AT5G52760 PUB24 AT5G25930 TIFY10B ST2A RGLG3 YLS9 DMR6 AOC3 BGLU18 JAZ5 TIFY7 PAD4 BGL2 WRKY54 TAT3 AT3G09020 E…
AT3G23170	AT1G75830		AT2G18328	AT1G26390												GO:1901564 organonitrogen compound metabolic process	P	1.04e-03	36/290 (12.4%)	1533/30324 (5.1%)	AT4G04940 SOT17 AKN2 AT1G79470 MYB34 NSP1 CYP79B3 GSTF11 SOT18 CYP79B2 ROC1 CYP71A13 NAS2 AK3 SUR1 GSTU20 CLH1 CYP81F4 PGDH APR1 BGAL3 FMO GS-OX1 AT1G13750 ML3 BCAT4 NRT1.5 NAS4 Prx37 FMO GS-OX3 CYP83A1 MAM1 IMD1 IMS2 CB5-C CYP81F3 MSRB5									GO:0006826 iron ion transport	P	3.80e-27	40/927 (4.3%)	121/30324 (0.4%)	FLS5 IRT1 PGSIP5 AGP22 WRKY9 AT3G22570 AT3G25930 ENDO5 AT2G18980 PP2-A3 TRI AT2G21045 FRU AT2G28960 CYP706A7 AT3G47040 LOG7 NRT1.5 IREG2 RCI3 GLP4 AT3G01190 AT2G39110 AT1G22440 DOX1 AT1G77330 ZIP2 SBT4.12 MTPA2 CYP705A25 AT3G23190 AT5G40510 PPC3 CRK25 IRT2 CYP708A2 WRKY65 AT1G74770 AT5G17820 AT4G30170
AT3G23630	AT1G76040		AT2G20490	AT1G26400												GO:0051707 response to other organism	P	1.07e-03	36/290 (12.4%)	1535/30324 (5.1%)	SOT17 MYB28 AKN2 SERK1 IRT1 PIN1 PCC1 MYB34 NSP1 CYP79B3 PR-1-LIKE CPK29 CYP79B2 MYB29 CYP71A13 SUR1 GLIP1 FRO2 LAX2 AT1G13470 4CL2 CYP71A12 CLH1 PGDH AT3G45680 CYP79F1 PBS3 AT1G13750 NUDT6 Prx37 CYP83A1 MAM1 AT1G19320 CB5-C PR5 GSTF14									GO:0071495 cellular response to endogenous stimulus	P	4.66e-27	98/927 (10.6%)	839/30324 (2.8%)	SAL1 IRT1 LURP1 AT1G06620 XBAT34 JAZ10 RLK1 MEK1 GRX480 WRKY51 AT5G05600 AT1G57630 AT3G54150 TIP4;1 PBP1 AT1G78410 AT3G47480 JAZ1 CYP71A13 MDHAR WRKY38 GLIP1 AT2G18980 OPR3 JAZ8 AR781 NUDT7 AT4G39670 FRU WRKY70 MKK9 PBS3 WRKY40 JAZ7 NRT1.5 ASA1 AIG2 BI1 BS1 MYC2 JAZ6 LECRKA4.1 AT3G01830 AT5G52760 PUB24 AT5G25930 TIFY10B ST2A RGLG3 YLS9 DMR6 AOC3 BGLU18 JAZ5 TIFY7 PAD4 BGL2 WRKY54 TAT3 AT3G09020 E…
AT3G28220	AT1G76790		AT2G22860	AT1G26410												GO:0009607 response to biotic stimulus	P	1.09e-03	36/290 (12.4%)	1536/30324 (5.1%)	SOT17 MYB28 AKN2 SERK1 IRT1 PIN1 PCC1 MYB34 NSP1 CYP79B3 PR-1-LIKE CPK29 CYP79B2 MYB29 CYP71A13 SUR1 GLIP1 FRO2 LAX2 AT1G13470 4CL2 CYP71A12 CLH1 PGDH AT3G45680 CYP79F1 PBS3 AT1G13750 NUDT6 Prx37 CYP83A1 MAM1 AT1G19320 CB5-C PR5 GSTF14									GO:0010200 response to chitin	P	4.96e-27	69/927 (7.4%)	422/30324 (1.4%)	RHL41 RLP12 LURP1 XBAT34 MEK1 WRKY46 AT1G61890 TCH3 AT1G78410 AT3G47480 JAZ1 CYP71A13 WRKY38 CCR2 AR781 NUDT7 AT4G39670 WRKY70 MKK9 AT1G19020 PBS3 WRKY40 AT4G22530 JAZ7 ASA1 AIG2 OPCL1 AT3G16530 MYC2 LECRKA4.1 AT3G01830 AT5G52760 ZAT7 PUB24 AT5G25930 YLS9 DMR6 JAZ5 PAD4 BGL2 WRKY54 AT3G09020 EDS16 TSA1 ERF2 EDS1 EDA39 AOS PLA2A AT1G74360 ERF13 LOX4 NAC016 RING1 AT1G26420 AT1G68620 CBP60G BG3 PR1 …
AT3G30775	AT1G77330		AT2G22880	AT1G26420												GO:0009625 response to insect	P	1.56e-03	8/290 (2.8%)	80/30324 (0.3%)	MYB28 MYB34 CYP79B3 CYP79B2 MYB29 CYP79F1 CYP83A1 MAM1									GO:0010243 response to organonitrogen compound	P	7.98e-27	70/927 (7.6%)	438/30324 (1.4%)	RHL41 RLP12 LURP1 XBAT34 MEK1 WRKY46 AT1G61890 TCH3 AT1G78410 AT3G47480 JAZ1 CYP71A13 WRKY38 CCR2 AR781 NUDT7 AT4G39670 WRKY70 MKK9 AT1G19020 PBS3 WRKY40 AT4G22530 JAZ7 ASA1 AIG2 OPCL1 AT3G16530 MYC2 LECRKA4.1 AT3G01830 AT5G52760 ZAT7 PUB24 AT5G25930 YLS9 DMR6 JAZ5 PAD4 BGL2 WRKY54 AT3G09020 EDS16 TSA1 ERF2 EDS1 EDA39 AOS ERD9 PLA2A AT1G74360 ERF13 LOX4 NAC016 RING1 AT1G26420 AT1G68620 CBP60G BG3…
AT3G45130	AT1G77530		AT2G22890	AT1G26560												GO:0051716 cellular response to stimulus	P	1.98e-03	53/290 (18.3%)	2811/30324 (9.3%)	CRA1 F6'H1 BGLU22 PHO1;H1 PS2 AT5G67200 MYB28 SERK1 IRT1 AT2G21560 AT1G06620 AGP22 LCR67 MYB34 CYP79B3 GHR1 AT1G64370 SPX1 CYP82C2 CYP79B2 MYB29 ROC1 CYP71A13 NAS2 AT1G77330 SUR1 ZIP2 GLIP1 AT1G26410 ATSDI1 AT1G13470 GEA6 CLH1 PGDH AT5G40510 AT5G10580 AHP4 BAT1 PBS3 AT4G26010 CYP708A2 NUDT6 EM1 AT5G17820 NRT1.5 CYP82C4 BGLU21 AT5G26680 RCI3 PR5 GLP4 GSTF14 AT3G01190									GO:0042445 hormone metabolic process	P	1.18e-26	61/927 (6.6%)	330/30324 (1.1%)	SOT17 GSTF10 GSTF9 UGT74B1 AGP22 CYP702A2 OASC CYP79B3 GGP1 BON1 SOT18 CYP79B2 AT3G22570 SUR1 YLS5 GSTU20 ENDO5 OPR3 AT4G29270 ILL6 PIA1 MKK9 ASA1 Prx37 MAM1 RCI3 CB5-C CYP83B1 AT3G51660 AT3G05920 AKN2 AT2G04400 RGLG3 AT1G22440 APS1 TSA1 ASB1 EDA39 AOS TRP1 AT1G77330 HPL1 IPMI2 SBT4.12 AT5G19240 PR5K PGDH SOT16 APR1 AT1G13750 BCAT4 AAE18 AT3G57010 AT1G08050 FMO GS-OX3 CYP83A1 ANNAT2 EDS5 IMS2 DIR…
AT3G45300	AT1G78060		AT2G23130	AT1G26820												GO:0009913 epidermal cell differentiation	P	4.45e-03	18/290 (6.2%)	516/30324 (1.7%)	OPT3 IRT1 FLP AGP22 ATMYC1 AT2G45750 EXPA7 MYB88 BAT1 AT4G26010 AT1G30870 CYP708A2 AT5G17820 RCI3 AT4G22212 CYC3B GSTF14 AT3G01190									GO:0071310 cellular response to organic substance	P	1.51e-26	122/927 (13.2%)	1261/30324 (4.2%)	RHL41 SAL1 Hsp70-2 IRT1 LURP1 AT1G06620 XBAT34 AT1G67800 JAZ10 RLK1 MEK1 GRX480 WRKY51 TGA10 AT5G05600 AT1G57630 BON1 ALD1 AT4G03450 AT3G54150 ACO1 TIP4;1 PBP1 AT1G78410 AT3G47480 AT1G34420 JAZ1 CYP71A13 MDHAR WRKY38 GLIP1 AT2G18980 OPR3 AT1G13470 ARCK1 JAZ8 AR781 NUDT7 AT4G39670 FRU WRKY70 MKK9 AT1G19020 PBS3 WRKY40 CHS1 AT4G22530 JAZ7 NRT1.5 ASA1 AIG2 BI1 BS1 MYC2 JAZ6 LECRKA4.1 AT3G01830 GSTF1…
AT3G45640	AT1G78370		AT2G23150	AT1G27030												GO:0060429 epithelium development	P	4.57e-03	18/290 (6.2%)	517/30324 (1.7%)	OPT3 IRT1 FLP AGP22 ATMYC1 AT2G45750 EXPA7 MYB88 BAT1 AT4G26010 AT1G30870 CYP708A2 AT5G17820 RCI3 AT4G22212 CYC3B GSTF14 AT3G01190									GO:0042446 hormone biosynthetic process	P	4.02e-26	56/927 (6.0%)	280/30324 (0.9%)	SOT17 GSTF10 GSTF9 UGT74B1 AGP22 CYP702A2 OASC CYP79B3 GGP1 SOT18 CYP79B2 AT3G22570 SUR1 YLS5 GSTU20 ENDO5 OPR3 AT4G29270 PIA1 MKK9 ASA1 Prx37 MAM1 RCI3 CB5-C CYP83B1 AT3G51660 AT3G05920 AKN2 AT2G04400 AT1G22440 APS1 TSA1 ASB1 EDA39 AOS TRP1 AT1G77330 HPL1 IPMI2 SBT4.12 AT5G19240 PR5K PGDH SOT16 APR1 AT1G13750 BCAT4 AT3G57010 FMO GS-OX3 CYP83A1 ANNAT2 EDS5 IMS2 DIR6 JAL34
AT3G45730	AT1G79470		AT2G25770	AT1G28480												GO:0030855 epithelial cell differentiation	P	4.57e-03	18/290 (6.2%)	517/30324 (1.7%)	OPT3 IRT1 FLP AGP22 ATMYC1 AT2G45750 EXPA7 MYB88 BAT1 AT4G26010 AT1G30870 CYP708A2 AT5G17820 RCI3 AT4G22212 CYC3B GSTF14 AT3G01190									GO:0009595 detection of biotic stimulus	P	6.04e-26	37/927 (4.0%)	106/30324 (0.3%)	LURP1 XBAT34 MEK1 AT4G03450 AT1G78410 AT3G47480 CYP71A13 WRKY38 ARCK1 NUDT7 WRKY70 PBS3 WRKY40 ASA1 AIG2 LECRKA4.1 AT5G52760 PUB24 DMR6 PAD4 BGL2 WRKY54 AT3G09020 EDS16 TSA1 EDS1 EDA39 AOS PLA2A AT1G74360 CBP60G BG3 PR1 NUDT6 EDS5 PR5 WRKY33
AT3G45970	AT1G80280		AT2G25780	AT1G29020												GO:0032787 monocarboxylic acid metabolic process	P	5.38e-03	29/290 (10.0%)	1176/30324 (3.9%)	SOT17 FACT AKN2 CYP79B3 GSTF11 SOT18 CPK29 AT5G38020 CYP79B2 CYP71A13 NAS2 SUR1 GSTU20 AT1G13470 PGDH APR1 PBS3 AT1G13750 NUDT6 BCAT4 NAS4 Prx37 AT1G06550 FMO GS-OX3 CYP83A1 MAM1 IMS2 CB5-C PR5									GO:0006811 ion transport	P	7.36e-26	113/927 (12.2%)	1122/30324 (3.7%)	FLS5 PHT1;2 PHT1;1 GSTF10 IRT1 PGSIP5 AGP22 GSTU21 AT1G61890 AT1G57630 AT4G15390 WRKY9 AT5G60530 AT4G30060 LOX2 AT5G26280 AT3G22570 AT3G25930 ENDO5 AT2G18980 PP2-A3 BGLU15 CYP81F4 TRI AT2G21045 GOX3 AT5G07080 FRU AT5G43520 AT5G44380 AT2G28960 CHS1 CYP706A7 AT3G47040 AT3G01760 LOG7 NRT1.5 AT1G26250 IREG2 AT5G23830 AT3G56200 RCI3 MYB68 GLP4 VHA-E3 GSTF14 AT3G01190 AT4G26470 AT2G35380 AT2G39110 AT5G…
AT3G46090	AT1G80710		AT2G28190	AT1G29280												GO:1901606 alpha-amino acid catabolic process	P	6.06e-03	10/290 (3.4%)	162/30324 (0.5%)	SOT17 AKN2 CYP79B3 CYP79B2 SUR1 GSTU20 PGDH AT1G13750 ML3 CB5-C									GO:0009267 cellular response to starvation	P	7.81e-26	61/927 (6.6%)	341/30324 (1.1%)	FLS5 PHT1;2 BHLH100 PHT1;1 IRT1 PGSIP5 AGP22 MYB34 MEK1 WRKY9 BTS ACO1 AT3G22570 MYB29 CRT3 AT3G25930 bHLH38 ENDO5 AT2G18980 PP2-A3 TRI AT2G21045 MIR398B AT2G28960 CYP706A7 AT3G47040 LOG7 NRT1.5 bHLH39 IREG2 BGLU21 RCI3 GLP4 DIN11 AT3G01190 AT1G49750 AT2G39110 AT1G22440 WRKY75 DOX1 SIB1 AT1G77330 ZIP2 SBT4.12 MTPA2 SULTR1;2 ATSDI1 CYP705A25 AT3G23190 AT5G40510 PPC3 CRK25 IRT2 CYP708A2 WRKY65 AT1G…
AT3G47340	AT2E08240		AT2G28630	AT1G29460												GO:0009063 cellular amino acid catabolic process	P	7.94e-03	10/290 (3.4%)	167/30324 (0.6%)	SOT17 AKN2 CYP79B3 CYP79B2 SUR1 GSTU20 PGDH AT1G13750 ML3 CB5-C									GO:0034754 cellular hormone metabolic process	P	9.77e-26	45/927 (4.9%)	173/30324 (0.6%)	SOT17 GSTF10 GSTF9 UGT74B1 CYP702A2 OASC CYP79B3 GGP1 BON1 SOT18 CYP79B2 SUR1 YLS5 GSTU20 OPR3 PIA1 MKK9 ASA1 Prx37 MAM1 CB5-C CYP83B1 AT3G51660 AKN2 AT2G04400 RGLG3 APS1 TSA1 EDA39 AOS TRP1 HPL1 IPMI2 AT5G19240 PR5K PGDH SOT16 APR1 AT1G13750 BCAT4 AT1G08050 FMO GS-OX3 CYP83A1 EDS5 IMS2
AT3G52550	AT2G01520		AT2G29995	AT1G29600												GO:0000096 sulfur amino acid metabolic process	P	8.41e-03	14/290 (4.8%)	338/30324 (1.1%)	SOT17 CYP79B3 SOT18 CYP79B2 ROC1 SUR1 APR1 FMO GS-OX1 BCAT4 FMO GS-OX3 CYP83A1 MAM1 IMS2 MSRB5									GO:0042594 response to starvation	P	2.94e-25	61/927 (6.6%)	349/30324 (1.2%)	FLS5 PHT1;2 BHLH100 PHT1;1 IRT1 PGSIP5 AGP22 MYB34 MEK1 WRKY9 BTS ACO1 AT3G22570 MYB29 CRT3 AT3G25930 bHLH38 ENDO5 AT2G18980 PP2-A3 TRI AT2G21045 MIR398B AT2G28960 CYP706A7 AT3G47040 LOG7 NRT1.5 bHLH39 IREG2 BGLU21 RCI3 GLP4 DIN11 AT3G01190 AT1G49750 AT2G39110 AT1G22440 WRKY75 DOX1 SIB1 AT1G77330 ZIP2 SBT4.12 MTPA2 SULTR1;2 ATSDI1 CYP705A25 AT3G23190 AT5G40510 PPC3 CRK25 IRT2 CYP708A2 WRKY65 AT1G…
AT3G53460	AT2G02020		AT2G30930	AT1G29610												GO:0051704 multi-organism process	P	9.55e-03	39/290 (13.4%)	1905/30324 (6.3%)	SOT17 MYB28 AKN2 SERK1 IRT1 PIN1 PCC1 MYB34 NSP1 CYP79B3 PR-1-LIKE CPK29 CYP79B2 MYB29 CYP71A13 NAS2 SUR1 GLIP1 FRO2 LAX2 AT4G34600 AT1G13470 4CL2 CYP71A12 CLH1 PGDH AT3G45680 CYP79F1 PBS3 AT1G13750 NUDT6 NAS4 Prx37 CYP83A1 MAM1 AT1G19320 CB5-C PR5 GSTF14									GO:0009695 jasmonic acid biosynthetic process	P	6.49e-25	40/927 (4.3%)	136/30324 (0.4%)	RHL41 SAL1 GSTF10 JAZ10 GRX480 CYP79B3 AT5G05600 LOX2 JAZ1 MDHAR SUR1 OPR3 ILL6 JAZ8 WRKY40 JAZ7 CORI3 OPCL1 CYP83B1 MYC2 JAZ6 TIFY10B ST2A AOC4 DHS1 AOC3 JAZ5 TIFY7 TAT3 AOS AOC2 AT2G34810 CYP94C1 AT3G51450 AOC1 LOX4 AT4G24380 MYB15 LOX3 EDS5
AT3G53620	AT2G02820		AT2G32530	AT1G30135																										GO:0031669 cellular response to nutrient levels	P	7.72e-25	61/927 (6.6%)	355/30324 (1.2%)	FLS5 PHT1;2 BHLH100 PHT1;1 IRT1 PGSIP5 AGP22 MYB34 MEK1 WRKY9 BTS ACO1 AT3G22570 MYB29 CRT3 AT3G25930 bHLH38 ENDO5 AT2G18980 PP2-A3 TRI AT2G21045 MIR398B AT2G28960 CYP706A7 AT3G47040 LOG7 NRT1.5 bHLH39 IREG2 BGLU21 RCI3 GLP4 DIN11 AT3G01190 AT1G49750 AT2G39110 AT1G22440 WRKY75 DOX1 SIB1 AT1G77330 ZIP2 SBT4.12 MTPA2 SULTR1;2 ATSDI1 CYP705A25 AT3G23190 AT5G40510 PPC3 CRK25 IRT2 CYP708A2 WRKY65 AT1G…
AT3G57520	AT2G03090		AT2G33810	AT1G30370																										GO:0009626 plant-type hypersensitive response	P	8.76e-25	65/927 (7.0%)	406/30324 (1.3%)	AT3G09830 LURP1 XBAT34 RLK1 MEK1 GRX480 AT1G57630 BON1 TCH3 AT1G78410 AT3G47480 JAZ1 CYP71A13 WRKY38 CRT3 AR781 NUDT7 AT4G39670 WRKY70 PBS3 WRKY40 ASA1 AIG2 BI1 AT3G19370 MYC2 LECRKA4.1 AT3G01830 AT5G52760 PUB24 AT5G25930 TIFY10B YLS9 AT3G13950 DMR6 AOC3 AT1G64370 PAD4 BGL2 WRKY54 AT3G09020 EDS16 TSA1 EDS1 EDA39 AOS PLA2A AT1G74360 PGIP2 ERF13 CLH1 PGDH RING1 CBP60G BG3 PR1 NUDT6 CRK36 ANK AT1G08…
AT3G57770	AT2G04450		AT2G34300	AT1G30550												Cellular Component														GO:0034050 host programmed cell death induced by symbiont	P	1.01e-24	65/927 (7.0%)	407/30324 (1.3%)	AT3G09830 LURP1 XBAT34 RLK1 MEK1 GRX480 AT1G57630 BON1 TCH3 AT1G78410 AT3G47480 JAZ1 CYP71A13 WRKY38 CRT3 AR781 NUDT7 AT4G39670 WRKY70 PBS3 WRKY40 ASA1 AIG2 BI1 AT3G19370 MYC2 LECRKA4.1 AT3G01830 AT5G52760 PUB24 AT5G25930 TIFY10B YLS9 AT3G13950 DMR6 AOC3 AT1G64370 PAD4 BGL2 WRKY54 AT3G09020 EDS16 TSA1 EDS1 EDA39 AOS PLA2A AT1G74360 PGIP2 ERF13 CLH1 PGDH RING1 CBP60G BG3 PR1 NUDT6 CRK36 ANK AT1G08…
AT3G60140	AT2G15220		AT2G34590	AT1G30820												GO Term	Aspect	P-value	Sample frequency	Background frequency	Genes									GO:0012501 programmed cell death	P	1.07e-24	69/927 (7.4%)	460/30324 (1.5%)	F6'H1 CRK4 AT3G09830 LURP1 XBAT34 RLK1 MEK1 GRX480 AT1G57630 BON1 TCH3 AT1G78410 AT3G47480 JAZ1 CYP71A13 WRKY38 CRT3 AR781 NUDT7 AT4G39670 WRKY70 PBS3 WRKY40 ASA1 AIG2 BI1 AT3G19370 MYC2 LECRKA4.1 AT3G01830 AT5G52760 PUB24 AT5G25930 TIFY10B YLS9 AT3G13950 DMR6 AOC3 EP1 AT1G64370 PAD4 BGL2 WRKY54 AT3G09020 EDS16 TSA1 EDS1 EDA39 AOS PLA2A AT1G74360 XCP1 PGIP2 ERF13 CLH1 PGDH RING1 CBP60G BG3 PR1 NU…
AT3G60690	AT2G16005		AT2G35300	AT1G30900												GO:0005576 extracellular region	C	4.91e-14	76/290 (26.2%)	2804/30324 (9.2%)	SCPL9 CP1 AT3G20370 SESA5 LCR67 SDR4 CP2 AT1G05240 ABCC3 PR-1-LIKE EXPA6 BGLU35 AT4G29700 AT4G01390 GH9B8 CYP71B37 AT4G12520 XTH20 ROC1 GLIP1 AT1G54010 AT4G22517 GSTU20 BGAL13 AT1G67750 AT2G38390 AT4G34600 EXPA7 AT5G39180 LTL1 AT5G03350 AT3G56540 AT5G10580 PRX25 AT3G09925 EXPB3 GLL22 BGAL3 AT5G01870 AT5G44550 AT4G26010 AT1G30870 AT1G13750 ML3 GLP9 AT5G45920 BGLU34 CYP710A2 AT5G17820 AT2G19970 AT3…									GO:0072593 reactive oxygen species metabolic process	P	1.17e-24	62/927 (6.7%)	370/30324 (1.2%)	LURP1 XBAT34 RLK1 MEK1 GRX480 AT4G03450 AT1G78410 AT3G47480 NAC003 CYP71A13 MDHAR WRKY38 AT1G13470 ARCK1 GOX3 NUDT7 WRKY70 PBS3 WRKY40 CHS1 ASA1 AIG2 AT3G01830 GSTF14 AT5G52760 PUB24 YLS9 AT3G13950 DMR6 PRXCB PAD4 BGL2 WRKY54 AT3G09020 EDS16 TSA1 EDS1 EDA39 SIB1 AOS AT2G03200 PRXCA AT5G09290 PLA2A AT1G74360 PGIP2 CLH1 RING1 ATMDAR2 CBP60G BG3 PR1 NUDT6 AT3G48640 ANK RLP23 NAC053 EDS5 cwINV6 PR5 W…
AT3G61060	AT2G16367		AT2G35910	AT1G31580																										GO:0044550 secondary metabolite biosynthetic process	P	1.29e-24	58/927 (6.3%)	322/30324 (1.1%)	F6'H1 4CL5 SOT17 AT1G77530 GSTF10 ESB1 APK UGT74B1 MYB34 MEK1 CYP79B3 SOT18 PRX72 CYP79B2 MYB29 CYP71A13 SUR1 YLS5 FAH1 CCR2 4CL2 GPAT5 CYP79F1 MKK9 ASA1 CORI3 TT4 MAM1 CB5-C CYP83B1 FACT AKN2 LDOX APS1 GSTF11 AOS IPMI1 IPMI2 CYP86A1 PAL1 SOT16 RING1 APR1 AT5G24760 ATMDAR2 PRR1 FMO GS-OX1 RWP1 CYP79F2 BCAT4 FMO GS-OX3 CYP83A1 BAT5 IMD1 AT4G11210 IMS2 WRKY33 DIR6
AT3G61198	AT2G16730		AT2G36690	AT1G31885																										GO:0031667 response to nutrient levels	P	1.59e-24	62/927 (6.7%)	372/30324 (1.2%)	FLS5 PHT1;2 BHLH100 PHT1;1 IRT1 PGSIP5 AGP22 MYB34 MEK1 WRKY9 BTS ACO1 AT3G22570 MYB29 CRT3 AT3G25930 bHLH38 ENDO5 AT2G18980 PP2-A3 TRI AT2G21045 MIR398B AT2G28960 CYP706A7 AT3G47040 LOG7 NRT1.5 bHLH39 IREG2 BGLU21 RCI3 GLP4 DIN11 AT3G01190 AT1G49750 AT2G39110 AT1G22440 WRKY75 DOX1 SIB1 AT1G77330 ZIP2 SBT4.12 MTPA2 SULTR1;2 ATSDI1 CYP705A25 AT3G23190 AT5G40510 PPC3 CRK25 IRT2 PR1 CYP708A2 WRKY65 …
AT3G61900	AT2G19970		AT2G37690	AT1G31993												Molecular Function														GO:0010363 regulation of plant-type hypersensitive response	P	1.86e-24	62/927 (6.7%)	373/30324 (1.2%)	AT3G09830 LURP1 XBAT34 RLK1 MEK1 GRX480 AT1G57630 TCH3 AT1G78410 AT3G47480 JAZ1 CYP71A13 WRKY38 AR781 NUDT7 AT4G39670 WRKY70 PBS3 WRKY40 ASA1 AIG2 BI1 AT3G19370 MYC2 LECRKA4.1 AT3G01830 AT5G52760 PUB24 AT5G25930 TIFY10B YLS9 AT3G13950 DMR6 AOC3 AT1G64370 PAD4 BGL2 WRKY54 AT3G09020 EDS16 TSA1 EDS1 EDA39 AOS PLA2A AT1G74360 PGIP2 ERF13 CLH1 PGDH RING1 CBP60G BG3 PR1 NUDT6 CRK36 ANK AT1G08050 RLP23 …
AT3G62950	AT2G19990		AT2G38400	AT1G32100												GO Term	Aspect	P-value	Sample frequency	Background frequency	Genes									GO:0042743 hydrogen peroxide metabolic process	P	2.14e-24	59/927 (6.4%)	337/30324 (1.1%)	LURP1 XBAT34 RLK1 MEK1 GRX480 AT4G03450 AT1G78410 AT3G47480 NAC003 CYP71A13 MDHAR WRKY38 AT1G13470 ARCK1 GOX3 NUDT7 WRKY70 PBS3 WRKY40 CHS1 ASA1 AIG2 AT3G01830 GSTF14 AT5G52760 PUB24 YLS9 AT3G13950 DMR6 PAD4 BGL2 WRKY54 AT3G09020 EDS16 TSA1 EDS1 EDA39 SIB1 AOS AT2G03200 AT5G09290 PLA2A AT1G74360 PGIP2 CLH1 RING1 ATMDAR2 CBP60G BG3 PR1 NUDT6 AT3G48640 ANK RLP23 EDS5 cwINV6 PR5 WRKY33 SPP1
AT4G01870	AT2G20610		AT2G39350	AT1G32300												GO:0003824 catalytic activity	F	8.97e-16	133/290 (45.9%)	6784/30324 (22.4%)	F6'H1 BGLU22 SOT17 PS2 AT1G80280 AT5G67200 FACT AKN2 SERK1 PXMT1 AT1G77530 SCPL9 CP1 AT1G06620 AT1G79470 FUM2 AT3G53190 AT2G42960 MYB34 SDR4 CP2 AT1G05240 ATK5 GHR1 AT1G66690 AT4G15390 ABCC3 BGLU35 GSTF11 AT4G29700 SOT18 AT2G27420 GH9B8 CPK29 AT5G38020 CYP82C2 AT4G09500 AT1G54870 XTH20 ROC1 CYP71A13 AT5G67150 IPMI1 NAS2 AT1G77330 AK3 GSTU10 SUR1 ZIP2 GLIP1 CCoAOMT7 AT1G35250 GSTU20 FRO2 GSTF12 AB…									GO:0071407 cellular response to organic cyclic compound	P	2.81e-24	75/927 (8.1%)	551/30324 (1.8%)	LURP1 XBAT34 AT1G67800 RLK1 MEK1 GRX480 AT1G57630 BON1 ALD1 AT4G03450 AT1G78410 AT3G47480 AT1G34420 JAZ1 CYP71A13 WRKY38 AT1G13470 ARCK1 AR781 NUDT7 AT4G39670 WRKY70 AT1G19020 PBS3 WRKY40 CHS1 ASA1 AIG2 BI1 BS1 MYC2 LECRKA4.1 AT3G01830 GSTF14 AT5G52760 PUB24 TIFY10B AIG1 YLS9 AT3G13950 DMR6 AOC3 PAD4 BGL2 WRKY54 DOX1 AT3G09020 EDS16 TSA1 EDS1 EDA39 SIB1 AOS AT5G09290 PLA2A AT1G74360 PGIP2 ERF13 C…
AT4G02075	AT2G21050		AT2G40230	AT1G32450												GO:0016491 oxidoreductase activity	F	1.18e-07	34/290 (11.7%)	968/30324 (3.2%)	F6'H1 AT1G06620 AT1G79470 SDR4 AT1G05240 CYP82C2 AT1G54870 AT1G77330 FRO2 AT2G38390 CYP81F4 PGDH PRX25 APR1 FMO GS-OX1 CYP79F1 CYP79F2 AT4G26010 AT1G30870 AT1G06090 CYP708A2 MSRB7 CYP710A2 AT5G17820 CYP82C4 Prx37 FMO GS-OX3 CYP83A1 CAD9 IMD1 RCI3 AT1G14120 CYP81F3 AT3G01190									GO:0006612 protein targeting to membrane	P	3.41e-24	62/927 (6.7%)	377/30324 (1.2%)	AT3G09830 LURP1 XBAT34 RLK1 MEK1 GRX480 AT1G57630 TCH3 AT1G78410 AT3G47480 JAZ1 CYP71A13 WRKY38 AR781 NUDT7 AT4G39670 WRKY70 PBS3 WRKY40 ASA1 AIG2 BI1 AT3G19370 MYC2 LECRKA4.1 AT3G01830 AT5G52760 PUB24 AT5G25930 TIFY10B YLS9 AT3G13950 DMR6 AOC3 AT1G64370 PAD4 BGL2 WRKY54 AT3G09020 EDS16 TSA1 EDS1 EDA39 AOS PLA2A AT1G74360 PGIP2 ERF13 CLH1 PGDH RING1 CBP60G BG3 PR1 NUDT6 CRK36 ANK AT1G08050 RLP23 …
AT4G02330	AT2G21560		AT2G40300	AT1G32640												GO:0019825 oxygen binding	F	1.80e-07	17/290 (5.9%)	232/30324 (0.8%)	CYP79B3 CYP82C2 CYP79B2 CYP71B37 CYP82C3 CYP71A13 CYP71A27 CYP71A12 CYP81F4 CYP79F2 CYP708A2 CYP710A2 CYP82C4 CYP78A8 CYP83A1 CYP81F3 CYP71A18									GO:0090150 establishment of protein localization to membrane	P	4.60e-24	62/927 (6.7%)	379/30324 (1.2%)	AT3G09830 LURP1 XBAT34 RLK1 MEK1 GRX480 AT1G57630 TCH3 AT1G78410 AT3G47480 JAZ1 CYP71A13 WRKY38 AR781 NUDT7 AT4G39670 WRKY70 PBS3 WRKY40 ASA1 AIG2 BI1 AT3G19370 MYC2 LECRKA4.1 AT3G01830 AT5G52760 PUB24 AT5G25930 TIFY10B YLS9 AT3G13950 DMR6 AOC3 AT1G64370 PAD4 BGL2 WRKY54 AT3G09020 EDS16 TSA1 EDS1 EDA39 AOS PLA2A AT1G74360 PGIP2 ERF13 CLH1 PGDH RING1 CBP60G BG3 PR1 NUDT6 CRK36 ANK AT1G08050 RLP23 …
AT4G04330	AT2G22330		AT2G40420	AT1G33720												GO:0004497 monooxygenase activity	F	4.60e-05	10/290 (3.4%)	96/30324 (0.3%)	CYP82C2 CYP81F4 FMO GS-OX1 CYP79F1 CYP79F2 CYP708A2 CYP82C4 FMO GS-OX3 CYP83A1 CYP81F3									GO:0072657 protein localization to membrane	P	4.60e-24	62/927 (6.7%)	379/30324 (1.2%)	AT3G09830 LURP1 XBAT34 RLK1 MEK1 GRX480 AT1G57630 TCH3 AT1G78410 AT3G47480 JAZ1 CYP71A13 WRKY38 AR781 NUDT7 AT4G39670 WRKY70 PBS3 WRKY40 ASA1 AIG2 BI1 AT3G19370 MYC2 LECRKA4.1 AT3G01830 AT5G52760 PUB24 AT5G25930 TIFY10B YLS9 AT3G13950 DMR6 AOC3 AT1G64370 PAD4 BGL2 WRKY54 AT3G09020 EDS16 TSA1 EDS1 EDA39 AOS PLA2A AT1G74360 PGIP2 ERF13 CLH1 PGDH RING1 CBP60G BG3 PR1 NUDT6 CRK36 ANK AT1G08050 RLP23 …
AT4G04745	AT2G22710		AT2G41190	AT1G33800												GO:0004601 peroxidase activity	F	8.07e-04	9/290 (3.1%)	100/30324 (0.3%)	AT1G05240 AT2G38390 PRX25 AT4G26010 AT1G30870 AT5G17820 Prx37 RCI3 AT3G01190									GO:0009694 jasmonic acid metabolic process	P	4.67e-24	42/927 (4.5%)	160/30324 (0.5%)	RHL41 SAL1 GSTF10 JAZ10 GRX480 CYP79B3 AT1G61890 AT5G05600 LOX2 JAZ1 MDHAR SUR1 OPR3 ILL6 JAZ8 WRKY40 JAZ7 CORI3 OPCL1 CYP83B1 MYC2 JAZ6 TIFY10B ST2A AOC4 DHS1 AOC3 JAZ5 TIFY7 TAT3 AOS AOC2 AT2G34810 CYP94C1 PGIP2 AT3G51450 AOC1 LOX4 AT4G24380 MYB15 LOX3 EDS5
AT4G08040	AT2G22930		AT2G41230	AT1G33840												GO:0016684 oxidoreductase activity, acting on peroxide as acceptor	F	8.78e-04	9/290 (3.1%)	101/30324 (0.3%)	AT1G05240 AT2G38390 PRX25 AT4G26010 AT1G30870 AT5G17820 Prx37 RCI3 AT3G01190									GO:0006820 anion transport	P	6.25e-24	77/927 (8.3%)	587/30324 (1.9%)	FLS5 PHT1;2 PHT1;1 GSTF10 IRT1 PGSIP5 AGP22 GSTU21 AT1G61890 AT1G57630 WRKY9 AT4G30060 AT3G22570 AT3G25930 ENDO5 AT2G18980 PP2-A3 BGLU15 TRI AT2G21045 AT5G07080 AT5G44380 AT2G28960 CHS1 CYP706A7 AT3G47040 AT3G01760 LOG7 NRT1.5 AT1G26250 IREG2 AT3G56200 RCI3 GLP4 GSTF14 AT3G01190 AT4G26470 AT2G39110 AT5G12420 AT1G22440 DOX1 PR4 ERD9 CML41 AT1G77330 ZIP2 AT5G55050 AMT1;3 SBT4.12 MTPA2 SULTR1;2 AT4G…
AT4G12290	AT2G23000		AT2G41260	AT1G33960												GO:0016209 antioxidant activity	F	5.27e-03	9/290 (3.1%)	125/30324 (0.4%)	AT1G05240 AT2G38390 PRX25 AT4G26010 AT1G30870 AT5G17820 Prx37 RCI3 AT3G01190									GO:0006586 indolalkylamine metabolic process	P	6.34e-24	34/927 (3.7%)	96/30324 (0.3%)	SOT17 GSTF10 GSTF9 UGT74B1 MYB34 CYP702A2 OASC CYP79B3 GGP1 CYP79B2 SUR1 YLS5 GSTU20 OPR3 PIA1 TSB2 MKK9 ASA1 CB5-C CYP83B1 AT3G51660 AKN2 AT2G04400 APS1 TSA1 ASB1 EDA39 AOS TRP1 HPL1 AT5G19240 PGDH SOT16 AT1G13750
AT4G12490	AT2G23010		AT2G41280	AT1G34040																										GO:0006568 tryptophan metabolic process	P	6.34e-24	34/927 (3.7%)	96/30324 (0.3%)	SOT17 GSTF10 GSTF9 UGT74B1 MYB34 CYP702A2 OASC CYP79B3 GGP1 CYP79B2 SUR1 YLS5 GSTU20 OPR3 PIA1 TSB2 MKK9 ASA1 CB5-C CYP83B1 AT3G51660 AKN2 AT2G04400 APS1 TSA1 ASB1 EDA39 AOS TRP1 HPL1 AT5G19240 PGDH SOT16 AT1G13750
AT4G13830	AT2G25980		AT2G41380	AT1G34180																										GO:0016265 death	P	1.46e-23	71/927 (7.7%)	508/30324 (1.7%)	F6'H1 CRK4 AT3G09830 LURP1 XBAT34 RLK1 MEK1 GRX480 AT1G57630 BON1 TCH3 AT1G78410 AT3G47480 JAZ1 CYP71A13 WRKY38 CRT3 AR781 NUDT7 AT4G39670 WRKY70 PBS3 WRKY40 ASA1 AIG2 BI1 AT3G19370 MYC2 LECRKA4.1 AT3G01830 AT5G52760 PUB24 ACD6 AT5G25930 TIFY10B YLS9 AT3G13950 DMR6 AOC3 EP1 AT1G64370 PAD4 BGL2 WRKY54 DOX1 AT3G09020 EDS16 TSA1 EDS1 EDA39 AOS PLA2A AT1G74360 XCP1 PGIP2 ERF13 CLH1 PGDH RING1 CBP60G …
AT4G14130	AT2G26695		AT2G46070	AT1G34420																										GO:0008219 cell death	P	1.46e-23	71/927 (7.7%)	508/30324 (1.7%)	F6'H1 CRK4 AT3G09830 LURP1 XBAT34 RLK1 MEK1 GRX480 AT1G57630 BON1 TCH3 AT1G78410 AT3G47480 JAZ1 CYP71A13 WRKY38 CRT3 AR781 NUDT7 AT4G39670 WRKY70 PBS3 WRKY40 ASA1 AIG2 BI1 AT3G19370 MYC2 LECRKA4.1 AT3G01830 AT5G52760 PUB24 ACD6 AT5G25930 TIFY10B YLS9 AT3G13950 DMR6 AOC3 EP1 AT1G64370 PAD4 BGL2 WRKY54 DOX1 AT3G09020 EDS16 TSA1 EDS1 EDA39 AOS PLA2A AT1G74360 XCP1 PGIP2 ERF13 CLH1 PGDH RING1 CBP60G …
AT4G14548	AT2G27395		AT2G47270	AT1G34670																										GO:0080135 regulation of cellular response to stress	P	1.50e-23	62/927 (6.7%)	387/30324 (1.3%)	AT3G09830 LURP1 XBAT34 RLK1 MEK1 GRX480 AT1G57630 TCH3 AT1G78410 AT3G47480 JAZ1 CYP71A13 WRKY38 AR781 NUDT7 AT4G39670 WRKY70 PBS3 WRKY40 ASA1 AIG2 BI1 AT3G19370 MYC2 LECRKA4.1 AT3G01830 AT5G52760 PUB24 AT5G25930 TIFY10B YLS9 AT3G13950 DMR6 AOC3 AT1G64370 PAD4 BGL2 WRKY54 AT3G09020 EDS16 TSA1 EDS1 EDA39 AOS PLA2A AT1G74360 PGIP2 ERF13 CLH1 PGDH RING1 CBP60G BG3 PR1 NUDT6 CRK36 ANK AT1G08050 RLP23 …
AT4G15610	AT2G27402		AT2G47930	AT1G35210																										GO:0006569 tryptophan catabolic process	P	3.03e-23	31/927 (3.3%)	79/30324 (0.3%)	SOT17 GSTF10 GSTF9 UGT74B1 CYP702A2 OASC CYP79B3 GGP1 CYP79B2 SUR1 YLS5 GSTU20 OPR3 PIA1 MKK9 ASA1 CB5-C CYP83B1 AT3G51660 AKN2 AT2G04400 APS1 TSA1 EDA39 AOS TRP1 HPL1 AT5G19240 PGDH SOT16 AT1G13750
AT4G15680	AT2G27420		AT3E21730	AT1G35230																										GO:0046218 indolalkylamine catabolic process	P	3.03e-23	31/927 (3.3%)	79/30324 (0.3%)	SOT17 GSTF10 GSTF9 UGT74B1 CYP702A2 OASC CYP79B3 GGP1 CYP79B2 SUR1 YLS5 GSTU20 OPR3 PIA1 MKK9 ASA1 CB5-C CYP83B1 AT3G51660 AKN2 AT2G04400 APS1 TSA1 EDA39 AOS TRP1 HPL1 AT5G19240 PGDH SOT16 AT1G13750
AT4G15800	AT2G28950		AT3G03470	AT1G35250																										GO:0031668 cellular response to extracellular stimulus	P	3.56e-23	62/927 (6.7%)	393/30324 (1.3%)	FLS5 PHT1;2 BHLH100 PHT1;1 IRT1 PGSIP5 AGP22 MYB34 MEK1 WRKY9 BTS ACO1 AT3G22570 MYB29 SUR1 CRT3 AT3G25930 bHLH38 ENDO5 AT2G18980 PP2-A3 TRI AT2G21045 MIR398B AT2G28960 CYP706A7 AT3G47040 LOG7 NRT1.5 bHLH39 IREG2 BGLU21 RCI3 GLP4 DIN11 AT3G01190 AT1G49750 AT2G39110 AT1G22440 WRKY75 DOX1 SIB1 AT1G77330 ZIP2 SBT4.12 MTPA2 SULTR1;2 ATSDI1 CYP705A25 AT3G23190 AT5G40510 PPC3 CRK25 IRT2 CYP708A2 WRKY65…
AT4G16190	AT2G30750		AT3G04070	AT1G35260																										GO:0010941 regulation of cell death	P	4.07e-23	63/927 (6.8%)	407/30324 (1.3%)	AT3G09830 LURP1 XBAT34 RLK1 MEK1 GRX480 AT1G57630 BON1 TCH3 AT1G78410 AT3G47480 JAZ1 CYP71A13 WRKY38 AR781 NUDT7 AT4G39670 WRKY70 PBS3 WRKY40 ASA1 AIG2 BI1 AT3G19370 MYC2 LECRKA4.1 AT3G01830 AT5G52760 PUB24 AT5G25930 TIFY10B YLS9 AT3G13950 DMR6 AOC3 AT1G64370 PAD4 BGL2 WRKY54 AT3G09020 EDS16 TSA1 EDS1 EDA39 AOS PLA2A AT1G74360 PGIP2 ERF13 CLH1 PGDH RING1 CBP60G BG3 PR1 NUDT6 CRK36 ANK AT1G08050 R…
AT4G16460	AT2G30770		AT3G05680	AT1G35310																										GO:0071496 cellular response to external stimulus	P	4.10e-23	62/927 (6.7%)	394/30324 (1.3%)	FLS5 PHT1;2 BHLH100 PHT1;1 IRT1 PGSIP5 AGP22 MYB34 MEK1 WRKY9 BTS ACO1 AT3G22570 MYB29 SUR1 CRT3 AT3G25930 bHLH38 ENDO5 AT2G18980 PP2-A3 TRI AT2G21045 MIR398B AT2G28960 CYP706A7 AT3G47040 LOG7 NRT1.5 bHLH39 IREG2 BGLU21 RCI3 GLP4 DIN11 AT3G01190 AT1G49750 AT2G39110 AT1G22440 WRKY75 DOX1 SIB1 AT1G77330 ZIP2 SBT4.12 MTPA2 SULTR1;2 ATSDI1 CYP705A25 AT3G23190 AT5G40510 PPC3 CRK25 IRT2 CYP708A2 WRKY65…
AT4G20362	AT2G32990		AT3G05937	AT1G35513																										GO:0009991 response to extracellular stimulus	P	7.08e-23	63/927 (6.8%)	411/30324 (1.4%)	FLS5 PHT1;2 BHLH100 PHT1;1 IRT1 PGSIP5 AGP22 MYB34 MEK1 WRKY9 BTS ACO1 AT3G22570 MYB29 SUR1 CRT3 AT3G25930 bHLH38 ENDO5 AT2G18980 PP2-A3 TRI AT2G21045 MIR398B AT2G28960 CYP706A7 AT3G47040 LOG7 NRT1.5 bHLH39 IREG2 BGLU21 RCI3 GLP4 DIN11 AT3G01190 AT1G49750 AT2G39110 AT1G22440 WRKY75 DOX1 SIB1 AT1G77330 ZIP2 SBT4.12 MTPA2 SULTR1;2 ATSDI1 CYP705A25 AT3G23190 AT5G40510 PPC3 CRK25 IRT2 PR1 CYP708A2 WR…
AT4G21500	AT2G34490		AT3G07780	AT1G35710																										GO:0042436 indole-containing compound catabolic process	P	7.56e-23	31/927 (3.3%)	81/30324 (0.3%)	SOT17 GSTF10 GSTF9 UGT74B1 CYP702A2 OASC CYP79B3 GGP1 CYP79B2 SUR1 YLS5 GSTU20 OPR3 PIA1 MKK9 ASA1 CB5-C CYP83B1 AT3G51660 AKN2 AT2G04400 APS1 TSA1 EDA39 AOS TRP1 HPL1 AT5G19240 PGDH SOT16 AT1G13750
AT4G24570	AT2G37460		AT3G13437	AT1G35720																										GO:0043067 regulation of programmed cell death	P	8.31e-23	62/927 (6.7%)	399/30324 (1.3%)	AT3G09830 LURP1 XBAT34 RLK1 MEK1 GRX480 AT1G57630 TCH3 AT1G78410 AT3G47480 JAZ1 CYP71A13 WRKY38 AR781 NUDT7 AT4G39670 WRKY70 PBS3 WRKY40 ASA1 AIG2 BI1 AT3G19370 MYC2 LECRKA4.1 AT3G01830 AT5G52760 PUB24 AT5G25930 TIFY10B YLS9 AT3G13950 DMR6 AOC3 AT1G64370 PAD4 BGL2 WRKY54 AT3G09020 EDS16 TSA1 EDS1 EDA39 AOS PLA2A AT1G74360 PGIP2 ERF13 CLH1 PGDH RING1 CBP60G BG3 PR1 NUDT6 CRK36 ANK AT1G08050 RLP23 …
AT4G25580	AT2G38390		AT3G13450	AT1G36640																										GO:0009074 aromatic amino acid family catabolic process	P	1.83e-22	31/927 (3.3%)	83/30324 (0.3%)	SOT17 GSTF10 GSTF9 UGT74B1 CYP702A2 OASC CYP79B3 GGP1 CYP79B2 SUR1 YLS5 GSTU20 OPR3 PIA1 MKK9 ASA1 CB5-C CYP83B1 AT3G51660 AKN2 AT2G04400 APS1 TSA1 EDA39 AOS TRP1 HPL1 AT5G19240 PGDH SOT16 AT1G13750
AT4G25810	AT2G38750		AT3G15440	AT1G43790																										GO:0006812 cation transport	P	1.91e-22	87/927 (9.4%)	776/30324 (2.6%)	FLS5 GSTF10 IRT1 PGSIP5 AGP22 GSTU21 AT1G61890 AT4G15390 WRKY9 AT5G60530 LOX2 AT5G26280 AT3G22570 AT3G25930 ENDO5 AT2G18980 PP2-A3 CYP81F4 TRI AT2G21045 GOX3 FRU AT5G43520 AT2G28960 CYP706A7 AT3G47040 LOG7 NRT1.5 IREG2 AT5G23830 RCI3 MYB68 GLP4 VHA-E3 AT3G01190 AT4G26470 AT2G35380 AT2G39110 MLP-300B AT1G22440 DOX1 PP2-A8 AT4G20390 ERD9 AT1G77330 ZIP2 AT5G55050 AT2G03200 AMT1;3 SBT4.12 MTPA2 ANNAT…
AT4G26255	AT2G39310		AT3G15850	AT1G43910																										GO:0009310 amine catabolic process	P	7.92e-22	35/927 (3.8%)	117/30324 (0.4%)	SOT17 GSTF10 GSTF9 UGT74B1 CYP702A2 OASC CYP79B3 GGP1 CYP79B2 SUR1 YLS5 GSTU20 OPR3 PIA1 MKK9 NRT1.5 ASA1 AT3G22850 CB5-C CYP83B1 AT3G51660 AKN2 AT2G04400 APS1 TSA1 EDA39 AOS TRP1 HPL1 AT5G19240 PAL1 PGDH SOT16 ATMDAR2 AT1G13750
AT4G26260	AT2G39850		AT3G16770	AT1G44050																										GO:0042402 cellular biogenic amine catabolic process	P	7.92e-22	35/927 (3.8%)	117/30324 (0.4%)	SOT17 GSTF10 GSTF9 UGT74B1 CYP702A2 OASC CYP79B3 GGP1 CYP79B2 SUR1 YLS5 GSTU20 OPR3 PIA1 MKK9 NRT1.5 ASA1 AT3G22850 CB5-C CYP83B1 AT3G51660 AKN2 AT2G04400 APS1 TSA1 EDA39 AOS TRP1 HPL1 AT5G19240 PAL1 PGDH SOT16 ATMDAR2 AT1G13750
AT4G26288	AT2G40170		AT3G20300	AT1G44350																										GO:0006576 cellular biogenic amine metabolic process	P	7.99e-22	40/927 (4.3%)	161/30324 (0.5%)	SOT17 GSTF10 GSTF9 UGT74B1 MYB34 CYP702A2 OASC CYP79B3 GGP1 CYP79B2 SUR1 YLS5 GSTU20 OPR3 PIA1 TSB2 MKK9 NRT1.5 ASA1 AT3G22850 CB5-C CYP83B1 AT3G51660 AKN2 AT2G04400 APS1 TSA1 ASB1 EDA39 AOS TRP1 HPL1 ARGAH2 AT5G19240 PAL1 PGDH SOT16 ATMDAR2 AT1G13750 NAS4
AT4G28040	AT2G41480		AT3G20470	AT1G45145																										GO:0043900 regulation of multi-organism process	P	1.11e-21	37/927 (4.0%)	135/30324 (0.4%)	LURP1 JAZ10 MEK1 CYP79B3 AT1G78410 CYP71A13 MDHAR WRKY38 ILL6 NUDT7 WRKY70 PBS3 WRKY40 ASA1 AIG2 MYC2 AT5G52760 PUB24 DMR6 DHAR1 PAD4 BGL2 WRKY54 AT3G09020 EDS16 TSA1 EDS1 EDA39 AOS PLA2A CBP60G BG3 PR1 NUDT6 EDS5 PR5 WRKY33
AT4G30270	AT2G41800		AT3G21080	AT1G45201																										GO:0010817 regulation of hormone levels	P	6.61e-21	65/927 (7.0%)	474/30324 (1.6%)	SOT17 GSTF10 GSTF9 UGT74B1 AGP22 EIR1 CYP702A2 OASC CYP79B3 GGP1 BON1 SOT18 CYP79B2 AT3G22570 SUR1 YLS5 GSTU20 ENDO5 OPR3 RGF9 AT4G29270 ILL6 PIA1 MKK9 ASA1 Prx37 TT4 MAM1 RCI3 CB5-C CYP83B1 AT3G51660 OPT3 AT3G05920 AKN2 AT2G04400 RGLG3 AT1G22440 APS1 TSA1 ASB1 EDA39 AOS TRP1 AT1G77330 HPL1 IPMI2 SBT4.12 AT5G19240 PR5K PGDH SOT16 APR1 AT1G13750 BCAT4 AAE18 AT3G57010 AT1G08050 FMO GS-OX3 CYP83A1 A…
AT4G30280	AT2G42960		AT3G21090	AT1G47395																										GO:0044106 cellular amine metabolic process	P	1.18e-20	40/927 (4.3%)	172/30324 (0.6%)	SOT17 GSTF10 GSTF9 UGT74B1 MYB34 CYP702A2 OASC CYP79B3 GGP1 CYP79B2 SUR1 YLS5 GSTU20 OPR3 PIA1 TSB2 MKK9 NRT1.5 ASA1 AT3G22850 CB5-C CYP83B1 AT3G51660 AKN2 AT2G04400 APS1 TSA1 ASB1 EDA39 AOS TRP1 HPL1 ARGAH2 AT5G19240 PAL1 PGDH SOT16 ATMDAR2 AT1G13750 NAS4
AT4G32650	AT2G43620		AT3G22640	AT1G47400																										GO:0016143 S-glycoside metabolic process	P	3.59e-20	43/927 (4.6%)	208/30324 (0.7%)	SOT17 GSTF10 APK UGT74B1 MYB34 MEK1 NSP1 CYP79B3 GGP1 SOT18 CYP79B2 MYB29 SUR1 YLS5 NSP3 CYP81F4 CYP79F1 ASA1 CORI3 MAM1 CB5-C CYP83B1 CYP81F3 AKN2 IGMT2 APS1 GSTF11 AOS IPMI1 IPMI2 SOT16 RING1 APR1 FMO GS-OX1 CYP79F2 BGLU34 BCAT4 FMO GS-OX3 CYP83A1 BAT5 IMD1 NIT3 IMS2
AT4G32940	AT2G45750		AT3G23170	AT1G47590																										GO:0019760 glucosinolate metabolic process	P	3.59e-20	43/927 (4.6%)	208/30324 (0.7%)	SOT17 GSTF10 APK UGT74B1 MYB34 MEK1 NSP1 CYP79B3 GGP1 SOT18 CYP79B2 MYB29 SUR1 YLS5 NSP3 CYP81F4 CYP79F1 ASA1 CORI3 MAM1 CB5-C CYP83B1 CYP81F3 AKN2 IGMT2 APS1 GSTF11 AOS IPMI1 IPMI2 SOT16 RING1 APR1 FMO GS-OX1 CYP79F2 BGLU34 BCAT4 FMO GS-OX3 CYP83A1 BAT5 IMD1 NIT3 IMS2
AT4G33150	AT2G46535		AT3G23630	AT1G47600																										GO:0019757 glycosinolate metabolic process	P	3.59e-20	43/927 (4.6%)	208/30324 (0.7%)	SOT17 GSTF10 APK UGT74B1 MYB34 MEK1 NSP1 CYP79B3 GGP1 SOT18 CYP79B2 MYB29 SUR1 YLS5 NSP3 CYP81F4 CYP79F1 ASA1 CORI3 MAM1 CB5-C CYP83B1 CYP81F3 AKN2 IGMT2 APS1 GSTF11 AOS IPMI1 IPMI2 SOT16 RING1 APR1 FMO GS-OX1 CYP79F2 BGLU34 BCAT4 FMO GS-OX3 CYP83A1 BAT5 IMD1 NIT3 IMS2
AT4G33467	AT2G46650		AT3G23750	AT1G47840																										GO:0051606 detection of stimulus	P	4.98e-20	37/927 (4.0%)	149/30324 (0.5%)	LURP1 XBAT34 MEK1 AT4G03450 AT1G78410 AT3G47480 CYP71A13 WRKY38 ARCK1 NUDT7 WRKY70 PBS3 WRKY40 ASA1 AIG2 LECRKA4.1 AT5G52760 PUB24 DMR6 PAD4 BGL2 WRKY54 AT3G09020 EDS16 TSA1 EDS1 EDA39 AOS PLA2A AT1G74360 CBP60G BG3 PR1 NUDT6 EDS5 PR5 WRKY33
AT4G34030	AT3E33340		AT3G29970	AT1G48598																										GO:0009605 response to external stimulus	P	1.21e-19	85/927 (9.2%)	818/30324 (2.7%)	FLS5 PHT1;2 BHLH100 PHT1;1 IRT1 PGSIP5 XBAT34 AGP22 EIR1 MYB34 MEK1 WRKY9 TCH3 AT4G03450 BTS ACO1 AT3G47480 AT3G22570 MYB29 CYP71A13 SUR1 WRKY38 CRT3 AT3G25930 bHLH38 ENDO5 AT2G18980 PP2-A3 RGF9 ARCK1 TRI AT2G21045 AR781 MIR398B PBS3 AT2G28960 WRKY40 CYP706A7 AT3G47040 LOG7 NRT1.5 bHLH39 IREG2 BGLU21 RCI3 LECRKA4.1 GLP4 DIN11 AT5G52760 AT3G01190 OPT3 AT1G49750 AT2G39110 AT1G22440 PAD4 WRKY75 DOX1…
AT4G35770	AT3G01190		AT3G30720	AT1G49030																										GO:0034976 response to endoplasmic reticulum stress	P	2.98e-19	54/927 (5.8%)	353/30324 (1.2%)	RHL41 Hsp70-2 PNP-A VSR6 XBAT34 RLP41 GRX480 TGA10 OASC AT3G47480 JAZ1 CRK37 WRKY38 CRT3 YLS5 AT5G10760 NUDT7 AT3G60450 AT4G39670 AT5G52740 AT1G19020 PBS3 WRKY40 AT5G52810 AT4G22530 RABA1e BI1 LECRKA4.1 AT3G01830 AT2G04400 CRK7 DMR6 PAD4 BGL2 EDS16 TSA1 EDS1 EDA39 AT5G38900 TRP1 SAL2 AT1G74360 AT4G25900 RING1 PDIL1-3 BG3 PR1 NUDT6 CRK36 AT1G08050 RLP23 EDS5 PR5 AT3G60540
AT4G35860	AT3G02020		AT3G43670	AT1G49050																										GO:0009308 amine metabolic process	P	7.28e-19	44/927 (4.7%)	235/30324 (0.8%)	SOT17 GSTF10 GSTF9 UGT74B1 MYB34 CYP702A2 OASC CYP79B3 GGP1 BON1 CYP79B2 SUR1 YLS5 GSTU20 OPR3 PIA1 TSB2 MKK9 NRT1.5 ASA1 AT3G22850 CB5-C CYP83B1 AT3G51660 AKN2 AT2G04400 RGLG3 APS1 TSA1 ASB1 EDA39 AOS TRP1 HPL1 ARGAH2 AT5G19240 PAL1 PR5K PGDH SOT16 ATMDAR2 AT1G13750 NAS4 AT1G08050
AT4G37220	AT3G03190		AT3G43820	AT1G49310																										GO:0044699 single-organism process	P	1.13e-18	413/927 (44.6%)	9050/30324 (29.8%)	F6'H1 FLS5 RHL41 PHT1;2 CRK4 SAL1 BHLH100 Hsp70-2 PELPK1 PER64 AT4G17280 PHT1;1 AT5G58540 AT5G55460 AT3G12040 AT5G46900 PNP-A AT3G09830 GSTF10 RLP12 VSR6 AIR1 IRT1 LURP1 PGSIP5 AT1G06620 XBAT34 APK AT1G67800 AT3G06035 JAZ10 UGT74B1 AGP22 RLK1 EIR1 RLP41 MYB34 MEK1 GRX480 WRKY51 TGA10 RLP53 GXMT1 OASC AT5G05960 GSTU21 CYP79B3 AT1G61890 RLP50 AT5G05600 AT1G57630 AT4G15390 ANAC087 AT2G19060 BON1 RLP…
AT4G37300	AT3G04290		AT3G43850	AT1G49750																										GO:0060548 negative regulation of cell death	P	1.41e-18	38/927 (4.1%)	173/30324 (0.6%)	AT3G09830 LURP1 XBAT34 MEK1 GRX480 BON1 TCH3 AT3G47480 JAZ1 WRKY38 NUDT7 WRKY70 PBS3 WRKY40 BI1 MYC2 LECRKA4.1 AT5G52760 PUB24 AT5G25930 TIFY10B YLS9 AT3G13950 AOC3 PAD4 BGL2 EDS16 EDS1 EDA39 PLA2A AT1G74360 ERF13 CBP60G CRK36 ANK AT1G08050 PR5 WRKY33
AT4G38400	AT3G05190		AT3G45300	AT1G49860																										GO:0043069 negative regulation of programmed cell death	P	5.51e-18	37/927 (4.0%)	169/30324 (0.6%)	AT3G09830 LURP1 XBAT34 MEK1 GRX480 TCH3 AT3G47480 JAZ1 WRKY38 NUDT7 WRKY70 PBS3 WRKY40 BI1 MYC2 LECRKA4.1 AT5G52760 PUB24 AT5G25930 TIFY10B YLS9 AT3G13950 AOC3 PAD4 BGL2 EDS16 EDS1 EDA39 PLA2A AT1G74360 ERF13 CBP60G CRK36 ANK AT1G08050 PR5 WRKY33
AT4G39070	AT3G05690		AT3G45730	AT1G50060																										GO:1901606 alpha-amino acid catabolic process	P	1.05e-16	35/927 (3.8%)	162/30324 (0.5%)	SOT17 GSTF10 GSTF9 UGT74B1 CYP702A2 OASC CYP79B3 GGP1 CYP79B2 LOX2 SUR1 YLS5 GSTU20 OPR3 PIA1 MKK9 ML3 ASA1 CORI3 CB5-C CYP83B1 AT3G51660 AKN2 AT2G04400 APS1 TSA1 EDA39 AOS TRP1 HPL1 AT5G19240 PGDH SOT16 AT1G13750 EDS5
AT5G02160	AT3G05890		AT3G45970	AT1G50550																										GO:1901362 organic cyclic compound biosynthetic process	P	1.67e-16	194/927 (20.9%)	3288/30324 (10.8%)	F6'H1 4CL5 SAL1 BHLH100 SOT17 Hsp70-2 AT1G77530 AT3G09830 GSTF10 GSTF9 ESB1 VSR6 LURP1 XBAT34 AT1G67800 UGT74B1 AGP22 RLK1 MYB34 MEK1 GRX480 CYP702A2 WRKY51 OASC WRKY46 AT3G04410 CYP79B3 GGP1 AT1G57630 AT4G10500 G-TMT BON1 WRKY9 ADAP AT4G03450 SOT18 CPK29 PRX72 CYP79B2 AT5G17760 LOX2 AT1G78410 AT3G47480 AT1G34420 CRCK1 AT3G22570 MYB29 CRK37 CYP71A13 AT5G24210 SUR1 WRKY38 CRT3 YLS5 GSTU20 bHLH38 F…
AT5G02840	AT3G09925		AT3G46280	AT1G50560																										GO:0006790 sulfur compound metabolic process	P	2.17e-16	64/927 (6.9%)	558/30324 (1.8%)	SAL1 SOT17 GSTF10 APK UGT74B1 MYB34 MEK1 NSP1 OASC CYP79B3 MS2 GGP1 SOT18 CYP79B2 LOX2 MYB29 CYP71A13 SUR1 YLS5 NSP3 CYP81F4 AT4G23670 AT1G55260 CYP79F1 MKK9 PRP4 ASA1 CORI3 MAM1 CB5-C CYP83B1 CYP81F3 MSRB5 SUFE2 AKN2 IGMT2 APS1 GSTF11 AOS ERD9 GLX1 IPMI1 SAL2 IPMI2 AT5G09290 ANNAT1 SOT16 RING1 APR1 FMO GS-OX1 AT2G35810 CYP79F2 BGLU34 BCAT4 JR1 AT5G63990 FMO GS-OX3 CYP83A1 BAT5 IMD1 EDS5 NIT3 IMS…
AT5G03310	AT3G13080		AT3G47340	AT1G50580																										GO:0009063 cellular amino acid catabolic process	P	2.98e-16	35/927 (3.8%)	167/30324 (0.6%)	SOT17 GSTF10 GSTF9 UGT74B1 CYP702A2 OASC CYP79B3 GGP1 CYP79B2 LOX2 SUR1 YLS5 GSTU20 OPR3 PIA1 MKK9 ML3 ASA1 CORI3 CB5-C CYP83B1 AT3G51660 AKN2 AT2G04400 APS1 TSA1 EDA39 AOS TRP1 HPL1 AT5G19240 PGDH SOT16 AT1G13750 EDS5
AT5G05440	AT3G13610		AT3G48580	AT1G51270																										GO:0009723 response to ethylene stimulus	P	7.99e-16	50/927 (5.4%)	360/30324 (1.2%)	IRT1 JAZ10 EIR1 GRX480 PDF1.2 AT3G54150 PBP1 AT1G78410 JAZ1 CYP71A13 MDHAR GLIP1 YLS5 OPR3 AT4G39670 FRU MKK9 WRKY40 JAZ7 ASA1 AIG2 DIN11 AT5G25930 TIFY10B AT3G23550 AOC3 JAZ5 WRKY75 AT5G12930 TAT3 AT5G44990 ASB1 ERF2 PR4 AT5G38900 MAPKKK19 ORA59 PLA2A CYP94C1 ERF13 LOX4 SOT16 ATMDAR2 PDF1.2b PRB1 CYP71B22 MYB15 AT1G11050 AT5G47730 AT1G05575
AT5G06570	AT3G14760		AT3G49160	AT1G51420																										GO:0044802 single-organism membrane organization	P	1.22e-15	64/927 (6.9%)	577/30324 (1.9%)	SAL1 AT3G09830 LURP1 XBAT34 RLK1 MEK1 GRX480 AT1G57630 TCH3 AT1G78410 AT3G47480 JAZ1 CYP71A13 WRKY38 AR781 NUDT7 AT4G39670 WRKY70 PBS3 WRKY40 ASA1 AIG2 BI1 AT3G19370 MYC2 LECRKA4.1 AT3G01830 AT5G52760 PUB24 AT5G25930 TIFY10B YLS9 AT3G13950 DMR6 AOC3 AT1G64370 PAD4 FLOT1 BGL2 WRKY54 AT3G09020 EDS16 TSA1 EDS1 EDA39 AOS PLA2A AT1G74360 PGIP2 ERF13 CLH1 PGDH RING1 CBP60G BG3 PR1 NUDT6 CRK36 ANK AT1G0…
AT5G07100	AT3G15670		AT3G50560	AT1G51470																										GO:0061024 membrane organization	P	1.22e-15	64/927 (6.9%)	577/30324 (1.9%)	SAL1 AT3G09830 LURP1 XBAT34 RLK1 MEK1 GRX480 AT1G57630 TCH3 AT1G78410 AT3G47480 JAZ1 CYP71A13 WRKY38 AR781 NUDT7 AT4G39670 WRKY70 PBS3 WRKY40 ASA1 AIG2 BI1 AT3G19370 MYC2 LECRKA4.1 AT3G01830 AT5G52760 PUB24 AT5G25930 TIFY10B YLS9 AT3G13950 DMR6 AOC3 AT1G64370 PAD4 FLOT1 BGL2 WRKY54 AT3G09020 EDS16 TSA1 EDS1 EDA39 AOS PLA2A AT1G74360 PGIP2 ERF13 CLH1 PGDH RING1 CBP60G BG3 PR1 NUDT6 CRK36 ANK AT1G0…
AT5G13330	AT3G16360		AT3G51400	AT1G51490																										GO:0009072 aromatic amino acid family metabolic process	P	1.27e-15	40/927 (4.3%)	232/30324 (0.8%)	SOT17 GSTF10 GSTF9 UGT74B1 MYB34 CYP702A2 OASC CYP79B3 GGP1 CYP79B2 LOX2 SUR1 YLS5 GSTU20 OPR3 PIA1 TSB2 MKK9 AT4G22530 ASA1 CORI3 CB5-C CYP83B1 AT3G51660 AKN2 AT2G04400 DHS1 APS1 TSA1 ASB1 EDA39 AOS TRP1 HPL1 ARGAH2 AT5G19240 PGDH SOT16 AT1G13750 EDS5
AT5G14180	AT3G16400		AT3G51550	AT1G51760																										GO:0016144 S-glycoside biosynthetic process	P	1.47e-15	35/927 (3.8%)	175/30324 (0.6%)	SOT17 GSTF10 APK UGT74B1 MYB34 MEK1 CYP79B3 SOT18 CYP79B2 MYB29 SUR1 YLS5 CYP79F1 ASA1 CORI3 MAM1 CB5-C CYP83B1 AKN2 APS1 GSTF11 AOS IPMI1 IPMI2 SOT16 RING1 APR1 FMO GS-OX1 CYP79F2 BCAT4 FMO GS-OX3 CYP83A1 BAT5 IMD1 IMS2
AT5G14470	AT3G17120		AT3G53460	AT1G52000																										GO:0019758 glycosinolate biosynthetic process	P	1.47e-15	35/927 (3.8%)	175/30324 (0.6%)	SOT17 GSTF10 APK UGT74B1 MYB34 MEK1 CYP79B3 SOT18 CYP79B2 MYB29 SUR1 YLS5 CYP79F1 ASA1 CORI3 MAM1 CB5-C CYP83B1 AKN2 APS1 GSTF11 AOS IPMI1 IPMI2 SOT16 RING1 APR1 FMO GS-OX1 CYP79F2 BCAT4 FMO GS-OX3 CYP83A1 BAT5 IMD1 IMS2
AT5G14890	AT3G18260		AT3G53620	AT1G52030																										GO:0019761 glucosinolate biosynthetic process	P	1.47e-15	35/927 (3.8%)	175/30324 (0.6%)	SOT17 GSTF10 APK UGT74B1 MYB34 MEK1 CYP79B3 SOT18 CYP79B2 MYB29 SUR1 YLS5 CYP79F1 ASA1 CORI3 MAM1 CB5-C CYP83B1 AKN2 APS1 GSTF11 AOS IPMI1 IPMI2 SOT16 RING1 APR1 FMO GS-OX1 CYP79F2 BCAT4 FMO GS-OX3 CYP83A1 BAT5 IMD1 IMS2
AT5G20240	AT3G19710		AT3G54510	AT1G52040																										GO:1901657 glycosyl compound metabolic process	P	7.88e-15	46/927 (5.0%)	323/30324 (1.1%)	SOT17 GSTF10 APK UGT74B1 MYB34 MEK1 NSP1 CYP79B3 GGP1 SOT18 CYP79B2 MYB29 SUR1 YLS5 NSP3 AT4G24340 CYP81F4 CYP79F1 URH2 ASA1 CORI3 MAM1 CB5-C CYP83B1 CYP81F3 VHA-E3 AKN2 IGMT2 APS1 GSTF11 AOS IPMI1 IPMI2 SOT16 RING1 APR1 FMO GS-OX1 CYP79F2 BGLU34 BCAT4 FMO GS-OX3 CYP83A1 BAT5 IMD1 NIT3 IMS2
AT5G23240	AT3G20370		AT3G55240	AT1G52050																										GO:0065007 biological regulation	P	8.58e-15	271/927 (29.2%)	5410/30324 (17.8%)	RHL41 4CL5 SAL1 BHLH100 SOT17 Hsp70-2 AT3G09830 GSTF10 GSTF9 RLP12 IRT1 LURP1 AT1G06620 XBAT34 APK AT1G67800 AT3G06035 JAZ10 UGT74B1 AGP22 RLK1 EIR1 RLP41 MYB34 MEK1 GRX480 CYP702A2 WRKY51 TGA10 RLP53 OASC WRKY46 AT3G04410 CYP79B3 RLP50 AT5G05600 GGP1 AT1G57630 BON1 RLP25 WRKY9 TCH3 ADAP ALD1 AT4G03450 SOT18 CYP79B2 AT3G54150 TIP4;1 LOX2 PBP1 AT1G78410 AT3G47480 AT1G34420 AT3G22570 JAZ1 MYB29 CYP…
AT5G24520	AT3G20380		AT3G55610	AT1G52060																										GO:0044763 single-organism cellular process	P	9.76e-15	320/927 (34.5%)	6769/30324 (22.3%)	F6'H1 FLS5 RHL41 PHT1;2 CRK4 SAL1 BHLH100 Hsp70-2 PER64 PHT1;1 AT5G58540 AT3G12040 PNP-A AT3G09830 GSTF10 RLP12 VSR6 AIR1 IRT1 LURP1 PGSIP5 AT1G06620 XBAT34 AT1G67800 JAZ10 UGT74B1 AGP22 RLK1 EIR1 RLP41 MYB34 MEK1 GRX480 WRKY51 TGA10 RLP53 GXMT1 OASC CYP79B3 RLP50 AT5G05600 AT1G57630 AT2G19060 BON1 RLP25 AT3G03670 WRKY9 TCH3 ALD1 AT4G03450 GPK1 BTS CYP79B2 AT3G54150 ACO1 TIP4;1 PMEPCRA TED7 LOX2 …
AT5G24570	AT3G21240		AT3G55710	AT1G52070																										GO:0045730 respiratory burst	P	1.03e-14	29/927 (3.1%)	122/30324 (0.4%)	XBAT34 MEK1 AT3G47480 NUDT7 AT4G39670 WRKY70 PBS3 WRKY40 AT4G22530 JAZ7 AT3G01830 PUB24 AT5G25930 YLS9 PAD4 BGL2 AT3G09020 EDS16 ERF2 EDS1 EDA39 PLA2A AT1G74360 ERF13 AT1G26420 MYB15 PR5 AT1G05575 WRKY33
AT5G24735	AT3G21250		AT3G57230	AT1G52100																										GO:0002679 respiratory burst involved in defense response	P	1.03e-14	29/927 (3.1%)	122/30324 (0.4%)	XBAT34 MEK1 AT3G47480 NUDT7 AT4G39670 WRKY70 PBS3 WRKY40 AT4G22530 JAZ7 AT3G01830 PUB24 AT5G25930 YLS9 PAD4 BGL2 AT3G09020 EDS16 ERF2 EDS1 EDA39 PLA2A AT1G74360 ERF13 AT1G26420 MYB15 PR5 AT1G05575 WRKY33
AT5G25140	AT3G22142		AT3G57410	AT1G52400																										GO:1901605 alpha-amino acid metabolic process	P	1.54e-14	61/927 (6.6%)	557/30324 (1.8%)	SOT17 GSTF10 GSTF9 UGT74B1 MYB34 CYP702A2 OASC CYP79B3 MS2 GGP1 SOT18 CYP79B2 LOX2 SUR1 YLS5 GSTU20 OPR3 PIA1 AT4G23670 AT1G55260 TSB2 MKK9 ML3 PRP4 ASA1 CORI3 MAM1 CB5-C CYP83B1 AT3G51660 MSRB5 AKN2 AT2G04400 APS1 TSA1 ASB1 EDA39 AOS TRP1 GLX1 AK3 HPL1 IPMI2 ANNAT1 ARGAH2 AT5G19240 PGDH SOT16 APR1 FMO GS-OX1 AT2G35810 AT1G13750 BCAT4 JR1 FMO GS-OX3 CYP83A1 EDA36 IMD1 EDS5 IMS2 NATA1
AT5G33370	AT3G22231		AT3G57770	AT1G52410																										GO:0019438 aromatic compound biosynthetic process	P	2.62e-14	178/927 (19.2%)	3051/30324 (10.1%)	F6'H1 4CL5 SAL1 BHLH100 SOT17 Hsp70-2 AT1G77530 AT3G09830 GSTF10 GSTF9 ESB1 VSR6 LURP1 XBAT34 AT1G67800 UGT74B1 RLK1 MYB34 MEK1 GRX480 CYP702A2 WRKY51 OASC WRKY46 AT3G04410 CYP79B3 GGP1 AT1G57630 AT4G10500 BON1 WRKY9 ADAP AT4G03450 SOT18 CPK29 PRX72 CYP79B2 AT5G17760 LOX2 AT1G78410 AT3G47480 AT1G34420 CRCK1 MYB29 CRK37 CYP71A13 AT5G24210 SUR1 WRKY38 CRT3 YLS5 GSTU20 bHLH38 FAH1 OPR3 CCR2 KNAT7 AT…
AT5G35120	AT3G25820		AT3G59020	AT1G52750																										GO:1901659 glycosyl compound biosynthetic process	P	1.21e-13	36/927 (3.9%)	212/30324 (0.7%)	SOT17 GSTF10 APK UGT74B1 MYB34 MEK1 CYP79B3 SOT18 CYP79B2 MYB29 SUR1 YLS5 CYP79F1 ASA1 CORI3 MAM1 CB5-C CYP83B1 VHA-E3 AKN2 APS1 GSTF11 AOS IPMI1 IPMI2 SOT16 RING1 APR1 FMO GS-OX1 CYP79F2 BCAT4 FMO GS-OX3 CYP83A1 BAT5 IMD1 IMS2
AT5G35480	AT3G26330		AT3G59880	AT1G53620																										GO:0071705 nitrogen compound transport	P	7.67e-13	71/927 (7.7%)	783/30324 (2.6%)	FLS5 GSTF10 IRT1 PGSIP5 AGP22 GSTU21 AT1G61890 AT1G57630 WRKY9 AT1G05700 AT4G30060 AT3G22570 AT3G25930 ENDO5 AT2G18980 PP2-A3 AT1G72120 TRI AT2G21045 AT5G07080 AT5G44380 AT2G28960 CYP706A7 RLP47 AT3G47040 AT3G01760 LOG7 NRT1.5 IREG2 NRT1.8 AT3G56200 RCI3 GLP4 AT3G01190 OPT3 AT2G39110 AT5G12420 AT1G22440 DOX1 PR4 ERD9 CML41 AT1G77330 ZIP2 AT5G55050 AMT1;3 SBT4.12 MTPA2 SULTR1;2 AT4G35110 AT3G62040…
AT5G35490	AT3G29250		AT3G59900	AT1G53885																										GO:0009415 response to water stimulus	P	1.15e-12	50/927 (5.4%)	428/30324 (1.4%)	RHL41 SAL1 BHLH100 ANNAT4 GSTF10 AT1G06620 JAZ10 MEK1 GRX480 BON1 GSTF6 ADAP CYP79B2 LOX2 PBP1 JAZ1 MYB29 MDHAR OPR3 ARCK1 ANNAT3 JAZ7 ASA1 BI1 MAM1 RCI3 MYC2 AT2G46140 TIFY10B BGLU18 JAZ5 WRKY75 LTI30 TAT3 MAPKKK19 ERD9 ANNAT1 CYP94C1 ERF13 PAL1 AOC1 SOT16 PR1 CRK36 ARP1 MYB15 ANNAT2 NAC053 WRKY33 DR4
AT5G35735	AT3G30280		AT3G60140	AT1G54000																										GO:0009628 response to abiotic stimulus	P	1.33e-12	164/927 (17.7%)	2832/30324 (9.3%)	FLS5 RHL41 SAL1 BHLH100 Hsp70-2 ANNAT4 GSTF10 GSTF9 AT1G06620 XBAT34 FUM2 JAZ10 EIR1 MEK1 GRX480 AT1G61890 AT5G05600 MS2 AT1G57630 BON1 AT3G03670 TCH3 GSTF6 ADAP BGLU35 BGLU4 CYP79B2 LOX2 PBP1 CRCK1 JAZ1 MYB29 MDHAR GSTU20 FAH1 OPR3 CCR2 RGF9 BGLU36 4CL2 ARCK1 ELIP1 AT4G23670 AR781 RAX2 NUDT7 MIR398B AT4G39670 WRKY70 AT2G38380 MKK9 PBS3 AT1G06000 ANNAT3 WRKY40 CHS1 JAZ7 AT1G35210 CHIL ASA1 ECS1 B…
AT5G39520	AT3G30720		AT3G60530	AT1G54010																										GO:0044712 single-organism catabolic process	P	1.64e-12	59/927 (6.4%)	580/30324 (1.9%)	F6'H1 AT2G38240 SOT17 GSTF10 GSTU4 GSTF9 GSTU9 UGT74B1 CYP702A2 OASC GSTU21 CYP79B3 GGP1 GSTF6 CYP79B2 LOX2 SUR1 YLS5 GSTU20 OPR3 PIA1 GSTU8 MKK9 ML3 ASA1 CORI3 GSTU26 CB5-C CYP83B1 AT3G51660 GSTF14 AT4G26470 AKN2 AT2G04400 DOX1 APS1 GSTF11 TSA1 EDA39 AOS ERD9 TRP1 GSTU10 GSTU22 HPL1 GSTF12 AT5G19240 PAL1 UGT72E2 PGDH SOT16 AT5G59530 AT1G68620 AT3G26470 AT1G13750 BCAT4 NAC053 EDS5 CHX17
AT5G39610	AT3G45680		AT3G61198	AT1G54030																										GO:0009414 response to water deprivation	P	2.62e-12	49/927 (5.3%)	421/30324 (1.4%)	RHL41 SAL1 BHLH100 ANNAT4 GSTF10 AT1G06620 JAZ10 MEK1 GRX480 GSTF6 ADAP CYP79B2 LOX2 PBP1 JAZ1 MYB29 MDHAR OPR3 ARCK1 ANNAT3 JAZ7 ASA1 BI1 MAM1 RCI3 MYC2 AT2G46140 TIFY10B BGLU18 JAZ5 WRKY75 LTI30 TAT3 MAPKKK19 ERD9 ANNAT1 CYP94C1 ERF13 PAL1 AOC1 SOT16 PR1 CRK36 ARP1 MYB15 ANNAT2 NAC053 WRKY33 DR4
AT5G40190	AT3G50300		AT3G62950	AT1G54890																										GO:0065008 regulation of biological quality	P	3.39e-12	84/927 (9.1%)	1058/30324 (3.5%)	BHLH100 SOT17 GSTF10 GSTF9 IRT1 UGT74B1 AGP22 EIR1 CYP702A2 OASC CYP79B3 GGP1 BON1 SOT18 CYP79B2 LOX2 AT3G22570 SUR1 CRT3 YLS5 GSTU20 FRO2 bHLH38 ENDO5 OPR3 KNAT7 RGF9 AT4G29270 ILL6 PIA1 MKK9 bHLH39 ASA1 Prx37 IREG2 TT4 MAM1 RCI3 CB5-C CYP83B1 AT3G51660 LECRKA4.1 OPT3 AT3G05920 AKN2 AT2G04400 RGLG3 BGLU18 PRXCB AT1G22440 APS1 TSA1 ASB1 EDA39 AOS TRP1 AT1G77330 HPL1 PRXCA IPMI2 SBT4.12 ANNAT1 AT5…
AT5G41080	AT3G51810		AT4G01250	AT1G55260																										GO:0006520 cellular amino acid metabolic process	P	4.95e-12	68/927 (7.3%)	756/30324 (2.5%)	SOT17 GSTF10 GSTF9 UGT74B1 MYB34 CYP702A2 OASC CYP79B3 MS2 GGP1 SOT18 CYP79B2 LOX2 SUR1 YLS5 GSTU20 OPR3 PIA1 AT4G23670 AT1G55260 TSB2 MKK9 ML3 AT4G22530 NRT1.5 PRP4 ASA1 CORI3 MAM1 AT3G22850 CB5-C CYP83B1 AT3G51660 MSRB5 AKN2 AT2G04400 DHS1 APS1 TSA1 ASB1 EDA39 AOS ERD9 TRP1 GLX1 AK3 HPL1 IPMI2 ANNAT1 ARGAH2 AT5G19240 PAL1 PGDH SOT16 APR1 ATMDAR2 FMO GS-OX1 AT2G35810 AT1G13750 BCAT4 JR1 FMO GS-O…
AT5G42900	AT3G52170		AT4G01370	AT1G55320																										GO:0033036 macromolecule localization	P	1.10e-11	97/927 (10.5%)	1350/30324 (4.5%)	4CL5 AT5G55460 AT5G46900 AT3G09830 VSR6 AIR1 LURP1 XBAT34 UGT74B1 RLK1 MEK1 GRX480 AT5G05960 CYP79B3 AT1G57630 TCH3 CYP79B2 AT5G46890 AT4G12520 AT1G78410 AT3G47480 AT3G22570 JAZ1 CYP71A13 WRKY38 AT3G58550 RGF9 AR781 AT1G55260 NUDT7 AT4G39670 WRKY70 PBS3 WRKY40 AT2G18370 ASA1 AIG2 BI1 AT3G19370 AT4G12510 CYP83B1 MYC2 LECRKA4.1 AT3G01830 AT5G52760 AT4G22610 VSR5 PUB24 AT5G25930 TIFY10B YLS9 AT3G139…
AT5G44130	AT3G52720		AT4G01870	AT1G55740																										GO:0044272 sulfur compound biosynthetic process	P	6.72e-11	50/927 (5.4%)	474/30324 (1.6%)	SOT17 GSTF10 APK UGT74B1 MYB34 MEK1 OASC CYP79B3 MS2 SOT18 CYP79B2 LOX2 MYB29 CYP71A13 SUR1 YLS5 AT4G23670 AT1G55260 CYP79F1 MKK9 PRP4 ASA1 CORI3 MAM1 CB5-C CYP83B1 MSRB5 AKN2 APS1 GSTF11 AOS GLX1 IPMI1 IPMI2 ANNAT1 SOT16 RING1 APR1 FMO GS-OX1 AT2G35810 CYP79F2 BCAT4 JR1 FMO GS-OX3 CYP83A1 BAT5 IMD1 EDS5 IMS2 WRKY33
AT5G44420	AT3G53190		AT4G02330	AT1G56060																										GO:1901565 organonitrogen compound catabolic process	P	1.28e-10	41/927 (4.4%)	337/30324 (1.1%)	SOT17 GSTF10 GSTF9 UGT74B1 CYP702A2 OASC CYP79B3 GGP1 CYP79B2 LOX2 SUR1 YLS5 GSTU20 OPR3 PIA1 MKK9 ML3 NRT1.5 URH2 ASA1 CORI3 AT3G22850 CB5-C CYP83B1 AT3G51660 AKN2 AT2G04400 APS1 TSA1 EDA39 AOS TRP1 HPL1 AT5G19240 PAL1 CLH1 PGDH SOT16 ATMDAR2 AT1G13750 EDS5
AT5G45830	AT3G53235		AT4G04330	AT1G56240																										GO:0071702 organic substance transport	P	4.05e-10	108/927 (11.7%)	1678/30324 (5.5%)	AT5G55460 AT5G46900 AT3G09830 VSR6 AIR1 LURP1 XBAT34 RLK1 MEK1 GRX480 AT5G05960 GSTU21 AT1G61890 AT1G57630 TCH3 AT5G46890 AT1G05700 AT4G12520 AT1G78410 AT3G47480 AT3G22570 JAZ1 CYP71A13 WRKY38 AT3G58550 AT1G72120 AR781 AT1G55260 NUDT7 AT4G39670 WRKY70 PBS3 WRKY40 AT2G18370 RLP47 AT3G01760 NRT1.5 ASA1 NRT1.8 AIG2 BI1 AT3G19370 AT4G12510 AT3G56200 MYC2 LECRKA4.1 AT3G01830 AT5G52760 AT4G22610 VSR5 O…
AT5G51390	AT3G54260		AT4G05526	AT1G56320																										GO:0009738 abscisic acid mediated signaling pathway	P	1.31e-09	34/927 (3.7%)	255/30324 (0.8%)	SAL1 JAZ10 GRX480 AT3G54150 PBP1 JAZ1 MDHAR OPR3 NUDT7 AT4G39670 PBS3 WRKY40 JAZ7 ASA1 BI1 MYC2 LECRKA4.1 AT5G25930 TIFY10B AOC3 BGLU18 JAZ5 PAD4 TAT3 MAPKKK19 CYP94C1 ERF13 SOT16 CRK36 MYB15 AT1G08050 AT1G11050 AT5G47730 AT1G05575
AT5G52250	AT3G54580		AT4G08390	AT1G56430																										GO:0009698 phenylpropanoid metabolic process	P	3.74e-09	28/927 (3.0%)	181/30324 (0.6%)	F6'H1 4CL5 AT1G77530 GSTF10 ESB1 GXMT1 PRX72 FAH1 CCR2 4CL2 GPAT5 NRT1.5 BGLU21 TT4 AT3G22850 OPCL1 FACT LDOX CYP86A1 PAL1 UGT72E2 PRX25 AT5G24760 ATMDAR2 PRR1 RWP1 AT4G11210 DIR6
AT5G56550	AT3G54600		AT4G08950	AT1G56550																										GO:0071456 cellular response to hypoxia	P	4.62e-09	12/927 (1.3%)	25/30324 (0.1%)	AT1G57630 AT3G03670 PBS3 PER4 FLOT1 CYP82C2 PLA2A AT1G53620 AT1G26410 CBP60G AT3G55790 FMO1
AT5G56870	AT3G56540		AT4G12480	AT1G57630																										GO:0071215 cellular response to abscisic acid stimulus	P	6.77e-09	34/927 (3.7%)	270/30324 (0.9%)	SAL1 JAZ10 GRX480 AT3G54150 PBP1 JAZ1 MDHAR OPR3 NUDT7 AT4G39670 PBS3 WRKY40 JAZ7 ASA1 BI1 MYC2 LECRKA4.1 AT5G25930 TIFY10B AOC3 BGLU18 JAZ5 PAD4 TAT3 MAPKKK19 CYP94C1 ERF13 SOT16 CRK36 MYB15 AT1G08050 AT1G11050 AT5G47730 AT1G05575
AT5G57550	AT3G58550		AT4G15290	AT1G58225																										GO:0036294 cellular response to decreased oxygen levels	P	1.46e-08	12/927 (1.3%)	27/30324 (0.1%)	AT1G57630 AT3G03670 PBS3 PER4 FLOT1 CYP82C2 PLA2A AT1G53620 AT1G26410 CBP60G AT3G55790 FMO1
AT5G57560	AT3G58990		AT4G15550	AT1G58270																										GO:0071453 cellular response to oxygen levels	P	1.46e-08	12/927 (1.3%)	27/30324 (0.1%)	AT1G57630 AT3G03670 PBS3 PER4 FLOT1 CYP82C2 PLA2A AT1G53620 AT1G26410 CBP60G AT3G55790 FMO1
AT5G60860	AT3G59340		AT4G15610	AT1G58280																										GO:0009987 cellular process	P	1.71e-08	473/927 (51.0%)	12187/30324 (40.2%)	F6'H1 FLS5 RHL41 AT2G38240 ASP4 4CL5 PHT1;2 CRK4 SAL1 BHLH100 SOT17 Hsp70-2 PER64 PHT1;1 AT5G58540 AT3G12040 PNP-A AT1G77530 AT3G09830 GSTF10 GSTU4 GSTF9 RLP12 ESB1 VSR6 AIR1 IRT1 LURP1 PGSIP5 AT1G06620 XBAT34 GSTU9 FUM2 APK AT1G67800 JAZ10 UGT74B1 AGP22 RLK1 EIR1 RLP41 MYB34 MEK1 GRX480 CYP702A2 WRKY51 TGA10 RLP53 NSP1 GXMT1 OASC WRKY46 GSTU21 AT3G04410 CYP79B3 AT1G61890 RLP50 AT1G49050 AT5G0560…
AT5G62860	AT3G59670		AT4G15660	AT1G58320																										GO:0009651 response to salt stress	P	1.91e-08	62/927 (6.7%)	780/30324 (2.6%)	RHL41 SAL1 ANNAT4 GSTF10 AT1G06620 FUM2 JAZ10 GRX480 AT1G61890 MS2 GSTF6 ADAP BGLU35 LOX2 PBP1 CRCK1 JAZ1 MDHAR OPR3 BGLU36 ARCK1 AT4G23670 NUDT7 MIR398B AT2G38380 MKK9 ANNAT3 JAZ7 ASA1 BGLU21 CORI3 RCI3 BGLU22 TIFY10B NAI2 AOC3 BGLU18 JAZ5 TAT3 APS1 ASB1 SWEET17 PYK10 PR4 MAPKKK19 ERD9 AT4G30650 GLX1 ANNAT1 CYP94C1 ERF13 AT2G38390 SOT16 ATMDAR2 GLP9 BGLU34 JR1 ARP1 MYB15 ANNAT2 IMD1 WRKY33
AT5G64190	AT3G62040		AT4G15680	AT1G60090																										GO:0009404 toxin metabolic process	P	2.99e-08	30/927 (3.2%)	225/30324 (0.7%)	F6'H1 AT2G38240 GSTF10 GSTU4 GSTF9 GSTU9 GSTU21 CYP79B3 GSTF6 CYP79B2 CYP71A13 GSTU20 GSTU8 MKK9 GSTU26 GSTF14 AT4G26470 GSTF11 ERD9 GSTU10 GSTU22 GSTF12 UGT72E2 AT5G59530 AT1G68620 AT3G26470 BCAT4 NAC053 WRKY33 CHX17
AT5G66170	AT4G00480		AT4G15690	AT1G60270																										GO:0010043 response to zinc ion	P	3.38e-08	16/927 (1.7%)	59/30324 (0.2%)	GSTF9 AT2G19060 WRKY9 MLP328 AT2G38380 AT2G28960 CYP706A7 DHAR1 WRKY61 MTPA2 AT5G59530 ATMDAR2 AT1G74770 CYP82C4 ZIF1 JAL33
AT5G66650	AT4G01390		AT4G16460	AT1G61165																										GO:0009069 serine family amino acid metabolic process	P	3.96e-08	32/927 (3.5%)	257/30324 (0.8%)	SOT17 GSTF10 GSTF9 OASC CYP79B3 SOT18 CYP79B2 LOX2 SUR1 AT4G23670 AT1G55260 MKK9 ML3 PRP4 CORI3 MAM1 CYP83B1 MSRB5 AOS GLX1 IPMI2 ANNAT1 PGDH APR1 AT2G35810 BCAT4 JR1 FMO GS-OX3 CYP83A1 EDA36 EDS5 IMS2
AT5G67490	AT4G01450		AT4G16563	AT1G61800																										GO:0006970 response to osmotic stress	P	4.15e-08	64/927 (6.9%)	835/30324 (2.8%)	RHL41 SAL1 ANNAT4 GSTF10 GSTF9 AT1G06620 FUM2 JAZ10 GRX480 AT1G61890 MS2 GSTF6 ADAP BGLU35 LOX2 PBP1 CRCK1 JAZ1 MDHAR OPR3 BGLU36 ARCK1 AT4G23670 NUDT7 MIR398B AT2G38380 MKK9 ANNAT3 JAZ7 ASA1 BGLU21 CORI3 RCI3 BGLU22 TIFY10B NAI2 AOC3 BGLU18 JAZ5 TAT3 APS1 ASB1 SWEET17 PYK10 PR4 MAPKKK19 ERD9 AT4G30650 GLX1 ANNAT1 CYP94C1 ERF13 AT2G38390 AT4G25900 SOT16 ATMDAR2 GLP9 BGLU34 JR1 ARP1 MYB15 ANNAT2 I…
NPCRNA048	AT4G03038		AT4G21120	AT1G61890																										GO:0097306 cellular response to alcohol	P	6.20e-08	35/927 (3.8%)	308/30324 (1.0%)	SAL1 JAZ10 GRX480 AT3G54150 PBP1 JAZ1 MDHAR OPR3 NUDT7 AT4G39670 PBS3 WRKY40 JAZ7 ASA1 BI1 BS1 MYC2 LECRKA4.1 AT5G25930 TIFY10B AOC3 BGLU18 JAZ5 PAD4 TAT3 MAPKKK19 CYP94C1 ERF13 SOT16 CRK36 MYB15 AT1G08050 AT1G11050 AT5G47730 AT1G05575
	AT4G03060		AT4G22470	AT1G62560																										GO:0070727 cellular macromolecule localization	P	6.66e-08	72/927 (7.8%)	1011/30324 (3.3%)	AT3G09830 VSR6 LURP1 XBAT34 UGT74B1 RLK1 MEK1 GRX480 CYP79B3 AT1G57630 TCH3 CYP79B2 AT1G78410 AT3G47480 JAZ1 CYP71A13 WRKY38 AR781 NUDT7 AT4G39670 WRKY70 PBS3 WRKY40 ASA1 AIG2 BI1 AT3G19370 CYP83B1 MYC2 LECRKA4.1 AT3G01830 AT5G52760 VSR5 PUB24 AT5G25930 TIFY10B YLS9 AT3G13950 DMR6 AOC3 MVP1 AT1G64370 PAD4 BGL2 WRKY54 AT3G09020 EDS16 TSA1 EDS1 EDA39 AOS PLA2A AT1G74360 PGIP2 ERF13 CLH1 PGDH RING1 …
	AT4G03926		AT4G24120	AT1G62800																										GO:0006605 protein targeting	P	9.12e-08	66/927 (7.1%)	892/30324 (2.9%)	AT3G09830 VSR6 LURP1 XBAT34 RLK1 MEK1 GRX480 AT1G57630 TCH3 AT1G78410 AT3G47480 JAZ1 CYP71A13 WRKY38 AR781 NUDT7 AT4G39670 WRKY70 PBS3 WRKY40 ASA1 AIG2 BI1 AT3G19370 MYC2 LECRKA4.1 AT3G01830 AT5G52760 VSR5 PUB24 AT5G25930 TIFY10B YLS9 AT3G13950 DMR6 AOC3 AT1G64370 PAD4 BGL2 WRKY54 AT3G09020 EDS16 TSA1 EDS1 EDA39 AOS PLA2A AT1G74360 PGIP2 ERF13 CLH1 PGDH RING1 CBP60G BG3 PR1 NUDT6 CRK36 ANK AT1G08…
	AT4G04610		AT4G24570	AT1G62840																										GO:0019439 aromatic compound catabolic process	P	1.35e-07	36/927 (3.9%)	333/30324 (1.1%)	SAL1 SOT17 GSTF10 GSTF9 UGT74B1 CYP702A2 OASC CYP79B3 GGP1 CYP79B2 SUR1 YLS5 GSTU20 ENDO5 OPR3 PIA1 MKK9 URH2 ASA1 CB5-C CYP83B1 AT3G51660 AKN2 AT2G04400 APS1 TSA1 EDA39 AOS TRP1 HPL1 AT5G19240 PAL1 CLH1 PGDH SOT16 AT1G13750
	AT4G04830		AT4G25580	AT1G62990																										GO:1901576 organic substance biosynthetic process	P	1.42e-07	287/927 (31.0%)	6662/30324 (22.0%)	F6'H1 FLS5 RHL41 ASP4 4CL5 SAL1 BHLH100 SOT17 Hsp70-2 AT4G25310 PER64 AT5G58540 AT1G77530 AT3G09830 GSTF10 GSTF9 ESB1 VSR6 LURP1 XBAT34 APK AT1G67800 JAZ10 UGT74B1 AGP22 RLK1 MYB34 MEK1 GRX480 CYP702A2 WRKY51 NSP1 GXMT1 OASC WRKY46 AT3G04410 CYP79B3 AT1G49050 AT5G05600 MS2 GGP1 AT1G57630 AT4G10500 G-TMT SUMO3 BON1 WRKY9 ADAP ALD1 AT4G03450 SOT18 CPK29 PRX72 CYP79B2 ACO1 AT5G17760 LOX2 PBP1 AT1G78…
	AT4G04940		AT4G25810	AT1G63245																										GO:0050789 regulation of biological process	P	1.75e-07	225/927 (24.3%)	4911/30324 (16.2%)	RHL41 4CL5 SAL1 BHLH100 Hsp70-2 AT3G09830 GSTF9 RLP12 IRT1 LURP1 AT1G06620 XBAT34 APK AT1G67800 AT3G06035 JAZ10 RLK1 RLP41 MYB34 MEK1 GRX480 WRKY51 TGA10 RLP53 WRKY46 AT3G04410 CYP79B3 RLP50 AT5G05600 AT1G57630 BON1 RLP25 WRKY9 TCH3 ADAP ALD1 AT4G03450 AT3G54150 TIP4;1 LOX2 PBP1 AT1G78410 AT3G47480 AT1G34420 JAZ1 MYB29 CYP71A13 MDHAR SUR1 WRKY38 CRT3 GLIP1 YLS5 GSTU20 bHLH38 AT2G18980 OPR3 CCR2 A…
	AT4G05190		AT4G26200	AT1G63410																										GO:0009737 response to abscisic acid stimulus	P	1.96e-07	52/927 (5.6%)	626/30324 (2.1%)	SAL1 ANNAT4 GSTF10 JAZ10 GRX480 AT1G61890 ADAP AT3G54150 LOX2 PBP1 CRCK1 JAZ1 MDHAR AT1G43910 YLS5 OPR3 ARCK1 RAX2 NUDT7 AT4G39670 PBS3 WRKY40 JAZ7 ASA1 CORI3 BI1 AT3G22850 MYC2 LECRKA4.1 AT5G25930 TIFY10B AOC3 BGLU18 JAZ5 PAD4 LTI30 TAT3 DOX1 MYB93 ERF2 MAPKKK19 ANNAT1 CYP94C1 ERF13 SOT16 CRK36 ARP1 MYB15 AT1G08050 AT1G11050 AT5G47730 AT1G05575
	AT4G08400		AT4G26288	AT1G63950																										GO:1900674 olefin biosynthetic process	P	2.06e-07	21/927 (2.3%)	120/30324 (0.4%)	ASP4 AT3G09830 GRX480 ALD1 ACO1 PBP1 FUT4 JAZ8 MKK9 JAZ7 AT1G35210 AT3G01830 PUB24 AT4G26470 JAZ5 ERF2 AT1G77330 AT4G24380 AT2G32140 AT1G11050 LOX3
	AT4G08770		AT4G27730	AT1G64200																										GO:0043449 cellular alkene metabolic process	P	2.06e-07	21/927 (2.3%)	120/30324 (0.4%)	ASP4 AT3G09830 GRX480 ALD1 ACO1 PBP1 FUT4 JAZ8 MKK9 JAZ7 AT1G35210 AT3G01830 PUB24 AT4G26470 JAZ5 ERF2 AT1G77330 AT4G24380 AT2G32140 AT1G11050 LOX3
	AT4G09500		AT4G28040	AT1G64370																										GO:0009692 ethylene metabolic process	P	2.06e-07	21/927 (2.3%)	120/30324 (0.4%)	ASP4 AT3G09830 GRX480 ALD1 ACO1 PBP1 FUT4 JAZ8 MKK9 JAZ7 AT1G35210 AT3G01830 PUB24 AT4G26470 JAZ5 ERF2 AT1G77330 AT4G24380 AT2G32140 AT1G11050 LOX3
	AT4G11310		AT4G28280	AT1G64400																										GO:0043450 alkene biosynthetic process	P	2.06e-07	21/927 (2.3%)	120/30324 (0.4%)	ASP4 AT3G09830 GRX480 ALD1 ACO1 PBP1 FUT4 JAZ8 MKK9 JAZ7 AT1G35210 AT3G01830 PUB24 AT4G26470 JAZ5 ERF2 AT1G77330 AT4G24380 AT2G32140 AT1G11050 LOX3
	AT4G11320		AT4G30270	AT1G64970																										GO:1900673 olefin metabolic process	P	2.06e-07	21/927 (2.3%)	120/30324 (0.4%)	ASP4 AT3G09830 GRX480 ALD1 ACO1 PBP1 FUT4 JAZ8 MKK9 JAZ7 AT1G35210 AT3G01830 PUB24 AT4G26470 JAZ5 ERF2 AT1G77330 AT4G24380 AT2G32140 AT1G11050 LOX3
	AT4G12030		AT4G30280	AT1G65250																										GO:0009693 ethylene biosynthetic process	P	2.06e-07	21/927 (2.3%)	120/30324 (0.4%)	ASP4 AT3G09830 GRX480 ALD1 ACO1 PBP1 FUT4 JAZ8 MKK9 JAZ7 AT1G35210 AT3G01830 PUB24 AT4G26470 JAZ5 ERF2 AT1G77330 AT4G24380 AT2G32140 AT1G11050 LOX3
	AT4G12520		AT4G30670	AT1G65490																										GO:1901566 organonitrogen compound biosynthetic process	P	2.42e-07	71/927 (7.7%)	1019/30324 (3.4%)	SOT17 GSTF10 GSTF9 UGT74B1 MYB34 CYP702A2 NSP1 OASC CYP79B3 MS2 GGP1 SOT18 CYP79B2 LOX2 CYP71A13 SUR1 YLS5 GSTU20 NSP3 OPR3 ELIP1 PIA1 AT4G23670 AT1G55260 TSB2 MKK9 NRT1.5 PRP4 ASA1 Prx37 CORI3 MAM1 AT3G22850 CB5-C CYP83B1 AT3G51660 VHA-E3 MSRB5 AKN2 AT2G04400 DHS1 APS1 TSA1 ASB1 EDA39 AOS TRP1 GLX1 AK3 HPL1 IPMI2 ANNAT1 AT5G19240 PAL1 AT3G51450 PGDH SOT16 APR1 ATMDAR2 AT2G35810 AT1G13750 BCAT4 J…
	AT4G13235		AT4G32650	AT1G65860																										GO:1901361 organic cyclic compound catabolic process	P	3.11e-07	36/927 (3.9%)	343/30324 (1.1%)	SAL1 SOT17 GSTF10 GSTF9 UGT74B1 CYP702A2 OASC CYP79B3 GGP1 CYP79B2 SUR1 YLS5 GSTU20 ENDO5 OPR3 PIA1 MKK9 URH2 ASA1 CB5-C CYP83B1 AT3G51660 AKN2 AT2G04400 APS1 TSA1 EDA39 AOS TRP1 HPL1 AT5G19240 PAL1 CLH1 PGDH SOT16 AT1G13750
	AT4G13770		AT4G33150	AT1G66100																										GO:0050794 regulation of cellular process	P	3.16e-07	195/927 (21.0%)	4116/30324 (13.6%)	RHL41 SAL1 BHLH100 Hsp70-2 AT3G09830 RLP12 IRT1 LURP1 AT1G06620 XBAT34 APK AT1G67800 JAZ10 RLK1 RLP41 MYB34 MEK1 GRX480 WRKY51 TGA10 RLP53 WRKY46 AT3G04410 RLP50 AT5G05600 AT1G57630 BON1 RLP25 WRKY9 TCH3 ADAP ALD1 AT4G03450 AT3G54150 TIP4;1 PBP1 AT1G78410 AT3G47480 AT1G34420 JAZ1 MYB29 CYP71A13 MDHAR SUR1 WRKY38 CRT3 GLIP1 bHLH38 AT2G18980 OPR3 AT5G10760 KNAT7 BGLU15 RGF9 AT1G13470 ARCK1 ELIP1 AT…
	AT4G14060		AT4G34030	AT1G66270																										GO:0048519 negative regulation of biological process	P	3.20e-07	83/927 (9.0%)	1290/30324 (4.3%)	SAL1 AT3G09830 LURP1 XBAT34 AT1G67800 RLK1 MEK1 GRX480 AT1G57630 BON1 TCH3 ADAP AT4G03450 AT1G78410 AT3G47480 AT1G34420 JAZ1 CYP71A13 WRKY38 YLS5 CCR2 KNAT7 AT1G13470 ARCK1 NUDT7 AT4G39670 WRKY70 AT1G19020 PBS3 WRKY40 CHS1 ASA1 Prx37 AIG2 BI1 MYC2 LECRKA4.1 AT3G01830 AT5G52760 ZAT7 PUB24 AT5G25930 TIFY10B AIG1 YLS9 AT3G13950 DMR6 AOC3 AT5G08110 PAD4 BGL2 WRKY54 AT3G09020 EDS16 TSA1 PYK10 EDS1 EDA…
	AT4G14630		AT4G35770	AT1G66280																										GO:0001666 response to hypoxia	P	3.67e-07	19/927 (2.0%)	100/30324 (0.3%)	AT1G57630 AT3G03670 WRKY70 PBS3 GSTF14 PER4 DMR6 PAD4 FLOT1 CYP82C2 EDS1 AT5G09290 PLA2A AT1G53620 AT1G26410 CBP60G AT3G55790 cwINV6 FMO1
	AT4G15390		AT4G36670	AT1G67148																										GO:0009625 response to insect	P	5.29e-07	17/927 (1.8%)	80/30324 (0.3%)	MYB34 MEK1 CYP79B3 PDF1.2 CYP79B2 SAG13 MYB29 WRKY70 CYP79F1 AT1G19020 MAM1 MYC2 BGLU18 LACS3 PAD4 EDA39 CYP83A1
	AT4G15393		AT4G37220	AT1G67150																										GO:0036293 response to decreased oxygen levels	P	6.25e-07	19/927 (2.0%)	103/30324 (0.3%)	AT1G57630 AT3G03670 WRKY70 PBS3 GSTF14 PER4 DMR6 PAD4 FLOT1 CYP82C2 EDS1 AT5G09290 PLA2A AT1G53620 AT1G26410 CBP60G AT3G55790 cwINV6 FMO1
	AT4G16370		AT4G37870	AT1G67360																										GO:0006886 intracellular protein transport	P	6.78e-07	67/927 (7.2%)	957/30324 (3.2%)	AT3G09830 VSR6 LURP1 XBAT34 RLK1 MEK1 GRX480 AT1G57630 TCH3 AT1G78410 AT3G47480 JAZ1 CYP71A13 WRKY38 AR781 NUDT7 AT4G39670 WRKY70 PBS3 WRKY40 ASA1 AIG2 BI1 AT3G19370 MYC2 LECRKA4.1 AT3G01830 AT5G52760 VSR5 PUB24 AT5G25930 TIFY10B YLS9 AT3G13950 DMR6 AOC3 MVP1 AT1G64370 PAD4 BGL2 WRKY54 AT3G09020 EDS16 TSA1 EDS1 EDA39 AOS PLA2A AT1G74360 PGIP2 ERF13 CLH1 PGDH RING1 CBP60G BG3 PR1 NUDT6 CRK36 ANK A…
	AT4G18290		AT4G38400	AT1G67750																										GO:0070482 response to oxygen levels	P	7.43e-07	19/927 (2.0%)	104/30324 (0.3%)	AT1G57630 AT3G03670 WRKY70 PBS3 GSTF14 PER4 DMR6 PAD4 FLOT1 CYP82C2 EDS1 AT5G09290 PLA2A AT1G53620 AT1G26410 CBP60G AT3G55790 cwINV6 FMO1
	AT4G19030		AT5G01600	AT1G67800																										GO:0009058 biosynthetic process	P	7.75e-07	292/927 (31.5%)	6911/30324 (22.8%)	F6'H1 FLS5 RHL41 ASP4 4CL5 SAL1 BHLH100 SOT17 Hsp70-2 AT4G25310 PER64 AT5G58540 AT1G77530 AT3G09830 GSTF10 GSTF9 ESB1 VSR6 LURP1 PGSIP5 XBAT34 APK AT1G67800 JAZ10 UGT74B1 AGP22 RLK1 MYB34 MEK1 GRX480 CYP702A2 WRKY51 NSP1 GXMT1 OASC WRKY46 AT3G04410 CYP79B3 AT1G49050 AT5G05600 MS2 GGP1 AT1G57630 AT4G10500 G-TMT SUMO3 BON1 WRKY9 ADAP ALD1 AT4G03450 SOT18 CPK29 PRX72 CYP79B2 ACO1 AT5G17760 LOX2 PBP1…
	AT4G19690		AT5G01720	AT1G67810																										GO:0044270 cellular nitrogen compound catabolic process	P	8.06e-07	35/927 (3.8%)	338/30324 (1.1%)	SAL1 SOT17 GSTF10 GSTF9 UGT74B1 CYP702A2 OASC CYP79B3 GGP1 CYP79B2 SUR1 YLS5 GSTU20 ENDO5 OPR3 PIA1 MKK9 URH2 ASA1 CB5-C CYP83B1 AT3G51660 AKN2 AT2G04400 APS1 TSA1 EDA39 AOS TRP1 HPL1 AT5G19240 CLH1 PGDH SOT16 AT1G13750
	AT4G20240		AT5G01740	AT1G67920																										GO:0046700 heterocycle catabolic process	P	8.06e-07	35/927 (3.8%)	338/30324 (1.1%)	SAL1 SOT17 GSTF10 GSTF9 UGT74B1 CYP702A2 OASC CYP79B3 GGP1 CYP79B2 SUR1 YLS5 GSTU20 ENDO5 OPR3 PIA1 MKK9 URH2 ASA1 CB5-C CYP83B1 AT3G51660 AKN2 AT2G04400 APS1 TSA1 EDA39 AOS TRP1 HPL1 AT5G19240 CLH1 PGDH SOT16 AT1G13750
	AT4G20940		AT5G02160	AT1G68150																										GO:0097305 response to alcohol	P	8.75e-07	56/927 (6.0%)	733/30324 (2.4%)	SAL1 ANNAT4 GSTF10 JAZ10 GRX480 AT1G61890 ADAP AT3G54150 LOX2 PBP1 CRCK1 JAZ1 MDHAR AT1G43910 YLS5 OPR3 ARCK1 RAX2 NUDT7 AT4G39670 PBS3 WRKY40 JAZ7 LOG7 ASA1 CORI3 BI1 BS1 AT3G22850 MYC2 LECRKA4.1 AT5G25930 TIFY10B AOC3 BGLU18 JAZ5 PAD4 LTI30 TAT3 DOX1 MYB93 ERF2 MAPKKK19 ANNAT1 CYP94C1 ERF13 AT3G17120 SOT16 GIK CRK36 ARP1 MYB15 AT1G08050 AT1G11050 AT5G47730 AT1G05575
	AT4G21830		AT5G02540	AT1G68620																										GO:0016054 organic acid catabolic process	P	9.66e-07	38/927 (4.1%)	392/30324 (1.3%)	SOT17 GSTF10 GSTF9 UGT74B1 CYP702A2 OASC CYP79B3 GGP1 CYP79B2 LOX2 SUR1 YLS5 GSTU20 OPR3 PIA1 GSTU8 MKK9 ML3 ASA1 CORI3 CB5-C CYP83B1 AT3G51660 AKN2 AT2G04400 DOX1 APS1 TSA1 EDA39 AOS TRP1 HPL1 AT5G19240 PAL1 PGDH SOT16 AT1G13750 EDS5
	AT4G21850		AT5G02840	AT1G68850																										GO:0046395 carboxylic acid catabolic process	P	9.66e-07	38/927 (4.1%)	392/30324 (1.3%)	SOT17 GSTF10 GSTF9 UGT74B1 CYP702A2 OASC CYP79B3 GGP1 CYP79B2 LOX2 SUR1 YLS5 GSTU20 OPR3 PIA1 GSTU8 MKK9 ML3 ASA1 CORI3 CB5-C CYP83B1 AT3G51660 AKN2 AT2G04400 DOX1 APS1 TSA1 EDA39 AOS TRP1 HPL1 AT5G19240 PAL1 PGDH SOT16 AT1G13750 EDS5
	AT4G21890		AT5G03310	AT1G69730																										GO:0034613 cellular protein localization	P	1.60e-06	67/927 (7.2%)	977/30324 (3.2%)	AT3G09830 VSR6 LURP1 XBAT34 RLK1 MEK1 GRX480 AT1G57630 TCH3 AT1G78410 AT3G47480 JAZ1 CYP71A13 WRKY38 AR781 NUDT7 AT4G39670 WRKY70 PBS3 WRKY40 ASA1 AIG2 BI1 AT3G19370 MYC2 LECRKA4.1 AT3G01830 AT5G52760 VSR5 PUB24 AT5G25930 TIFY10B YLS9 AT3G13950 DMR6 AOC3 MVP1 AT1G64370 PAD4 BGL2 WRKY54 AT3G09020 EDS16 TSA1 EDS1 EDA39 AOS PLA2A AT1G74360 PGIP2 ERF13 CLH1 PGDH RING1 CBP60G BG3 PR1 NUDT6 CRK36 ANK A…
	AT4G22212		AT5G05420	AT1G69790																										GO:0008652 cellular amino acid biosynthetic process	P	1.62e-06	44/927 (4.7%)	509/30324 (1.7%)	SOT17 GSTF10 MYB34 OASC CYP79B3 MS2 SOT18 CYP79B2 LOX2 SUR1 AT4G23670 AT1G55260 TSB2 MKK9 NRT1.5 PRP4 ASA1 CORI3 MAM1 AT3G22850 CYP83B1 MSRB5 AT2G04400 DHS1 TSA1 ASB1 AOS TRP1 GLX1 AK3 IPMI2 ANNAT1 PAL1 PGDH APR1 ATMDAR2 AT2G35810 BCAT4 JR1 FMO GS-OX3 CYP83A1 IMD1 EDS5 IMS2
	AT4G22513		AT5G11090	AT1G70170																										GO:0015031 protein transport	P	1.76e-06	68/927 (7.3%)	1001/30324 (3.3%)	AT3G09830 VSR6 LURP1 XBAT34 RLK1 MEK1 GRX480 AT1G57630 TCH3 AT1G78410 AT3G47480 JAZ1 CYP71A13 WRKY38 AR781 NUDT7 AT4G39670 WRKY70 PBS3 WRKY40 ASA1 AIG2 BI1 AT3G19370 MYC2 LECRKA4.1 AT3G01830 AT5G52760 VSR5 PUB24 AT5G25930 TIFY10B YLS9 AT3G13950 DMR6 AOC3 MVP1 AT1G64370 PAD4 BGL2 WRKY54 AT3G09020 EDS16 TSA1 EDS1 EDA39 AOS PLA2A AT1G74360 PGIP2 ERF13 CLH1 PGDH RING1 CBP60G BG3 PR1 NUDT6 CRK36 ANK A…
	AT4G22517		AT5G14180	AT1G70700																										GO:0045184 establishment of protein localization	P	1.76e-06	68/927 (7.3%)	1001/30324 (3.3%)	AT3G09830 VSR6 LURP1 XBAT34 RLK1 MEK1 GRX480 AT1G57630 TCH3 AT1G78410 AT3G47480 JAZ1 CYP71A13 WRKY38 AR781 NUDT7 AT4G39670 WRKY70 PBS3 WRKY40 ASA1 AIG2 BI1 AT3G19370 MYC2 LECRKA4.1 AT3G01830 AT5G52760 VSR5 PUB24 AT5G25930 TIFY10B YLS9 AT3G13950 DMR6 AOC3 MVP1 AT1G64370 PAD4 BGL2 WRKY54 AT3G09020 EDS16 TSA1 EDS1 EDA39 AOS PLA2A AT1G74360 PGIP2 ERF13 CLH1 PGDH RING1 CBP60G BG3 PR1 NUDT6 CRK36 ANK A…
	AT4G24140		AT5G14470	AT1G71140																										GO:0009699 phenylpropanoid biosynthetic process	P	3.41e-06	21/927 (2.3%)	139/30324 (0.5%)	F6'H1 4CL5 AT1G77530 GSTF10 ESB1 PRX72 FAH1 CCR2 4CL2 GPAT5 TT4 FACT LDOX CYP86A1 PAL1 AT5G24760 ATMDAR2 PRR1 RWP1 AT4G11210 DIR6
	AT4G26010		AT5G14890	AT1G71400																										GO:0044282 small molecule catabolic process	P	5.87e-06	38/927 (4.1%)	418/30324 (1.4%)	SOT17 GSTF10 GSTF9 UGT74B1 CYP702A2 OASC CYP79B3 GGP1 CYP79B2 LOX2 SUR1 YLS5 GSTU20 OPR3 PIA1 GSTU8 MKK9 ML3 ASA1 CORI3 CB5-C CYP83B1 AT3G51660 AKN2 AT2G04400 DOX1 APS1 TSA1 EDA39 AOS TRP1 HPL1 AT5G19240 PAL1 PGDH SOT16 AT1G13750 EDS5
	AT4G26220		AT5G15330	AT1G72120																										GO:0009581 detection of external stimulus	P	6.90e-06	14/927 (1.5%)	61/30324 (0.2%)	XBAT34 AT4G03450 AT3G47480 CYP71A13 WRKY38 ARCK1 PBS3 WRKY40 LECRKA4.1 AT5G52760 PAD4 TSA1 EDA39 AT1G74360
	AT4G27560		AT5G15360	AT1G72125																										GO:0008104 protein localization	P	7.08e-06	69/927 (7.4%)	1058/30324 (3.5%)	AT3G09830 VSR6 LURP1 XBAT34 RLK1 MEK1 GRX480 AT1G57630 TCH3 AT1G78410 AT3G47480 JAZ1 CYP71A13 WRKY38 RGF9 AR781 NUDT7 AT4G39670 WRKY70 PBS3 WRKY40 ASA1 AIG2 BI1 AT3G19370 MYC2 LECRKA4.1 AT3G01830 AT5G52760 VSR5 PUB24 AT5G25930 TIFY10B YLS9 AT3G13950 DMR6 AOC3 MVP1 AT1G64370 PAD4 BGL2 WRKY54 AT3G09020 EDS16 TSA1 EDS1 EDA39 AOS PLA2A AT1G74360 PGIP2 ERF13 CLH1 PGDH RING1 CBP60G BG3 PR1 NUDT6 CRK36 …
	AT4G27860		AT5G16970	AT1G72450																										GO:0002252 immune effector process	P	9.01e-06	30/927 (3.2%)	284/30324 (0.9%)	XBAT34 MEK1 AT3G47480 GLIP1 NUDT7 AT4G39670 WRKY70 PBS3 WRKY40 AT4G22530 JAZ7 AT3G01830 PUB24 AT5G25930 YLS9 PAD4 BGL2 AT3G09020 EDS16 ERF2 EDS1 EDA39 PLA2A AT1G74360 ERF13 AT1G26420 MYB15 PR5 AT1G05575 WRKY33
	AT4G28250		AT5G16980	AT1G72520																										GO:0033993 response to lipid	P	9.02e-06	60/927 (6.5%)	867/30324 (2.9%)	SAL1 ANNAT4 GSTF10 JAZ10 GRX480 AT1G61890 ADAP AT3G54150 ACO1 LOX2 PBP1 CRCK1 JAZ1 MYB29 MDHAR AT1G43910 YLS5 OPR3 ARCK1 RAX2 NUDT7 AT4G39670 PBS3 WRKY40 LEP JAZ7 LOG7 ASA1 CORI3 BI1 BS1 AT3G22850 MYB68 MYC2 LECRKA4.1 AT5G25930 TIFY10B AOC3 BGLU18 JAZ5 PAD4 LTI30 TAT3 DOX1 MYB93 ERF2 MAPKKK19 ANNAT1 CYP94C1 ERF13 AT3G17120 SOT16 GIK CRK36 ARP1 MYB15 AT1G08050 AT1G11050 AT5G47730 AT1G05575
	AT4G29270		AT5G20230	AT1G72910																										GO:0071396 cellular response to lipid	P	1.02e-05	36/927 (3.9%)	390/30324 (1.3%)	SAL1 JAZ10 GRX480 AT3G54150 ACO1 PBP1 JAZ1 MDHAR OPR3 NUDT7 AT4G39670 PBS3 WRKY40 JAZ7 ASA1 BI1 BS1 MYC2 LECRKA4.1 AT5G25930 TIFY10B AOC3 BGLU18 JAZ5 PAD4 TAT3 MAPKKK19 CYP94C1 ERF13 SOT16 CRK36 MYB15 AT1G08050 AT1G11050 AT5G47730 AT1G05575
	AT4G29700		AT5G20240	AT1G72920																										GO:0052542 defense response by callose deposition	P	1.08e-05	14/927 (1.5%)	63/30324 (0.2%)	4CL5 UGT74B1 CYP79B3 CYP79B2 AT4G39670 CYP83B1 AT5G25930 AOC3 TSA1 AT1G74360 LOX4 AT2G32140 MYB15 BCS1
	AT4G31730		AT5G24570	AT1G72940																										GO:1901564 organonitrogen compound metabolic process	P	1.10e-05	89/927 (9.6%)	1533/30324 (5.1%)	SOT17 GSTF10 GSTF9 UGT74B1 MYB34 CYP702A2 NSP1 OASC CYP79B3 MS2 GGP1 BON1 SOT18 CYP79B2 LOX2 CYP71A13 SUR1 YLS5 GSTU20 NSP3 OPR3 AT4G24340 CYP81F4 ELIP1 PIA1 AT4G23670 AT1G55260 TSB2 MKK9 ML3 AT4G22530 NRT1.5 PRP4 URH2 ASA1 Prx37 CORI3 MAM1 AT3G22850 CB5-C CYP83B1 AT3G51660 CYP81F3 VHA-E3 MSRB5 AKN2 AT2G04400 RGLG3 IGMT2 DHS1 APS1 GSTF11 TSA1 ASB1 EDA39 AOS ERD9 TRP1 GLX1 AK3 HPL1 IPMI2 ANNAT1 AR…
	AT4G31910		AT5G26010	AT1G72950																										GO:0009407 toxin catabolic process	P	1.92e-05	25/927 (2.7%)	212/30324 (0.7%)	F6'H1 AT2G38240 GSTF10 GSTU4 GSTF9 GSTU9 GSTU21 GSTF6 GSTU20 GSTU8 GSTU26 GSTF14 AT4G26470 GSTF11 ERD9 GSTU10 GSTU22 GSTF12 UGT72E2 AT5G59530 AT1G68620 AT3G26470 BCAT4 NAC053 CHX17
	AT4G31940		AT5G28996	AT1G73330																										GO:0090487 secondary metabolite catabolic process	P	1.92e-05	25/927 (2.7%)	212/30324 (0.7%)	F6'H1 AT2G38240 GSTF10 GSTU4 GSTF9 GSTU9 GSTU21 GSTF6 GSTU20 GSTU8 GSTU26 GSTF14 AT4G26470 GSTF11 ERD9 GSTU10 GSTU22 GSTF12 UGT72E2 AT5G59530 AT1G68620 AT3G26470 BCAT4 NAC053 CHX17
	AT4G31950		AT5G38200	AT1G73500																										GO:0002237 response to molecule of bacterial origin	P	3.10e-05	17/927 (1.8%)	103/30324 (0.3%)	RLP12 XBAT34 MEK1 AT1G57630 AT4G03450 AT3G47480 AT5G24210 ARCK1 PBS3 WRKY40 AIG2 AT5G52760 AT3G13950 EDA39 PLA2A CBP60G AT3G60420
	AT4G31970		AT5G39160	AT1G74090																										GO:1901360 organic cyclic compound metabolic process	P	3.24e-05	219/927 (23.6%)	5035/30324 (16.6%)	F6'H1 4CL5 SAL1 BHLH100 SOT17 Hsp70-2 AT3G12040 AT1G77530 AT3G09830 GSTF10 GSTF9 ESB1 VSR6 LURP1 XBAT34 AT1G67800 UGT74B1 AGP22 RLK1 MYB34 MEK1 GRX480 CYP702A2 WRKY51 GXMT1 OASC WRKY46 AT3G04410 CYP79B3 GGP1 AT1G57630 AT4G10500 G-TMT BON1 WRKY9 ADAP AT4G03450 SOT18 CPK29 PRX72 CYP79B2 AT5G17760 LOX2 AT1G78410 AT3G47480 AT1G34420 CRCK1 AT3G22570 MYB29 CRK37 CYP71A13 AT5G24210 SUR1 WRKY38 CRT3 YLS5…
	AT4G34600		AT5G39520	AT1G74100																										GO:0009813 flavonoid biosynthetic process	P	4.06e-05	25/927 (2.7%)	220/30324 (0.7%)	FLS5 4CL5 AT4G25310 4CL2 ELIP1 AT1G06000 CHIL TT4 AT3G19370 MYC2 AT1G19960 AT3G52740 DMR6 LDOX AT1G64370 BGL2 AT2G25530 F3H GSTF12 PAL1 PGDH AT3G28220 FLS1 AT5G57785 PR5
	AT4G35150		AT5G39580	AT1G74210																										GO:0044249 cellular biosynthetic process	P	4.90e-05	264/927 (28.5%)	6361/30324 (21.0%)	F6'H1 RHL41 ASP4 4CL5 SAL1 BHLH100 SOT17 Hsp70-2 PER64 AT5G58540 AT1G77530 AT3G09830 GSTF10 GSTF9 ESB1 VSR6 LURP1 XBAT34 APK AT1G67800 JAZ10 UGT74B1 RLK1 MYB34 MEK1 GRX480 CYP702A2 WRKY51 NSP1 GXMT1 OASC WRKY46 AT3G04410 CYP79B3 AT1G49050 AT5G05600 MS2 GGP1 AT1G57630 AT4G10500 G-TMT SUMO3 BON1 WRKY9 ADAP ALD1 AT4G03450 SOT18 CPK29 PRX72 CYP79B2 ACO1 AT5G17760 LOX2 PBP1 AT1G78410 AT3G47480 AT1G344…
	AT4G35160		AT5G40190	AT1G74360																										GO:0042538 hyperosmotic salinity response	P	5.55e-05	21/927 (2.3%)	162/30324 (0.5%)	RHL41 AT1G06620 JAZ10 GRX480 PBP1 JAZ1 MDHAR OPR3 JAZ7 ASA1 CORI3 RCI3 TIFY10B JAZ5 TAT3 MAPKKK19 AT4G30650 CYP94C1 ERF13 SOT16 MYB15
	AT4G36360		AT5G42900	AT1G74440																										GO:0033037 polysaccharide localization	P	8.27e-05	16/927 (1.7%)	97/30324 (0.3%)	4CL5 UGT74B1 CYP79B3 CYP79B2 AT4G39670 CYP83B1 AT5G25930 AOC3 TSA1 AT1G74360 LOX4 AT2G32140 MYB15 ANNAT2 BCS1 AGL17
	AT4G36925		AT5G43290	AT1G74460																										GO:0031349 positive regulation of defense response	P	1.08e-04	12/927 (1.3%)	53/30324 (0.2%)	BON1 CRT3 GLIP1 GOX3 NUDT7 WRKY70 PBS3 LECRKA4.1 PRXCB ERF2 PRXCA FMO1
	AT4G37400		AT5G44130	AT1G74500																										GO:0010583 response to cyclopentenone	P	1.20e-04	18/927 (1.9%)	126/30324 (0.4%)	F6'H1 AT2G38240 GSTU4 GSTU9 GSTU21 PBP1 GSTU8 GSTU26 GSTF14 AT4G26470 GSTU10 GSTU22 UGT72E2 AT5G59530 AT1G68620 AT3G26470 NAC053 CHX17
	AT4G37410		AT5G44316	AT1G74590																										GO:0009812 flavonoid metabolic process	P	1.31e-04	26/927 (2.8%)	250/30324 (0.8%)	FLS5 4CL5 AT4G25310 CRT3 4CL2 ELIP1 AT1G06000 CHIL TT4 AT3G19370 MYC2 AT1G19960 AT3G52740 DMR6 LDOX AT1G64370 BGL2 AT2G25530 F3H GSTF12 PAL1 PGDH AT3G28220 FLS1 AT5G57785 PR5
	AT4G38740		AT5G44575	AT1G74710																										GO:0009682 induced systemic resistance	P	1.32e-04	9/927 (1.0%)	27/30324 (0.1%)	CYP79B3 CYP79B2 MYB29 CYP71A13 GLIP1 CYP71A12 WRKY70 CYP83B1 ERF2
	AT4G39330		AT5G44578	AT1G74770																										GO:0000162 tryptophan biosynthetic process	P	1.39e-04	8/927 (0.9%)	20/30324 (0.1%)	MYB34 TSB2 ASA1 CYP83B1 AT2G04400 TSA1 ASB1 TRP1
	AT4G39940		AT5G44910	AT1G74950																										GO:0046219 indolalkylamine biosynthetic process	P	1.39e-04	8/927 (0.9%)	20/30324 (0.1%)	MYB34 TSB2 ASA1 CYP83B1 AT2G04400 TSA1 ASB1 TRP1
	AT4G39950		AT5G45310	AT1G75030																										GO:0009718 anthocyanin-containing compound biosynthetic process	P	1.46e-04	13/927 (1.4%)	65/30324 (0.2%)	FLS5 ELIP1 AT1G06000 CHIL TT4 AT1G19960 LDOX BGL2 F3H GSTF12 AT3G28220 FLS1 PR5
	AT5G01500		AT5G45830	AT1G75040																										GO:1901607 alpha-amino acid biosynthetic process	P	1.60e-04	34/927 (3.7%)	396/30324 (1.3%)	SOT17 MYB34 OASC CYP79B3 MS2 SOT18 CYP79B2 SUR1 AT4G23670 AT1G55260 TSB2 MKK9 PRP4 ASA1 MAM1 CYP83B1 MSRB5 AT2G04400 TSA1 ASB1 TRP1 GLX1 AK3 IPMI2 ANNAT1 PGDH APR1 AT2G35810 BCAT4 JR1 FMO GS-OX3 CYP83A1 IMD1 IMS2
	AT5G01870		AT5G47590	AT1G75280																										GO:0010224 response to UV-B	P	2.60e-04	16/927 (1.7%)	105/30324 (0.3%)	FLS5 RHL41 FAH1 ELIP1 AT1G06000 AT1G35210 CHIL TT4 AT3G52740 AT2G25530 F3H GSTF12 PAL1 FLS1 AT5G57785 PR5
	AT5G02780		AT5G47610	AT1G76040																										GO:0009070 serine family amino acid biosynthetic process	P	2.68e-04	23/927 (2.5%)	209/30324 (0.7%)	SOT17 OASC CYP79B3 SOT18 CYP79B2 SUR1 AT4G23670 AT1G55260 MKK9 PRP4 MAM1 MSRB5 GLX1 IPMI2 ANNAT1 PGDH APR1 AT2G35810 BCAT4 JR1 FMO GS-OX3 CYP83A1 IMS2
	AT5G03350		AT5G51010	AT1G76640																										GO:0045089 positive regulation of innate immune response	P	3.40e-04	11/927 (1.2%)	48/30324 (0.2%)	CRT3 GLIP1 GOX3 NUDT7 WRKY70 PBS3 LECRKA4.1 PRXCB ERF2 PRXCA FMO1
	AT5G03390		AT5G53980	AT1G76790																										GO:0000096 sulfur amino acid metabolic process	P	4.53e-04	30/927 (3.2%)	338/30324 (1.1%)	SOT17 GSTF10 OASC CYP79B3 MS2 SOT18 CYP79B2 LOX2 SUR1 AT4G23670 AT1G55260 MKK9 PRP4 CORI3 MAM1 CYP83B1 MSRB5 AOS GLX1 IPMI2 ANNAT1 APR1 FMO GS-OX1 AT2G35810 BCAT4 JR1 FMO GS-OX3 CYP83A1 EDS5 IMS2
	AT5G05270		AT5G56870	AT1G76960																										GO:0052545 callose localization	P	4.57e-04	15/927 (1.6%)	96/30324 (0.3%)	4CL5 UGT74B1 CYP79B3 CYP79B2 AT4G39670 CYP83B1 AT5G25930 AOC3 TSA1 AT1G74360 LOX4 AT2G32140 MYB15 BCS1 AGL17
	AT5G06740		AT5G57320	AT1G77330																										GO:0002684 positive regulation of immune system process	P	5.32e-04	11/927 (1.2%)	50/30324 (0.2%)	CRT3 GLIP1 GOX3 NUDT7 WRKY70 PBS3 LECRKA4.1 PRXCB ERF2 PRXCA FMO1
	AT5G07690		AT5G57560	AT1G77530																										GO:0050778 positive regulation of immune response	P	5.32e-04	11/927 (1.2%)	50/30324 (0.2%)	CRT3 GLIP1 GOX3 NUDT7 WRKY70 PBS3 LECRKA4.1 PRXCB ERF2 PRXCA FMO1
	AT5G09980		AT5G57655	AT1G77885																										GO:0006725 cellular aromatic compound metabolic process	P	5.39e-04	205/927 (22.1%)	4813/30324 (15.9%)	F6'H1 4CL5 SAL1 BHLH100 SOT17 Hsp70-2 AT3G12040 AT1G77530 AT3G09830 GSTF10 GSTF9 ESB1 VSR6 LURP1 XBAT34 AT1G67800 UGT74B1 RLK1 MYB34 MEK1 GRX480 CYP702A2 WRKY51 GXMT1 OASC WRKY46 AT3G04410 CYP79B3 GGP1 AT1G57630 AT4G10500 BON1 WRKY9 ADAP AT4G03450 SOT18 CPK29 PRX72 CYP79B2 AT5G17760 LOX2 AT1G78410 AT3G47480 AT1G34420 CRCK1 MYB29 CRK37 CYP71A13 AT5G24210 SUR1 WRKY38 CRT3 YLS5 GSTU20 bHLH38 FAH1 EN…
	AT5G10580		AT5G61890	AT1G78000																										GO:0019344 cysteine biosynthetic process	P	7.75e-04	22/927 (2.4%)	205/30324 (0.7%)	SOT17 OASC CYP79B3 SOT18 CYP79B2 SUR1 AT4G23670 AT1G55260 MKK9 PRP4 MAM1 MSRB5 GLX1 IPMI2 ANNAT1 APR1 AT2G35810 BCAT4 JR1 FMO GS-OX3 CYP83A1 IMS2
	AT5G11300		AT5G62290	AT1G78340																										GO:0048584 positive regulation of response to stimulus	P	9.02e-04	15/927 (1.6%)	101/30324 (0.3%)	BON1 CRT3 GLIP1 GOX3 NUDT7 WRKY70 PBS3 LECRKA4.1 BGLU18 PRXCB ERF2 PRXCA NUDT6 FMO1 AGL17
	AT5G13320		AT5G62860	AT1G78360																										GO:0009409 response to cold	P	9.06e-04	44/927 (4.7%)	632/30324 (2.1%)	RHL41 SAL1 ANNAT4 GSTF10 MEK1 GRX480 LOX2 CRCK1 JAZ1 CCR2 ARCK1 ELIP1 NUDT7 WRKY70 PBS3 ANNAT3 CHS1 ASA1 ECS1 BGLU21 AIG2 BI1 RCI3 GSTU26 LECRKA4.1 BGLU22 RCI2B PAD4 BGL2 LTI30 EDS16 PYK10 AT4G30650 AOC2 ANNAT1 CBP60G BG3 CRK36 JR1 AT1G08050 ANNAT2 WRKY33 JAL33 JAL34
	AT5G13930		AT5G64120	AT1G78370																										GO:0006534 cysteine metabolic process	P	9.16e-04	22/927 (2.4%)	207/30324 (0.7%)	SOT17 OASC CYP79B3 SOT18 CYP79B2 SUR1 AT4G23670 AT1G55260 MKK9 PRP4 MAM1 MSRB5 GLX1 IPMI2 ANNAT1 APR1 AT2G35810 BCAT4 JR1 FMO GS-OX3 CYP83A1 IMS2
	AT5G14200		AT5G65925	AT1G78410																										GO:0010359 regulation of anion channel activity	P	9.22e-04	9/927 (1.0%)	33/30324 (0.1%)	AT2G18980 BGLU15 AT2G21045 AT3G01190 AT4G26470 AT1G22440 UGT72E2 GIK GulLO5
	AT5G16190		AT5G66110	AT1G79530																										GO:0046283 anthocyanin-containing compound metabolic process	P	1.40e-03	14/927 (1.5%)	91/30324 (0.3%)	FLS5 CRT3 ELIP1 AT1G06000 CHIL TT4 AT1G19960 LDOX BGL2 F3H GSTF12 AT3G28220 FLS1 PR5
	AT5G17220		AT5G66170	AT1G80240																										GO:0034765 regulation of ion transmembrane transport	P	1.60e-03	9/927 (1.0%)	35/30324 (0.1%)	AT2G18980 BGLU15 AT2G21045 AT3G01190 AT4G26470 AT1G22440 UGT72E2 GIK GulLO5
	AT5G17700		AT5G66650	AT1G80820																										GO:0032412 regulation of ion transmembrane transporter activity	P	1.60e-03	9/927 (1.0%)	35/30324 (0.1%)	AT2G18980 BGLU15 AT2G21045 AT3G01190 AT4G26470 AT1G22440 UGT72E2 GIK GulLO5
	AT5G17820		ATMG00160	AT1G80840																										GO:0032409 regulation of transporter activity	P	1.60e-03	9/927 (1.0%)	35/30324 (0.1%)	AT2G18980 BGLU15 AT2G21045 AT3G01190 AT4G26470 AT1G22440 UGT72E2 GIK GulLO5
	AT5G19600		NPCRNA048	AT2E04650																										GO:0022898 regulation of transmembrane transporter activity	P	1.60e-03	9/927 (1.0%)	35/30324 (0.1%)	AT2G18980 BGLU15 AT2G21045 AT3G01190 AT4G26470 AT1G22440 UGT72E2 GIK GulLO5
	AT5G20150			AT2G01520																										GO:0034762 regulation of transmembrane transport	P	1.60e-03	9/927 (1.0%)	35/30324 (0.1%)	AT2G18980 BGLU15 AT2G21045 AT3G01190 AT4G26470 AT1G22440 UGT72E2 GIK GulLO5
	AT5G23010			AT2G03200																										GO:0030968 endoplasmic reticulum unfolded protein response	P	2.52e-03	20/927 (2.2%)	186/30324 (0.6%)	RHL41 Hsp70-2 XBAT34 GRX480 TGA10 JAZ1 NUDT7 AT4G39670 AT1G19020 PBS3 WRKY40 AT4G22530 BI1 LECRKA4.1 AT3G01830 PAD4 EDA39 AT1G74360 CRK36 AT1G08050
	AT5G23020			AT2G03505																										GO:0034620 cellular response to unfolded protein	P	2.98e-03	20/927 (2.2%)	188/30324 (0.6%)	RHL41 Hsp70-2 XBAT34 GRX480 TGA10 JAZ1 NUDT7 AT4G39670 AT1G19020 PBS3 WRKY40 AT4G22530 BI1 LECRKA4.1 AT3G01830 PAD4 EDA39 AT1G74360 CRK36 AT1G08050
	AT5G23820			AT2G04080																										GO:0035967 cellular response to topologically incorrect protein	P	2.98e-03	20/927 (2.2%)	188/30324 (0.6%)	RHL41 Hsp70-2 XBAT34 GRX480 TGA10 JAZ1 NUDT7 AT4G39670 AT1G19020 PBS3 WRKY40 AT4G22530 BI1 LECRKA4.1 AT3G01830 PAD4 EDA39 AT1G74360 CRK36 AT1G08050
	AT5G23830			AT2G04100																										GO:0006986 response to unfolded protein	P	2.98e-03	20/927 (2.2%)	188/30324 (0.6%)	RHL41 Hsp70-2 XBAT34 GRX480 TGA10 JAZ1 NUDT7 AT4G39670 AT1G19020 PBS3 WRKY40 AT4G22530 BI1 LECRKA4.1 AT3G01830 PAD4 EDA39 AT1G74360 CRK36 AT1G08050
	AT5G25810			AT2G04400																										GO:0009309 amine biosynthetic process	P	3.40e-03	9/927 (1.0%)	38/30324 (0.1%)	MYB34 TSB2 ASA1 CYP83B1 AT2G04400 TSA1 ASB1 TRP1 NAS4
	AT5G26280			AT2G04450																										GO:0042401 cellular biogenic amine biosynthetic process	P	3.40e-03	9/927 (1.0%)	38/30324 (0.1%)	MYB34 TSB2 ASA1 CYP83B1 AT2G04400 TSA1 ASB1 TRP1 NAS4
	AT5G26680			AT2G04495																										GO:0006544 glycine metabolic process	P	3.69e-03	11/927 (1.2%)	60/30324 (0.2%)	GSTF10 GSTF9 CYP79B3 LOX2 SUR1 ML3 CORI3 CYP83B1 AOS EDA36 EDS5
	AT5G27140			AT2G04515																										GO:0008152 metabolic process	P	4.00e-03	389/927 (42.0%)	10525/30324 (34.7%)	F6'H1 FLS5 RHL41 AT2G38240 ASP4 4CL5 SAL1 BHLH100 SOT17 Hsp70-2 AT4G25310 PER64 AT5G58540 AT3G12040 AT3G51330 PNP-A AT1G77530 AT3G09830 GSTF10 GSTU4 SCPL9 GSTF9 ESB1 VSR6 LURP1 PGSIP5 XBAT34 GSTU9 FUM2 APK AT1G67800 JAZ10 UGT74B1 AGP22 RLK1 MYB34 MEK1 GRX480 CYP702A2 WRKY51 NSP1 GXMT1 CEP2 OASC WRKY46 GSTU21 AT3G04410 CYP79B3 AT1G61890 AT1G49050 AT5G05600 MS2 GGP1 AT1G57630 AT4G10500 G-TMT SUMO3 …
	AT5G33300			AT2G06050																										GO:0006984 ER-nucleus signaling pathway	P	4.86e-03	20/927 (2.2%)	194/30324 (0.6%)	RHL41 Hsp70-2 XBAT34 GRX480 TGA10 JAZ1 NUDT7 AT4G39670 AT1G19020 PBS3 WRKY40 AT4G22530 BI1 LECRKA4.1 AT3G01830 PAD4 EDA39 AT1G74360 CRK36 AT1G08050
	AT5G35935			AT2G07732																										GO:0044070 regulation of anion transport	P	5.40e-03	9/927 (1.0%)	40/30324 (0.1%)	AT2G18980 BGLU15 AT2G21045 AT3G01190 AT4G26470 AT1G22440 UGT72E2 GIK GulLO5
	AT5G36910			AT2G13810																										GO:0046907 intracellular transport	P	5.57e-03	69/927 (7.4%)	1264/30324 (4.2%)	AT3G09830 VSR6 LURP1 XBAT34 RLK1 MEK1 GRX480 AT1G57630 TCH3 AT1G78410 AT3G47480 JAZ1 CYP71A13 WRKY38 AR781 NUDT7 AT4G39670 WRKY70 PBS3 WRKY40 ASA1 AIG2 BI1 AT3G19370 MYC2 LECRKA4.1 AT3G01830 AT5G52760 VSR5 PUB24 AT5G25930 TIFY10B YLS9 AT3G13950 DMR6 AOC3 MVP1 AT1G64370 PAD4 BGL2 WRKY54 AT3G09020 EDS16 TSA1 SWEET17 EDS1 EDA39 AOS PLA2A AT1G74360 PGIP2 ERF13 CLH1 PGDH RING1 CBP60G BG3 PR1 NUDT6 AT2…
	AT5G37970			AT2G14247																										GO:0006546 glycine catabolic process	P	9.90e-03	10/927 (1.1%)	54/30324 (0.2%)	GSTF10 GSTF9 CYP79B3 LOX2 SUR1 ML3 CORI3 CYP83B1 AOS EDS5
	AT5G37990			AT2G14560																										GO:0006869 lipid transport	P	9.99e-03	17/927 (1.8%)	153/30324 (0.5%)	AT5G55460 AT5G46900 AIR1 AT5G05960 AT5G46890 AT4G12520 AT3G22570 AT3G58550 AT1G55260 AT2G18370 AT4G12510 AT4G22610 AT4G12500 EDA4 AT3G22600 AT4G15160 AT2G44290
	AT5G38020			AT2G14580
	AT5G39180			AT2G14610
	AT5G40510			AT2G14750																										Cellular Component
	AT5G40990			AT2G15040																										GO Term	Aspect	P-value	Sample frequency	Background frequency	Genes
	AT5G44120			AT2G15220																										GO:0005576 extracellular region	C	5.13e-26	197/927 (21.3%)	2804/30324 (9.2%)	CRK4 AT2G43535 AT3G32980 PER64 AT4G17280 AT5G55460 AT5G46900 PNP-A GSTF10 SCPL9 GSTF9 TI1 AIR1 SDR4 AT4G18340 RLP53 CEP2 AT5G05960 AT1G49050 AT5G54370 AT2G32487 MS2 PDF1.2 TLP-3 AT2G19060 AT3G47540 ABCC3 AT3G03670 RNS3 BGLU35 BGLU4 PRX72 AT5G46890 CYP71B37 AT4G12520 AT1G36640 AT1G24147 AT2G43530 PDF1.3 AT3G22570 GLIP1 AT4G22517 BGLU6 AT3G59930 GSTU20 AT2G40113 ENDO5 AT2G18980 AT1G67750 AT5G10760 …
	AT5G44400			AT2G15390																										GO:0071944 cell periphery	C	4.76e-06	176/927 (19.0%)	3734/30324 (12.3%)	AT2G04100 AT3G28540 AT4G00670 AT1G49030 Hsp70-2 AT3G32980 PER64 PHT1;1 AT5G58540 PNP-A AT3G09830 GSTF10 GSTF9 VSR6 IRT1 PCC1 AT1G67800 AT3G06035 AGP22 RLK1 EIR1 RLP50 AT1G67150 MS2 PDF1.2 BON1 ABCC3 RLP25 AT3G03670 GSTF6 GPK1 CPK29 AT1G58320 HMT3 HA7 PMEPCRA AT5G17760 AT1G05700 AT2G04080 AT3G47480 AT1G34420 PDF1.3 CRCK1 AGP5 AT5G44400 CNGC3 IAR3 PCR1 AT1G43910 FRO2 AT3G58550 AT1G72120 AT4G24340 B…
	AT5G44490			AT2G16005																										GO:0005773 vacuole	C	3.33e-05	58/927 (6.3%)	855/30324 (2.8%)	AT3G32980 GSTF10 GSTF9 EIR1 ABCC3 TCH3 GSTF6 JAL23 TIP4;1 PMEPCRA PCR1 AT1G67360 VSP1 AT4G23670 GLL22 AT4G08780 ANNAT3 ML3 Prx37 IREG2 BGLU21 CORI3 TT4 VHA-E3 MBP1 DHAR1 AOC3 BGLU18 PRXCB MVP1 FLOT1 BGL2 AT4G29700 SWEET17 PYK10 GLX1 TSA1 PRXCA AT1G54010 MTPA2 ANNAT1 AT1G71140 GSTF12 CYP86A1 XCP1 CLH1 AT3G28220 PDIL1-3 GLP9 JR1 GDPD5 AT1G29020 PR5 ZIF1 TLL1 SPP1 AT1G14250 GPT2
	AT5G44550			AT2G16367																										GO:0005618 cell wall	C	3.79e-05	45/927 (4.9%)	585/30324 (1.9%)	Hsp70-2 AT3G32980 PER64 PNP-A GSTF10 PDF1.2 AT3G03670 GSTF6 PMEPCRA PDF1.3 AT5G44400 BGLU15 GLL22 AT2G38380 AT5G44380 PRP4 ECS1 AT2G47550 AT3G16530 CHI CP1 AT5G18470 PRXCB BGL2 PDF1.2c PRXCA SBT4.12 ANNAT1 DGR1 AT3G15356 PGIP2 AT4G25900 CASP2 AT5G03350 AT3G21770 AT1G05310 AT2G34930 BG3 PR1 GulLO5 PDF1.2b AT5G17820 CASP1 AT2G41800 PR5
	AT5G45920			AT2G16980																										GO:0030312 external encapsulating structure	C	3.99e-05	45/927 (4.9%)	586/30324 (1.9%)	Hsp70-2 AT3G32980 PER64 PNP-A GSTF10 PDF1.2 AT3G03670 GSTF6 PMEPCRA PDF1.3 AT5G44400 BGLU15 GLL22 AT2G38380 AT5G44380 PRP4 ECS1 AT2G47550 AT3G16530 CHI CP1 AT5G18470 PRXCB BGL2 PDF1.2c PRXCA SBT4.12 ANNAT1 DGR1 AT3G15356 PGIP2 AT4G25900 CASP2 AT5G03350 AT3G21770 AT1G05310 AT2G34930 BG3 PR1 GulLO5 PDF1.2b AT5G17820 CASP1 AT2G41800 PR5
	AT5G48000			AT2G17040																										GO:0010168 ER body	C	1.09e-03	5/927 (0.5%)	7/30324 (0.0%)	NAI2 BGLU18 MVP1 PYK10 MEB1
	AT5G48070			AT2G18193																										GO:0048046 apoplast	C	2.48e-03	28/927 (3.0%)	328/30324 (1.1%)	PNP-A GSTF10 GSTF9 MS2 ABCC3 GSTU20 AT5G10760 TRX5 UDG4 CORI3 AT3G16530 AT2G46140 CHI DHAR1 PRXCB EP1 BGL2 SBT4.12 ANNAT1 BGLU40 AT3G15356 AT1G23140 CLE14 AT5G03350 BG3 CLE6 ANNAT2 PR5
	AT5G48850			AT2G18370
	AT5G49860			AT2G18660
	AT5G50950			AT2G18670																										Molecular Function
	AT5G53250			AT2G18980																										GO Term	Aspect	P-value	Sample frequency	Background frequency	Genes
	AT5G54740			AT2G19060																										GO:0003824 catalytic activity	F	1.83e-32	374/927 (40.3%)	6784/30324 (22.4%)	F6'H1 FLS5 AT3G28540 4CL5 CRK4 SAL1 SOT17 AT4G25310 AT3G32980 AT4G18440 AT5G42830 PER64 AT5G58540 AT3G12040 AT1G77530 AT3G09830 GSTF10 GSTU4 AT1G69790 SCPL9 GSTF9 PGSIP5 AT1G06620 GSTU9 AT3G55290 FUM2 APK UGT74B1 RLK1 RLP41 MYB34 AT3G29635 MEK1 SDR4 AT1G52750 AT4G18340 RLP53 GXMT1 CEP2 OASC AT3G23570 AT1G50580 GSTU21 RLP50 CTF2B MS2 GGP1 AT4G15390 AT2G19060 AT4G10500 G-TMT AT3G47540 ST2B ABCC3 NA…
	AT5G56080			AT2G19590																										GO:0016491 oxidoreductase activity	F	4.29e-17	89/927 (9.6%)	968/30324 (3.2%)	F6'H1 FLS5 AT4G25310 AT3G32980 PER64 GSTF9 AT1G06620 AT3G55290 SDR4 CTF2B AT4G10500 AT3G03670 PRX72 ACO1 SAG13 LOX2 MDHAR FRO2 FAH1 AT2G18980 OPR3 CCR2 SMO1-3 SDR5 CYP81F4 TRI GOX3 AT4G08780 TRX5 AT2G38380 CYP79F1 MSRB4 UDG4 Prx37 FRO4 NDHF RCI3 AT5G15180 CYP83B1 CYP81F3 AT1G14120 DIN11 AT3G01190 PER4 AT2G35380 DMR6 DHAR1 AT1G06640 PRXCB FRO5 LDOX DOX1 CYP82C2 AT1G77330 PRXCA F3H ANNAT1 CYP86A1 C…
	AT5G56500			AT2G19970																										GO:0004601 peroxidase activity	F	6.12e-11	23/927 (2.5%)	100/30324 (0.3%)	AT3G32980 PER64 GSTF9 AT3G03670 PRX72 AT2G18980 AT4G08780 AT2G38380 Prx37 RCI3 AT5G15180 AT3G01190 PER4 AT2G35380 PRXCB PRXCA ANNAT1 AT2G38390 PRX25 AT3G21770 AT1G68850 AT5G17820 AT4G30170
	AT5G59520			AT2G20142																										GO:0016684 oxidoreductase activity, acting on peroxide as acceptor	F	7.70e-11	23/927 (2.5%)	101/30324 (0.3%)	AT3G32980 PER64 GSTF9 AT3G03670 PRX72 AT2G18980 AT4G08780 AT2G38380 Prx37 RCI3 AT5G15180 AT3G01190 PER4 AT2G35380 PRXCB PRXCA ANNAT1 AT2G38390 PRX25 AT3G21770 AT1G68850 AT5G17820 AT4G30170
	AT5G60890			AT2G20562																										GO:0016209 antioxidant activity	F	1.18e-09	24/927 (2.6%)	125/30324 (0.4%)	AT3G32980 PER64 GSTF9 AT3G03670 PRX72 AT2G18980 AT4G08780 AT2G38380 Prx37 RCI3 AT5G15180 AT3G01190 PER4 AT2G35380 DHAR1 PRXCB PRXCA ANNAT1 AT2G38390 PRX25 AT3G21770 AT1G68850 AT5G17820 AT4G30170
	AT5G61420			AT2G20610																										GO:0004364 glutathione transferase activity	F	2.10e-08	15/927 (1.6%)	49/30324 (0.2%)	GSTF10 GSTU4 GSTF9 GSTU9 GSTU21 GSTF6 GSTU20 GSTU8 GSTU26 GSTF14 GSTF11 ERD9 GSTU10 GSTU22 GSTF12
	AT5G63560			AT2G20630																										GO:0016740 transferase activity	F	1.60e-07	138/927 (14.9%)	2589/30324 (8.5%)	CRK4 SOT17 AT5G42830 AT5G58540 AT1G77530 AT3G09830 GSTF10 GSTU4 AT1G69790 GSTF9 PGSIP5 GSTU9 APK UGT74B1 RLK1 RLP41 MYB34 AT3G29635 MEK1 RLP53 GXMT1 AT1G50580 GSTU21 RLP50 MS2 AT4G15390 G-TMT ST2B NAMT1 GSTF6 ALD1 ATCSLA15 GPK1 SOT18 CPK29 HMT3 AT3G26440 AT1G05700 AT4G30060 ORG1 AT1G34420 CRCK1 CRK37 SUR1 CCoAOMT7 FUT4 GSTU20 CRK8 AT3G44840 AT1G69730 AT5G43910 ARCK1 GPAT5 AT3G08870 AT5G07080 GSTU…
	AT5G66690			AT2G21020																										GO:0004497 monooxygenase activity	F	1.39e-06	18/927 (1.9%)	96/30324 (0.3%)	CTF2B FAH1 SMO1-3 CYP81F4 CYP79F1 CYP83B1 CYP81F3 CYP82C2 CYP86A1 CYP94C1 AT4G15765 FMO GS-OX1 CYP79F2 CYP708A2 CYP82C4 FMO GS-OX3 CYP83A1 FMO1
	AT5G67150			AT2G21045																										GO:0019825 oxygen binding	F	1.47e-06	28/927 (3.0%)	232/30324 (0.8%)	CYP702A2 CYP79B3 CYP705A33 CYP79B2 CYP71B37 CYP71A13 CYP71B36 CYP71A12 CYP81F4 CYP71A20 CYP706A7 CYP83B1 CYP81F3 CYP705A1 CYP76C6 CYP82C2 AOS CYP82C3 CYP86A1 CYP94C1 CYP705A25 CYP72A8 AT3G44970 CYP79F2 CYP708A2 CYP82C4 CYP71B22 CYP83A1
	AT5G67200			AT2G21550																										GO:0016705 oxidoreductase activity, acting on paired donors, with incorporation or reduction of molecular oxygen	F	7.34e-05	20/927 (2.2%)	150/30324 (0.5%)	F6'H1 FLS5 AT4G25310 AT1G06620 AT4G10500 SMO1-3 CYP79F1 CYP83B1 AT1G14120 DMR6 AT1G06640 LDOX F3H CYP86A1 CYP94C1 FMO GS-OX1 FLS1 CYP79F2 FMO GS-OX3 CYP83A1
	Transposon Tn5 fragment encoding neomycin and kanamycin resistance (neo) and a fragment of the reading frame of a further protein.			AT2G21840																										GO:0008422 beta-glucosidase activity	F	1.43e-04	7/927 (0.8%)	14/30324 (0.0%)	BGLU35 BGLU21 BGLU22 BGLU18 BGL2 PYK10 BGLU34
				AT2G21850																										GO:0016765 transferase activity, transferring alkyl or aryl (other than methyl) groups	F	1.46e-04	17/927 (1.8%)	114/30324 (0.4%)	GSTF10 GSTU4 GSTF9 GSTU9 GSTU21 GSTF6 GSTU20 GSTU8 GSTU26 GSTF14 DHS1 GSTF11 ERD9 GSTU10 GSTU22 GSTF12 NAS4
				AT2G22330																										GO:0015926 glucosidase activity	F	3.34e-04	8/927 (0.9%)	22/30324 (0.1%)	BGLU35 AT1G24320 BGLU21 BGLU22 BGLU18 BGL2 PYK10 BGLU34
				AT2G22510																										GO:0051213 dioxygenase activity	F	6.03e-04	15/927 (1.6%)	98/30324 (0.3%)	F6'H1 FLS5 AT4G25310 AT1G06620 AT4G10500 LOX2 AT1G14120 DMR6 AT1G06640 LDOX DOX1 F3H LOX4 FLS1 LOX3
				AT2G22630																										GO:0005509 calcium ion binding	F	9.36e-04	18/927 (1.9%)	144/30324 (0.5%)	ANNAT4 TCH3 PBP1 AT3G47480 CRT3 AT1G76640 ANNAT3 AT3G01830 AT4G26470 CML43 CEN2 CML41 AT5G39670 TSA1 AT2G41090 ANNAT1 AT1G29020 ANNAT2
				AT2G22770																										GO:0046423 allene-oxide cyclase activity	F	1.79e-03	4/927 (0.4%)	4/30324 (0.0%)	AOC4 AOC3 AOC2 AOC1
				AT2G23000																										GO:0008289 lipid binding	F	2.05e-03	22/927 (2.4%)	217/30324 (0.7%)	AT5G55460 ANNAT4 AT5G46900 AIR1 AT5G05960 BON1 AT5G46890 AT4G12520 AT3G22570 AT3G58550 AT1G55260 ANNAT3 AT2G18370 AT4G12510 AT4G22610 AT4G12500 ANNAT1 EDA4 AT3G22600 AT4G15160 AT2G44290 ANNAT2
				AT2G23010																										GO:0016829 lyase activity	F	6.36e-03	25/927 (2.7%)	287/30324 (0.9%)	AT4G18440 FUM2 OASC CYP71A13 SUR1 AT1G67750 TSB2 AT1G34040 LOG7 ASA1 CORI3 AT2G04400 TSA1 ASB1 AOS GLX1 IPMI1 IPMI2 AT3G25810 PAL1 AT3G51450 PPC3 TPS-CIN AT3G57010 NIT3
				AT2G24160																										GO:0016798 hydrolase activity, acting on glycosyl bonds	F	7.90e-03	31/927 (3.3%)	408/30324 (1.3%)	AT3G12040 AT4G18340 AT3G47540 BGLU35 BGLU4 BGLU15 BGLU36 AT1G05660 AT2G43590 AT2G43610 AT1G24320 AT3G47040 URH2 BGLU21 SIP1 PARG2 BGLU22 CHI BGLU18 BGL2 AT1G05650 PYK10 XTH20 BGLU40 BG3 BGLU34 AT4G19720 cwINV6 BGLU17 AT5G57970 BAM6
				AT2G24850
				AT2G25440
				AT2G25510
				AT2G25530
				AT2G25810
				AT2G25980
				AT2G26010
				AT2G26020
				AT2G26530
				AT2G26560
				AT2G26820
				AT2G27395
				AT2G27690
				AT2G28160
				AT2G28670
				AT2G28760
				AT2G28960
				AT2G29330
				AT2G29350
				AT2G29460
				AT2G29720
				AT2G30750
				AT2G30766
				AT2G30770
				AT2G30860
				AT2G30870
				AT2G31085
				AT2G31865
				AT2G32140
				AT2G32290
				AT2G32487
				AT2G32680
				AT2G33030
				AT2G34600
				AT2G34810
				AT2G34930
				AT2G34940
				AT2G35270
				AT2G35380
				AT2G35810
				AT2G35980
				AT2G36100
				AT2G36890
				AT2G37040
				AT2G37440
				AT2G38240
				AT2G38380
				AT2G38390
				AT2G38470
				AT2G38740
				AT2G38750
				AT2G38760
				AT2G38860
				AT2G39030
				AT2G39050
				AT2G39110
				AT2G39330
				AT2G39420
				AT2G39530
				AT2G40100
				AT2G40113
				AT2G40460
				AT2G40750
				AT2G41090
				AT2G41100
				AT2G41240
				AT2G41480
				AT2G41800
				AT2G43100
				AT2G43150
				AT2G43510
				AT2G43530
				AT2G43535
				AT2G43550
				AT2G43570
				AT2G43590
				AT2G43610
				AT2G43670
				AT2G44290
				AT2G44390
				AT2G44450
				AT2G44480
				AT2G44840
				AT2G45360
				AT2G45750
				AT2G46140
				AT2G46400
				AT2G46430
				AT2G46440
				AT2G46535
				AT2G46650
				AT2G46740
				AT2G46750
				AT2G47130
				AT2G47140
				AT2G47200
				AT2G47540
				AT2G47550
				AT2G48140
				AT3E13410
				AT3E23240
				AT3G01190
				AT3G01420
				AT3G01760
				AT3G01830
				AT3G02020
				AT3G03190
				AT3G03500
				AT3G03560
				AT3G03670
				AT3G03780
				AT3G04210
				AT3G04320
				AT3G04410
				AT3G04720
				AT3G05890
				AT3G05920
				AT3G06035
				AT3G07600
				AT3G08870
				AT3G09020
				AT3G09260
				AT3G09270
				AT3G09830
				AT3G09925
				AT3G09940
				AT3G10500
				AT3G11010
				AT3G11080
				AT3G11340
				AT3G11430
				AT3G11550
				AT3G11840
				AT3G12040
				AT3G12520
				AT3G13080
				AT3G13435
				AT3G13610
				AT3G13760
				AT3G13950
				AT3G14260
				AT3G14280
				AT3G14620
				AT3G14940
				AT3G15240
				AT3G15356
				AT3G15950
				AT3G16360
				AT3G16390
				AT3G16400
				AT3G16440
				AT3G16450
				AT3G16460
				AT3G16470
				AT3G16530
				AT3G17120
				AT3G17420
				AT3G18200
				AT3G18290
				AT3G19200
				AT3G19370
				AT3G19710
				AT3G20370
				AT3G20380
				AT3G20960
				AT3G21230
				AT3G21240
				AT3G21770
				AT3G22231
				AT3G22235
				AT3G22570
				AT3G22600
				AT3G22740
				AT3G22800
				AT3G22840
				AT3G22850
				AT3G22890
				AT3G23110
				AT3G23120
				AT3G23175
				AT3G23190
				AT3G23250
				AT3G23550
				AT3G23570
				AT3G23800
				AT3G24020
				AT3G24300
				AT3G24900
				AT3G24982
				AT3G25010
				AT3G25020
				AT3G25110
				AT3G25760
				AT3G25770
				AT3G25780
				AT3G25810
				AT3G25820
				AT3G25882
				AT3G25930
				AT3G26200
				AT3G26320
				AT3G26330
				AT3G26440
				AT3G26470
				AT3G27884
				AT3G27950
				AT3G28220
				AT3G28540
				AT3G28550
				AT3G28930
				AT3G29250
				AT3G29635
				AT3G30280
				AT3G32980
				AT3G42383
				AT3G44320
				AT3G44730
				AT3G44840
				AT3G44860
				AT3G44870
				AT3G44970
				AT3G45140
				AT3G45860
				AT3G46090
				AT3G47040
				AT3G47480
				AT3G47540
				AT3G48080
				AT3G48090
				AT3G48340
				AT3G48350
				AT3G48640
				AT3G48650
				AT3G49110
				AT3G49120
				AT3G49340
				AT3G49620
				AT3G49845
				AT3G50300
				AT3G50580
				AT3G50640
				AT3G50770
				AT3G50930
				AT3G50970
				AT3G51240
				AT3G51330
				AT3G51350
				AT3G51450
				AT3G51660
				AT3G52430
				AT3G52740
				AT3G52748
				AT3G54040
				AT3G54150
				AT3G54580
				AT3G54600
				AT3G54640
				AT3G54770
				AT3G54960
				AT3G55180
				AT3G55290
				AT3G55790
				AT3G55940
				AT3G55970
				AT3G56200
				AT3G56400
				AT3G56710
				AT3G56970
				AT3G56980
				AT3G57010
				AT3G57240
				AT3G57260
				AT3G57460
				AT3G58550
				AT3G58810
				AT3G58990
				AT3G59340
				AT3G59760
				AT3G59930
				AT3G60330
				AT3G60420
				AT3G60450
				AT3G60540
				AT3G61990
				AT3G62040
				AT3G62280
				AT4E36250
				AT4G00670
				AT4G01080
				AT4G01360
				AT4G01390
				AT4G01630
				AT4G02090
				AT4G03038
				AT4G03060
				AT4G03450
				AT4G03926
				AT4G04223
				AT4G04490
				AT4G04500
				AT4G04610
				AT4G04632
				AT4G04810
				AT4G04830
				AT4G04840
				AT4G05200
				AT4G08400
				AT4G08593
				AT4G08770
				AT4G08780
				AT4G08870
				AT4G09500
				AT4G10500
				AT4G10640
				AT4G10720
				AT4G11210
				AT4G11310
				AT4G11655
				AT4G11890
				AT4G12030
				AT4G12050
				AT4G12330
				AT4G12500
				AT4G12510
				AT4G12520
				AT4G12545
				AT4G12550
				AT4G12720
				AT4G13235
				AT4G13310
				AT4G13395
				AT4G13410
				AT4G13770
				AT4G13810
				AT4G13860
				AT4G13890
				AT4G13900
				AT4G13920
				AT4G14365
				AT4G14400
				AT4G14530
				AT4G14630
				AT4G15160
				AT4G15300
				AT4G15330
				AT4G15390
				AT4G15393
				AT4G15440
				AT4G15765
				AT4G15920
				AT4G16370
				AT4G17215
				AT4G17280
				AT4G17470
				AT4G18250
				AT4G18340
				AT4G18360
				AT4G18430
				AT4G18440
				AT4G19030
				AT4G19512
				AT4G19680
				AT4G19690
				AT4G19720
				AT4G20110
				AT4G20390
				AT4G21600
				AT4G21680
				AT4G21830
				AT4G21840
				AT4G21850
				AT4G22212
				AT4G22230
				AT4G22513
				AT4G22517
				AT4G22530
				AT4G22590
				AT4G22610
				AT4G22666
				AT4G22753
				AT4G22880
				AT4G23030
				AT4G23140
				AT4G23150
				AT4G23160
				AT4G23170
				AT4G23215
				AT4G23600
				AT4G23670
				AT4G23690
				AT4G23700
				AT4G24340
				AT4G24380
				AT4G25070
				AT4G25310
				AT4G25900
				AT4G26070
				AT4G26220
				AT4G26270
				AT4G26470
				AT4G27070
				AT4G27560
				AT4G27570
				AT4G27654
				AT4G27860
				AT4G29270
				AT4G29690
				AT4G29700
				AT4G30060
				AT4G30170
				AT4G30530
				AT4G30650
				AT4G31500
				AT4G31940
				AT4G31950
				AT4G31970
				AT4G33050
				AT4G35110
				AT4G35160
				AT4G35350
				AT4G36220
				AT4G36988
				AT4G37010
				AT4G37060
				AT4G37070
				AT4G37160
				AT4G37400
				AT4G37410
				AT4G38080
				AT4G38560
				AT4G38770
				AT4G39030
				AT4G39670
				AT4G39940
				AT4G39950
				AT4G39980
				AT5E46700
				AT5G01500
				AT5G01540
				AT5G02230
				AT5G02490
				AT5G02780
				AT5G02940
				AT5G03350
				AT5G03570
				AT5G03630
				AT5G04000
				AT5G04150
				AT5G04370
				AT5G05250
				AT5G05270
				AT5G05600
				AT5G05730
				AT5G05960
				AT5G06300
				AT5G06740
				AT5G06839
				AT5G06870
				AT5G07000
				AT5G07010
				AT5G07080
				AT5G07322
				AT5G07460
				AT5G07690
				AT5G07770
				AT5G08110
				AT5G08240
				AT5G08640
				AT5G09290
				AT5G09480
				AT5G09520
				AT5G09530
				AT5G09980
				AT5G10130
				AT5G10380
				AT5G10760
				AT5G11920
				AT5G12340
				AT5G12420
				AT5G12930
				AT5G13080
				AT5G13220
				AT5G13320
				AT5G13550
				AT5G13740
				AT5G13910
				AT5G13930
				AT5G14150
				AT5G14200
				AT5G14330
				AT5G14545
				AT5G15130
				AT5G15180
				AT5G16190
				AT5G16350
				AT5G17220
				AT5G17700
				AT5G17760
				AT5G17820
				AT5G17990
				AT5G18270
				AT5G18470
				AT5G18661
				AT5G19100
				AT5G19110
				AT5G19240
				AT5G22520
				AT5G22530
				AT5G22570
				AT5G22860
				AT5G23010
				AT5G23020
				AT5G23820
				AT5G23830
				AT5G23980
				AT5G23990
				AT5G24110
				AT5G24200
				AT5G24210
				AT5G24410
				AT5G24420
				AT5G24530
				AT5G24760
				AT5G24780
				AT5G25250
				AT5G25810
				AT5G25930
				AT5G26260
				AT5G26280
				AT5G26286
				AT5G26290
				AT5G26660
				AT5G26920
				AT5G27060
				AT5G35525
				AT5G35935
				AT5G35950
				AT5G36910
				AT5G37690
				AT5G37970
				AT5G37990
				AT5G38005
				AT5G38020
				AT5G38250
				AT5G38280
				AT5G38340
				AT5G38550
				AT5G38900
				AT5G39320
				AT5G39670
				AT5G40510
				AT5G40990
				AT5G41040
				AT5G41300
				AT5G41750
				AT5G42180
				AT5G42530
				AT5G42650
				AT5G42830
				AT5G43180
				AT5G43350
				AT5G43370
				AT5G43400
				AT5G43520
				AT5G43910
				AT5G44050
				AT5G44380
				AT5G44400
				AT5G44420
				AT5G44430
				AT5G44460
				AT5G44550
				AT5G44565
				AT5G44720
				AT5G44820
				AT5G44990
				AT5G45000
				AT5G45070
				AT5G45080
				AT5G45460
				AT5G45840
				AT5G46060
				AT5G46890
				AT5G46900
				AT5G47120
				AT5G47220
				AT5G47240
				AT5G47730
				AT5G48000
				AT5G48070
				AT5G48290
				AT5G48850
				AT5G48920
				AT5G49080
				AT5G49350
				AT5G49860
				AT5G50560
				AT5G50950
				AT5G52720
				AT5G52740
				AT5G52750
				AT5G52760
				AT5G52810
				AT5G53250
				AT5G53420
				AT5G53450
				AT5G54370
				AT5G54490
				AT5G54530
				AT5G54610
				AT5G54840
				AT5G55050
				AT5G55170
				AT5G55460
				AT5G57010
				AT5G57090
				AT5G57785
				AT5G57970
				AT5G58310
				AT5G58540
				AT5G58860
				AT5G58940
				AT5G59090
				AT5G59520
				AT5G59530
				AT5G59590
				AT5G59820
				AT5G60520
				AT5G60530
				AT5G60800
				AT5G60890
				AT5G60900
				AT5G60950
				AT5G61160
				AT5G61900
				AT5G62340
				AT5G62480
				AT5G63560
				AT5G63600
				AT5G63660
				AT5G63970
				AT5G63980
				AT5G63990
				AT5G64000
				AT5G64190
				AT5G64770
				AT5G64810
				AT5G65020
				AT5G65790
				AT5G66390
				AT5G66690
				AT5G66985
				AT5G67080
				ATCG01010
				Transposon Tn5 fragment encoding neomycin and kanamycin resistance (neo) and a fragment of the reading frame of a further protein.
				VANDAL2_41
				VANDAL21_1282
