# Supplementary material for: Functional analysis of Arabidopsis immune-related MAPKs uncovers a role for MPK3 as negative regulator of inducible defences
Source: Genome Biol. 2014 Jun 30;15(6):R87. doi: 10.1186/gb-2014-15-6-r87 (PMC4197828; doi:10.1186/gb-2014-15-6-r87)
Supplement: Additional file 3: Table S3 — Analysis of genes commonly or specifically misregulated in mpk3 and mpk4 in mock-treated samples. GO term enrichments associated to the different gene classes are also mentioned. [file gb-2014-15-6-r87-S3.xls]

## Sheet: Table S3
Gene lists								GO Term enrichment (for legend detail, see http://amigo.geneontology.org/cgi-bin/amigo/term_enrichment)
Downreguated genes in mpk3 and not in mpk4	Downreguated genes in mpk4 and not in mpk3	Genes commonly downregulated in mpk3 and mpk4		Upreguated genes in mpk3 and not in mpk4	Upreguated genes in mpk4 and not in mpk3	Genes commonly upregulated in mpk3 and mpk4		Downreguated genes in mpk3 and not in mpk4							Downreguated genes in mpk4 and not in mpk3							Genes commonly downregulated in mpk3 and mpk4							Upreguated genes in mpk3 and not in mpk4							Upreguated genes in mpk4 and not in mpk3							Genes commonly upregulated in mpk3 and mpk4
AT1E01690	AT1G01560	AT1E25430		AT1G01190	AT1E47930	AT1E36640		Biological Process							Biological Process							Biological Process							Biological Process							Biological Process							Biological Process
AT1G01470	AT1G03090	AT1G02620		AT1G03106	AT1G01680	AT1G01580		GO Term	Aspect	P-value	Sample frequency	Background frequency	Genes		GO Term	Aspect	P-value	Sample frequency	Background frequency	Genes		GO Term	Aspect	P-value	Sample frequency	Background frequency	Genes		GO Term	Aspect	P-value	Sample frequency	Background frequency	Genes		GO Term	Aspect	P-value	Sample frequency	Background frequency	Genes		GO Term	Aspect	P-value	Sample frequency	Background frequency	Genes
AT1G02205	AT1G03790	AT1G02660		AT1G05240	AT1G01750	AT1G05260		GO:1901700 response to oxygen-containing compound	P	3.24e-05	25/91 (27.5%)	2459/30324 (8.1%)	NAC3 CER1 AT1G52200 LEA14 AT1G05340 AT5G35735 AT2G41640 Rap2.6L STZ NAC6 BZS1 ATBETAFRUCT4 PYL5 AT3G03000 MPK3 AT3G60690 RUP1 HSPRO2 PP2-A13 FBP PDF1.2 AT4G16190 AT2G32190 ERD5 ZAT7		GO:0006865 amino acid transport	P	1.29e-09	16/161 (9.9%)	264/30324 (0.9%)	AT5G39580 AT5G61890 AER AT2G41190 AT1G51790 AT2G40420 AT4G22470 ABCG1 EARLI1 YSL7 AT1G51850 IOS1 AAT1 AT3G46280 NTF2B ACS7		GO:0009750 response to fructose stimulus	P	2.31e-08	10/94 (10.6%)	144/30324 (0.5%)	AT4G37220 SEN1 ASN1 ATL8 THA1 DIN4 IVD DIN2 AT4G33150 BCAT-2		GO:0009888 tissue development	P	3.39e-06	22/117 (18.8%)	1268/30324 (4.2%)	LAX2 ATMYC1 AT5G33300 GEA6 AT5G67200 MYB88 SERK1 LBD4 TBL36 LTL1 EXPA15 PIN1 FLP BAT1 BGAL3 ATK5 AT1G78060 CYC3B AT4G26010 AT1G30870 CYCD1;1 EM1		GO:0006950 response to stress	P	1.94e-74	303/754 (40.2%)	4028/30324 (13.3%)	FLS5 RHL41 4CL5 PHT1;2 CRK4 SAL1 BHLH100 Hsp70-2 AT1G72910 PHT1;1 AT3G12040 PNP-A AT3G09830 GSTF10 GSTF9 RLP12 TI1 VSR6 LURP1 AT1G72950 PGSIP5 XBAT34 AT1G67800 JAZ10 UGT74B1 RLK1 RLP41 MEK1 GRX480 WRKY51 TGA10 RLP53 OASC WRKY46 AT1G61890 RLP50 AT5G05600 MS2 PDF1.2 AT1G57630 AT4G10500 BON1 AT3G03670 WRKY9 TCH3 GSTF6 ADAP ALD1 AT4G03450 GPK1 BTS ACO1 SAG13 AT5G17760 LOX2 PBP1 AT1G78410 AT3G47480 AT…		GO:0019748 secondary metabolic process	P	5.98e-27	40/173 (23.1%)	638/30324 (2.1%)	F6'H1 SOT17 4CL2 CYP81F4 FACT AKN2 AT1G77530 APR1 PRX25 MYB34 NSP1 FMO GS-OX1 CYP79F1 CYP79B3 CYP79F2 BGLU34 BCAT4 NRT1.5 GSTF11 SOT18 CYP79B2 MYB29 CYP71A13 BGLU21 FMO GS-OX3 IPMI1 CYP83A1 TT4 MAM1 BAT5 SUR1 GSTU10 IMD1 IMS2 CB5-C GSTU20 GSTF12 CYP81F3 GSTF14 UGT72E2
AT1G05340	AT1G04140	AT1G07040		AT1G06550	AT1G02220	AT1G06090		GO:0042221 response to chemical stimulus	P	2.58e-04	30/91 (33.0%)	3789/30324 (12.5%)	NAC3 CER1 AT1G52200 LEA14 AT1G05340 AT5G35735 AT2G31945 AT2G41640 Rap2.6L STZ NAC6 BZS1 ATBETAFRUCT4 PYL5 AT3G03000 AT3G61900 MPK3 AT3G60690 RUP1 HSPRO2 OXS3 TTG1 PP2-A13 FBP PDF1.2 AT4G16190 TEM1 AT2G32190 ERD5 ZAT7		GO:0015849 organic acid transport	P	4.58e-09	16/161 (9.9%)	287/30324 (0.9%)	AT5G39580 AT5G61890 AER AT2G41190 AT1G51790 AT2G40420 AT4G22470 ABCG1 EARLI1 YSL7 AT1G51850 IOS1 AAT1 AT3G46280 NTF2B ACS7		GO:0034285 response to disaccharide stimulus	P	5.56e-08	11/94 (11.7%)	213/30324 (0.7%)	AT4G37220 SEN1 ASN1 ATL8 THA1 DIN4 IVD AT1G21400 DIN2 AT4G33150 BCAT-2									GO:0006952 defense response	P	1.17e-73	194/754 (25.7%)	1667/30324 (5.5%)	4CL5 CRK4 Hsp70-2 AT1G72910 PNP-A AT3G09830 GSTF10 GSTF9 RLP12 TI1 VSR6 LURP1 AT1G72950 XBAT34 AT1G67800 JAZ10 UGT74B1 RLK1 RLP41 MEK1 GRX480 WRKY51 RLP53 OASC WRKY46 RLP50 PDF1.2 AT1G57630 AT4G10500 BON1 TCH3 GSTF6 ALD1 AT4G03450 SAG13 AT5G17760 AT1G78410 AT3G47480 AT1G34420 PDF1.3 CRCK1 JAZ1 CRK37 AGP5 AT5G24210 WRKY38 CRT3 YLS5 VSP1 CCR2 AT5G10760 AT5G43910 PP2-A6 ARCK1 ILL6 GOX3 AT4G23670 AR7…		GO:0016143 S-glycoside metabolic process	P	2.64e-24	26/173 (15.0%)	208/30324 (0.7%)	SOT17 CYP81F4 AKN2 APR1 MYB34 NSP1 FMO GS-OX1 CYP79F1 CYP79B3 CYP79F2 BGLU34 BCAT4 GSTF11 SOT18 CYP79B2 MYB29 FMO GS-OX3 IPMI1 CYP83A1 MAM1 BAT5 SUR1 IMD1 IMS2 CB5-C CYP81F3
AT1G06410	AT1G05020	AT1G08630		AT1G08650	AT1G02930	AT1G06620		GO:0010033 response to organic substance	P	4.05e-04	25/91 (27.5%)	2805/30324 (9.3%)	NAC3 LEA14 AT1G05340 AT5G35735 AT2G31945 AT2G41640 Rap2.6L STZ NAC6 BZS1 ATBETAFRUCT4 PYL5 AT3G03000 AT3G61900 MPK3 AT3G60690 RUP1 HSPRO2 TTG1 PP2-A13 FBP PDF1.2 TEM1 AT2G32190 ZAT7		GO:0046942 carboxylic acid transport	P	4.58e-09	16/161 (9.9%)	287/30324 (0.9%)	AT5G39580 AT5G61890 AER AT2G41190 AT1G51790 AT2G40420 AT4G22470 ABCG1 EARLI1 YSL7 AT1G51850 IOS1 AAT1 AT3G46280 NTF2B ACS7		GO:0009744 response to sucrose stimulus	P	5.56e-08	11/94 (11.7%)	213/30324 (0.7%)	AT4G37220 SEN1 ASN1 ATL8 THA1 DIN4 IVD AT1G21400 DIN2 AT4G33150 BCAT-2									GO:0072330 monocarboxylic acid biosynthetic process	P	1.67e-72	121/754 (16.0%)	580/30324 (1.9%)	RHL41 SAL1 Hsp70-2 AT3G09830 GSTF10 GSTF9 VSR6 LURP1 XBAT34 AT1G67800 JAZ10 UGT74B1 MEK1 GRX480 CYP702A2 OASC WRKY46 AT5G05600 GGP1 AT1G57630 AT4G10500 BON1 ADAP AT4G03450 AT5G17760 LOX2 AT1G78410 AT3G47480 AT1G34420 CRCK1 JAZ1 CRK37 MDHAR AT5G24210 WRKY38 CRT3 YLS5 OPR3 AT5G43910 ARCK1 ILL6 JAZ8 PIA1 NUDT7 AT4G39670 WRKY70 MKK9 WRKY40 CHS1 AT4G38560 JAZ7 ASA1 ECS1 AIG2 CORI3 OPCL1 CYP83B1 MYC2 J…		GO:0019760 glucosinolate metabolic process	P	2.64e-24	26/173 (15.0%)	208/30324 (0.7%)	SOT17 CYP81F4 AKN2 APR1 MYB34 NSP1 FMO GS-OX1 CYP79F1 CYP79B3 CYP79F2 BGLU34 BCAT4 GSTF11 SOT18 CYP79B2 MYB29 FMO GS-OX3 IPMI1 CYP83A1 MAM1 BAT5 SUR1 IMD1 IMS2 CB5-C CYP81F3
AT1G12240	AT1G06520	AT1G10070		AT1G09960	AT1G03850	AT1G11330		GO:0009719 response to endogenous stimulus	P	4.96e-04	20/91 (22.0%)	1879/30324 (6.2%)	NAC3 LEA14 AT1G05340 AT2G41640 Rap2.6L STZ NAC6 BZS1 ATBETAFRUCT4 PYL5 AT3G61900 MPK3 AT3G60690 HSPRO2 TTG1 FBP PDF1.2 TEM1 AT2G32190 ZAT7		GO:0015711 organic anion transport	P	1.04e-08	16/161 (9.9%)	303/30324 (1.0%)	AT5G39580 AT5G61890 AER AT2G41190 AT1G51790 AT2G40420 AT4G22470 ABCG1 EARLI1 YSL7 AT1G51850 IOS1 AAT1 AT3G46280 NTF2B ACS7		GO:0009746 response to hexose stimulus	P	1.34e-07	10/94 (10.6%)	172/30324 (0.6%)	AT4G37220 SEN1 ASN1 ATL8 THA1 DIN4 IVD DIN2 AT4G33150 BCAT-2		Cellular Component							GO:0051707 response to other organism	P	9.55e-66	177/754 (23.5%)	1535/30324 (5.1%)	RHL41 CRK4 Hsp70-2 PNP-A AT3G09830 GSTF10 GSTF9 RLP12 TI1 VSR6 LURP1 XBAT34 JAZ10 UGT74B1 RLK1 RLP41 MEK1 GRX480 WRKY51 OASC WRKY46 AT5G05600 PDF1.2 TLP-3 AT1G57630 AT4G10500 BON1 GSTF6 ALD1 AT4G03450 SAG13 AT5G17760 LOX2 AT1G78410 AT3G47480 AT1G34420 CRCK1 JAZ1 CRK37 MDHAR AGP5 AT5G24210 WRKY38 CRT3 YLS5 AT3G25930 OPR3 PP2-A3 CCR2 AT5G10760 AT5G43910 ARCK1 ILL6 JAZ8 GOX3 AT4G23670 NUDT7 AT3G6045…		GO:0019757 glycosinolate metabolic process	P	2.64e-24	26/173 (15.0%)	208/30324 (0.7%)	SOT17 CYP81F4 AKN2 APR1 MYB34 NSP1 FMO GS-OX1 CYP79F1 CYP79B3 CYP79F2 BGLU34 BCAT4 GSTF11 SOT18 CYP79B2 MYB29 FMO GS-OX3 IPMI1 CYP83A1 MAM1 BAT5 SUR1 IMD1 IMS2 CB5-C CYP81F3
AT1G13990	AT1G06570	AT1G10550		AT1G11450	AT1G05310	AT1G11460		GO:0006979 response to oxidative stress	P	5.77e-03	10/91 (11.0%)	557/30324 (1.8%)	SIP2 AT1G52200 STZ NAC6 MPK3 HSPRO2 OXS3 AT4G16190 AT1G72060 ERD5		GO:0071705 nitrogen compound transport	P	4.10e-08	23/161 (14.3%)	783/30324 (2.6%)	PRX71 AT5G39580 PMT6 AT5G44910 AT4G30670 AT5G61890 AER AT2G41190 AT1G51790 AT2G40420 AT4G22470 ABCG1 EARLI1 OPT6 AT5G26010 YSL7 YSL1 AT1G51850 IOS1 AAT1 AT3G46280 NTF2B ACS7		GO:0034284 response to monosaccharide stimulus	P	1.68e-07	10/94 (10.6%)	176/30324 (0.6%)	AT4G37220 SEN1 ASN1 ATL8 THA1 DIN4 IVD DIN2 AT4G33150 BCAT-2		GO Term	Aspect	P-value	Sample frequency	Background frequency	Genes		GO:0009607 response to biotic stimulus	P	1.06e-65	177/754 (23.5%)	1536/30324 (5.1%)	RHL41 CRK4 Hsp70-2 PNP-A AT3G09830 GSTF10 GSTF9 RLP12 TI1 VSR6 LURP1 XBAT34 JAZ10 UGT74B1 RLK1 RLP41 MEK1 GRX480 WRKY51 OASC WRKY46 AT5G05600 PDF1.2 TLP-3 AT1G57630 AT4G10500 BON1 GSTF6 ALD1 AT4G03450 SAG13 AT5G17760 LOX2 AT1G78410 AT3G47480 AT1G34420 CRCK1 JAZ1 CRK37 MDHAR AGP5 AT5G24210 WRKY38 CRT3 YLS5 AT3G25930 OPR3 PP2-A3 CCR2 AT5G10760 AT5G43910 ARCK1 ILL6 JAZ8 GOX3 AT4G23670 NUDT7 AT3G6045…		GO:0044550 secondary metabolite biosynthetic process	P	6.65e-22	28/173 (16.2%)	322/30324 (1.1%)	F6'H1 SOT17 4CL2 FACT AKN2 AT1G77530 APR1 MYB34 FMO GS-OX1 CYP79F1 CYP79B3 CYP79F2 BCAT4 GSTF11 SOT18 CYP79B2 MYB29 CYP71A13 FMO GS-OX3 IPMI1 CYP83A1 TT4 MAM1 BAT5 SUR1 IMD1 IMS2 CB5-C
AT1G15040	AT1G08180	AT1G11260		AT1G11610	AT1G05575	AT1G12560									GO:0006820 anion transport	P	6.58e-08	20/161 (12.4%)	587/30324 (1.9%)	PRX71 AT5G39580 AT4G30670 AT5G61890 AER AT2G41190 AT1G51790 AT2G40420 AT4G22470 ABCG1 EARLI1 AT5G26010 YSL7 AT1G51850 IOS1 AAT1 AT3G46280 NTF2B SPX4 ACS7		GO:1901700 response to oxygen-containing compound	P	6.73e-07	28/94 (29.8%)	2459/30324 (8.1%)	AT4G15610 AT4G37220 AT1G77640 GLYI7 AT5G66650 LCL1 CMPG1 SEN1 XTH24 CDPK2 ASN1 ATL8 KAT3 THA1 DIN4 DOG1 IVD RbcX1 AT1G21400 DIN2 AT4G33150 DREB26 ATPMEPCRB AT2G17740 AT4G01870 DIC2 BCAT-2 TCH4		GO:0005576 extracellular region	C	2.41e-03	28/117 (23.9%)	2804/30324 (9.2%)	AT4G34600 PR-1-LIKE CYP710A2 EXPA6 AT5G39180 GH9B8 AT2G43620 GH9C2 LTL1 EXPA15 ROC1 AT3G56540 AT5G10580 EXPB3 SESA5 BGAL3 LCR67 CAD9 CP2 AT2G39850 AT1G05240 AT5G01870 AT1G78060 AT4G26010 AT1G30870 BGAL13 AT5G45920 CYP71A18		GO:0050896 response to stimulus	P	1.77e-64	379/754 (50.3%)	6619/30324 (21.8%)	FLS5 RHL41 AT2G38240 4CL5 PHT1;2 CRK4 SAL1 BHLH100 Hsp70-2 AT1G72910 PHT1;1 AT3G12040 PNP-A AT3G09830 GSTF10 GSTU4 GSTF9 RLP12 TI1 VSR6 AIR1 LURP1 AT1G72950 PGSIP5 XBAT34 GSTU9 AT1G67800 JAZ10 UGT74B1 RLK1 EIR1 RLP41 MEK1 GRX480 WRKY51 TGA10 RLP53 OASC WRKY46 GSTU21 AT1G61890 RLP50 AT5G05600 MS2 PDF1.2 TLP-3 AT1G57630 AT2G19060 AT4G10500 BON1 RLP25 AT3G03670 WRKY9 TCH3 GSTF6 ADAP ALD1 AT4G03450 G…		GO:0042430 indole-containing compound metabolic process	P	2.08e-20	21/173 (12.1%)	148/30324 (0.5%)	SOT17 CYP81F4 PGDH AKN2 APR1 MYB34 CYP79B3 AT1G13750 BCAT4 SOT18 CYP79B2 Prx37 CYP71A13 FMO GS-OX3 CYP83A1 MAM1 SUR1 IMS2 CB5-C GSTU20 CYP81F3
AT1G16320	AT1G09230	AT1G17345		AT1G14350	AT1G05620	AT1G13470									GO:0006811 ion transport	P	3.35e-07	26/161 (16.1%)	1122/30324 (3.7%)	NRAMP3 PRX71 AT5G39580 FER4 AT4G30670 AT5G61890 AER AT2G41190 AT1G51790 AT2G40420 AT4G22470 ABCG1 EARLI1 CHX16 AT5G26010 YSL7 FER1 AT1G51850 IOS1 AAT1 AT3G46280 HMG1 BCB NTF2B SPX4 ACS7		GO:0009743 response to carbohydrate stimulus	P	4.48e-06	12/94 (12.8%)	408/30324 (1.3%)	AT4G37220 SEN1 ASN1 ATL8 THA1 DIN4 DOG1 IVD AT1G21400 DIN2 AT4G33150 BCAT-2									GO:0009627 systemic acquired resistance	P	4.78e-62	101/754 (13.4%)	460/30324 (1.5%)	Hsp70-2 PNP-A AT3G09830 GSTF9 VSR6 LURP1 XBAT34 JAZ10 RLK1 RLP41 MEK1 GRX480 OASC WRKY46 AT4G10500 BON1 ALD1 AT4G03450 AT5G17760 AT1G78410 AT3G47480 AT1G34420 CRCK1 JAZ1 CRK37 AT5G24210 WRKY38 CRT3 YLS5 AT5G10760 AT5G43910 ARCK1 ILL6 NUDT7 AT3G60450 WRKY70 AT5G52740 AT1G19020 WRKY40 CHS1 AT5G52810 AT4G38560 RABA1e AT1G74440 ASA1 AIG2 BI1 LECRKA4.1 AT3G01830 AT5G52760 VSR5 PUB24 AT2G04400 AIG1 YLS…		GO:0019758 glycosinolate biosynthetic process	P	2.78e-20	22/173 (12.7%)	175/30324 (0.6%)	SOT17 AKN2 APR1 MYB34 FMO GS-OX1 CYP79F1 CYP79B3 CYP79F2 BCAT4 GSTF11 SOT18 CYP79B2 MYB29 FMO GS-OX3 IPMI1 CYP83A1 MAM1 BAT5 SUR1 IMD1 IMS2 CB5-C
AT1G19740	AT1G09240	AT1G19540		AT1G16220	AT1G05650	AT1G13750									GO:0006857 oligopeptide transport	P	1.17e-05	9/161 (5.6%)	112/30324 (0.4%)	PMT6 AT5G44910 AT1G51790 OPT6 YSL7 YSL1 AT1G51850 IOS1 AT3G46280		GO:0042221 response to chemical stimulus	P	4.51e-05	32/94 (34.0%)	3789/30324 (12.5%)	AT4G15610 AT4G37220 PPa4 AT1G77640 GLYI7 AT5G66650 LCL1 CMPG1 SEN1 XTH24 CDPK2 ASN1 ATL8 KAT3 THA1 DIN4 DOG1 IVD RbcX1 AT1G21400 AT5G03310 DIN2 AT4G33150 DREB26 AT1G62480 ATPMEPCRB AT2G17740 AT1G17345 AT4G01870 DIC2 BCAT-2 TCH4									GO:0009814 defense response, incompatible interaction	P	5.31e-62	111/754 (14.7%)	579/30324 (1.9%)	Hsp70-2 PNP-A AT3G09830 GSTF9 VSR6 LURP1 XBAT34 JAZ10 RLK1 RLP41 MEK1 GRX480 OASC WRKY46 PDF1.2 AT1G57630 AT4G10500 BON1 ALD1 AT4G03450 AT5G17760 AT1G78410 AT3G47480 AT1G34420 CRCK1 JAZ1 CRK37 AT5G24210 WRKY38 CRT3 YLS5 AT5G10760 AT5G43910 ARCK1 ILL6 NUDT7 AT3G60450 WRKY70 AT5G52740 AT1G19020 WRKY40 CHS1 AT5G52810 AT4G38560 RABA1e AT1G74440 ASA1 ECS1 AIG2 BI1 LECRKA4.1 AT3G01830 AT5G52760 VSR5 PU…		GO:0019761 glucosinolate biosynthetic process	P	2.78e-20	22/173 (12.7%)	175/30324 (0.6%)	SOT17 AKN2 APR1 MYB34 FMO GS-OX1 CYP79F1 CYP79B3 CYP79F2 BCAT4 GSTF11 SOT18 CYP79B2 MYB29 FMO GS-OX3 IPMI1 CYP83A1 MAM1 BAT5 SUR1 IMD1 IMS2 CB5-C
AT1G21360	AT1G09420	AT1G21400		AT1G17140	AT1G05660	AT1G14120									GO:0015833 peptide transport	P	1.17e-05	9/161 (5.6%)	112/30324 (0.4%)	PMT6 AT5G44910 AT1G51790 OPT6 YSL7 YSL1 AT1G51850 IOS1 AT3G46280		GO:0010033 response to organic substance	P	5.22e-05	27/94 (28.7%)	2805/30324 (9.3%)	AT4G15610 AT4G37220 AT1G77640 AT5G66650 LCL1 CMPG1 SEN1 XTH24 CDPK2 ASN1 ATL8 THA1 DIN4 DOG1 IVD AT1G21400 AT5G03310 DIN2 AT4G33150 DREB26 ATPMEPCRB AT2G17740 AT1G17345 AT4G01870 DIC2 BCAT-2 TCH4									GO:1901700 response to oxygen-containing compound	P	1.86e-58	213/754 (28.2%)	2459/30324 (8.1%)	FLS5 RHL41 CRK4 SAL1 BHLH100 Hsp70-2 GSTF10 RLP12 VSR6 LURP1 PGSIP5 XBAT34 AT1G67800 JAZ10 RLK1 EIR1 MEK1 GRX480 WRKY51 WRKY46 AT1G61890 AT5G05600 PDF1.2 AT1G57630 BON1 WRKY9 TCH3 GSTF6 ADAP ALD1 AT4G03450 AT3G54150 ACO1 AT4G30060 LOX2 PBP1 AT1G78410 AT3G47480 AT1G34420 CRCK1 AT3G22570 JAZ1 MDHAR WRKY38 AT1G43910 YLS5 AT3G25930 VSP1 ENDO5 AT2G18980 OPR3 PP2-A3 CCR2 ARCK1 ILL6 ELIP1 TRI AT2G21045 …		GO:0016144 S-glycoside biosynthetic process	P	2.78e-20	22/173 (12.7%)	175/30324 (0.6%)	SOT17 AKN2 APR1 MYB34 FMO GS-OX1 CYP79F1 CYP79B3 CYP79F2 BCAT4 GSTF11 SOT18 CYP79B2 MYB29 FMO GS-OX3 IPMI1 CYP83A1 MAM1 BAT5 SUR1 IMD1 IMS2 CB5-C
AT1G21650	AT1G15330	AT1G21910		AT1G23110	AT1G05700	AT1G14250									GO:0042886 amide transport	P	2.00e-05	9/161 (5.6%)	119/30324 (0.4%)	PMT6 AT5G44910 AT1G51790 OPT6 YSL7 YSL1 AT1G51850 IOS1 AT3G46280		GO:0043617 cellular response to sucrose starvation	P	9.74e-05	3/94 (3.2%)	4/30324 (0.0%)	ASN1 DIN4 AT1G21400									GO:0045087 innate immune response	P	1.74e-55	128/754 (17.0%)	914/30324 (3.0%)	Hsp70-2 PNP-A AT3G09830 GSTF9 VSR6 LURP1 XBAT34 AT1G67800 JAZ10 RLK1 RLP41 MEK1 GRX480 OASC WRKY46 PDF1.2 AT1G57630 AT4G10500 BON1 TCH3 ALD1 AT4G03450 AT5G17760 AT1G78410 AT3G47480 AT1G34420 CRCK1 JAZ1 CRK37 AGP5 AT5G24210 WRKY38 CRT3 YLS5 AT5G10760 AT5G43910 ARCK1 ILL6 GOX3 AR781 NUDT7 AT3G60450 AT4G39670 WRKY70 AT5G52740 AT1G19020 WRKY40 CHS1 AT5G52810 AT4G38560 RABA1e AT1G74440 ASA1 ECS1 AIG2 …		GO:1901657 glycosyl compound metabolic process	P	2.60e-19	26/173 (15.0%)	323/30324 (1.1%)	SOT17 CYP81F4 AKN2 APR1 MYB34 NSP1 FMO GS-OX1 CYP79F1 CYP79B3 CYP79F2 BGLU34 BCAT4 GSTF11 SOT18 CYP79B2 MYB29 FMO GS-OX3 IPMI1 CYP83A1 MAM1 BAT5 SUR1 IMD1 IMS2 CB5-C CYP81F3
AT1G25560	AT1G17170	AT1G22490		AT1G24575	AT1G06000	AT1G16400									GO:0044765 single-organism transport	P	8.81e-05	37/161 (23.0%)	2711/30324 (8.9%)	NRAMP3 PRX71 AT5G39580 PMT6 AT5G44910 FER4 AT4G30670 AT5G61890 AER MPK4 AT2G41190 AT1G51790 NAS3 AT2G40420 AT4G22470 AT3G59020 ABCG1 EARLI1 OPT6 CHX16 AT5G26010 YSL7 YSL1 AT5G62290 FER1 AT1G51850 IOS1 AAT1 AT3G46280 MPK11 VLN3 HMG1 BCB NTF2B SPX4 FER ACS7		GO:0050896 response to stimulus	P	1.82e-04	43/94 (45.7%)	6619/30324 (21.8%)	AT4G15610 AT4G37220 PPa4 AT2G22880 STP1 OBE1 AT1G77640 GLYI7 AT5G66650 LCL1 CMPG1 SEN1 XTH24 CDPK2 MPL1 PHI-1 ASN1 MEE14 CP29 PAP85 ATL8 AT2G30930 KAT3 THA1 DIN4 DOG1 COR27 IVD RbcX1 AT1G21400 AT5G03310 MCCB DIN2 AT4G33150 DREB26 AT1G62480 ATPMEPCRB AT2G17740 AT1G17345 AT4G01870 DIC2 BCAT-2 TCH4									GO:0006955 immune response	P	3.78e-55	128/754 (17.0%)	920/30324 (3.0%)	Hsp70-2 PNP-A AT3G09830 GSTF9 VSR6 LURP1 XBAT34 AT1G67800 JAZ10 RLK1 RLP41 MEK1 GRX480 OASC WRKY46 PDF1.2 AT1G57630 AT4G10500 BON1 TCH3 ALD1 AT4G03450 AT5G17760 AT1G78410 AT3G47480 AT1G34420 CRCK1 JAZ1 CRK37 AGP5 AT5G24210 WRKY38 CRT3 YLS5 AT5G10760 AT5G43910 ARCK1 ILL6 GOX3 AR781 NUDT7 AT3G60450 AT4G39670 WRKY70 AT5G52740 AT1G19020 WRKY40 CHS1 AT5G52810 AT4G38560 RABA1e AT1G74440 ASA1 ECS1 AIG2 …		GO:0000041 transition metal ion transport	P	7.52e-19	23/173 (13.3%)	233/30324 (0.8%)	AT3G50300 CYP81F4 AT5G40510 IRT1 PRX25 AGP22 CYP708A2 AT4G15390 GLP9 AT5G17820 NRT1.5 AT5G26280 AT1G77330 AT5G37990 ZIP2 AT5G23830 RCI3 AT5G06740 AT4G22212 GLP4 EDA21 AT3G01190 UGT72E2
AT1G27730	AT1G17810	AT1G35140		AT1G30870	AT1G06160	AT1G16410									GO:0006810 transport	P	1.46e-04	39/161 (24.2%)	3014/30324 (9.9%)	NRAMP3 PRX71 AT5G39580 PMT6 AT5G44910 FER4 AT4G30670 AT5G61890 AER MPK4 AT2G41190 BETA-TIP AT1G51790 NAS3 AT2G40420 AT4G22470 PATL2 AT3G59020 ABCG1 EARLI1 OPT6 CHX16 AT5G26010 YSL7 YSL1 AT5G62290 FER1 AT1G51850 IOS1 AAT1 AT3G46280 MPK11 VLN3 HMG1 BCB NTF2B SPX4 FER ACS7																GO:0016053 organic acid biosynthetic process	P	3.79e-55	137/754 (18.2%)	1065/30324 (3.5%)	RHL41 SAL1 Hsp70-2 AT3G09830 GSTF10 GSTF9 VSR6 LURP1 XBAT34 AT1G67800 JAZ10 UGT74B1 MEK1 GRX480 CYP702A2 OASC WRKY46 AT5G05600 MS2 GGP1 AT1G57630 AT4G10500 BON1 ADAP AT4G03450 AT5G17760 LOX2 AT1G78410 AT3G47480 AT1G34420 CRCK1 JAZ1 CRK37 MDHAR AT5G24210 WRKY38 CRT3 YLS5 OPR3 AT5G43910 ARCK1 ILL6 JAZ8 PIA1 AT4G23670 AT1G55260 NUDT7 AT4G39670 TSB2 WRKY70 MKK9 UDG4 WRKY40 CHS1 AT4G38560 JAZ7 PRP4 AS…		GO:1901659 glycosyl compound biosynthetic process	P	2.03e-18	22/173 (12.7%)	212/30324 (0.7%)	SOT17 AKN2 APR1 MYB34 FMO GS-OX1 CYP79F1 CYP79B3 CYP79F2 BCAT4 GSTF11 SOT18 CYP79B2 MYB29 FMO GS-OX3 IPMI1 CYP83A1 MAM1 BAT5 SUR1 IMD1 IMS2 CB5-C
AT1G43670	AT1G18330	AT1G35670		AT1G31320	AT1G06640	AT1G17745									GO:0051234 establishment of localization	P	2.82e-04	39/161 (24.2%)	3091/30324 (10.2%)	NRAMP3 PRX71 AT5G39580 PMT6 AT5G44910 FER4 AT4G30670 AT5G61890 AER MPK4 AT2G41190 BETA-TIP AT1G51790 NAS3 AT2G40420 AT4G22470 PATL2 AT3G59020 ABCG1 EARLI1 OPT6 CHX16 AT5G26010 YSL7 YSL1 AT5G62290 FER1 AT1G51850 IOS1 AAT1 AT3G46280 MPK11 VLN3 HMG1 BCB NTF2B SPX4 FER ACS7																GO:0046394 carboxylic acid biosynthetic process	P	3.79e-55	137/754 (18.2%)	1065/30324 (3.5%)	RHL41 SAL1 Hsp70-2 AT3G09830 GSTF10 GSTF9 VSR6 LURP1 XBAT34 AT1G67800 JAZ10 UGT74B1 MEK1 GRX480 CYP702A2 OASC WRKY46 AT5G05600 MS2 GGP1 AT1G57630 AT4G10500 BON1 ADAP AT4G03450 AT5G17760 LOX2 AT1G78410 AT3G47480 AT1G34420 CRCK1 JAZ1 CRK37 MDHAR AT5G24210 WRKY38 CRT3 YLS5 OPR3 AT5G43910 ARCK1 ILL6 JAZ8 PIA1 AT4G23670 AT1G55260 NUDT7 AT4G39670 TSB2 WRKY70 MKK9 UDG4 WRKY40 CHS1 AT4G38560 JAZ7 PRP4 AS…		GO:0042435 indole-containing compound biosynthetic process	P	2.89e-18	19/173 (11.0%)	134/30324 (0.4%)	SOT17 PGDH AKN2 APR1 MYB34 CYP79B3 AT1G13750 BCAT4 SOT18 CYP79B2 Prx37 CYP71A13 FMO GS-OX3 CYP83A1 MAM1 SUR1 IMS2 CB5-C GSTU20
AT1G52200	AT1G19530	AT1G43675		AT1G34065	AT1G08050	AT1G18590									GO:0042221 response to chemical stimulus	P	3.94e-04	44/161 (27.3%)	3789/30324 (12.5%)	NRAMP3 PRX71 EPR1 FER4 AT4G30670 AER MPK4 SPL3 AT2G41380 ARGOS AT1G51790 AT2G40420 AT5G16980 P5CS2 WRKY22 AT3G54510 HIS1-3 EARLI1 AT5G26010 AT1G22190 YSL1 FER1 M17 IOS1 AAT1 LOL1 AT3G46280 ADH1 GSTU24 EXO MPK11 PCK1 AtLEA4-1 AT1G73120 BCB LEA18 EBP CSD2 AT3G20300 GRP5 MPK12 MCCA FER AT1G15330																GO:0042221 response to chemical stimulus	P	5.24e-55	263/754 (34.9%)	3789/30324 (12.5%)	FLS5 RHL41 AT2G38240 CRK4 SAL1 BHLH100 Hsp70-2 GSTF10 GSTU4 GSTF9 RLP12 VSR6 AIR1 LURP1 PGSIP5 XBAT34 GSTU9 AT1G67800 JAZ10 RLK1 EIR1 MEK1 GRX480 WRKY51 TGA10 WRKY46 GSTU21 AT1G61890 AT5G05600 MS2 PDF1.2 AT1G57630 AT2G19060 BON1 AT3G03670 WRKY9 TCH3 GSTF6 ADAP ALD1 AT4G03450 GPK1 AT3G54150 ACO1 TIP4;1 AT4G30060 LOX2 PBP1 AT1G78410 AT3G47480 AT1G34420 CRCK1 AT3G22570 JAZ1 MDHAR AT5G24210 WRKY38 AT…		GO:0044711 single-organism biosynthetic process	P	2.36e-17	46/173 (26.6%)	1589/30324 (5.2%)	F6'H1 AT4G29270 AT1G13470 SOT17 4CL2 PGDH FACT AKN2 AT1G77530 APR1 AGP22 MYB34 FMO GS-OX1 CYP79F1 CYP79B3 PBS3 CYP79F2 AT1G13750 NUDT6 BCAT4 NRT1.5 GSTF11 SOT18 CPK29 NAS4 AT5G38020 CYP79B2 Prx37 MYB29 CYP71A13 FMO GS-OX3 IPMI1 CYP83A1 TT4 AT1G77330 MAM1 AK3 BAT5 SUR1 IMD1 RCI3 IMS2 CB5-C GSTU20 PR5 MSRB5
AT1G53560	AT1G21670	AT1G44130		AT1G52270	AT1G08320	AT1G18970									GO:0051179 localization	P	5.19e-04	40/161 (24.8%)	3295/30324 (10.9%)	NRAMP3 PRX71 AT5G39580 PMT6 AT5G44910 FER4 AT4G30670 AT5G61890 AER MPK4 AT2G41190 BETA-TIP AT1G51790 NAS3 AT2G40420 AT4G22470 PATL2 AT3G59020 ABCG1 EARLI1 OPT6 CHX16 AT5G26010 YSL7 YSL1 AT5G62290 FER1 AT1G51850 IOS1 AAT1 AT3G46280 MPK11 VLN3 HMG1 BCB AGL16 NTF2B SPX4 FER ACS7																GO:0002376 immune system process	P	1.80e-53	133/754 (17.6%)	1032/30324 (3.4%)	Hsp70-2 PNP-A AT3G09830 GSTF9 VSR6 LURP1 XBAT34 AT1G67800 JAZ10 RLK1 RLP41 MEK1 GRX480 OASC WRKY46 PDF1.2 AT1G57630 AT4G10500 BON1 TCH3 ALD1 AT4G03450 AT5G17760 AT1G78410 AT3G47480 AT1G34420 CRCK1 JAZ1 CRK37 AGP5 AT5G24210 WRKY38 CRT3 YLS5 AT5G10760 AT5G43910 ARCK1 ILL6 GOX3 AR781 NUDT7 AT3G60450 AT4G39670 WRKY70 AT5G52740 AT1G19020 WRKY40 CHS1 AT5G52810 AT4G38560 AT4G22530 JAZ7 RABA1e AT1G74440 …		GO:0009684 indoleacetic acid biosynthetic process	P	7.13e-17	17/173 (9.8%)	109/30324 (0.4%)	SOT17 PGDH AKN2 APR1 CYP79B3 AT1G13750 BCAT4 SOT18 CYP79B2 Prx37 FMO GS-OX3 CYP83A1 MAM1 SUR1 IMS2 CB5-C GSTU20
AT1G59930	AT1G22190	AT1G50040		AT1G53070	AT1G08450	AT1G19320									GO:1901700 response to oxygen-containing compound	P	2.31e-03	32/161 (19.9%)	2459/30324 (8.1%)	PRX71 FER4 AT4G30670 MPK4 SPL3 AT1G51790 AT2G40420 P5CS2 WRKY22 AT3G54510 HIS1-3 EARLI1 AT5G26010 AT1G22190 FER1 M17 IOS1 LOL1 AT3G46280 ADH1 EXO MPK11 AtLEA4-1 BCB LEA18 EBP CSD2 AT3G20300 GRP5 MPK12 MCCA FER																GO:0009697 salicylic acid biosynthetic process	P	4.66e-53	68/754 (9.0%)	210/30324 (0.7%)	Hsp70-2 AT3G09830 VSR6 LURP1 XBAT34 AT1G67800 MEK1 WRKY46 AT1G57630 AT4G10500 BON1 AT4G03450 AT5G17760 AT1G78410 AT3G47480 AT1G34420 CRCK1 CRK37 AT5G24210 WRKY38 CRT3 AT5G43910 ARCK1 NUDT7 AT4G39670 WRKY70 WRKY40 CHS1 AT4G38560 ASA1 ECS1 AIG2 AT3G01830 AT5G52760 VSR5 PUB24 AIG1 CRK7 AT3G13950 DMR6 PAD4 BGL2 WRKY54 TAT3 AT3G09020 EDS16 TSA1 EDS1 EDA39 SIB1 AOS PLA2A COBL5 AT3G48080 AT5G22530 CBP60…		GO:0009683 indoleacetic acid metabolic process	P	8.39e-17	17/173 (9.8%)	110/30324 (0.4%)	SOT17 PGDH AKN2 APR1 CYP79B3 AT1G13750 BCAT4 SOT18 CYP79B2 Prx37 FMO GS-OX3 CYP83A1 MAM1 SUR1 IMS2 CB5-C GSTU20
AT1G65610	AT1G22530	AT1G61667		AT1G54870	AT1G08990	AT1G19670									GO:0071702 organic substance transport	P	3.67e-03	25/161 (15.5%)	1678/30324 (5.5%)	PRX71 AT5G39580 PMT6 AT5G44910 AT5G61890 AER MPK4 AT2G41190 AT1G51790 AT2G40420 AT4G22470 AT3G59020 ABCG1 EARLI1 OPT6 YSL7 YSL1 AT5G62290 AT1G51850 IOS1 AAT1 AT3G46280 MPK11 NTF2B ACS7																GO:0009696 salicylic acid metabolic process	P	2.41e-52	69/754 (9.2%)	223/30324 (0.7%)	Hsp70-2 AT3G09830 VSR6 LURP1 XBAT34 AT1G67800 MEK1 WRKY46 AT1G57630 AT4G10500 BON1 AT4G03450 AT5G17760 AT1G78410 AT3G47480 AT1G34420 CRCK1 CRK37 AT5G24210 WRKY38 CRT3 AT5G43910 ARCK1 NUDT7 AT4G39670 WRKY70 WRKY40 CHS1 AT4G38560 ASA1 ECS1 AIG2 AT3G01830 AT5G52760 VSR5 PUB24 AIG1 CRK7 AT3G13950 DMR6 PAD4 BGL2 WRKY54 TAT3 AT3G09020 EDS16 TSA1 EDS1 EDA39 SIB1 AOS PLA2A COBL5 PAL1 AT3G48080 AT5G22530 …		GO:0009851 auxin biosynthetic process	P	7.01e-16	17/173 (9.8%)	124/30324 (0.4%)	SOT17 PGDH AKN2 APR1 CYP79B3 AT1G13750 BCAT4 SOT18 CYP79B2 Prx37 FMO GS-OX3 CYP83A1 MAM1 SUR1 IMS2 CB5-C GSTU20
AT1G69760	AT1G27970	AT1G62480		AT1G60470	AT1G09176	AT1G19960									GO:0050896 response to stimulus	P	7.33e-03	60/161 (37.3%)	6619/30324 (21.8%)	NRAMP3 PRX71 EPR1 AT5G39580 AT5G44910 FER4 AGP26 AT4G30670 HB52 AT5G61890 AER MPK4 SPL3 AT2G41380 ARGOS TLP2 SRF6 AT1G51790 AT2G40420 AT5G16980 P5CS2 WRKY22 ABCG1 AT3G54510 HIS1-3 EARLI1 GATA4 AT5G26010 AT1G22190 GPAT1 ABCG15 YSL1 AT5G62290 FER1 M17 IOS1 AAT1 LOL1 AT3G46280 ADH1 GSTU24 EXO MPK11 FAD5 PCK1 HMG1 AtLEA4-1 AT1G73120 BCB LEA18 EBP CSD2 AT3G20300 NTF2B GRP5 MPK12 MCCA SPX4 FER AT1G15330																GO:0051704 multi-organism process	P	3.57e-52	178/754 (23.6%)	1905/30324 (6.3%)	RHL41 CRK4 Hsp70-2 PNP-A AT3G09830 GSTF10 GSTF9 RLP12 TI1 VSR6 LURP1 XBAT34 JAZ10 UGT74B1 RLK1 RLP41 MEK1 GRX480 WRKY51 OASC WRKY46 AT5G05600 PDF1.2 TLP-3 AT1G57630 AT4G10500 BON1 GSTF6 ALD1 AT4G03450 SAG13 AT5G17760 LOX2 AT1G78410 AT3G47480 AT1G34420 CRCK1 JAZ1 CRK37 MDHAR AGP5 AT5G24210 WRKY38 CRT3 YLS5 AT3G25930 OPR3 PP2-A3 CCR2 AT5G10760 AT5G43910 ARCK1 ILL6 JAZ8 GOX3 AT4G23670 NUDT7 AT3G6045…		GO:0006790 sulfur compound metabolic process	P	1.80e-15	28/173 (16.2%)	558/30324 (1.8%)	SOT17 CYP81F4 AKN2 APR1 MYB34 NSP1 FMO GS-OX1 CYP79F1 CYP79B3 CYP79F2 BGLU34 BCAT4 GSTF11 SOT18 CYP79B2 MYB29 CYP71A13 FMO GS-OX3 IPMI1 CYP83A1 MAM1 BAT5 SUR1 IMD1 IMS2 CB5-C CYP81F3 MSRB5
AT1G72060	AT1G29080	AT1G62510		AT1G61990	AT1G09932	AT1G22065									GO:0010035 response to inorganic substance	P	8.12e-03	22/161 (13.7%)	1417/30324 (4.7%)	NRAMP3 PRX71 EPR1 FER4 AT4G30670 AER MPK4 AT2G41380 HIS1-3 AT5G26010 AT1G22190 YSL1 FER1 LOL1 ADH1 MPK11 PCK1 AtLEA4-1 LEA18 CSD2 AT3G20300 FER																GO:0044711 single-organism biosynthetic process	P	5.56e-52	162/754 (21.5%)	1589/30324 (5.2%)	RHL41 4CL5 SAL1 Hsp70-2 AT3G09830 GSTF10 GSTF9 ESB1 VSR6 LURP1 XBAT34 APK AT1G67800 JAZ10 UGT74B1 MEK1 GRX480 CYP702A2 OASC WRKY46 AT5G05600 MS2 GGP1 AT1G57630 AT4G10500 G-TMT BON1 ADAP AT4G03450 PRX72 AT5G17760 LOX2 AT1G78410 AT3G47480 AT1G34420 CRCK1 AT3G22570 JAZ1 CRK37 MDHAR AT5G24210 WRKY38 CRT3 YLS5 FAH1 ENDO5 OPR3 CCR2 AT5G43910 ARCK1 ILL6 JAZ8 PIA1 GPAT5 AT4G23670 AT1G55260 NUDT7 AT4G3967…		GO:0009850 auxin metabolic process	P	9.54e-15	17/173 (9.8%)	144/30324 (0.5%)	SOT17 PGDH AKN2 APR1 CYP79B3 AT1G13750 BCAT4 SOT18 CYP79B2 Prx37 FMO GS-OX3 CYP83A1 MAM1 SUR1 IMS2 CB5-C GSTU20
AT1G78720	AT1G29090	AT1G65310		AT1G62110	AT1G10370	AT1G23720																														GO:0009620 response to fungus	P	1.98e-50	98/754 (13.0%)	560/30324 (1.8%)	RHL41 TI1 LURP1 XBAT34 JAZ10 MEK1 GRX480 WRKY51 AT5G05600 AT4G03450 LOX2 AT1G78410 AT3G47480 JAZ1 MDHAR WRKY38 AT3G25930 OPR3 CCR2 ARCK1 ILL6 JAZ8 NUDT7 AT4G39670 TRX5 WRKY70 AT1G19020 WRKY40 CHS1 JAZ7 ASA1 AIG2 BI1 OPCL1 AT3G16530 MYC2 JAZ6 LECRKA4.1 AT3G01830 AT5G52760 PARG2 PUB24 TIFY10B YLS9 AT3G13950 DMR6 DHAR1 DHS1 AOC3 BGLU18 PRXCB TIFY7 JAZ5 PAD4 BGL2 WRKY54 LTI30 TAT3 AT3G09020 EDS16 TSA…		GO:0042446 hormone biosynthetic process	P	1.48e-14	21/173 (12.1%)	280/30324 (0.9%)	AT4G29270 SOT17 PGDH AKN2 APR1 AGP22 CYP79B3 AT1G13750 BCAT4 SOT18 CYP79B2 Prx37 FMO GS-OX3 CYP83A1 AT1G77330 MAM1 SUR1 RCI3 IMS2 CB5-C GSTU20
AT1G80920	AT1G30720	AT1G66160		AT1G64390	AT1G11050	AT1G26390																														GO:0044283 small molecule biosynthetic process	P	1.95e-49	148/754 (19.6%)	1387/30324 (4.6%)	RHL41 SAL1 Hsp70-2 AT3G09830 GSTF10 GSTF9 VSR6 LURP1 XBAT34 AT1G67800 JAZ10 UGT74B1 MEK1 GRX480 CYP702A2 OASC WRKY46 AT5G05600 MS2 GGP1 AT1G57630 AT4G10500 G-TMT BON1 ADAP AT4G03450 AT5G17760 LOX2 AT1G78410 AT3G47480 AT1G34420 CRCK1 AT3G22570 JAZ1 CRK37 MDHAR AT5G24210 WRKY38 CRT3 YLS5 ENDO5 OPR3 AT5G43910 ARCK1 ILL6 JAZ8 PIA1 AT4G23670 AT1G55260 NUDT7 AT4G39670 TSB2 WRKY70 MKK9 UDG4 WRKY40 CHS1 …		GO:0044710 single-organism metabolic process	P	1.78e-14	65/173 (37.6%)	3733/30324 (12.3%)	F6'H1 AT4G29270 AT1G13470 SOT17 4CL2 AT1G19960 CYP81F4 CLH1 PGDH FACT AKN2 AT1G77530 APR1 PRX25 FUM2 AGP22 MYB34 NSP1 FMO GS-OX1 CYP79F1 CYP79B3 PBS3 CYP79F2 AT1G13750 CYP708A2 ML3 NUDT6 BGLU34 BCAT4 NRT1.5 GSTF11 SOT18 AT4G29700 CPK29 TPS-CIN NAS4 AT5G38020 CYP79B2 CHIL Prx37 MYB29 CYP71A13 BGLU21 FMO GS-OX3 IPMI1 CYP83A1 TT4 AT1G77330 MAM1 AK3 BAT5 SUR1 GSTU10 IMD1 RCI3 IMS2 CB5-C GSTU20 PR5 GS…
AT2G15830	AT1G32540	AT1G67265		AT1G65060	AT1G11572	AT1G26410									Molecular Function																					GO:0042537 benzene-containing compound metabolic process	P	1.69e-48	70/754 (9.3%)	260/30324 (0.9%)	Hsp70-2 AT3G09830 VSR6 LURP1 XBAT34 AT1G67800 MEK1 WRKY46 AT1G57630 AT4G10500 BON1 AT4G03450 AT5G17760 AT1G78410 AT3G47480 AT1G34420 CRCK1 CRK37 AT5G24210 WRKY38 CRT3 AT5G43910 ARCK1 NUDT7 AT4G39670 WRKY70 WRKY40 CHS1 AT4G38560 AT4G22530 ASA1 ECS1 AIG2 AT3G01830 AT5G52760 VSR5 PUB24 AIG1 CRK7 AT3G13950 DMR6 PAD4 BGL2 WRKY54 TAT3 AT3G09020 EDS16 TSA1 EDS1 EDA39 SIB1 AOS PLA2A COBL5 PAL1 AT3G48080 …		GO:0034754 cellular hormone metabolic process	P	2.22e-13	17/173 (9.8%)	173/30324 (0.6%)	SOT17 PGDH AKN2 APR1 CYP79B3 AT1G13750 BCAT4 SOT18 CYP79B2 Prx37 FMO GS-OX3 CYP83A1 MAM1 SUR1 IMS2 CB5-C GSTU20
AT2G19800	AT1G32560	AT1G72070		AT1G66690	AT1G11580	AT1G27030									GO Term	Aspect	P-value	Sample frequency	Background frequency	Genes																GO:0009753 response to jasmonic acid stimulus	P	1.70e-47	89/754 (11.8%)	482/30324 (1.6%)	RHL41 LURP1 XBAT34 JAZ10 RLK1 MEK1 GRX480 WRKY51 AT1G61890 AT5G05600 PDF1.2 AT1G57630 LOX2 PBP1 AT1G78410 AT3G47480 JAZ1 MDHAR WRKY38 VSP1 OPR3 ILL6 JAZ8 AR781 RAX2 NUDT7 AT4G39670 WRKY70 WRKY40 JAZ7 ASA1 AIG2 CORI3 BI1 OPCL1 MYC2 JAZ6 LECRKA4.1 AT3G01830 AT5G52760 PUB24 TIFY10B ST2A RGLG3 YLS9 DMR6 DHAR1 DHS1 AOC3 LDOX TIFY7 JAZ5 PAD4 BGL2 WRKY54 TAT3 AT3G09020 EDS16 TSA1 ERF2 EDS1 EDA39 AOS ORA…		GO:0042445 hormone metabolic process	P	4.13e-13	21/173 (12.1%)	330/30324 (1.1%)	AT4G29270 SOT17 PGDH AKN2 APR1 AGP22 CYP79B3 AT1G13750 BCAT4 SOT18 CYP79B2 Prx37 FMO GS-OX3 CYP83A1 AT1G77330 MAM1 SUR1 RCI3 IMS2 CB5-C GSTU20
AT2G23110	AT1G33760	AT1G73655		AT1G66700	AT1G11670	AT1G32450									GO:0016491 oxidoreductase activity	F	5.45e-03	18/161 (11.2%)	968/30324 (3.2%)	PRX71 AT5G39580 AER AT2G36690 AT4G15660 AT2G06960 COX2 PDS1 ADH1 G6PD4 AT2G34590 SAPX AT4G15690 FAD5 HMG1 CSD2 AT5G02540 AT3G50560																GO:0051716 cellular response to stimulus	P	2.50e-47	211/754 (28.0%)	2811/30324 (9.3%)	FLS5 RHL41 PHT1;2 SAL1 BHLH100 Hsp70-2 PHT1;1 AT3G12040 PNP-A AT3G09830 RLP12 VSR6 LURP1 PGSIP5 XBAT34 AT1G67800 JAZ10 UGT74B1 RLK1 RLP41 MEK1 GRX480 WRKY51 TGA10 RLP53 OASC RLP50 AT5G05600 AT1G57630 BON1 RLP25 AT3G03670 WRKY9 TCH3 ALD1 AT4G03450 BTS AT3G54150 ACO1 TIP4;1 PBP1 AT1G78410 AT3G47480 AT1G34420 AT3G22570 JAZ1 CRK37 MDHAR WRKY38 CRT3 YLS5 AT3G25930 bHLH38 ENDO5 AT2G18980 OPR3 PP2-A3 AT…		GO:0044272 sulfur compound biosynthetic process	P	4.96e-13	24/173 (13.9%)	474/30324 (1.6%)	SOT17 AKN2 APR1 MYB34 FMO GS-OX1 CYP79F1 CYP79B3 CYP79F2 BCAT4 GSTF11 SOT18 CYP79B2 MYB29 CYP71A13 FMO GS-OX3 IPMI1 CYP83A1 MAM1 BAT5 SUR1 IMD1 IMS2 CB5-C MSRB5
AT2G27080	AT1G36060	AT1G76410		AT1G67105	AT1G11840	AT1G35250																														GO:0032787 monocarboxylic acid metabolic process	P	9.16e-47	133/754 (17.6%)	1176/30324 (3.9%)	RHL41 SAL1 Hsp70-2 AT3G09830 GSTF10 GSTF9 VSR6 LURP1 XBAT34 AT1G67800 JAZ10 UGT74B1 MEK1 GRX480 CYP702A2 OASC WRKY46 AT1G61890 AT5G05600 GGP1 AT1G57630 AT4G10500 BON1 ADAP AT4G03450 AT5G17760 LOX2 AT1G78410 AT3G47480 AT1G34420 CRCK1 JAZ1 CRK37 MDHAR AT5G24210 WRKY38 CRT3 YLS5 OPR3 AT5G43910 ARCK1 ILL6 JAZ8 PIA1 AT1G55260 NUDT7 GSTU8 AT4G39670 WRKY70 MKK9 WRKY40 CHS1 AT4G38560 AT4G22530 JAZ7 ASA1 …		GO:0072330 monocarboxylic acid biosynthetic process	P	4.71e-12	25/173 (14.5%)	580/30324 (1.9%)	AT1G13470 SOT17 PGDH AKN2 APR1 CYP79B3 PBS3 AT1G13750 NUDT6 BCAT4 SOT18 CPK29 NAS4 AT5G38020 CYP79B2 Prx37 CYP71A13 FMO GS-OX3 CYP83A1 MAM1 SUR1 IMS2 CB5-C GSTU20 PR5
AT2G29670	AT1G42430	AT1G77640		AT1G68230	AT1G12030	AT1G45201																														GO:0007154 cell communication	P	3.65e-46	177/754 (23.5%)	2073/30324 (6.8%)	FLS5 RHL41 PHT1;2 SAL1 BHLH100 Hsp70-2 PHT1;1 RLP12 LURP1 PGSIP5 XBAT34 AT1G67800 JAZ10 RLK1 RLP41 MEK1 GRX480 WRKY51 TGA10 RLP53 RLP50 AT5G05600 AT1G57630 BON1 RLP25 WRKY9 TCH3 ALD1 AT4G03450 BTS AT3G54150 ACO1 TIP4;1 PBP1 AT1G78410 AT3G47480 AT1G34420 AT3G22570 JAZ1 MDHAR WRKY38 CRT3 AT3G25930 bHLH38 ENDO5 AT2G18980 OPR3 PP2-A3 AT5G10760 ARCK1 TRI AT2G21045 JAZ8 GOX3 AR781 RAX2 NUDT7 MIR398B AT…		GO:0010817 regulation of hormone levels	P	5.25e-12	23/173 (13.3%)	474/30324 (1.6%)	AT4G29270 OPT3 SOT17 PGDH AKN2 APR1 AGP22 CYP79B3 AT1G13750 BCAT4 SOT18 CYP79B2 Prx37 FMO GS-OX3 CYP83A1 TT4 AT1G77330 MAM1 SUR1 RCI3 IMS2 CB5-C GSTU20
AT2G31945	AT1G51790	AT1G79360		AT1G68740	AT1G13280	AT1G47600																														GO:1901698 response to nitrogen compound	P	8.48e-46	109/754 (14.5%)	792/30324 (2.6%)	FLS5 RHL41 GSTF10 RLP12 LURP1 PGSIP5 XBAT34 MEK1 WRKY46 AT1G61890 WRKY9 TCH3 ACO1 AT4G30060 AT1G78410 AT3G47480 AT3G22570 JAZ1 WRKY38 AT3G25930 ENDO5 AT2G18980 PP2-A3 CCR2 TRI AT2G21045 AR781 AT5G07080 NUDT7 AT4G39670 FRU WRKY70 AT5G44380 MKK9 AT1G19020 AT2G28960 WRKY40 AT4G22530 CYP706A7 JAZ7 AT3G47040 LOG7 ASA1 IREG2 NRT1.8 AIG2 OPCL1 AT3G16530 MYC2 LECRKA4.1 AT3G01830 AT5G52760 ZAT7 PUB24 AT5G…		GO:0030001 metal ion transport	P	9.64e-12	24/173 (13.9%)	542/30324 (1.8%)	AT3G50300 CYP81F4 AT5G40510 IRT1 PRX25 AGP22 CYP708A2 AT4G15390 GLP9 AT5G17820 NRT1.5 AT5G26280 AT1G77330 AT5G37990 BAT5 ZIP2 AT5G23830 RCI3 AT5G06740 AT4G22212 GLP4 EDA21 AT3G01190 UGT72E2
AT2G32190	AT1G51800	AT1G80160		AT1G70210	AT1G13340	AT1G48598																														GO:0010033 response to organic substance	P	1.49e-41	201/754 (26.7%)	2805/30324 (9.3%)	FLS5 RHL41 AT2G38240 CRK4 SAL1 Hsp70-2 GSTF10 GSTU4 RLP12 VSR6 AIR1 LURP1 XBAT34 GSTU9 AT1G67800 JAZ10 RLK1 EIR1 MEK1 GRX480 WRKY51 TGA10 WRKY46 GSTU21 AT1G61890 AT5G05600 PDF1.2 AT1G57630 BON1 TCH3 ADAP ALD1 AT4G03450 GPK1 AT3G54150 ACO1 TIP4;1 LOX2 PBP1 AT1G78410 AT3G47480 AT1G34420 CRCK1 JAZ1 MDHAR AT5G24210 WRKY38 AT1G43910 YLS5 AT3G25930 VSP1 AT2G18980 OPR3 CCR2 ARCK1 ILL6 ELIP1 JAZ8 AT4G236…		GO:0044283 small molecule biosynthetic process	P	1.03e-10	35/173 (20.2%)	1387/30324 (4.6%)	AT4G29270 AT1G13470 SOT17 PGDH AKN2 APR1 AGP22 MYB34 CYP79B3 PBS3 AT1G13750 NUDT6 BCAT4 NRT1.5 SOT18 CPK29 NAS4 AT5G38020 CYP79B2 Prx37 CYP71A13 FMO GS-OX3 CYP83A1 TT4 AT1G77330 MAM1 AK3 SUR1 IMD1 RCI3 IMS2 CB5-C GSTU20 PR5 MSRB5
AT2G32200	AT1G51850	AT2E04430		AT1G70270	AT1G13480	AT1G49860																														GO:0033554 cellular response to stress	P	3.56e-41	141/754 (18.7%)	1474/30324 (4.9%)	FLS5 RHL41 PHT1;2 BHLH100 Hsp70-2 PHT1;1 AT3G12040 PNP-A AT3G09830 VSR6 LURP1 PGSIP5 XBAT34 UGT74B1 RLK1 RLP41 MEK1 GRX480 TGA10 OASC AT1G57630 BON1 AT3G03670 WRKY9 TCH3 BTS ACO1 AT1G78410 AT3G47480 AT3G22570 JAZ1 CRK37 MDHAR WRKY38 CRT3 YLS5 AT3G25930 bHLH38 ENDO5 AT2G18980 PP2-A3 AT5G10760 ELIP1 TRI AT2G21045 AR781 NUDT7 AT3G60450 MIR398B AT4G39670 FRU WRKY70 AT5G52740 AT1G19020 AT2G28960 WRKY4…		GO:0006950 response to stress	P	1.71e-10	61/173 (35.3%)	4028/30324 (13.3%)	F6'H1 AT1G26410 BGLU36 BGLU22 ATSDI1 AT1G13470 NLM1 SOT17 4CL2 CYP71A12 CLH1 PGDH AT5G40510 AKN2 ANNAT4 IRT1 AT1G06620 FUM2 AGP22 MYB34 RCI2B CYP79B3 PBS3 AT1G13750 CYP708A2 NUDT6 GLP9 BGLU34 MSRB7 BCAT4 AT1G64370 AT5G17820 BGLU35 NRT1.5 GSTF11 AT1G66100 CPK29 CYP82C2 CYP79B2 Prx37 MYB29 CYP71A13 BGLU21 TT4 AT1G77330 MAM1 BAT5 SUR1 ZIP2 GLIP1 IMD1 THI2.2 RCI3 CB5-C PR5 GLP4 AT2G15220 GSTF14 DR4 A…
AT2G33850	AT1G53730	AT2G15890		AT1G70860	AT1G14080	AT1G51470																														GO:0009867 jasmonic acid mediated signaling pathway	P	2.76e-40	66/754 (8.8%)	292/30324 (1.0%)	LURP1 XBAT34 JAZ10 RLK1 MEK1 GRX480 WRKY51 AT5G05600 AT1G57630 AT1G78410 AT3G47480 JAZ1 MDHAR WRKY38 OPR3 JAZ8 AR781 NUDT7 AT4G39670 WRKY70 WRKY40 JAZ7 ASA1 AIG2 BI1 MYC2 JAZ6 LECRKA4.1 AT3G01830 AT5G52760 PUB24 TIFY10B ST2A RGLG3 YLS9 DMR6 TIFY7 JAZ5 PAD4 BGL2 WRKY54 TAT3 AT3G09020 EDS16 TSA1 ERF2 EDS1 EDA39 AOS AT2G34810 PLA2A AT1G74360 CYP94C1 PGIP2 ERF13 RING1 CBP60G BG3 PR1 CRK36 ANK MYB15 A…		GO:0016053 organic acid biosynthetic process	P	4.94e-10	30/173 (17.3%)	1065/30324 (3.5%)	AT1G13470 SOT17 PGDH AKN2 APR1 MYB34 CYP79B3 PBS3 AT1G13750 NUDT6 BCAT4 NRT1.5 SOT18 CPK29 NAS4 AT5G38020 CYP79B2 Prx37 CYP71A13 FMO GS-OX3 CYP83A1 MAM1 AK3 SUR1 IMD1 IMS2 CB5-C GSTU20 PR5 MSRB5
AT2G40000	AT1G58150	AT2G17740		AT1G71830	AT1G14160	AT1G51490																														GO:0071395 cellular response to jasmonic acid stimulus	P	2.76e-40	66/754 (8.8%)	292/30324 (1.0%)	LURP1 XBAT34 JAZ10 RLK1 MEK1 GRX480 WRKY51 AT5G05600 AT1G57630 AT1G78410 AT3G47480 JAZ1 MDHAR WRKY38 OPR3 JAZ8 AR781 NUDT7 AT4G39670 WRKY70 WRKY40 JAZ7 ASA1 AIG2 BI1 MYC2 JAZ6 LECRKA4.1 AT3G01830 AT5G52760 PUB24 TIFY10B ST2A RGLG3 YLS9 DMR6 TIFY7 JAZ5 PAD4 BGL2 WRKY54 TAT3 AT3G09020 EDS16 TSA1 ERF2 EDS1 EDA39 AOS AT2G34810 PLA2A AT1G74360 CYP94C1 PGIP2 ERF13 RING1 CBP60G BG3 PR1 CRK36 ANK MYB15 A…		GO:0046394 carboxylic acid biosynthetic process	P	4.94e-10	30/173 (17.3%)	1065/30324 (3.5%)	AT1G13470 SOT17 PGDH AKN2 APR1 MYB34 CYP79B3 PBS3 AT1G13750 NUDT6 BCAT4 NRT1.5 SOT18 CPK29 NAS4 AT5G38020 CYP79B2 Prx37 CYP71A13 FMO GS-OX3 CYP83A1 MAM1 AK3 SUR1 IMD1 IMS2 CB5-C GSTU20 PR5 MSRB5
AT2G41640	AT1G60740	AT2G22860		AT1G73010	AT1G14370	AT1G52000																														GO:0043436 oxoacid metabolic process	P	1.11e-37	151/754 (20.0%)	1794/30324 (5.9%)	RHL41 SAL1 Hsp70-2 AT3G09830 GSTF10 GSTF9 VSR6 LURP1 XBAT34 AT1G67800 JAZ10 UGT74B1 MEK1 GRX480 CYP702A2 OASC WRKY46 AT1G61890 AT5G05600 MS2 GGP1 AT1G57630 AT4G10500 BON1 ADAP AT4G03450 AT5G17760 LOX2 AT1G78410 AT3G47480 AT1G34420 CRCK1 JAZ1 CRK37 MDHAR AT5G24210 WRKY38 CRT3 YLS5 OPR3 AT5G43910 ARCK1 ILL6 JAZ8 PIA1 AT4G23670 AT1G55260 NUDT7 GSTU8 AT4G39670 TSB2 WRKY70 MKK9 UDG4 WRKY40 CHS1 AT4G38…		GO:0050896 response to stimulus	P	8.78e-10	80/173 (46.2%)	6619/30324 (21.8%)	F6'H1 AT3G62040 AT1G26410 OPT3 BGLU36 BGLU22 ATSDI1 AT1G13470 NLM1 SOT17 4CL2 CYP71A12 CLH1 PROPEP4 AT3G17120 PGDH AT5G40510 AKN2 ANNAT4 IRT1 AT1G06620 PCC1 AHP4 FUM2 AGP22 MYB34 NSP1 CYP79F1 RCI2B CYP79B3 PBS3 AT1G13750 CYP708A2 NUDT6 GLP9 BGLU34 MSRB7 BCAT4 AT1G64370 AT5G17820 BGLU35 NRT1.5 GSTF11 AT1G66100 CPK29 CYP82C2 CYP82C4 CYP79B2 CHIL MLP328 Prx37 MYB29 CYP71A13 BGLU21 CYP83A1 TT4 AT1G77…
AT2G45220	AT1G62770	AT2G22880		AT1G73590	AT1G14540	AT1G52060																														GO:0006082 organic acid metabolic process	P	1.18e-37	151/754 (20.0%)	1795/30324 (5.9%)	RHL41 SAL1 Hsp70-2 AT3G09830 GSTF10 GSTF9 VSR6 LURP1 XBAT34 AT1G67800 JAZ10 UGT74B1 MEK1 GRX480 CYP702A2 OASC WRKY46 AT1G61890 AT5G05600 MS2 GGP1 AT1G57630 AT4G10500 BON1 ADAP AT4G03450 AT5G17760 LOX2 AT1G78410 AT3G47480 AT1G34420 CRCK1 JAZ1 CRK37 MDHAR AT5G24210 WRKY38 CRT3 YLS5 OPR3 AT5G43910 ARCK1 ILL6 JAZ8 PIA1 AT4G23670 AT1G55260 NUDT7 GSTU8 AT4G39670 TSB2 WRKY70 MKK9 UDG4 WRKY40 CHS1 AT4G38…		GO:1901605 alpha-amino acid metabolic process	P	1.33e-09	22/173 (12.7%)	557/30324 (1.8%)	SOT17 PGDH AKN2 APR1 MYB34 FMO GS-OX1 CYP79B3 AT1G13750 ML3 BCAT4 SOT18 CYP79B2 FMO GS-OX3 CYP83A1 MAM1 AK3 SUR1 IMD1 IMS2 CB5-C GSTU20 MSRB5
AT3G03000	AT1G64170	AT2G25770		AT1G73600	AT1G14880	AT1G52100																														GO:0019752 carboxylic acid metabolic process	P	1.86e-37	150/754 (19.9%)	1780/30324 (5.9%)	RHL41 SAL1 Hsp70-2 AT3G09830 GSTF10 GSTF9 VSR6 LURP1 XBAT34 AT1G67800 JAZ10 UGT74B1 MEK1 GRX480 CYP702A2 OASC WRKY46 AT1G61890 AT5G05600 MS2 GGP1 AT1G57630 AT4G10500 BON1 ADAP AT4G03450 AT5G17760 LOX2 AT1G78410 AT3G47480 AT1G34420 CRCK1 JAZ1 CRK37 MDHAR AT5G24210 WRKY38 CRT3 YLS5 OPR3 AT5G43910 ARCK1 ILL6 JAZ8 PIA1 AT4G23670 AT1G55260 NUDT7 GSTU8 AT4G39670 TSB2 WRKY70 MKK9 UDG4 WRKY40 CHS1 AT4G38…		GO:0043436 oxoacid metabolic process	P	7.52e-09	37/173 (21.4%)	1794/30324 (5.9%)	AT1G13470 SOT17 CYP81F4 PGDH FACT AKN2 APR1 FUM2 MYB34 FMO GS-OX1 CYP79B3 PBS3 AT1G13750 ML3 NUDT6 BCAT4 NRT1.5 GSTF11 SOT18 CPK29 NAS4 AT5G38020 CYP79B2 Prx37 CYP71A13 FMO GS-OX3 CYP83A1 MAM1 AK3 SUR1 IMD1 IMS2 CB5-C GSTU20 PR5 CYP81F3 MSRB5
AT3G10300	AT1G65730	AT2G29995		AT1G75830	AT1G15790	AT1G54000																														GO:0009719 response to endogenous stimulus	P	1.60e-36	153/754 (20.3%)	1879/30324 (6.2%)	RHL41 SAL1 GSTF10 RLP12 AIR1 LURP1 XBAT34 JAZ10 RLK1 EIR1 MEK1 GRX480 WRKY51 WRKY46 AT1G61890 AT5G05600 PDF1.2 AT1G57630 TCH3 ADAP GPK1 AT3G54150 TIP4;1 LOX2 PBP1 AT1G78410 AT3G47480 CRCK1 JAZ1 MDHAR WRKY38 AT1G43910 YLS5 VSP1 AT2G18980 OPR3 CCR2 ARCK1 ILL6 JAZ8 AR781 RAX2 NUDT7 AT4G39670 FRU WRKY70 MKK9 AT1G19020 WRKY40 AT4G22530 LEP JAZ7 LOG7 ASA1 AIG2 CORI3 BI1 BS1 AT3G22850 MYB68 OPCL1 AT3G16…		GO:0006082 organic acid metabolic process	P	7.64e-09	37/173 (21.4%)	1795/30324 (5.9%)	AT1G13470 SOT17 CYP81F4 PGDH FACT AKN2 APR1 FUM2 MYB34 FMO GS-OX1 CYP79B3 PBS3 AT1G13750 ML3 NUDT6 BCAT4 NRT1.5 GSTF11 SOT18 CPK29 NAS4 AT5G38020 CYP79B2 Prx37 CYP71A13 FMO GS-OX3 CYP83A1 MAM1 AK3 SUR1 IMD1 IMS2 CB5-C GSTU20 PR5 CYP81F3 MSRB5
AT3G15500	AT1G65970	AT2G30930		AT1G78060	AT1G16060	AT1G54010																														GO:0050832 defense response to fungus	P	2.00e-35	69/754 (9.2%)	383/30324 (1.3%)	TI1 LURP1 XBAT34 MEK1 GRX480 WRKY51 AT4G03450 AT1G78410 AT3G47480 JAZ1 WRKY38 CCR2 ARCK1 NUDT7 AT4G39670 TRX5 WRKY70 AT1G19020 WRKY40 CHS1 ASA1 AIG2 BI1 AT3G16530 LECRKA4.1 AT3G01830 AT5G52760 PARG2 PUB24 YLS9 AT3G13950 DMR6 AOC3 BGLU18 PRXCB PAD4 BGL2 WRKY54 LTI30 AT3G09020 EDS16 TSA1 PR4 EDS1 EDA39 AT5G38900 SIB1 AOS AT4G30650 TSA1 PRXCA PLA2A AT1G74360 AT3G15356 COBL5 ARGAH2 UGT76B1 CBP60G AT2…		GO:0006812 cation transport	P	2.02e-08	24/173 (13.9%)	776/30324 (2.6%)	AT3G50300 CYP81F4 AT5G40510 IRT1 PRX25 AGP22 CYP708A2 AT4G15390 GLP9 AT5G17820 NRT1.5 AT5G26280 AT1G77330 AT5G37990 BAT5 ZIP2 AT5G23830 RCI3 AT5G06740 AT4G22212 GLP4 EDA21 AT3G01190 UGT72E2
AT3G15820	AT1G66040	AT2G38400		AT1G79470	AT1G17190	AT1G55740																														GO:0009617 response to bacterium	P	2.39e-35	85/754 (11.3%)	610/30324 (2.0%)	CRK4 Hsp70-2 GSTF10 GSTF9 RLP12 LURP1 XBAT34 UGT74B1 RLK1 MEK1 GRX480 WRKY51 AT1G57630 GSTF6 ALD1 AT4G03450 LOX2 AT1G78410 AT3G47480 JAZ1 AGP5 AT5G24210 WRKY38 CRT3 YLS5 PP2-A3 ARCK1 GOX3 AT4G23670 NUDT7 MIR398B WRKY70 WRKY40 CHS1 ASA1 ECS1 AIG2 CYP83B1 LECRKA4.1 AT3G01830 AT5G52760 PUB24 ACD6 AT2G04400 RGLG3 AIG1 YLS9 AT3G13950 DMR6 DHS1 PRXCB PAD4 BGL2 WRKY54 DOX1 AT3G09020 APS1 EDS16 TSA1 ASB1…		GO:1901137 carbohydrate derivative biosynthetic process	P	6.74e-08	22/173 (12.7%)	682/30324 (2.2%)	SOT17 AKN2 APR1 MYB34 FMO GS-OX1 CYP79F1 CYP79B3 CYP79F2 BCAT4 GSTF11 SOT18 CYP79B2 MYB29 FMO GS-OX3 IPMI1 CYP83A1 MAM1 BAT5 SUR1 IMD1 IMS2 CB5-C
AT3G19390	AT1G68650	AT2G41280		AT1G80280	AT1G17300	AT1G56430																														GO:0031348 negative regulation of defense response	P	3.70e-35	60/754 (8.0%)	278/30324 (0.9%)	LURP1 XBAT34 AT1G67800 RLK1 MEK1 GRX480 AT1G57630 BON1 AT4G03450 AT1G78410 AT3G47480 AT1G34420 JAZ1 WRKY38 YLS5 ARCK1 NUDT7 AT4G39670 WRKY70 AT1G19020 WRKY40 CHS1 ASA1 AIG2 BI1 LECRKA4.1 AT3G01830 AT5G52760 PUB24 AIG1 YLS9 AT3G13950 DMR6 PAD4 BGL2 WRKY54 AT3G09020 EDS16 TSA1 PYK10 EDS1 EDA39 SIB1 AOS PLA2A AT1G74360 PGIP2 RING1 CBP60G BG3 PR1 AT3G60420 CRK36 AT3G48640 ANK AT1G08050 RLP23 EDS5 WRK…		GO:0010106 cellular response to iron ion starvation	P	7.57e-08	11/173 (6.4%)	116/30324 (0.4%)	AT5G40510 IRT1 AGP22 CYP708A2 AT5G17820 NRT1.5 AT1G77330 ZIP2 RCI3 GLP4 AT3G01190
AT3G21870	AT1G69230	AT2G47270		AT1G80710	AT1G17380	AT1G58270																														GO:0035556 intracellular signal transduction	P	4.04e-35	70/754 (9.3%)	400/30324 (1.3%)	SAL1 LURP1 XBAT34 RLK1 MEK1 GRX480 AT1G57630 TCH3 AT4G03450 AT3G54150 AT1G78410 AT3G47480 JAZ1 WRKY38 AT5G10760 ARCK1 NUDT7 AT4G39670 WRKY70 WRKY40 CHS1 JAZ7 ASA1 AIG2 BI1 LECRKA4.1 AT3G01830 AT5G52760 PUB24 AT5G25930 YLS9 AT3G13950 DMR6 AOC3 AT5G52750 PAD4 BGL2 WRKY54 AT3G09020 EDS16 TSA1 ERF2 EDS1 EDA39 SIB1 AOS MAPKKK19 AT2G41090 PLA2A AT1G74360 PGIP2 ERF13 AT1G35710 RING1 TGA9 CBP60G BG3 PR1 …		GO:0006520 cellular amino acid metabolic process	P	7.62e-08	23/173 (13.3%)	756/30324 (2.5%)	SOT17 PGDH AKN2 APR1 MYB34 FMO GS-OX1 CYP79B3 AT1G13750 ML3 BCAT4 NRT1.5 SOT18 CYP79B2 FMO GS-OX3 CYP83A1 MAM1 AK3 SUR1 IMD1 IMS2 CB5-C GSTU20 MSRB5
AT3G28220	AT1G71691	AT3G03470		AT2E08240	AT1G17420	AT1G62560																														GO:0009725 response to hormone stimulus	P	1.37e-34	140/754 (18.6%)	1662/30324 (5.5%)	RHL41 SAL1 GSTF10 AIR1 LURP1 XBAT34 JAZ10 RLK1 EIR1 MEK1 GRX480 WRKY51 AT1G61890 AT5G05600 PDF1.2 AT1G57630 ADAP GPK1 AT3G54150 TIP4;1 LOX2 PBP1 AT1G78410 AT3G47480 CRCK1 JAZ1 MDHAR WRKY38 AT1G43910 YLS5 VSP1 AT2G18980 OPR3 ARCK1 ILL6 JAZ8 AR781 RAX2 NUDT7 AT4G39670 FRU WRKY70 MKK9 WRKY40 LEP JAZ7 LOG7 ASA1 AIG2 CORI3 BI1 BS1 AT3G22850 MYB68 OPCL1 MYC2 JAZ6 LECRKA4.1 AT3G01830 DIN11 AT5G52760 PUB…		GO:0019752 carboxylic acid metabolic process	P	1.14e-07	35/173 (20.2%)	1780/30324 (5.9%)	AT1G13470 SOT17 PGDH FACT AKN2 APR1 FUM2 MYB34 FMO GS-OX1 CYP79B3 PBS3 AT1G13750 ML3 NUDT6 BCAT4 NRT1.5 GSTF11 SOT18 CPK29 NAS4 AT5G38020 CYP79B2 Prx37 CYP71A13 FMO GS-OX3 CYP83A1 MAM1 AK3 SUR1 IMD1 IMS2 CB5-C GSTU20 PR5 MSRB5
AT3G30775	AT1G73120	AT3G04070		AT2G02020	AT1G17610	AT1G64370																														GO:0071446 cellular response to salicylic acid stimulus	P	1.53e-34	67/754 (8.9%)	369/30324 (1.2%)	LURP1 XBAT34 AT1G67800 RLK1 MEK1 GRX480 AT1G57630 BON1 ALD1 AT4G03450 AT1G78410 AT3G47480 AT1G34420 JAZ1 WRKY38 ARCK1 AR781 NUDT7 AT4G39670 WRKY70 AT1G19020 WRKY40 CHS1 ASA1 AIG2 BI1 MYC2 LECRKA4.1 AT3G01830 AT5G52760 PUB24 TIFY10B AIG1 YLS9 AT3G13950 DMR6 AOC3 PAD4 BGL2 WRKY54 DOX1 AT3G09020 EDS16 TSA1 EDS1 EDA39 SIB1 AOS AT5G09290 PLA2A AT1G74360 PGIP2 ERF13 RING1 CBP60G BG3 PR1 AT3G60420 CRK36…		GO:0006826 iron ion transport	P	1.20e-07	11/173 (6.4%)	121/30324 (0.4%)	AT5G40510 IRT1 AGP22 CYP708A2 AT5G17820 NRT1.5 AT1G77330 ZIP2 RCI3 GLP4 AT3G01190
AT3G45130	AT1G75770	AT3G07780		AT2G02820	AT1G18860	AT1G65860																														GO:0031347 regulation of defense response	P	1.61e-34	80/754 (10.6%)	549/30324 (1.8%)	AT3G09830 GSTF9 LURP1 XBAT34 AT1G67800 JAZ10 RLK1 MEK1 GRX480 AT1G57630 BON1 TCH3 AT4G03450 AT1G78410 AT3G47480 AT1G34420 JAZ1 WRKY38 CRT3 YLS5 ARCK1 ILL6 GOX3 AR781 NUDT7 AT4G39670 WRKY70 AT1G19020 WRKY40 CHS1 AT1G74440 ASA1 AIG2 BI1 AT3G19370 MYC2 LECRKA4.1 AT3G01830 AT5G52760 PUB24 AT5G25930 TIFY10B AIG1 YLS9 AT3G13950 DMR6 AOC3 PRXCB PAD4 BGL2 WRKY54 AT3G09020 EDS16 TSA1 ERF2 PYK10 EDS1 EDA39…		GO:1901135 carbohydrate derivative metabolic process	P	1.57e-07	26/173 (15.0%)	1012/30324 (3.3%)	SOT17 CYP81F4 AKN2 APR1 MYB34 NSP1 FMO GS-OX1 CYP79F1 CYP79B3 CYP79F2 BGLU34 BCAT4 GSTF11 SOT18 CYP79B2 MYB29 FMO GS-OX3 IPMI1 CYP83A1 MAM1 BAT5 SUR1 IMD1 IMS2 CB5-C CYP81F3
AT3G45640	AT1G76490	AT3G13450		AT2G03090	AT1G19020	AT1G66100																														GO:0000165 MAPK cascade	P	2.68e-34	54/754 (7.2%)	222/30324 (0.7%)	LURP1 XBAT34 RLK1 MEK1 GRX480 AT1G57630 AT4G03450 AT1G78410 AT3G47480 JAZ1 WRKY38 AT5G10760 ARCK1 NUDT7 WRKY70 WRKY40 CHS1 ASA1 AIG2 BI1 LECRKA4.1 AT3G01830 AT5G52760 PUB24 YLS9 AT3G13950 DMR6 AT5G52750 PAD4 BGL2 WRKY54 AT3G09020 EDS16 TSA1 EDS1 EDA39 SIB1 AOS PLA2A AT1G74360 PGIP2 AT1G35710 RING1 CBP60G BG3 PR1 CRK36 AT3G48640 ANK AT1G08050 RLP23 EDS5 NAC036 WRKY33		GO:0044281 small molecule metabolic process	P	1.63e-07	43/173 (24.9%)	2614/30324 (8.6%)	AT4G29270 AT1G13470 SOT17 CYP81F4 PGDH FACT AKN2 APR1 FUM2 AGP22 MYB34 FMO GS-OX1 CYP79B3 PBS3 AT1G13750 ML3 NUDT6 BCAT4 NRT1.5 GSTF11 SOT18 AT4G29700 CPK29 NAS4 AT5G38020 CYP79B2 Prx37 CYP71A13 FMO GS-OX3 CYP83A1 TT4 AT1G77330 MAM1 AK3 SUR1 IMD1 RCI3 IMS2 CB5-C GSTU20 PR5 CYP81F3 MSRB5
AT3G46090	AT1G77120	AT3G15440		AT2G16730	AT1G19180	AT1G66270																														GO:0007243 intracellular protein kinase cascade	P	4.45e-34	54/754 (7.2%)	224/30324 (0.7%)	LURP1 XBAT34 RLK1 MEK1 GRX480 AT1G57630 AT4G03450 AT1G78410 AT3G47480 JAZ1 WRKY38 AT5G10760 ARCK1 NUDT7 WRKY70 WRKY40 CHS1 ASA1 AIG2 BI1 LECRKA4.1 AT3G01830 AT5G52760 PUB24 YLS9 AT3G13950 DMR6 AT5G52750 PAD4 BGL2 WRKY54 AT3G09020 EDS16 TSA1 EDS1 EDA39 SIB1 AOS PLA2A AT1G74360 PGIP2 AT1G35710 RING1 CBP60G BG3 PR1 CRK36 AT3G48640 ANK AT1G08050 RLP23 EDS5 NAC036 WRKY33		GO:0006576 cellular biogenic amine metabolic process	P	1.72e-07	12/173 (6.9%)	161/30324 (0.5%)	SOT17 PGDH AKN2 MYB34 CYP79B3 AT1G13750 NRT1.5 NAS4 CYP79B2 SUR1 CB5-C GSTU20
AT3G52550	AT2G01080	AT3G21080		AT2G19990	AT1G19250	AT1G66280																														GO:0007165 signal transduction	P	5.51e-34	137/754 (18.2%)	1618/30324 (5.3%)	RHL41 SAL1 Hsp70-2 RLP12 LURP1 XBAT34 AT1G67800 JAZ10 RLK1 RLP41 MEK1 GRX480 WRKY51 TGA10 RLP53 RLP50 AT5G05600 AT1G57630 BON1 RLP25 TCH3 ALD1 AT4G03450 AT3G54150 TIP4;1 PBP1 AT1G78410 AT3G47480 AT1G34420 JAZ1 MDHAR WRKY38 CRT3 AT2G18980 OPR3 AT5G10760 ARCK1 JAZ8 GOX3 AR781 RAX2 NUDT7 AT4G39670 RLP37 WRKY70 MKK9 AT1G19020 RLP40 WRKY40 CHS1 AT4G22530 RLP35 RLP47 JAZ7 AT5G45840 RLP39 ASA1 AIG2 BI1 …		GO:0006568 tryptophan metabolic process	P	2.22e-07	10/173 (5.8%)	96/30324 (0.3%)	SOT17 PGDH AKN2 MYB34 CYP79B3 AT1G13750 CYP79B2 SUR1 CB5-C GSTU20
AT3G57520	AT2G01190	AT3G22640		AT2G21050	AT1G19570	AT1G67360																														GO:0009751 response to salicylic acid stimulus	P	7.36e-34	75/754 (9.9%)	487/30324 (1.6%)	CRK4 LURP1 XBAT34 AT1G67800 RLK1 MEK1 GRX480 AT1G57630 BON1 ALD1 AT4G03450 AT1G78410 AT3G47480 AT1G34420 JAZ1 WRKY38 ARCK1 AR781 RAX2 NUDT7 AT4G39670 WRKY70 AT1G19020 WRKY40 CHS1 ASA1 AIG2 BI1 MYB68 MYC2 LECRKA4.1 AT3G01830 AT5G52760 PUB24 ACD6 TIFY10B AIG1 YLS9 AT3G13950 DMR6 AOC3 EP1 PAD4 BGL2 WRKY54 DOX1 AT3G09020 EDS16 TSA1 MYB93 EDS1 EDA39 SIB1 AOS AT5G09290 PLA2A AT1G74360 PGIP2 ERF13 RING1…		GO:0006586 indolalkylamine metabolic process	P	2.22e-07	10/173 (5.8%)	96/30324 (0.3%)	SOT17 PGDH AKN2 MYB34 CYP79B3 AT1G13750 CYP79B2 SUR1 CB5-C GSTU20
AT3G60690	AT2G02147	AT3G23170		AT2G21560	AT1G20510	AT1G67750																														GO:0080134 regulation of response to stress	P	7.77e-34	81/754 (10.7%)	576/30324 (1.9%)	AT3G09830 GSTF9 LURP1 XBAT34 AT1G67800 JAZ10 RLK1 MEK1 GRX480 AT1G57630 BON1 TCH3 AT4G03450 AT1G78410 AT3G47480 AT1G34420 JAZ1 WRKY38 CRT3 YLS5 ARCK1 ILL6 GOX3 AR781 NUDT7 AT4G39670 WRKY70 AT1G19020 WRKY40 CHS1 AT1G74440 ASA1 AIG2 BI1 AT3G19370 MYC2 LECRKA4.1 AT3G01830 AT5G52760 PUB24 AT5G25930 TIFY10B AIG1 YLS9 AT3G13950 DMR6 AOC3 PRXCB PAD4 BGL2 WRKY54 AT3G09020 EDS16 TSA1 ERF2 PYK10 EDS1 EDA39…		GO:0009070 serine family amino acid biosynthetic process	P	2.78e-07	13/173 (7.5%)	209/30324 (0.7%)	SOT17 PGDH APR1 CYP79B3 BCAT4 SOT18 CYP79B2 FMO GS-OX3 CYP83A1 MAM1 SUR1 IMS2 MSRB5
AT3G61060	AT2G05510	AT3G23630		AT2G22710	AT1G21120	AT1G73330																														GO:1901617 organic hydroxy compound biosynthetic process	P	1.00e-33	81/754 (10.7%)	578/30324 (1.9%)	Hsp70-2 AT3G09830 VSR6 LURP1 XBAT34 AT1G67800 MEK1 WRKY46 AT1G57630 AT4G10500 BON1 AT4G03450 AT5G17760 AT1G78410 AT3G47480 AT1G34420 CRCK1 AT3G22570 CRK37 AT5G24210 WRKY38 CRT3 ENDO5 AT5G43910 ARCK1 NUDT7 AT4G39670 WRKY70 AT1G06000 WRKY40 CHS1 AT4G38560 ASA1 ECS1 AIG2 AT3G01830 AT5G52760 VSR5 PUB24 AT3G05920 AIG1 CRK7 AT3G13950 DMR6 AT1G06640 AT1G22440 LDOX PAD4 BGL2 WRKY54 TAT3 AT3G09020 EDS16 T…		GO:0006811 ion transport	P	2.84e-07	27/173 (15.6%)	1122/30324 (3.7%)	AT3G62040 NLM1 AT3G50300 CYP81F4 AT5G40510 IRT1 PRX25 AGP22 CYP708A2 AT4G15390 GLP9 AT5G17820 NRT1.5 AT5G26280 AT1G77330 AT5G37990 BAT5 ZIP2 AT5G23830 RCI3 AT5G06740 AT4G22212 GLP4 EDA21 GSTF14 AT3G01190 UGT72E2
AT3G61900	AT2G06960	AT3G45300		AT2G22930	AT1G21130	AT1G74090																														GO:0009863 salicylic acid mediated signaling pathway	P	1.01e-33	66/754 (8.8%)	367/30324 (1.2%)	LURP1 XBAT34 AT1G67800 RLK1 MEK1 GRX480 AT1G57630 BON1 ALD1 AT4G03450 AT1G78410 AT3G47480 AT1G34420 JAZ1 WRKY38 ARCK1 AR781 NUDT7 AT4G39670 WRKY70 AT1G19020 WRKY40 CHS1 ASA1 AIG2 BI1 MYC2 LECRKA4.1 AT3G01830 AT5G52760 PUB24 TIFY10B AIG1 YLS9 AT3G13950 DMR6 AOC3 PAD4 BGL2 WRKY54 AT3G09020 EDS16 TSA1 EDS1 EDA39 SIB1 AOS AT5G09290 PLA2A AT1G74360 PGIP2 ERF13 RING1 CBP60G BG3 PR1 AT3G60420 CRK36 AT3G…		GO:0042742 defense response to bacterium	P	2.94e-07	17/173 (9.8%)	413/30324 (1.4%)	AT1G13470 SOT17 CYP71A12 CLH1 PGDH AKN2 CYP79B3 PBS3 NUDT6 CYP79B2 Prx37 MYB29 CYP71A13 SUR1 GLIP1 CB5-C PR5
AT4G02075	AT2G07698	AT3G45730		AT2G26695	AT1G21245	AT1G74590																														GO:0042742 defense response to bacterium	P	3.04e-33	69/754 (9.2%)	413/30324 (1.4%)	CRK4 GSTF10 GSTF9 LURP1 XBAT34 UGT74B1 MEK1 GRX480 WRKY51 GSTF6 ALD1 AT4G03450 AT1G78410 AT3G47480 JAZ1 WRKY38 CRT3 YLS5 ARCK1 GOX3 AT4G23670 NUDT7 MIR398B WRKY70 WRKY40 CHS1 ASA1 ECS1 AIG2 CYP83B1 LECRKA4.1 AT3G01830 AT5G52760 PUB24 ACD6 AT2G04400 RGLG3 YLS9 AT3G13950 DMR6 PRXCB PAD4 BGL2 WRKY54 DOX1 AT3G09020 APS1 EDS16 TSA1 ERF2 PR4 EDS1 EDA39 SIB1 AOS TRP1 PRXCA PLA2A AT1G74360 SOT16 SDR3 CBP…		GO:0009069 serine family amino acid metabolic process	P	3.21e-07	14/173 (8.1%)	257/30324 (0.8%)	SOT17 PGDH APR1 CYP79B3 ML3 BCAT4 SOT18 CYP79B2 FMO GS-OX3 CYP83A1 MAM1 SUR1 IMS2 MSRB5
AT4G04745	AT2G14840	AT3G45970		AT2G27402	AT1G21310	AT1G75040																														GO:0045088 regulation of innate immune response	P	1.65e-31	68/754 (9.0%)	425/30324 (1.4%)	AT3G09830 LURP1 XBAT34 JAZ10 RLK1 MEK1 GRX480 AT1G57630 TCH3 AT4G03450 AT1G78410 AT3G47480 JAZ1 WRKY38 CRT3 ARCK1 ILL6 GOX3 AR781 NUDT7 AT4G39670 WRKY70 WRKY40 CHS1 ASA1 AIG2 BI1 AT3G19370 MYC2 LECRKA4.1 AT3G01830 AT5G52760 PUB24 AT5G25930 TIFY10B YLS9 AT3G13950 DMR6 AOC3 PRXCB PAD4 BGL2 WRKY54 AT3G09020 EDS16 TSA1 ERF2 EDS1 EDA39 SIB1 AOS PRXCA PLA2A AT1G74360 PGIP2 ERF13 RING1 CBP60G BG3 PR1 CR…		GO:0044106 cellular amine metabolic process	P	3.71e-07	12/173 (6.9%)	172/30324 (0.6%)	SOT17 PGDH AKN2 MYB34 CYP79B3 AT1G13750 NRT1.5 NAS4 CYP79B2 SUR1 CB5-C GSTU20
AT4G08040	AT2G15128	AT3G47340		AT2G27420	AT1G21520	AT1G76040																														GO:0050776 regulation of immune response	P	2.23e-31	68/754 (9.0%)	427/30324 (1.4%)	AT3G09830 LURP1 XBAT34 JAZ10 RLK1 MEK1 GRX480 AT1G57630 TCH3 AT4G03450 AT1G78410 AT3G47480 JAZ1 WRKY38 CRT3 ARCK1 ILL6 GOX3 AR781 NUDT7 AT4G39670 WRKY70 WRKY40 CHS1 ASA1 AIG2 BI1 AT3G19370 MYC2 LECRKA4.1 AT3G01830 AT5G52760 PUB24 AT5G25930 TIFY10B YLS9 AT3G13950 DMR6 AOC3 PRXCB PAD4 BGL2 WRKY54 AT3G09020 EDS16 TSA1 ERF2 EDS1 EDA39 SIB1 AOS PRXCA PLA2A AT1G74360 PGIP2 ERF13 RING1 CBP60G BG3 PR1 CR…		GO:0009617 response to bacterium	P	4.00e-07	20/173 (11.6%)	610/30324 (2.0%)	AT1G13470 SOT17 CYP71A12 CLH1 PGDH AKN2 IRT1 PCC1 CYP79B3 PBS3 NUDT6 CYP79B2 Prx37 MYB29 CYP71A13 SUR1 GLIP1 CB5-C PR5 FRO2
AT4G12290	AT2G18050	AT3G53460		AT2G28950	AT1G21525	AT1G76790																														GO:0044700 single organism signaling	P	2.48e-31	137/754 (18.2%)	1713/30324 (5.6%)	RHL41 SAL1 Hsp70-2 RLP12 LURP1 XBAT34 AT1G67800 JAZ10 RLK1 RLP41 MEK1 GRX480 WRKY51 TGA10 RLP53 RLP50 AT5G05600 AT1G57630 BON1 RLP25 TCH3 ALD1 AT4G03450 AT3G54150 TIP4;1 PBP1 AT1G78410 AT3G47480 AT1G34420 JAZ1 MDHAR WRKY38 CRT3 AT2G18980 OPR3 AT5G10760 ARCK1 JAZ8 GOX3 AR781 RAX2 NUDT7 AT4G39670 RLP37 WRKY70 MKK9 AT1G19020 RLP40 WRKY40 CHS1 AT4G22530 RLP35 RLP47 JAZ7 AT5G45840 RLP39 ASA1 AIG2 BI1 …		GO:0032787 monocarboxylic acid metabolic process	P	7.91e-07	27/173 (15.6%)	1176/30324 (3.9%)	AT1G13470 SOT17 PGDH FACT AKN2 APR1 CYP79B3 PBS3 AT1G13750 NUDT6 BCAT4 GSTF11 SOT18 CPK29 NAS4 AT5G38020 CYP79B2 Prx37 CYP71A13 FMO GS-OX3 CYP83A1 MAM1 SUR1 IMS2 CB5-C GSTU20 PR5
AT4G12490	AT2G18280	AT3G53620		AT2G32990	AT1G22440	AT1G77330																														GO:0044710 single-organism metabolic process	P	2.52e-31	217/754 (28.8%)	3733/30324 (12.3%)	FLS5 RHL41 AT2G38240 4CL5 SAL1 Hsp70-2 PNP-A AT3G09830 GSTF10 GSTU4 GSTF9 ESB1 VSR6 LURP1 XBAT34 GSTU9 APK AT1G67800 JAZ10 UGT74B1 MEK1 GRX480 CYP702A2 GXMT1 OASC WRKY46 GSTU21 AT1G61890 AT5G05600 MS2 GGP1 AT1G57630 AT4G10500 G-TMT BON1 GSTF6 ADAP AT4G03450 PRX72 AT5G17760 LOX2 AT1G78410 AT3G47480 AT1G34420 CRCK1 AT3G22570 JAZ1 CRK37 MDHAR AT5G24210 WRKY38 CRT3 YLS5 FAH1 ENDO5 NSP3 OPR3 CCR2 AT4G…		GO:0006569 tryptophan catabolic process	P	8.10e-07	9/173 (5.2%)	79/30324 (0.3%)	SOT17 PGDH AKN2 CYP79B3 AT1G13750 CYP79B2 SUR1 CB5-C GSTU20
AT4G13830	AT2G18328	AT3G57770		AT2G34490	AT1G23140	AT1G77530																														GO:0023052 signaling	P	2.63e-31	137/754 (18.2%)	1714/30324 (5.7%)	RHL41 SAL1 Hsp70-2 RLP12 LURP1 XBAT34 AT1G67800 JAZ10 RLK1 RLP41 MEK1 GRX480 WRKY51 TGA10 RLP53 RLP50 AT5G05600 AT1G57630 BON1 RLP25 TCH3 ALD1 AT4G03450 AT3G54150 TIP4;1 PBP1 AT1G78410 AT3G47480 AT1G34420 JAZ1 MDHAR WRKY38 CRT3 AT2G18980 OPR3 AT5G10760 ARCK1 JAZ8 GOX3 AR781 RAX2 NUDT7 AT4G39670 RLP37 WRKY70 MKK9 AT1G19020 RLP40 WRKY40 CHS1 AT4G22530 RLP35 RLP47 JAZ7 AT5G45840 RLP39 ASA1 AIG2 BI1 …		GO:0046218 indolalkylamine catabolic process	P	8.10e-07	9/173 (5.2%)	79/30324 (0.3%)	SOT17 PGDH AKN2 CYP79B3 AT1G13750 CYP79B2 SUR1 CB5-C GSTU20
AT4G14130	AT2G20490	AT3G60140		AT2G37460	AT1G23560	AT1G78370																														GO:0002682 regulation of immune system process	P	3.50e-31	68/754 (9.0%)	430/30324 (1.4%)	AT3G09830 LURP1 XBAT34 JAZ10 RLK1 MEK1 GRX480 AT1G57630 TCH3 AT4G03450 AT1G78410 AT3G47480 JAZ1 WRKY38 CRT3 ARCK1 ILL6 GOX3 AR781 NUDT7 AT4G39670 WRKY70 WRKY40 CHS1 ASA1 AIG2 BI1 AT3G19370 MYC2 LECRKA4.1 AT3G01830 AT5G52760 PUB24 AT5G25930 TIFY10B YLS9 AT3G13950 DMR6 AOC3 PRXCB PAD4 BGL2 WRKY54 AT3G09020 EDS16 TSA1 ERF2 EDS1 EDA39 SIB1 AOS PRXCA PLA2A AT1G74360 PGIP2 ERF13 RING1 CBP60G BG3 PR1 CR…		GO:1901564 organonitrogen compound metabolic process	P	8.14e-07	31/173 (17.9%)	1533/30324 (5.1%)	SOT17 CYP81F4 CLH1 PGDH AKN2 APR1 MYB34 NSP1 FMO GS-OX1 CYP79B3 AT1G13750 ML3 BCAT4 NRT1.5 GSTF11 SOT18 NAS4 CYP79B2 Prx37 CYP71A13 FMO GS-OX3 CYP83A1 MAM1 AK3 SUR1 IMD1 IMS2 CB5-C GSTU20 CYP81F3 MSRB5
AT4G14548	AT2G22890	AT3G61198		AT2G39310	AT1G23850	AT2G01520																														GO:1901701 cellular response to oxygen-containing compound	P	5.16e-30	99/754 (13.1%)	969/30324 (3.2%)	SAL1 LURP1 XBAT34 AT1G67800 JAZ10 RLK1 MEK1 GRX480 WRKY51 AT5G05600 AT1G57630 BON1 ALD1 AT4G03450 AT3G54150 ACO1 PBP1 AT1G78410 AT3G47480 AT1G34420 JAZ1 MDHAR WRKY38 OPR3 ARCK1 JAZ8 AR781 NUDT7 AT4G39670 FRU WRKY70 AT1G19020 WRKY40 CHS1 JAZ7 ASA1 AIG2 BI1 BS1 MYC2 JAZ6 LECRKA4.1 AT3G01830 AT5G52760 PUB24 AT5G25930 TIFY10B ST2A RGLG3 AIG1 YLS9 AT3G13950 DMR6 AOC3 BGLU18 TIFY7 JAZ5 PAD4 WRKY75 BGL2…		GO:1901566 organonitrogen compound biosynthetic process	P	9.46e-07	25/173 (14.5%)	1019/30324 (3.4%)	SOT17 PGDH AKN2 APR1 MYB34 NSP1 CYP79B3 AT1G13750 BCAT4 NRT1.5 SOT18 NAS4 CYP79B2 Prx37 CYP71A13 FMO GS-OX3 CYP83A1 MAM1 AK3 SUR1 IMD1 IMS2 CB5-C GSTU20 MSRB5
AT4G15800	AT2G23130	AT3G62950		AT2G39850	AT1G24100	AT2G04450																														GO:0000041 transition metal ion transport	P	7.54e-30	51/754 (6.8%)	233/30324 (0.8%)	FLS5 PGSIP5 WRKY9 AT5G60530 AT3G22570 AT3G25930 ENDO5 AT2G18980 PP2-A3 TRI AT2G21045 GOX3 FRU AT5G43520 AT2G28960 CYP706A7 AT3G47040 LOG7 IREG2 MYB68 AT4G26470 AT2G35380 AT2G39110 MLP-300B AT1G22440 DOX1 PP2-A8 AT4G20390 AT2G03200 SBT4.12 MTPA2 EDA4 SULTR1;2 AT3G15240 CYP86A1 AT2G21550 CYP705A25 AT3G23190 AT5G59530 AT3G26470 GIK PPC3 CRK25 IRT2 GulLO5 WRKY65 AT1G74770 AT3G54040 AT1G49310 AT4G3017…		GO:0042436 indole-containing compound catabolic process	P	1.02e-06	9/173 (5.2%)	81/30324 (0.3%)	SOT17 PGDH AKN2 CYP79B3 AT1G13750 CYP79B2 SUR1 CB5-C GSTU20
AT4G16190	AT2G23150	AT4G01870		AT2G40170	AT1G24145	AT2G15220																														GO:0048583 regulation of response to stimulus	P	8.68e-30	85/754 (11.3%)	722/30324 (2.4%)	SAL1 AT3G09830 GSTF9 LURP1 XBAT34 AT1G67800 JAZ10 RLK1 MEK1 GRX480 AT1G57630 BON1 TCH3 AT4G03450 AT1G78410 AT3G47480 AT1G34420 JAZ1 WRKY38 CRT3 YLS5 ARCK1 ILL6 GOX3 AR781 NUDT7 AT4G39670 WRKY70 AT1G19020 WRKY40 CHS1 AT1G74440 ASA1 AIG2 BI1 AT3G19370 MYC2 LECRKA4.1 AT3G01830 AT5G52760 PUB24 AT5G25930 TIFY10B AIG1 YLS9 AT3G13950 DMR6 AOC3 BGLU18 PRXCB PAD4 WRKY75 BGL2 WRKY54 AT3G09020 EDS16 TSA1 ER…		GO:0015698 inorganic anion transport	P	1.08e-06	14/173 (8.1%)	282/30324 (0.9%)	AT3G62040 NLM1 AT5G40510 IRT1 AGP22 CYP708A2 AT5G17820 NRT1.5 AT1G77330 ZIP2 RCI3 GLP4 GSTF14 AT3G01190
AT4G20362	AT2G25780	AT4G02330		AT2G42960	AT1G24147	AT2G16005																														GO:0048585 negative regulation of response to stimulus	P	1.76e-29	62/754 (8.2%)	373/30324 (1.2%)	SAL1 LURP1 XBAT34 AT1G67800 RLK1 MEK1 GRX480 AT1G57630 BON1 AT4G03450 AT1G78410 AT3G47480 AT1G34420 JAZ1 WRKY38 YLS5 ARCK1 NUDT7 AT4G39670 WRKY70 AT1G19020 WRKY40 CHS1 ASA1 AIG2 BI1 LECRKA4.1 AT3G01830 AT5G52760 PUB24 AIG1 YLS9 AT3G13950 DMR6 PAD4 BGL2 WRKY54 AT3G09020 EDS16 TSA1 PYK10 EDS1 EDA39 SIB1 AOS ERD9 PLA2A AT1G74360 PGIP2 RING1 CBP60G BG3 PR1 AT3G60420 CRK36 AT3G48640 ANK AT1G08050 RLP2…		GO:0031668 cellular response to extracellular stimulus	P	1.18e-06	16/173 (9.2%)	393/30324 (1.3%)	ATSDI1 AT5G40510 IRT1 AGP22 MYB34 CYP708A2 AT5G17820 NRT1.5 MYB29 BGLU21 AT1G77330 SUR1 ZIP2 RCI3 GLP4 AT3G01190
AT4G21500	AT2G28190	AT4G04330		AT2G43620	AT1G24320	AT2G16367																														GO:0014070 response to organic cyclic compound	P	3.31e-29	92/754 (12.2%)	860/30324 (2.8%)	AT2G38240 CRK4 GSTU4 LURP1 XBAT34 GSTU9 AT1G67800 RLK1 MEK1 GRX480 GSTU21 AT1G57630 BON1 ALD1 AT4G03450 PBP1 AT1G78410 AT3G47480 AT1G34420 JAZ1 WRKY38 ARCK1 AR781 RAX2 NUDT7 GSTU8 AT4G39670 WRKY70 AT1G19020 WRKY40 CHS1 LOG7 ASA1 AIG2 BI1 BS1 MYB68 GSTU26 MYC2 LECRKA4.1 AT3G01830 AT5G52760 PUB24 ACD6 AT4G26470 TIFY10B AIG1 YLS9 AT3G13950 DMR6 AOC3 EP1 PAD4 BGL2 WRKY54 DOX1 AT3G09020 EDS16 TSA1 MYB…		GO:0071496 cellular response to external stimulus	P	1.23e-06	16/173 (9.2%)	394/30324 (1.3%)	ATSDI1 AT5G40510 IRT1 AGP22 MYB34 CYP708A2 AT5G17820 NRT1.5 MYB29 BGLU21 AT1G77330 SUR1 ZIP2 RCI3 GLP4 AT3G01190
AT4G26255	AT2G28630	AT4G15610		AT3E33340	AT1G24625	AT2G19970																														GO:0009862 systemic acquired resistance, salicylic acid mediated signaling pathway	P	4.23e-29	53/754 (7.0%)	264/30324 (0.9%)	LURP1 XBAT34 RLK1 MEK1 GRX480 ALD1 AT4G03450 AT1G78410 AT3G47480 JAZ1 WRKY38 ARCK1 NUDT7 WRKY70 AT1G19020 WRKY40 CHS1 ASA1 AIG2 BI1 LECRKA4.1 AT3G01830 AT5G52760 PUB24 YLS9 AT3G13950 DMR6 PAD4 BGL2 WRKY54 AT3G09020 EDS16 TSA1 EDS1 EDA39 SIB1 AOS AT5G09290 PLA2A AT1G74360 PGIP2 RING1 CBP60G BG3 PR1 CRK36 AT3G48640 ANK AT1G08050 RLP23 EDS5 cwINV6 WRKY33		GO:0009074 aromatic amino acid family catabolic process	P	1.27e-06	9/173 (5.2%)	83/30324 (0.3%)	SOT17 PGDH AKN2 CYP79B3 AT1G13750 CYP79B2 SUR1 CB5-C GSTU20
AT4G26260	AT2G32530	AT4G15680		AT3G04290	AT1G24807	AT2G20610																														GO:0010310 regulation of hydrogen peroxide metabolic process	P	5.23e-29	46/754 (6.1%)	188/30324 (0.6%)	LURP1 XBAT34 RLK1 MEK1 GRX480 AT4G03450 AT1G78410 AT3G47480 WRKY38 ARCK1 NUDT7 WRKY70 WRKY40 CHS1 ASA1 AIG2 AT3G01830 AT5G52760 PUB24 YLS9 AT3G13950 DMR6 PAD4 BGL2 WRKY54 AT3G09020 EDS16 TSA1 EDS1 EDA39 SIB1 AOS AT5G09290 PLA2A AT1G74360 PGIP2 RING1 CBP60G BG3 PR1 AT3G48640 ANK RLP23 EDS5 cwINV6 WRKY33		GO:1901607 alpha-amino acid biosynthetic process	P	1.32e-06	16/173 (9.2%)	396/30324 (1.3%)	SOT17 PGDH APR1 MYB34 CYP79B3 BCAT4 SOT18 CYP79B2 FMO GS-OX3 CYP83A1 MAM1 AK3 SUR1 IMD1 IMS2 MSRB5
AT4G32940	AT2G33810	AT4G16460		AT3G05190	AT1G25220	AT2G22330																														GO:0010200 response to chitin	P	5.39e-29	65/754 (8.6%)	422/30324 (1.4%)	RHL41 RLP12 LURP1 XBAT34 MEK1 WRKY46 AT1G61890 TCH3 AT1G78410 AT3G47480 JAZ1 WRKY38 CCR2 AR781 NUDT7 AT4G39670 WRKY70 MKK9 AT1G19020 WRKY40 AT4G22530 JAZ7 ASA1 AIG2 OPCL1 AT3G16530 MYC2 LECRKA4.1 AT3G01830 AT5G52760 ZAT7 PUB24 AT5G25930 YLS9 DMR6 JAZ5 PAD4 BGL2 WRKY54 AT3G09020 EDS16 TSA1 ERF2 EDS1 EDA39 AOS PLA2A AT1G74360 ERF13 LOX4 NAC016 RING1 AT1G26420 AT1G68620 CBP60G BG3 PR1 CRK36 MYB15 LO…		GO:0009267 cellular response to starvation	P	1.40e-06	15/173 (8.7%)	341/30324 (1.1%)	ATSDI1 AT5G40510 IRT1 AGP22 MYB34 CYP708A2 AT5G17820 NRT1.5 MYB29 BGLU21 AT1G77330 ZIP2 RCI3 GLP4 AT3G01190
AT4G33467	AT2G34300	AT4G24570		AT3G05690	AT1G26250	AT2G23000																														GO:0010243 response to organonitrogen compound	P	6.81e-29	66/754 (8.8%)	438/30324 (1.4%)	RHL41 RLP12 LURP1 XBAT34 MEK1 WRKY46 AT1G61890 TCH3 AT1G78410 AT3G47480 JAZ1 WRKY38 CCR2 AR781 NUDT7 AT4G39670 WRKY70 MKK9 AT1G19020 WRKY40 AT4G22530 JAZ7 ASA1 AIG2 OPCL1 AT3G16530 MYC2 LECRKA4.1 AT3G01830 AT5G52760 ZAT7 PUB24 AT5G25930 YLS9 DMR6 JAZ5 PAD4 BGL2 WRKY54 AT3G09020 EDS16 TSA1 ERF2 EDS1 EDA39 AOS ERD9 PLA2A AT1G74360 ERF13 LOX4 NAC016 RING1 AT1G26420 AT1G68620 CBP60G BG3 PR1 CRK36 MYB…		GO:0042402 cellular biogenic amine catabolic process	P	1.58e-06	10/173 (5.8%)	117/30324 (0.4%)	SOT17 PGDH AKN2 CYP79B3 AT1G13750 NRT1.5 CYP79B2 SUR1 CB5-C GSTU20
AT4G35860	AT2G34590	AT4G25580		AT3G14760	AT1G26400	AT2G23010																														GO:1901615 organic hydroxy compound metabolic process	P	6.83e-29	86/754 (11.4%)	760/30324 (2.5%)	Hsp70-2 AT3G09830 VSR6 LURP1 XBAT34 AT1G67800 MEK1 WRKY46 AT1G57630 AT4G10500 BON1 AT4G03450 AT5G17760 AT1G78410 AT3G47480 AT1G34420 CRCK1 AT3G22570 CRK37 AT5G24210 WRKY38 CRT3 ENDO5 AT5G43910 ARCK1 NUDT7 AT4G39670 WRKY70 AT1G06000 WRKY40 CHS1 AT4G38560 ASA1 ECS1 AIG2 AT3G01830 AT5G52760 VSR5 PUB24 AT3G05920 AIG1 CRK7 AT3G13950 DMR6 AT1G06640 BGLU18 AT1G22440 LDOX PAD4 BGL2 WRKY54 TAT3 AT3G09020 …		GO:0009310 amine catabolic process	P	1.58e-06	10/173 (5.8%)	117/30324 (0.4%)	SOT17 PGDH AKN2 CYP79B3 AT1G13750 NRT1.5 CYP79B2 SUR1 CB5-C GSTU20
AT4G37300	AT2G35300	AT4G25810		AT3G15670	AT1G26420	AT2G25980																														GO:2000377 regulation of reactive oxygen species metabolic process	P	2.08e-28	47/754 (6.2%)	204/30324 (0.7%)	LURP1 XBAT34 RLK1 MEK1 GRX480 AT4G03450 AT1G78410 AT3G47480 WRKY38 ARCK1 NUDT7 WRKY70 WRKY40 CHS1 ASA1 AIG2 AT3G01830 AT5G52760 PUB24 YLS9 AT3G13950 DMR6 PAD4 BGL2 WRKY54 AT3G09020 EDS16 TSA1 EDS1 EDA39 SIB1 AOS AT5G09290 PLA2A AT1G74360 PGIP2 RING1 CBP60G BG3 PR1 AT3G48640 ANK RLP23 NAC053 EDS5 cwINV6 WRKY33		GO:0042594 response to starvation	P	1.92e-06	15/173 (8.7%)	349/30324 (1.2%)	ATSDI1 AT5G40510 IRT1 AGP22 MYB34 CYP708A2 AT5G17820 NRT1.5 MYB29 BGLU21 AT1G77330 ZIP2 RCI3 GLP4 AT3G01190
AT4G39070	AT2G35910	AT4G26288		AT3G18260	AT1G26560	AT2G27395																														GO:0009755 hormone-mediated signaling pathway	P	3.52e-28	87/754 (11.5%)	795/30324 (2.6%)	SAL1 LURP1 XBAT34 JAZ10 RLK1 MEK1 GRX480 WRKY51 AT5G05600 AT1G57630 AT3G54150 TIP4;1 PBP1 AT1G78410 AT3G47480 JAZ1 MDHAR WRKY38 AT2G18980 OPR3 JAZ8 AR781 NUDT7 AT4G39670 WRKY70 MKK9 WRKY40 JAZ7 ASA1 AIG2 BI1 BS1 MYC2 JAZ6 LECRKA4.1 AT3G01830 AT5G52760 PUB24 AT5G25930 TIFY10B ST2A RGLG3 YLS9 DMR6 AOC3 BGLU18 TIFY7 JAZ5 PAD4 BGL2 WRKY54 TAT3 AT3G09020 EDS16 AT2G43670 TSA1 ERF2 EDS1 EDA39 AOS MAPKKK…		GO:0010167 response to nitrate	P	1.97e-06	12/173 (6.9%)	199/30324 (0.7%)	AT3G62040 AT5G40510 IRT1 AGP22 CYP708A2 AT5G17820 NRT1.5 AT1G77330 ZIP2 RCI3 GLP4 AT3G01190
AT5G05440	AT2G36690	AT4G28040		AT3G21250	AT1G26820	AT2G30750																														GO:0070887 cellular response to chemical stimulus	P	7.99e-28	119/754 (15.8%)	1445/30324 (4.8%)	RHL41 SAL1 Hsp70-2 LURP1 XBAT34 AT1G67800 JAZ10 RLK1 MEK1 GRX480 WRKY51 TGA10 AT5G05600 AT1G57630 BON1 AT3G03670 ALD1 AT4G03450 AT3G54150 ACO1 TIP4;1 PBP1 AT1G78410 AT3G47480 AT1G34420 JAZ1 MDHAR WRKY38 AT2G18980 OPR3 ARCK1 JAZ8 AR781 NUDT7 AT4G39670 FRU WRKY70 MKK9 AT1G19020 WRKY40 CHS1 AT4G22530 JAZ7 ASA1 AIG2 BI1 BS1 MYC2 JAZ6 LECRKA4.1 AT3G01830 AT5G52760 PUB24 PER4 AT5G25930 TIFY10B ST2A RGL…		GO:0065008 regulation of biological quality	P	2.03e-06	25/173 (14.5%)	1058/30324 (3.5%)	AT4G29270 OPT3 SOT17 PGDH AKN2 IRT1 APR1 AGP22 CYP79B3 AT1G13750 BCAT4 SOT18 CYP79B2 Prx37 FMO GS-OX3 CYP83A1 TT4 AT1G77330 MAM1 SUR1 RCI3 IMS2 CB5-C GSTU20 FRO2
AT5G06570	AT2G37690	AT4G30270		AT3G22142	AT1G28480	AT2G30770																														GO:0044281 small molecule metabolic process	P	8.43e-28	168/754 (22.3%)	2614/30324 (8.6%)	RHL41 SAL1 Hsp70-2 AT3G09830 GSTF10 GSTF9 VSR6 LURP1 XBAT34 AT1G67800 JAZ10 UGT74B1 MEK1 GRX480 CYP702A2 OASC WRKY46 AT1G61890 AT5G05600 MS2 GGP1 AT1G57630 AT4G10500 G-TMT BON1 ADAP AT4G03450 AT5G17760 LOX2 AT1G78410 AT3G47480 AT1G34420 CRCK1 AT3G22570 JAZ1 CRK37 MDHAR AT5G24210 WRKY38 CRT3 YLS5 ENDO5 OPR3 AT4G24340 AT5G43910 ARCK1 ILL6 JAZ8 PIA1 AT4G29690 AT4G23670 AT1G55260 NUDT7 GSTU8 AT4G3967…		GO:0009991 response to extracellular stimulus	P	2.25e-06	16/173 (9.2%)	411/30324 (1.4%)	ATSDI1 AT5G40510 IRT1 AGP22 MYB34 CYP708A2 AT5G17820 NRT1.5 MYB29 BGLU21 AT1G77330 SUR1 ZIP2 RCI3 GLP4 AT3G01190
AT5G07100	AT2G39350	AT4G30280		AT3G30720	AT1G29020	AT2G38390																														GO:0071310 cellular response to organic substance	P	1.37e-27	110/754 (14.6%)	1261/30324 (4.2%)	RHL41 SAL1 Hsp70-2 LURP1 XBAT34 AT1G67800 JAZ10 RLK1 MEK1 GRX480 WRKY51 TGA10 AT5G05600 AT1G57630 BON1 ALD1 AT4G03450 AT3G54150 ACO1 TIP4;1 PBP1 AT1G78410 AT3G47480 AT1G34420 JAZ1 MDHAR WRKY38 AT2G18980 OPR3 ARCK1 JAZ8 AR781 NUDT7 AT4G39670 FRU WRKY70 MKK9 AT1G19020 WRKY40 CHS1 AT4G22530 JAZ7 ASA1 AIG2 BI1 BS1 MYC2 JAZ6 LECRKA4.1 AT3G01830 AT5G52760 PUB24 AT5G25930 TIFY10B ST2A RGLG3 AIG1 YLS9 AT…		GO:0031669 cellular response to nutrient levels	P	2.42e-06	15/173 (8.7%)	355/30324 (1.2%)	ATSDI1 AT5G40510 IRT1 AGP22 MYB34 CYP708A2 AT5G17820 NRT1.5 MYB29 BGLU21 AT1G77330 ZIP2 RCI3 GLP4 AT3G01190
AT5G13330	AT2G40230	AT4G32650		AT3G45680	AT1G29280	AT2G38750																														GO:0032870 cellular response to hormone stimulus	P	2.34e-27	88/754 (11.7%)	834/30324 (2.8%)	SAL1 LURP1 XBAT34 JAZ10 RLK1 MEK1 GRX480 WRKY51 AT5G05600 AT1G57630 AT3G54150 TIP4;1 PBP1 AT1G78410 AT3G47480 JAZ1 MDHAR WRKY38 AT2G18980 OPR3 JAZ8 AR781 NUDT7 AT4G39670 FRU WRKY70 MKK9 WRKY40 JAZ7 ASA1 AIG2 BI1 BS1 MYC2 JAZ6 LECRKA4.1 AT3G01830 AT5G52760 PUB24 AT5G25930 TIFY10B ST2A RGLG3 YLS9 DMR6 AOC3 BGLU18 TIFY7 JAZ5 PAD4 BGL2 WRKY54 TAT3 AT3G09020 EDS16 AT2G43670 TSA1 ERF2 EDS1 EDA39 AOS MA…		GO:0019344 cysteine biosynthetic process	P	2.76e-06	12/173 (6.9%)	205/30324 (0.7%)	SOT17 APR1 CYP79B3 BCAT4 SOT18 CYP79B2 FMO GS-OX3 CYP83A1 MAM1 SUR1 IMS2 MSRB5
AT5G23240	AT2G40300	AT4G33150		AT3G51810	AT1G29460	AT2G41480																														GO:0071495 cellular response to endogenous stimulus	P	3.65e-27	88/754 (11.7%)	839/30324 (2.8%)	SAL1 LURP1 XBAT34 JAZ10 RLK1 MEK1 GRX480 WRKY51 AT5G05600 AT1G57630 AT3G54150 TIP4;1 PBP1 AT1G78410 AT3G47480 JAZ1 MDHAR WRKY38 AT2G18980 OPR3 JAZ8 AR781 NUDT7 AT4G39670 FRU WRKY70 MKK9 WRKY40 JAZ7 ASA1 AIG2 BI1 BS1 MYC2 JAZ6 LECRKA4.1 AT3G01830 AT5G52760 PUB24 AT5G25930 TIFY10B ST2A RGLG3 YLS9 DMR6 AOC3 BGLU18 TIFY7 JAZ5 PAD4 BGL2 WRKY54 TAT3 AT3G09020 EDS16 AT2G43670 TSA1 ERF2 EDS1 EDA39 AOS MA…		GO:0015706 nitrate transport	P	3.08e-06	12/173 (6.9%)	207/30324 (0.7%)	AT3G62040 AT5G40510 IRT1 AGP22 CYP708A2 AT5G17820 NRT1.5 AT1G77330 ZIP2 RCI3 GLP4 AT3G01190
AT5G24520	AT2G40420	AT4G34030		AT3G52170	AT1G29600	AT2G41800																														GO:0009611 response to wounding	P	4.12e-27	57/754 (7.6%)	340/30324 (1.1%)	RHL41 4CL5 GSTF10 JAZ10 MEK1 GRX480 AT5G05600 PDF1.2 TCH3 LOX2 AT1G78410 JAZ1 MDHAR IAR3 OPR3 ILL6 JAZ8 AR781 NUDT7 MKK9 AT1G19020 WRKY40 JAZ7 ASA1 CORI3 AT1G72920 OPCL1 MYC2 JAZ6 AT3G51660 TIFY10B ST2A RGLG3 DHS1 AOC3 LDOX TIFY7 JAZ5 TAT3 AOS ORA59 HPL1 AT2G34810 CYP94C1 PAL1 AT3G51450 LOX4 SOT16 AT5G24760 ATMDAR2 AT4G24380 JR1 NUDT8 MYB15 MBP2 LOX3 BCS1		GO:0006534 cysteine metabolic process	P	3.08e-06	12/173 (6.9%)	207/30324 (0.7%)	SOT17 APR1 CYP79B3 BCAT4 SOT18 CYP79B2 FMO GS-OX3 CYP83A1 MAM1 SUR1 IMS2 MSRB5
AT5G24735	AT2G41190	AT4G35770		AT3G52720	AT1G29610	AT2G45750																														GO:0009695 jasmonic acid biosynthetic process	P	6.22e-26	38/754 (5.0%)	136/30324 (0.4%)	RHL41 SAL1 GSTF10 JAZ10 GRX480 AT5G05600 LOX2 JAZ1 MDHAR OPR3 ILL6 JAZ8 WRKY40 JAZ7 CORI3 OPCL1 CYP83B1 MYC2 JAZ6 TIFY10B ST2A AOC4 DHS1 AOC3 TIFY7 JAZ5 TAT3 AOS AOC2 AT2G34810 CYP94C1 AT3G51450 AOC1 LOX4 AT4G24380 MYB15 LOX3 EDS5		GO:0051707 response to other organism	P	3.51e-06	30/173 (17.3%)	1535/30324 (5.1%)	AT1G13470 SOT17 4CL2 CYP71A12 CLH1 PGDH AKN2 IRT1 PCC1 MYB34 NSP1 CYP79F1 CYP79B3 PBS3 AT1G13750 NUDT6 CPK29 CYP79B2 Prx37 MYB29 CYP71A13 CYP83A1 MAM1 SUR1 GLIP1 AT1G19320 CB5-C PR5 FRO2 GSTF14
AT5G25140	AT2G41230	AT4G37220		AT3G53190	AT1G30135	AT2G46535																														GO:0009694 jasmonic acid metabolic process	P	2.43e-25	40/754 (5.3%)	160/30324 (0.5%)	RHL41 SAL1 GSTF10 JAZ10 GRX480 AT1G61890 AT5G05600 LOX2 JAZ1 MDHAR OPR3 ILL6 JAZ8 WRKY40 JAZ7 CORI3 OPCL1 CYP83B1 MYC2 JAZ6 TIFY10B ST2A AOC4 DHS1 AOC3 TIFY7 JAZ5 TAT3 AOS AOC2 AT2G34810 CYP94C1 PGIP2 AT3G51450 AOC1 LOX4 AT4G24380 MYB15 LOX3 EDS5		GO:0009607 response to biotic stimulus	P	3.56e-06	30/173 (17.3%)	1536/30324 (5.1%)	AT1G13470 SOT17 4CL2 CYP71A12 CLH1 PGDH AKN2 IRT1 PCC1 MYB34 NSP1 CYP79F1 CYP79B3 PBS3 AT1G13750 NUDT6 CPK29 CYP79B2 Prx37 MYB29 CYP71A13 CYP83A1 MAM1 SUR1 GLIP1 AT1G19320 CB5-C PR5 FRO2 GSTF14
AT5G33370	AT2G41260	AT4G38400		AT3G53235	AT1G30370	AT2G46650																														GO:0010035 response to inorganic substance	P	5.15e-25	113/754 (15.0%)	1417/30324 (4.7%)	FLS5 RHL41 SAL1 BHLH100 Hsp70-2 GSTF10 GSTF9 PGSIP5 JAZ10 MEK1 GRX480 MS2 AT2G19060 BON1 WRKY9 GSTF6 ADAP ACO1 AT4G30060 LOX2 PBP1 CRCK1 AT3G22570 JAZ1 MDHAR AT3G25930 ENDO5 AT2G18980 OPR3 PP2-A3 ARCK1 TRI AT2G21045 AT4G23670 AT5G07080 NUDT7 GSTU8 MIR398B FRU TRX5 AT2G38380 AT5G44380 AT2G28960 ANNAT3 CYP706A7 JAZ7 AT3G47040 LOG7 ASA1 IREG2 NRT1.8 BI1 MYC2 AT2G46140 TIFY10B CML43 AT2G39110 AT5G124…		GO:0031667 response to nutrient levels	P	4.56e-06	15/173 (8.7%)	372/30324 (1.2%)	ATSDI1 AT5G40510 IRT1 AGP22 MYB34 CYP708A2 AT5G17820 NRT1.5 MYB29 BGLU21 AT1G77330 ZIP2 RCI3 GLP4 AT3G01190
AT5G35120	AT2G41380	AT5G02160		AT3G54260	AT1G30550	AT3G01190																														GO:0044765 single-organism transport	P	5.54e-25	166/754 (22.0%)	2711/30324 (8.9%)	FLS5 PHT1;2 PHT1;1 AT5G55460 AT5G46900 AT3G09830 GSTF10 VSR6 AIR1 LURP1 PGSIP5 XBAT34 RLK1 EIR1 MEK1 GRX480 AT5G05960 GSTU21 AT1G61890 AT1G57630 WRKY9 TCH3 AT5G60530 AT5G46890 AT1G05700 AT4G30060 LOX2 AT1G78410 AT3G47480 AT3G22570 JAZ1 WRKY38 AT3G25930 ENDO5 AT2G18980 PP2-A3 AT1G72120 BGLU15 RGF9 TRI AT2G21045 GOX3 AT4G23670 AR781 AT1G55260 AT5G07080 NUDT7 AT4G39670 FRU WRKY70 AT5G43520 AT5G44380…		GO:0008652 cellular amino acid biosynthetic process	P	6.84e-06	17/173 (9.8%)	509/30324 (1.7%)	SOT17 PGDH APR1 MYB34 CYP79B3 BCAT4 NRT1.5 SOT18 CYP79B2 FMO GS-OX3 CYP83A1 MAM1 AK3 SUR1 IMD1 IMS2 MSRB5
AT5G35480	AT2G46070	AT5G02840		AT3G56540	AT1G30820	AT3G02020																														GO:0071407 cellular response to organic cyclic compound	P	1.67e-24	68/754 (9.0%)	551/30324 (1.8%)	LURP1 XBAT34 AT1G67800 RLK1 MEK1 GRX480 AT1G57630 BON1 ALD1 AT4G03450 AT1G78410 AT3G47480 AT1G34420 JAZ1 WRKY38 ARCK1 AR781 NUDT7 AT4G39670 WRKY70 AT1G19020 WRKY40 CHS1 ASA1 AIG2 BI1 BS1 MYC2 LECRKA4.1 AT3G01830 AT5G52760 PUB24 TIFY10B AIG1 YLS9 AT3G13950 DMR6 AOC3 PAD4 BGL2 WRKY54 DOX1 AT3G09020 EDS16 TSA1 EDS1 EDA39 SIB1 AOS AT5G09290 PLA2A AT1G74360 PGIP2 ERF13 RING1 CBP60G BG3 PR1 AT3G60420 C…		GO:0009682 induced systemic resistance	P	9.05e-06	6/173 (3.5%)	27/30324 (0.1%)	CYP71A12 CYP79B3 CYP79B2 MYB29 CYP71A13 GLIP1
AT5G35490	AT2G47930	AT5G03310		AT3G59670	AT1G30900	AT3G03190																														GO:0009595 detection of biotic stimulus	P	5.86e-24	33/754 (4.4%)	106/30324 (0.3%)	LURP1 XBAT34 MEK1 AT4G03450 AT1G78410 AT3G47480 WRKY38 ARCK1 NUDT7 WRKY70 WRKY40 ASA1 AIG2 LECRKA4.1 AT5G52760 PUB24 DMR6 PAD4 BGL2 WRKY54 AT3G09020 EDS16 TSA1 EDS1 EDA39 AOS PLA2A AT1G74360 CBP60G BG3 PR1 EDS5 WRKY33		GO:0009308 amine metabolic process	P	1.28e-05	12/173 (6.9%)	235/30324 (0.8%)	SOT17 PGDH AKN2 MYB34 CYP79B3 AT1G13750 NRT1.5 NAS4 CYP79B2 SUR1 CB5-C GSTU20
AT5G35735	AT3E21730	AT5G14180		AT4G00480	AT1G31580	AT3G05890																														GO:0009626 plant-type hypersensitive response	P	7.41e-24	58/754 (7.7%)	406/30324 (1.3%)	AT3G09830 LURP1 XBAT34 RLK1 MEK1 GRX480 AT1G57630 BON1 TCH3 AT1G78410 AT3G47480 JAZ1 WRKY38 CRT3 AR781 NUDT7 AT4G39670 WRKY70 WRKY40 ASA1 AIG2 BI1 AT3G19370 MYC2 LECRKA4.1 AT3G01830 AT5G52760 PUB24 AT5G25930 TIFY10B YLS9 AT3G13950 DMR6 AOC3 PAD4 BGL2 WRKY54 AT3G09020 EDS16 TSA1 EDS1 EDA39 AOS PLA2A AT1G74360 PGIP2 ERF13 RING1 CBP60G BG3 PR1 CRK36 ANK AT1G08050 RLP23 EDS5 FMO1 WRKY33		GO:0044765 single-organism transport	P	1.85e-05	40/173 (23.1%)	2711/30324 (8.9%)	AT3G62040 OPT3 NLM1 AT3G50300 CYP81F4 CLH1 PGDH AT5G40510 IRT1 PRX25 AGP22 PBS3 CYP708A2 AT4G15390 NUDT6 GLP9 AT1G64370 AT5G17820 NRT1.5 NAS4 AT5G26280 AT4G12520 CYP71A13 TT4 AT1G77330 AT5G37990 BAT5 ZIP2 AT5G23830 RCI3 AT5G06740 AT4G22212 PR5 FRO2 GLP4 EDA21 GSTF14 AT3G58550 AT3G01190 UGT72E2
AT5G39610	AT3G05680	AT5G14470		AT4G01450	AT1G31885	AT3G09925																														GO:0034050 host programmed cell death induced by symbiont	P	8.45e-24	58/754 (7.7%)	407/30324 (1.3%)	AT3G09830 LURP1 XBAT34 RLK1 MEK1 GRX480 AT1G57630 BON1 TCH3 AT1G78410 AT3G47480 JAZ1 WRKY38 CRT3 AR781 NUDT7 AT4G39670 WRKY70 WRKY40 ASA1 AIG2 BI1 AT3G19370 MYC2 LECRKA4.1 AT3G01830 AT5G52760 PUB24 AT5G25930 TIFY10B YLS9 AT3G13950 DMR6 AOC3 PAD4 BGL2 WRKY54 AT3G09020 EDS16 TSA1 EDS1 EDA39 AOS PLA2A AT1G74360 PGIP2 ERF13 RING1 CBP60G BG3 PR1 CRK36 ANK AT1G08050 RLP23 EDS5 FMO1 WRKY33		GO:0033554 cellular response to stress	P	2.31e-05	28/173 (16.2%)	1474/30324 (4.9%)	F6'H1 AT1G26410 BGLU22 ATSDI1 CLH1 PGDH AT5G40510 IRT1 AGP22 MYB34 CYP79B3 PBS3 CYP708A2 NUDT6 AT1G64370 AT5G17820 NRT1.5 CYP82C2 CYP79B2 MYB29 CYP71A13 BGLU21 AT1G77330 ZIP2 RCI3 PR5 GLP4 AT3G01190
AT5G41080	AT3G05937	AT5G14890		AT4G04940	AT1G31993	AT3G13080																														GO:0012501 programmed cell death	P	2.01e-23	61/754 (8.1%)	460/30324 (1.5%)	CRK4 AT3G09830 LURP1 XBAT34 RLK1 MEK1 GRX480 AT1G57630 BON1 TCH3 AT1G78410 AT3G47480 JAZ1 WRKY38 CRT3 AR781 NUDT7 AT4G39670 WRKY70 WRKY40 ASA1 AIG2 BI1 AT3G19370 MYC2 LECRKA4.1 AT3G01830 AT5G52760 PUB24 AT5G25930 TIFY10B YLS9 AT3G13950 DMR6 AOC3 EP1 PAD4 BGL2 WRKY54 AT3G09020 EDS16 TSA1 EDS1 EDA39 AOS PLA2A AT1G74360 XCP1 PGIP2 ERF13 RING1 CBP60G BG3 PR1 CRK36 ANK AT1G08050 RLP23 EDS5 FMO1 WRKY33		GO:1901606 alpha-amino acid catabolic process	P	3.68e-05	10/173 (5.8%)	162/30324 (0.5%)	SOT17 PGDH AKN2 CYP79B3 AT1G13750 ML3 CYP79B2 SUR1 CB5-C GSTU20
AT5G44420	AT3G13437	AT5G20240		AT4G05190	AT1G32100	AT3G13610																														GO:0072593 reactive oxygen species metabolic process	P	2.23e-23	55/754 (7.3%)	370/30324 (1.2%)	LURP1 XBAT34 RLK1 MEK1 GRX480 AT4G03450 AT1G78410 AT3G47480 NAC003 MDHAR WRKY38 ARCK1 GOX3 NUDT7 WRKY70 WRKY40 CHS1 ASA1 AIG2 AT3G01830 AT5G52760 PUB24 YLS9 AT3G13950 DMR6 PRXCB PAD4 BGL2 WRKY54 AT3G09020 EDS16 TSA1 EDS1 EDA39 SIB1 AOS AT2G03200 PRXCA AT5G09290 PLA2A AT1G74360 PGIP2 RING1 ATMDAR2 CBP60G BG3 PR1 AT3G48640 ANK RLP23 NAC053 EDS5 cwINV6 WRKY33 SPP1		GO:0044712 single-organism catabolic process	P	4.59e-05	17/173 (9.8%)	580/30324 (1.9%)	F6'H1 SOT17 PGDH AKN2 CYP79B3 AT1G13750 ML3 BCAT4 GSTF11 CYP79B2 SUR1 GSTU10 CB5-C GSTU20 GSTF12 GSTF14 UGT72E2
AT5G51390	AT3G15850	AT5G24570		AT4G11320	AT1G32300	AT3G16360																														GO:0010363 regulation of plant-type hypersensitive response	P	3.36e-23	55/754 (7.3%)	373/30324 (1.2%)	AT3G09830 LURP1 XBAT34 RLK1 MEK1 GRX480 AT1G57630 TCH3 AT1G78410 AT3G47480 JAZ1 WRKY38 AR781 NUDT7 AT4G39670 WRKY70 WRKY40 ASA1 AIG2 BI1 AT3G19370 MYC2 LECRKA4.1 AT3G01830 AT5G52760 PUB24 AT5G25930 TIFY10B YLS9 AT3G13950 DMR6 AOC3 PAD4 BGL2 WRKY54 AT3G09020 EDS16 TSA1 EDS1 EDA39 AOS PLA2A AT1G74360 PGIP2 ERF13 RING1 CBP60G BG3 PR1 CRK36 ANK AT1G08050 RLP23 EDS5 WRKY33		GO:0009063 cellular amino acid catabolic process	P	4.91e-05	10/173 (5.8%)	167/30324 (0.6%)	SOT17 PGDH AKN2 CYP79B3 AT1G13750 ML3 CYP79B2 SUR1 CB5-C GSTU20
AT5G52250	AT3G16770	AT5G39520		AT4G14060	AT1G32640	AT3G16400																														GO:0006810 transport	P	5.32e-23	173/754 (22.9%)	3014/30324 (9.9%)	FLS5 PHT1;2 PHT1;1 AT5G55460 AT5G46900 AT3G09830 GSTF10 VSR6 AIR1 LURP1 PGSIP5 XBAT34 RLK1 EIR1 MEK1 GRX480 AT5G05960 GSTU21 AT1G61890 AT1G57630 WRKY9 TCH3 AT5G60530 TIP4;1 AT5G46890 AT1G05700 AT4G30060 LOX2 AT1G78410 AT3G47480 AT3G22570 JAZ1 WRKY38 AT3G25930 ENDO5 AT2G18980 PP2-A3 AT1G72120 BGLU15 RGF9 TRI AT2G21045 GOX3 AT4G23670 AR781 AT1G55260 AT5G07080 NUDT7 AT4G39670 FRU WRKY70 AT5G43520 AT…		GO:0009404 toxin metabolic process	P	8.24e-05	11/173 (6.4%)	225/30324 (0.7%)	F6'H1 CYP79B3 BCAT4 GSTF11 CYP79B2 CYP71A13 GSTU10 GSTU20 GSTF12 GSTF14 UGT72E2
AT5G56550	AT3G20300	AT5G40190		AT4G18290	AT1G33720	AT3G17120																														GO:0006612 protein targeting to membrane	P	5.78e-23	55/754 (7.3%)	377/30324 (1.2%)	AT3G09830 LURP1 XBAT34 RLK1 MEK1 GRX480 AT1G57630 TCH3 AT1G78410 AT3G47480 JAZ1 WRKY38 AR781 NUDT7 AT4G39670 WRKY70 WRKY40 ASA1 AIG2 BI1 AT3G19370 MYC2 LECRKA4.1 AT3G01830 AT5G52760 PUB24 AT5G25930 TIFY10B YLS9 AT3G13950 DMR6 AOC3 PAD4 BGL2 WRKY54 AT3G09020 EDS16 TSA1 EDS1 EDA39 AOS PLA2A AT1G74360 PGIP2 ERF13 RING1 CBP60G BG3 PR1 CRK36 ANK AT1G08050 RLP23 EDS5 WRKY33		GO:0000096 sulfur amino acid metabolic process	P	8.84e-05	13/173 (7.5%)	338/30324 (1.1%)	SOT17 APR1 FMO GS-OX1 CYP79B3 BCAT4 SOT18 CYP79B2 FMO GS-OX3 CYP83A1 MAM1 SUR1 IMS2 MSRB5
AT5G57550	AT3G20470	AT5G42900		AT4G20240	AT1G33800	AT3G19710																														GO:0051179 localization	P	6.12e-23	183/754 (24.3%)	3295/30324 (10.9%)	FLS5 4CL5 PHT1;2 PHT1;1 AT5G55460 AT5G46900 AT3G09830 GSTF10 VSR6 AIR1 LURP1 PGSIP5 XBAT34 UGT74B1 RLK1 EIR1 MEK1 GRX480 AT5G05960 GSTU21 AT1G61890 AT1G57630 WRKY9 TCH3 AT5G60530 TIP4;1 AT5G46890 AT1G05700 AT4G30060 LOX2 AT1G78410 AT3G47480 AT3G22570 JAZ1 WRKY38 AT3G25930 ENDO5 AT2G18980 PP2-A3 AT1G72120 BGLU15 RGF9 TRI AT2G21045 GOX3 AT4G23670 AR781 AT1G55260 AT5G07080 NUDT7 AT4G39670 FRU WRKY70…		GO:0006810 transport	P	1.12e-04	41/173 (23.7%)	3014/30324 (9.9%)	AT3G62040 OPT3 NLM1 AT3G50300 CYP81F4 CLH1 PGDH AT5G40510 IRT1 PRX25 AGP22 PBS3 CYP708A2 AT4G15390 NUDT6 GLP9 AT1G64370 AT5G17820 NRT1.5 NAS4 AT5G26280 AT4G12520 CYP71A13 TT4 AT1G77330 AT5G37990 BAT5 ZIP2 AT5G23830 RCI3 AT5G06740 AT4G22212 PR5 FRO2 GLP4 EDA21 GSTF14 TAAC AT3G58550 AT3G01190 UGT72E2
AT5G60860	AT3G21090	AT5G44130		AT4G20940	AT1G33840	AT3G20370																														GO:0090150 establishment of protein localization to membrane	P	7.55e-23	55/754 (7.3%)	379/30324 (1.2%)	AT3G09830 LURP1 XBAT34 RLK1 MEK1 GRX480 AT1G57630 TCH3 AT1G78410 AT3G47480 JAZ1 WRKY38 AR781 NUDT7 AT4G39670 WRKY70 WRKY40 ASA1 AIG2 BI1 AT3G19370 MYC2 LECRKA4.1 AT3G01830 AT5G52760 PUB24 AT5G25930 TIFY10B YLS9 AT3G13950 DMR6 AOC3 PAD4 BGL2 WRKY54 AT3G09020 EDS16 TSA1 EDS1 EDA39 AOS PLA2A AT1G74360 PGIP2 ERF13 RING1 CBP60G BG3 PR1 CRK36 ANK AT1G08050 RLP23 EDS5 WRKY33		GO:0051704 multi-organism process	P	1.24e-04	31/173 (17.9%)	1905/30324 (6.3%)	AT1G13470 SOT17 4CL2 CYP71A12 CLH1 PGDH AKN2 IRT1 PCC1 MYB34 NSP1 CYP79F1 CYP79B3 PBS3 AT1G13750 NUDT6 CPK29 NAS4 CYP79B2 Prx37 MYB29 CYP71A13 CYP83A1 MAM1 SUR1 GLIP1 AT1G19320 CB5-C PR5 FRO2 GSTF14
AT5G64190	AT3G23750	AT5G45830		AT4G21890	AT1G33960	AT3G20380																														GO:0072657 protein localization to membrane	P	7.55e-23	55/754 (7.3%)	379/30324 (1.2%)	AT3G09830 LURP1 XBAT34 RLK1 MEK1 GRX480 AT1G57630 TCH3 AT1G78410 AT3G47480 JAZ1 WRKY38 AR781 NUDT7 AT4G39670 WRKY70 WRKY40 ASA1 AIG2 BI1 AT3G19370 MYC2 LECRKA4.1 AT3G01830 AT5G52760 PUB24 AT5G25930 TIFY10B YLS9 AT3G13950 DMR6 AOC3 PAD4 BGL2 WRKY54 AT3G09020 EDS16 TSA1 EDS1 EDA39 AOS PLA2A AT1G74360 PGIP2 ERF13 RING1 CBP60G BG3 PR1 CRK36 ANK AT1G08050 RLP23 EDS5 WRKY33		GO:0051179 localization	P	1.61e-04	43/173 (24.9%)	3295/30324 (10.9%)	AT3G62040 OPT3 NLM1 AT3G50300 CYP81F4 CLH1 PGDH AT5G40510 IRT1 PRX25 AGP22 CYP79B3 PBS3 CYP708A2 AT4G15390 NUDT6 GLP9 AT1G64370 AT5G17820 NRT1.5 NAS4 CYP79B2 AT5G26280 AT4G12520 CYP71A13 TT4 AT1G77330 AT5G37990 BAT5 ZIP2 AT5G23830 RCI3 AT5G06740 AT4G22212 PR5 FRO2 GLP4 EDA21 GSTF14 TAAC AT3G58550 AT3G01190 UGT72E2
AT5G67490	AT3G29970	AT5G56870		AT4G24140	AT1G34040	AT3G21240																														GO:0042743 hydrogen peroxide metabolic process	P	9.16e-23	52/754 (6.9%)	337/30324 (1.1%)	LURP1 XBAT34 RLK1 MEK1 GRX480 AT4G03450 AT1G78410 AT3G47480 NAC003 MDHAR WRKY38 ARCK1 GOX3 NUDT7 WRKY70 WRKY40 CHS1 ASA1 AIG2 AT3G01830 AT5G52760 PUB24 YLS9 AT3G13950 DMR6 PAD4 BGL2 WRKY54 AT3G09020 EDS16 TSA1 EDS1 EDA39 SIB1 AOS AT2G03200 AT5G09290 PLA2A AT1G74360 PGIP2 RING1 ATMDAR2 CBP60G BG3 PR1 AT3G48640 ANK RLP23 EDS5 cwINV6 WRKY33 SPP1		GO:0000097 sulfur amino acid biosynthetic process	P	1.73e-04	12/173 (6.9%)	298/30324 (1.0%)	SOT17 APR1 CYP79B3 BCAT4 SOT18 CYP79B2 FMO GS-OX3 CYP83A1 MAM1 SUR1 IMS2 MSRB5
	AT3G30720	AT5G57560		AT4G26010	AT1G34180	AT3G22231																														GO:0016265 death	P	1.22e-22	63/754 (8.4%)	508/30324 (1.7%)	CRK4 AT3G09830 LURP1 XBAT34 RLK1 MEK1 GRX480 AT1G57630 BON1 TCH3 AT1G78410 AT3G47480 JAZ1 WRKY38 CRT3 AR781 NUDT7 AT4G39670 WRKY70 WRKY40 ASA1 AIG2 BI1 AT3G19370 MYC2 LECRKA4.1 AT3G01830 AT5G52760 PUB24 ACD6 AT5G25930 TIFY10B YLS9 AT3G13950 DMR6 AOC3 EP1 PAD4 BGL2 WRKY54 DOX1 AT3G09020 EDS16 TSA1 EDS1 EDA39 AOS PLA2A AT1G74360 XCP1 PGIP2 ERF13 RING1 CBP60G BG3 PR1 CRK36 ANK AT1G08050 RLP23 EDS5 F…		GO:0051234 establishment of localization	P	2.22e-04	41/173 (23.7%)	3091/30324 (10.2%)	AT3G62040 OPT3 NLM1 AT3G50300 CYP81F4 CLH1 PGDH AT5G40510 IRT1 PRX25 AGP22 PBS3 CYP708A2 AT4G15390 NUDT6 GLP9 AT1G64370 AT5G17820 NRT1.5 NAS4 AT5G26280 AT4G12520 CYP71A13 TT4 AT1G77330 AT5G37990 BAT5 ZIP2 AT5G23830 RCI3 AT5G06740 AT4G22212 PR5 FRO2 GLP4 EDA21 GSTF14 TAAC AT3G58550 AT3G01190 UGT72E2
	AT3G43670	AT5G62860		AT4G28250	AT1G34420	AT3G25820																														GO:0008219 cell death	P	1.22e-22	63/754 (8.4%)	508/30324 (1.7%)	CRK4 AT3G09830 LURP1 XBAT34 RLK1 MEK1 GRX480 AT1G57630 BON1 TCH3 AT1G78410 AT3G47480 JAZ1 WRKY38 CRT3 AR781 NUDT7 AT4G39670 WRKY70 WRKY40 ASA1 AIG2 BI1 AT3G19370 MYC2 LECRKA4.1 AT3G01830 AT5G52760 PUB24 ACD6 AT5G25930 TIFY10B YLS9 AT3G13950 DMR6 AOC3 EP1 PAD4 BGL2 WRKY54 DOX1 AT3G09020 EDS16 TSA1 EDS1 EDA39 AOS PLA2A AT1G74360 XCP1 PGIP2 ERF13 RING1 CBP60G BG3 PR1 CRK36 ANK AT1G08050 RLP23 EDS5 F…		GO:0009605 response to external stimulus	P	2.69e-04	19/173 (11.0%)	818/30324 (2.7%)	OPT3 ATSDI1 AT5G40510 IRT1 AGP22 MYB34 PBS3 CYP708A2 AT5G17820 NRT1.5 MYB29 CYP71A13 BGLU21 AT1G77330 SUR1 ZIP2 RCI3 GLP4 AT3G01190
	AT3G43820	AT5G66170		AT4G31730	AT1G34670	AT3G26330																														GO:0010106 cellular response to iron ion starvation	P	1.56e-22	33/754 (4.4%)	116/30324 (0.4%)	FLS5 BHLH100 PGSIP5 WRKY9 BTS AT3G22570 AT3G25930 bHLH38 ENDO5 AT2G18980 PP2-A3 TRI AT2G21045 AT2G28960 CYP706A7 AT3G47040 LOG7 bHLH39 IREG2 AT2G39110 AT1G22440 DOX1 SBT4.12 MTPA2 CYP705A25 AT3G23190 PPC3 CRK25 IRT2 WRKY65 AT1G74770 AT4G30170 BHLH101		GO:0009625 response to insect	P	4.16e-04	7/173 (4.0%)	80/30324 (0.3%)	MYB34 CYP79F1 CYP79B3 CYP79B2 MYB29 CYP83A1 MAM1
	AT3G43850	AT5G66650		AT4G31910	AT1G35210	AT3G29250																														GO:0010167 response to nitrate	P	1.74e-22	41/754 (5.4%)	199/30324 (0.7%)	FLS5 GSTF10 PGSIP5 WRKY9 AT4G30060 AT3G22570 AT3G25930 ENDO5 AT2G18980 PP2-A3 TRI AT2G21045 AT5G07080 AT5G44380 AT2G28960 CYP706A7 AT3G47040 LOG7 IREG2 NRT1.8 AT2G39110 AT5G12420 AT1G22440 DOX1 PR4 SBT4.12 MTPA2 SULTR1;2 CYP705A25 AT3G23190 AT3G22600 PPC3 CRK25 RWP1 IRT2 WRKY65 AT1G74770 GRXS13 VSR7 AT4G30170 JAL34		GO:1901700 response to oxygen-containing compound	P	4.18e-04	35/173 (20.2%)	2459/30324 (8.1%)	F6'H1 AT3G62040 AT1G13470 CLH1 PROPEP4 AT3G17120 AT5G40510 ANNAT4 IRT1 AT1G06620 AGP22 MYB34 PBS3 CYP708A2 NUDT6 MSRB7 AT5G17820 NRT1.5 CYP79B2 CHIL MYB29 CYP71A13 TT4 AT1G77330 MAM1 BAT5 ZIP2 GLIP1 RCI3 PR5 GSTF12 GLP4 GSTF14 DR4 AT3G01190
	AT3G46280	NPCRNA048		AT4G34600	AT1G35230	AT3G30280																														GO:0080135 regulation of cellular response to stress	P	2.17e-22	55/754 (7.3%)	387/30324 (1.3%)	AT3G09830 LURP1 XBAT34 RLK1 MEK1 GRX480 AT1G57630 TCH3 AT1G78410 AT3G47480 JAZ1 WRKY38 AR781 NUDT7 AT4G39670 WRKY70 WRKY40 ASA1 AIG2 BI1 AT3G19370 MYC2 LECRKA4.1 AT3G01830 AT5G52760 PUB24 AT5G25930 TIFY10B YLS9 AT3G13950 DMR6 AOC3 PAD4 BGL2 WRKY54 AT3G09020 EDS16 TSA1 EDS1 EDA39 AOS PLA2A AT1G74360 PGIP2 ERF13 RING1 CBP60G BG3 PR1 CRK36 ANK AT1G08050 RLP23 EDS5 WRKY33		GO:1901565 organonitrogen compound catabolic process	P	6.41e-04	12/173 (6.9%)	337/30324 (1.1%)	SOT17 CLH1 PGDH AKN2 CYP79B3 AT1G13750 ML3 NRT1.5 CYP79B2 SUR1 CB5-C GSTU20
	AT3G48580			AT4G35150	AT1G35260	AT3G50300																														GO:0010941 regulation of cell death	P	4.02e-22	56/754 (7.4%)	407/30324 (1.3%)	AT3G09830 LURP1 XBAT34 RLK1 MEK1 GRX480 AT1G57630 BON1 TCH3 AT1G78410 AT3G47480 JAZ1 WRKY38 AR781 NUDT7 AT4G39670 WRKY70 WRKY40 ASA1 AIG2 BI1 AT3G19370 MYC2 LECRKA4.1 AT3G01830 AT5G52760 PUB24 AT5G25930 TIFY10B YLS9 AT3G13950 DMR6 AOC3 PAD4 BGL2 WRKY54 AT3G09020 EDS16 TSA1 EDS1 EDA39 AOS PLA2A AT1G74360 PGIP2 ERF13 RING1 CBP60G BG3 PR1 CRK36 ANK AT1G08050 RLP23 EDS5 WRKY33		GO:0009072 aromatic amino acid family metabolic process	P	1.03e-03	10/173 (5.8%)	232/30324 (0.8%)	SOT17 PGDH AKN2 MYB34 CYP79B3 AT1G13750 CYP79B2 SUR1 CB5-C GSTU20
	AT3G49160			AT4G36360	AT1G35310	AT3G54580																														GO:0051234 establishment of localization	P	9.20e-22	173/754 (22.9%)	3091/30324 (10.2%)	FLS5 PHT1;2 PHT1;1 AT5G55460 AT5G46900 AT3G09830 GSTF10 VSR6 AIR1 LURP1 PGSIP5 XBAT34 RLK1 EIR1 MEK1 GRX480 AT5G05960 GSTU21 AT1G61890 AT1G57630 WRKY9 TCH3 AT5G60530 TIP4;1 AT5G46890 AT1G05700 AT4G30060 LOX2 AT1G78410 AT3G47480 AT3G22570 JAZ1 WRKY38 AT3G25930 ENDO5 AT2G18980 PP2-A3 AT1G72120 BGLU15 RGF9 TRI AT2G21045 GOX3 AT4G23670 AR781 AT1G55260 AT5G07080 NUDT7 AT4G39670 FRU WRKY70 AT5G43520 AT…		GO:0009698 phenylpropanoid metabolic process	P	1.13e-03	9/173 (5.2%)	181/30324 (0.6%)	F6'H1 4CL2 FACT AT1G77530 PRX25 NRT1.5 BGLU21 TT4 UGT72E2
	AT3G50560			AT4G36925	AT1G35513	AT3G54600																														GO:0043067 regulation of programmed cell death	P	9.99e-22	55/754 (7.3%)	399/30324 (1.3%)	AT3G09830 LURP1 XBAT34 RLK1 MEK1 GRX480 AT1G57630 TCH3 AT1G78410 AT3G47480 JAZ1 WRKY38 AR781 NUDT7 AT4G39670 WRKY70 WRKY40 ASA1 AIG2 BI1 AT3G19370 MYC2 LECRKA4.1 AT3G01830 AT5G52760 PUB24 AT5G25930 TIFY10B YLS9 AT3G13950 DMR6 AOC3 PAD4 BGL2 WRKY54 AT3G09020 EDS16 TSA1 EDS1 EDA39 AOS PLA2A AT1G74360 PGIP2 ERF13 RING1 CBP60G BG3 PR1 CRK36 ANK AT1G08050 RLP23 EDS5 WRKY33		GO:0006820 anion transport	P	1.65e-03	15/173 (8.7%)	587/30324 (1.9%)	AT3G62040 NLM1 AT5G40510 IRT1 AGP22 CYP708A2 AT5G17820 NRT1.5 AT1G77330 ZIP2 RCI3 GLP4 GSTF14 AT3G01190 UGT72E2
	AT3G51400			AT4G38740	AT1G35710	AT3G58550																														GO:0034976 response to endoplasmic reticulum stress	P	6.19e-21	51/754 (6.8%)	353/30324 (1.2%)	RHL41 Hsp70-2 PNP-A VSR6 XBAT34 RLP41 GRX480 TGA10 OASC AT3G47480 JAZ1 CRK37 WRKY38 CRT3 YLS5 AT5G10760 NUDT7 AT3G60450 AT4G39670 AT5G52740 AT1G19020 WRKY40 AT5G52810 AT4G22530 RABA1e BI1 LECRKA4.1 AT3G01830 AT2G04400 CRK7 DMR6 PAD4 BGL2 EDS16 TSA1 EDS1 EDA39 AT5G38900 TRP1 SAL2 AT1G74360 AT4G25900 RING1 PDIL1-3 BG3 PR1 CRK36 AT1G08050 RLP23 EDS5 AT3G60540		GO:0006952 defense response	P	3.25e-03	26/173 (15.0%)	1667/30324 (5.5%)	AT1G13470 NLM1 SOT17 CYP71A12 CLH1 PGDH AKN2 MYB34 CYP79B3 PBS3 AT1G13750 NUDT6 AT1G64370 AT1G66100 CPK29 CYP79B2 Prx37 MYB29 CYP71A13 SUR1 GLIP1 THI2.2 CB5-C PR5 AT2G15220 GSTF14
	AT3G51550			AT4G39330	AT1G35720	AT3G58990																														GO:0015706 nitrate transport	P	8.87e-21	40/754 (5.3%)	207/30324 (0.7%)	FLS5 GSTF10 PGSIP5 WRKY9 AT4G30060 AT3G22570 AT3G25930 ENDO5 AT2G18980 PP2-A3 TRI AT2G21045 AT5G07080 AT5G44380 AT2G28960 CYP706A7 AT3G47040 LOG7 IREG2 AT2G39110 AT5G12420 AT1G22440 DOX1 PR4 SBT4.12 MTPA2 SULTR1;2 CYP705A25 AT3G23190 AT3G22600 PPC3 CRK25 RWP1 IRT2 WRKY65 AT1G74770 GRXS13 VSR7 AT4G30170 JAL34		GO:0010438 cellular response to sulfur starvation	P	6.71e-03	3/173 (1.7%)	7/30324 (0.0%)	ATSDI1 MYB34 MYB29
	AT3G54510			AT5G01870	AT1G36640	AT3G59340																														GO:0060548 negative regulation of cell death	P	1.19e-19	36/754 (4.8%)	173/30324 (0.6%)	AT3G09830 LURP1 XBAT34 MEK1 GRX480 BON1 TCH3 AT3G47480 JAZ1 WRKY38 NUDT7 WRKY70 WRKY40 BI1 MYC2 LECRKA4.1 AT5G52760 PUB24 AT5G25930 TIFY10B YLS9 AT3G13950 AOC3 PAD4 BGL2 EDS16 EDS1 EDA39 PLA2A AT1G74360 ERF13 CBP60G CRK36 ANK AT1G08050 WRKY33		GO:0042221 response to chemical stimulus	P	6.76e-03	43/173 (24.9%)	3789/30324 (12.5%)	F6'H1 AT3G62040 AT1G26410 AT1G13470 NLM1 CLH1 PROPEP4 AT3G17120 AT5G40510 ANNAT4 IRT1 AT1G06620 AHP4 AGP22 MYB34 PBS3 CYP708A2 NUDT6 MSRB7 AT5G17820 NRT1.5 CYP82C2 CYP82C4 CYP79B2 CHIL MLP328 MYB29 CYP71A13 TT4 AT1G77330 MAM1 BAT5 GSTU10 ZIP2 GLIP1 RCI3 PR5 GSTF12 GLP4 GSTF14 DR4 AT3G01190 UGT72E2
	AT3G55240			AT5G03390	AT1G43790	AT3G62040																														GO:0015698 inorganic anion transport	P	3.93e-19	44/754 (5.8%)	282/30324 (0.9%)	FLS5 PHT1;2 PHT1;1 GSTF10 PGSIP5 WRKY9 AT4G30060 AT3G22570 AT3G25930 ENDO5 AT2G18980 PP2-A3 TRI AT2G21045 AT5G07080 AT5G44380 AT2G28960 CYP706A7 AT3G47040 LOG7 AT1G26250 IREG2 AT2G39110 AT5G12420 AT1G22440 DOX1 PR4 AMT1;3 SBT4.12 MTPA2 SULTR1;2 CYP705A25 AT3G23190 AT3G22600 PPC3 CRK25 RWP1 IRT2 WRKY65 AT1G74770 GRXS13 VSR7 AT4G30170 JAL34		GO:0010035 response to inorganic substance	P	6.76e-03	23/173 (13.3%)	1417/30324 (4.7%)	F6'H1 AT3G62040 AT5G40510 ANNAT4 IRT1 AT1G06620 AGP22 CYP708A2 MSRB7 AT5G17820 NRT1.5 CYP82C4 CYP79B2 MLP328 MYB29 AT1G77330 MAM1 ZIP2 RCI3 PR5 GLP4 DR4 AT3G01190
	AT3G55610			AT5G10580	AT1G43910	AT4G01390																														GO:0043900 regulation of multi-organism process	P	4.26e-19	32/754 (4.2%)	135/30324 (0.4%)	LURP1 JAZ10 MEK1 AT1G78410 MDHAR WRKY38 ILL6 NUDT7 WRKY70 WRKY40 ASA1 AIG2 MYC2 AT5G52760 PUB24 DMR6 DHAR1 PAD4 BGL2 WRKY54 AT3G09020 EDS16 TSA1 EDS1 EDA39 AOS PLA2A CBP60G BG3 PR1 EDS5 WRKY33		GO:0010054 trichoblast differentiation	P	7.40e-03	11/173 (6.4%)	356/30324 (1.2%)	EXPA7 OPT3 IRT1 AGP22 CYP708A2 AT5G17820 RCI3 AT4G22212 AT2G45750 GSTF14 AT3G01190
	AT3G55710			AT5G11300	AT1G44050	AT4G03038																														GO:0043069 negative regulation of programmed cell death	P	5.60e-19	35/754 (4.6%)	169/30324 (0.6%)	AT3G09830 LURP1 XBAT34 MEK1 GRX480 TCH3 AT3G47480 JAZ1 WRKY38 NUDT7 WRKY70 WRKY40 BI1 MYC2 LECRKA4.1 AT5G52760 PUB24 AT5G25930 TIFY10B YLS9 AT3G13950 AOC3 PAD4 BGL2 EDS16 EDS1 EDA39 PLA2A AT1G74360 ERF13 CBP60G CRK36 ANK AT1G08050 WRKY33		GO:0051716 cellular response to stimulus	P	8.69e-03	35/173 (20.2%)	2811/30324 (9.3%)	F6'H1 AT1G26410 BGLU22 ATSDI1 AT1G13470 CLH1 PGDH AT5G40510 IRT1 AT1G06620 AHP4 AGP22 MYB34 CYP79B3 PBS3 CYP708A2 NUDT6 AT1G64370 AT5G17820 NRT1.5 CYP82C2 CYP82C4 CYP79B2 MYB29 CYP71A13 BGLU21 AT1G77330 SUR1 ZIP2 GLIP1 RCI3 PR5 GLP4 GSTF14 AT3G01190
	AT3G57230			AT5G19600	AT1G44350	AT4G03060																														GO:0044699 single-organism process	P	9.03e-19	349/754 (46.3%)	9050/30324 (29.8%)	FLS5 RHL41 PHT1;2 CRK4 SAL1 BHLH100 Hsp70-2 PELPK1 PER64 AT4G17280 PHT1;1 AT5G58540 AT5G55460 AT3G12040 AT5G46900 PNP-A AT3G09830 GSTF10 RLP12 VSR6 AIR1 LURP1 PGSIP5 XBAT34 APK AT1G67800 AT3G06035 JAZ10 UGT74B1 RLK1 EIR1 RLP41 MEK1 GRX480 WRKY51 TGA10 RLP53 GXMT1 OASC AT5G05960 GSTU21 AT1G61890 RLP50 AT5G05600 AT1G57630 ANAC087 AT2G19060 BON1 RLP25 AT3G03670 WRKY9 TCH3 ADAP ALD1 RNS3 AT5G60530 AT…
	AT3G57410			AT5G20150	AT1G45145	AT4G03926																														GO:0051606 detection of stimulus	P	9.38e-19	33/754 (4.4%)	149/30324 (0.5%)	LURP1 XBAT34 MEK1 AT4G03450 AT1G78410 AT3G47480 WRKY38 ARCK1 NUDT7 WRKY70 WRKY40 ASA1 AIG2 LECRKA4.1 AT5G52760 PUB24 DMR6 PAD4 BGL2 WRKY54 AT3G09020 EDS16 TSA1 EDS1 EDA39 AOS PLA2A AT1G74360 CBP60G BG3 PR1 EDS5 WRKY33
	AT3G59020			AT5G26680	AT1G47395	AT4G04610																														GO:0006820 anion transport	P	1.59e-18	62/754 (8.2%)	587/30324 (1.9%)	FLS5 PHT1;2 PHT1;1 GSTF10 PGSIP5 GSTU21 AT1G61890 AT1G57630 WRKY9 AT4G30060 AT3G22570 AT3G25930 ENDO5 AT2G18980 PP2-A3 BGLU15 TRI AT2G21045 AT5G07080 AT5G44380 AT2G28960 CHS1 CYP706A7 AT3G47040 AT3G01760 LOG7 AT1G26250 IREG2 AT3G56200 AT4G26470 AT2G39110 AT5G12420 AT1G22440 DOX1 PR4 ERD9 CML41 AT5G55050 AMT1;3 SBT4.12 MTPA2 SULTR1;2 AT4G35110 CYP705A25 AT3G23190 AT3G22600 GIK PPC3 AT4G24380 CRK25…		Cellular Component
	AT3G59880			AT5G27140	AT1G47400	AT4G04830																														GO:0009267 cellular response to starvation	P	1.99e-17	46/754 (6.1%)	341/30324 (1.1%)	FLS5 PHT1;2 BHLH100 PHT1;1 PGSIP5 MEK1 WRKY9 BTS ACO1 AT3G22570 CRT3 AT3G25930 bHLH38 ENDO5 AT2G18980 PP2-A3 TRI AT2G21045 MIR398B AT2G28960 CYP706A7 AT3G47040 LOG7 bHLH39 IREG2 DIN11 AT1G49750 AT2G39110 AT1G22440 WRKY75 DOX1 SIB1 SBT4.12 MTPA2 SULTR1;2 CYP705A25 AT3G23190 PPC3 CRK25 IRT2 WRKY65 AT1G74770 CRK36 NIT3 AT4G30170 BHLH101		GO Term	Aspect	P-value	Sample frequency	Background frequency	Genes
	AT3G59900			AT5G33300	AT1G47590	AT4G08400																														GO:0006826 iron ion transport	P	2.87e-17	29/754 (3.8%)	121/30324 (0.4%)	FLS5 PGSIP5 WRKY9 AT3G22570 AT3G25930 ENDO5 AT2G18980 PP2-A3 TRI AT2G21045 FRU AT2G28960 CYP706A7 AT3G47040 LOG7 IREG2 AT2G39110 AT1G22440 DOX1 SBT4.12 MTPA2 CYP705A25 AT3G23190 PPC3 CRK25 IRT2 WRKY65 AT1G74770 AT4G30170		GO:0005576 extracellular region	C	2.35e-09	48/173 (27.7%)	2804/30324 (9.2%)	EXPA7 SCPL9 CP1 AT5G03350 PRX25 AT3G09925 AT3G20370 GLL22 SDR4 AT5G44550 AT1G13750 ML3 GLP9 BGLU34 ABCC3 AT5G17820 AT2G19970 BGLU35 AT3G20380 AT1G52060 AT1G66100 AT4G29700 AT4G01390 CYP71B37 AT4G12520 XTH20 Prx37 BGLU21 AT5G37990 GLIP1 AT5G23830 AT1G19320 AT1G54010 AT4G22517 scpl10 THI2.2 RCI3 AT4G22212 GSTU20 PR5 CYP81F3 GLP4 AT2G15220 EDA21 AT1G67750 DR4 AT3G01190 AT2G38390
	AT3G60530			AT5G39180	AT1G47840	AT4G08770																														GO:0009723 response to ethylene stimulus	P	2.97e-17	47/754 (6.2%)	360/30324 (1.2%)	JAZ10 EIR1 GRX480 PDF1.2 AT3G54150 PBP1 AT1G78410 JAZ1 MDHAR YLS5 OPR3 AT4G39670 FRU MKK9 WRKY40 JAZ7 ASA1 AIG2 DIN11 AT5G25930 TIFY10B AT3G23550 AOC3 JAZ5 WRKY75 AT5G12930 TAT3 AT5G44990 ASB1 ERF2 PR4 AT5G38900 MAPKKK19 ORA59 PLA2A CYP94C1 ERF13 LOX4 SOT16 ATMDAR2 PDF1.2b PRB1 CYP71B22 MYB15 AT1G11050 AT5G47730 AT1G05575
	AT4G01250			AT5G44120	AT1G49030	AT4G09500																														GO:0006811 ion transport	P	3.50e-17	86/754 (11.4%)	1122/30324 (3.7%)	FLS5 PHT1;2 PHT1;1 GSTF10 PGSIP5 GSTU21 AT1G61890 AT1G57630 WRKY9 AT5G60530 AT4G30060 LOX2 AT3G22570 AT3G25930 ENDO5 AT2G18980 PP2-A3 BGLU15 TRI AT2G21045 GOX3 AT5G07080 FRU AT5G43520 AT5G44380 AT2G28960 CHS1 CYP706A7 AT3G47040 AT3G01760 LOG7 AT1G26250 IREG2 AT3G56200 MYB68 VHA-E3 AT4G26470 AT2G35380 AT2G39110 AT5G12420 MLP-300B AT1G22440 DOX1 PP2-A8 AT4G20390 PR4 ERD9 CML41 AT5G55050 AT2G03200 A…
	AT4G01370			AT5G44490	AT1G49050	AT4G11310																														GO:0042594 response to starvation	P	5.18e-17	46/754 (6.1%)	349/30324 (1.2%)	FLS5 PHT1;2 BHLH100 PHT1;1 PGSIP5 MEK1 WRKY9 BTS ACO1 AT3G22570 CRT3 AT3G25930 bHLH38 ENDO5 AT2G18980 PP2-A3 TRI AT2G21045 MIR398B AT2G28960 CYP706A7 AT3G47040 LOG7 bHLH39 IREG2 DIN11 AT1G49750 AT2G39110 AT1G22440 WRKY75 DOX1 SIB1 SBT4.12 MTPA2 SULTR1;2 CYP705A25 AT3G23190 PPC3 CRK25 IRT2 WRKY65 AT1G74770 CRK36 NIT3 AT4G30170 BHLH101		Molecular Function
	AT4G05526			AT5G45920	AT1G49310	AT4G12030																														GO:0031669 cellular response to nutrient levels	P	1.04e-16	46/754 (6.1%)	355/30324 (1.2%)	FLS5 PHT1;2 BHLH100 PHT1;1 PGSIP5 MEK1 WRKY9 BTS ACO1 AT3G22570 CRT3 AT3G25930 bHLH38 ENDO5 AT2G18980 PP2-A3 TRI AT2G21045 MIR398B AT2G28960 CYP706A7 AT3G47040 LOG7 bHLH39 IREG2 DIN11 AT1G49750 AT2G39110 AT1G22440 WRKY75 DOX1 SIB1 SBT4.12 MTPA2 SULTR1;2 CYP705A25 AT3G23190 PPC3 CRK25 IRT2 WRKY65 AT1G74770 CRK36 NIT3 AT4G30170 BHLH101		GO Term	Aspect	P-value	Sample frequency	Background frequency	Genes
	AT4G08390			AT5G54740	AT1G49750	AT4G12520																														GO:0031667 response to nutrient levels	P	1.17e-16	47/754 (6.2%)	372/30324 (1.2%)	FLS5 PHT1;2 BHLH100 PHT1;1 PGSIP5 MEK1 WRKY9 BTS ACO1 AT3G22570 CRT3 AT3G25930 bHLH38 ENDO5 AT2G18980 PP2-A3 TRI AT2G21045 MIR398B AT2G28960 CYP706A7 AT3G47040 LOG7 bHLH39 IREG2 DIN11 AT1G49750 AT2G39110 AT1G22440 WRKY75 DOX1 SIB1 SBT4.12 MTPA2 SULTR1;2 CYP705A25 AT3G23190 PPC3 CRK25 PR1 IRT2 WRKY65 AT1G74770 CRK36 NIT3 AT4G30170 BHLH101		GO:0003824 catalytic activity	F	1.57e-14	90/173 (52.0%)	6784/30324 (22.4%)	AT3G30280 F6'H1 AT4G29270 AT3G62040 BGLU36 BGLU22 SOT17 4CL2 AT3G50300 CYP81F4 CLH1 PGDH FACT AKN2 AT1G77530 SCPL9 CP1 AT1G06620 APR1 PRX25 AHP4 FUM2 GLL22 MYB34 SDR4 FMO GS-OX1 CYP79F1 PBS3 CYP79F2 AT1G06090 AT1G13750 CYP708A2 AT4G15390 NUDT6 BGLU34 AT1G11330 MSRB7 ABCC3 BCAT4 AT5G37970 AT5G17820 BGLU35 GSTF11 SOT18 AT4G29700 CPK29 TPS-CIN NAS4 CYP82C2 AT5G38020 CYP82C4 AT4G09500 XTH20 Prx37 CYP…
	AT4G08950			AT5G56080	AT1G50060	AT4G13235																														GO:0030001 metal ion transport	P	4.56e-16	56/754 (7.4%)	542/30324 (1.8%)	FLS5 GSTF10 PGSIP5 WRKY9 AT5G60530 LOX2 AT3G22570 AT3G25930 ENDO5 AT2G18980 PP2-A3 TRI AT2G21045 GOX3 FRU AT5G43520 AT2G28960 CYP706A7 AT3G47040 LOG7 IREG2 MYB68 AT4G26470 AT2G35380 AT2G39110 MLP-300B AT1G22440 DOX1 PP2-A8 AT4G20390 AT2G03200 SBT4.12 MTPA2 ANNAT1 EDA4 SULTR1;2 AT3G15240 CYP86A1 AT2G21550 CYP705A25 AT3G23190 AT5G59530 AT3G26470 GIK PPC3 CRK25 IRT2 GulLO5 WRKY65 AT1G74770 JR1 AT3G5…		GO:0016491 oxidoreductase activity	F	1.04e-08	27/173 (15.6%)	968/30324 (3.2%)	F6'H1 CYP81F4 PGDH AT1G06620 APR1 PRX25 SDR4 FMO GS-OX1 CYP79F1 CYP79F2 AT1G06090 CYP708A2 MSRB7 AT5G17820 CYP82C2 CYP82C4 Prx37 FMO GS-OX3 CYP83A1 AT1G77330 IMD1 RCI3 FRO2 AT1G14120 CYP81F3 AT3G01190 AT2G38390
	AT4G12480			AT5G56500	AT1G50550	AT4G13770																														GO:0044763 single-organism cellular process	P	1.22e-15	274/754 (36.3%)	6769/30324 (22.3%)	FLS5 RHL41 PHT1;2 CRK4 SAL1 BHLH100 Hsp70-2 PER64 PHT1;1 AT5G58540 AT3G12040 PNP-A AT3G09830 GSTF10 RLP12 VSR6 AIR1 LURP1 PGSIP5 XBAT34 AT1G67800 JAZ10 UGT74B1 RLK1 EIR1 RLP41 MEK1 GRX480 WRKY51 TGA10 RLP53 GXMT1 OASC RLP50 AT5G05600 AT1G57630 AT2G19060 BON1 RLP25 AT3G03670 WRKY9 TCH3 ALD1 AT4G03450 GPK1 BTS AT3G54150 ACO1 TIP4;1 PMEPCRA TED7 LOX2 PBP1 AT1G78410 AT3G47480 AT1G34420 AT3G22570 JAZ1…		GO:0004497 monooxygenase activity	F	2.22e-07	10/173 (5.8%)	96/30324 (0.3%)	CYP81F4 FMO GS-OX1 CYP79F1 CYP79F2 CYP708A2 CYP82C2 CYP82C4 FMO GS-OX3 CYP83A1 CYP81F3
	AT4G15290			AT5G61420	AT1G50560	AT4G14630																														GO:0044802 single-organism membrane organization	P	1.77e-15	57/754 (7.6%)	577/30324 (1.9%)	SAL1 AT3G09830 LURP1 XBAT34 RLK1 MEK1 GRX480 AT1G57630 TCH3 AT1G78410 AT3G47480 JAZ1 WRKY38 AR781 NUDT7 AT4G39670 WRKY70 WRKY40 ASA1 AIG2 BI1 AT3G19370 MYC2 LECRKA4.1 AT3G01830 AT5G52760 PUB24 AT5G25930 TIFY10B YLS9 AT3G13950 DMR6 AOC3 PAD4 BGL2 FLOT1 WRKY54 AT3G09020 EDS16 TSA1 EDS1 EDA39 AOS PLA2A AT1G74360 PGIP2 ERF13 RING1 CBP60G BG3 PR1 CRK36 ANK AT1G08050 RLP23 EDS5 WRKY33		GO:0019825 oxygen binding	F	1.00e-06	13/173 (7.5%)	232/30324 (0.8%)	CYP71A12 CYP81F4 CYP79B3 CYP79F2 CYP708A2 CYP82C2 CYP82C4 CYP79B2 CYP71B37 CYP82C3 CYP71A13 CYP83A1 CYP81F3
	AT4G15550			AT5G67150	AT1G50580	AT4G15390																														GO:0061024 membrane organization	P	1.77e-15	57/754 (7.6%)	577/30324 (1.9%)	SAL1 AT3G09830 LURP1 XBAT34 RLK1 MEK1 GRX480 AT1G57630 TCH3 AT1G78410 AT3G47480 JAZ1 WRKY38 AR781 NUDT7 AT4G39670 WRKY70 WRKY40 ASA1 AIG2 BI1 AT3G19370 MYC2 LECRKA4.1 AT3G01830 AT5G52760 PUB24 AT5G25930 TIFY10B YLS9 AT3G13950 DMR6 AOC3 PAD4 BGL2 FLOT1 WRKY54 AT3G09020 EDS16 TSA1 EDS1 EDA39 AOS PLA2A AT1G74360 PGIP2 ERF13 RING1 CBP60G BG3 PR1 CRK36 ANK AT1G08050 RLP23 EDS5 WRKY33		GO:0008422 beta-glucosidase activity	F	1.05e-03	4/173 (2.3%)	14/30324 (0.0%)	BGLU22 BGLU34 BGLU35 BGLU21
	AT4G15660			AT5G67200	AT1G51270	AT4G15393																														GO:0045730 respiratory burst	P	5.55e-15	27/754 (3.6%)	122/30324 (0.4%)	XBAT34 MEK1 AT3G47480 NUDT7 AT4G39670 WRKY70 WRKY40 AT4G22530 JAZ7 AT3G01830 PUB24 AT5G25930 YLS9 PAD4 BGL2 AT3G09020 EDS16 ERF2 EDS1 EDA39 PLA2A AT1G74360 ERF13 AT1G26420 MYB15 AT1G05575 WRKY33		GO:0016705 oxidoreductase activity, acting on paired donors, with incorporation or reduction of molecular oxygen	F	2.69e-03	8/173 (4.6%)	150/30324 (0.5%)	F6'H1 AT1G06620 FMO GS-OX1 CYP79F1 CYP79F2 FMO GS-OX3 CYP83A1 AT1G14120
	AT4G15690				AT1G51420	AT4G16370																														GO:0002679 respiratory burst involved in defense response	P	5.55e-15	27/754 (3.6%)	122/30324 (0.4%)	XBAT34 MEK1 AT3G47480 NUDT7 AT4G39670 WRKY70 WRKY40 AT4G22530 JAZ7 AT3G01830 PUB24 AT5G25930 YLS9 PAD4 BGL2 AT3G09020 EDS16 ERF2 EDS1 EDA39 PLA2A AT1G74360 ERF13 AT1G26420 MYB15 AT1G05575 WRKY33		GO:0016740 transferase activity	F	3.84e-03	34/173 (19.7%)	2589/30324 (8.5%)	AT3G30280 SOT17 AT3G50300 FACT AKN2 AT1G77530 AHP4 MYB34 AT4G15390 AT1G11330 BCAT4 AT5G37970 GSTF11 SOT18 CPK29 NAS4 AT5G38020 AT4G09500 TT4 AT5G37990 MAM1 AK3 SUR1 GSTU10 ZIP2 CCoAOMT7 AT5G06740 IMS2 GSTU20 GSTF12 CSLA11 GSTF14 UGT72E2 AT4G27560
	AT4G16563				AT1G51760	AT4G19030																														GO:0031668 cellular response to extracellular stimulus	P	6.28e-15	46/754 (6.1%)	393/30324 (1.3%)	FLS5 PHT1;2 BHLH100 PHT1;1 PGSIP5 MEK1 WRKY9 BTS ACO1 AT3G22570 CRT3 AT3G25930 bHLH38 ENDO5 AT2G18980 PP2-A3 TRI AT2G21045 MIR398B AT2G28960 CYP706A7 AT3G47040 LOG7 bHLH39 IREG2 DIN11 AT1G49750 AT2G39110 AT1G22440 WRKY75 DOX1 SIB1 SBT4.12 MTPA2 SULTR1;2 CYP705A25 AT3G23190 PPC3 CRK25 IRT2 WRKY65 AT1G74770 CRK36 NIT3 AT4G30170 BHLH101		GO:0015926 glucosidase activity	F	7.38e-03	4/173 (2.3%)	22/30324 (0.1%)	BGLU22 BGLU34 BGLU35 BGLU21
	AT4G21120				AT1G52030	AT4G19690																														GO:0009991 response to extracellular stimulus	P	6.87e-15	47/754 (6.2%)	411/30324 (1.4%)	FLS5 PHT1;2 BHLH100 PHT1;1 PGSIP5 MEK1 WRKY9 BTS ACO1 AT3G22570 CRT3 AT3G25930 bHLH38 ENDO5 AT2G18980 PP2-A3 TRI AT2G21045 MIR398B AT2G28960 CYP706A7 AT3G47040 LOG7 bHLH39 IREG2 DIN11 AT1G49750 AT2G39110 AT1G22440 WRKY75 DOX1 SIB1 SBT4.12 MTPA2 SULTR1;2 CYP705A25 AT3G23190 PPC3 CRK25 PR1 IRT2 WRKY65 AT1G74770 CRK36 NIT3 AT4G30170 BHLH101		GO:0004364 glutathione transferase activity	F	9.48e-03	5/173 (2.9%)	49/30324 (0.2%)	GSTF11 GSTU10 GSTU20 GSTF12 GSTF14
	AT4G22470				AT1G52040	AT4G21830																														GO:0071496 cellular response to external stimulus	P	6.95e-15	46/754 (6.1%)	394/30324 (1.3%)	FLS5 PHT1;2 BHLH100 PHT1;1 PGSIP5 MEK1 WRKY9 BTS ACO1 AT3G22570 CRT3 AT3G25930 bHLH38 ENDO5 AT2G18980 PP2-A3 TRI AT2G21045 MIR398B AT2G28960 CYP706A7 AT3G47040 LOG7 bHLH39 IREG2 DIN11 AT1G49750 AT2G39110 AT1G22440 WRKY75 DOX1 SIB1 SBT4.12 MTPA2 SULTR1;2 CYP705A25 AT3G23190 PPC3 CRK25 IRT2 WRKY65 AT1G74770 CRK36 NIT3 AT4G30170 BHLH101
	AT4G24120				AT1G52050	AT4G21850																														GO:0006568 tryptophan metabolic process	P	2.03e-14	24/754 (3.2%)	96/30324 (0.3%)	GSTF10 GSTF9 UGT74B1 CYP702A2 OASC GGP1 YLS5 OPR3 PIA1 TSB2 MKK9 ASA1 CYP83B1 AT3G51660 AT2G04400 APS1 TSA1 ASB1 EDA39 AOS TRP1 HPL1 AT5G19240 SOT16
	AT4G26200				AT1G52070	AT4G22212																														GO:0006586 indolalkylamine metabolic process	P	2.03e-14	24/754 (3.2%)	96/30324 (0.3%)	GSTF10 GSTF9 UGT74B1 CYP702A2 OASC GGP1 YLS5 OPR3 PIA1 TSB2 MKK9 ASA1 CYP83B1 AT3G51660 AT2G04400 APS1 TSA1 ASB1 EDA39 AOS TRP1 HPL1 AT5G19240 SOT16
	AT4G27730				AT1G52400	AT4G22513																														GO:0006569 tryptophan catabolic process	P	3.73e-14	22/754 (2.9%)	79/30324 (0.3%)	GSTF10 GSTF9 UGT74B1 CYP702A2 OASC GGP1 YLS5 OPR3 PIA1 MKK9 ASA1 CYP83B1 AT3G51660 AT2G04400 APS1 TSA1 EDA39 AOS TRP1 HPL1 AT5G19240 SOT16
	AT4G28280				AT1G52410	AT4G22517																														GO:0046218 indolalkylamine catabolic process	P	3.73e-14	22/754 (2.9%)	79/30324 (0.3%)	GSTF10 GSTF9 UGT74B1 CYP702A2 OASC GGP1 YLS5 OPR3 PIA1 MKK9 ASA1 CYP83B1 AT3G51660 AT2G04400 APS1 TSA1 EDA39 AOS TRP1 HPL1 AT5G19240 SOT16
	AT4G30670				AT1G52750	AT4G26220																														GO:0042436 indole-containing compound catabolic process	P	6.75e-14	22/754 (2.9%)	81/30324 (0.3%)	GSTF10 GSTF9 UGT74B1 CYP702A2 OASC GGP1 YLS5 OPR3 PIA1 MKK9 ASA1 CYP83B1 AT3G51660 AT2G04400 APS1 TSA1 EDA39 AOS TRP1 HPL1 AT5G19240 SOT16
	AT4G36670				AT1G53620	AT4G27560																														GO:0042435 indole-containing compound biosynthetic process	P	7.12e-14	27/754 (3.6%)	134/30324 (0.4%)	GSTF10 GSTF9 UGT74B1 CYP702A2 OASC GGP1 YLS5 OPR3 PIA1 TSB2 MKK9 ASA1 CYP83B1 AT3G51660 AT2G04400 APS1 TSA1 ASB1 EDA39 AOS TRP1 HPL1 IPMI2 AT5G19240 SOT16 EDS5 WRKY33
	AT4G37870				AT1G53885	AT4G27860																														GO:0009605 response to external stimulus	P	1.03e-13	66/754 (8.8%)	818/30324 (2.7%)	FLS5 PHT1;2 BHLH100 PHT1;1 PGSIP5 XBAT34 EIR1 MEK1 WRKY9 TCH3 AT4G03450 BTS ACO1 AT3G47480 AT3G22570 WRKY38 CRT3 AT3G25930 bHLH38 ENDO5 AT2G18980 PP2-A3 RGF9 ARCK1 TRI AT2G21045 AR781 MIR398B AT2G28960 WRKY40 CYP706A7 AT3G47040 LOG7 bHLH39 IREG2 LECRKA4.1 DIN11 AT5G52760 AT1G49750 AT2G39110 AT1G22440 PAD4 WRKY75 DOX1 TSA1 EDA39 SIB1 AT2G41090 SBT4.12 MTPA2 SULTR1;2 AT1G74360 CYP705A25 AT3G23190 T…
	AT5G01600				AT1G54030	AT4G29270																														GO:0042430 indole-containing compound metabolic process	P	1.06e-13	28/754 (3.7%)	148/30324 (0.5%)	GSTF10 GSTF9 UGT74B1 CYP702A2 OASC GGP1 YLS5 OPR3 PIA1 TSB2 MKK9 ASA1 CYP83B1 AT3G51660 AT2G04400 IGMT2 APS1 TSA1 ASB1 EDA39 AOS TRP1 HPL1 IPMI2 AT5G19240 SOT16 EDS5 WRKY33
	AT5G01720				AT1G54890	AT4G29700																														GO:0009074 aromatic amino acid family catabolic process	P	1.20e-13	22/754 (2.9%)	83/30324 (0.3%)	GSTF10 GSTF9 UGT74B1 CYP702A2 OASC GGP1 YLS5 OPR3 PIA1 MKK9 ASA1 CYP83B1 AT3G51660 AT2G04400 APS1 TSA1 EDA39 AOS TRP1 HPL1 AT5G19240 SOT16
	AT5G01740				AT1G55260	AT4G31940																														GO:0042402 cellular biogenic amine catabolic process	P	2.42e-13	25/754 (3.3%)	117/30324 (0.4%)	GSTF10 GSTF9 UGT74B1 CYP702A2 OASC GGP1 YLS5 OPR3 PIA1 MKK9 ASA1 AT3G22850 CYP83B1 AT3G51660 AT2G04400 APS1 TSA1 EDA39 AOS TRP1 HPL1 AT5G19240 PAL1 SOT16 ATMDAR2
	AT5G02540				AT1G55320	AT4G31950																														GO:0009310 amine catabolic process	P	2.42e-13	25/754 (3.3%)	117/30324 (0.4%)	GSTF10 GSTF9 UGT74B1 CYP702A2 OASC GGP1 YLS5 OPR3 PIA1 MKK9 ASA1 AT3G22850 CYP83B1 AT3G51660 AT2G04400 APS1 TSA1 EDA39 AOS TRP1 HPL1 AT5G19240 PAL1 SOT16 ATMDAR2
	AT5G05420				AT1G56060	AT4G31970																														GO:0042445 hormone metabolic process	P	3.05e-13	40/754 (5.3%)	330/30324 (1.1%)	GSTF10 GSTF9 UGT74B1 CYP702A2 OASC GGP1 BON1 AT3G22570 YLS5 ENDO5 OPR3 ILL6 PIA1 MKK9 ASA1 CYP83B1 AT3G51660 AT3G05920 AT2G04400 RGLG3 AT1G22440 APS1 TSA1 ASB1 EDA39 AOS TRP1 HPL1 IPMI2 SBT4.12 AT5G19240 PR5K SOT16 AAE18 AT3G57010 AT1G08050 ANNAT2 EDS5 DIR6 JAL34
	AT5G11090				AT1G56240	AT4G35160																														GO:1901362 organic cyclic compound biosynthetic process	P	4.03e-13	158/754 (21.0%)	3288/30324 (10.8%)	4CL5 SAL1 BHLH100 Hsp70-2 AT3G09830 GSTF10 GSTF9 ESB1 VSR6 LURP1 XBAT34 AT1G67800 UGT74B1 RLK1 MEK1 GRX480 CYP702A2 WRKY51 OASC WRKY46 AT3G04410 GGP1 AT1G57630 AT4G10500 G-TMT BON1 WRKY9 ADAP AT4G03450 PRX72 AT5G17760 LOX2 AT1G78410 AT3G47480 AT1G34420 CRCK1 AT3G22570 CRK37 AT5G24210 WRKY38 CRT3 YLS5 bHLH38 FAH1 ENDO5 OPR3 CCR2 KNAT7 AT5G43910 ARCK1 ELIP1 PIA1 GPAT5 RAX2 NUDT7 AT4G39670 TSB2 FRU …
	AT5G15330				AT1G56320	AT4G37400																														GO:0006812 cation transport	P	4.10e-13	63/754 (8.4%)	776/30324 (2.6%)	FLS5 GSTF10 PGSIP5 GSTU21 AT1G61890 WRKY9 AT5G60530 LOX2 AT3G22570 AT3G25930 ENDO5 AT2G18980 PP2-A3 TRI AT2G21045 GOX3 FRU AT5G43520 AT2G28960 CYP706A7 AT3G47040 LOG7 IREG2 MYB68 VHA-E3 AT4G26470 AT2G35380 AT2G39110 MLP-300B AT1G22440 DOX1 PP2-A8 AT4G20390 ERD9 AT5G55050 AT2G03200 AMT1;3 SBT4.12 MTPA2 ANNAT1 EDA4 SULTR1;2 AT3G15240 CYP86A1 AT2G21550 CYP705A25 AT3G23190 AT5G59530 AT3G26470 GIK PPC…
	AT5G15360				AT1G56550	AT4G37410																														GO:0009684 indoleacetic acid biosynthetic process	P	4.75e-13	24/754 (3.2%)	109/30324 (0.4%)	GSTF10 GSTF9 UGT74B1 CYP702A2 OASC GGP1 YLS5 OPR3 PIA1 MKK9 ASA1 CYP83B1 AT3G51660 AT2G04400 APS1 TSA1 EDA39 AOS TRP1 HPL1 IPMI2 AT5G19240 SOT16 EDS5
	AT5G16970				AT1G57630	AT4G39940																														GO:0009850 auxin metabolic process	P	4.85e-13	27/754 (3.6%)	144/30324 (0.5%)	GSTF10 GSTF9 UGT74B1 CYP702A2 OASC GGP1 YLS5 OPR3 ILL6 PIA1 MKK9 ASA1 CYP83B1 AT3G51660 AT2G04400 APS1 TSA1 ASB1 EDA39 AOS TRP1 HPL1 IPMI2 AT5G19240 SOT16 AAE18 EDS5
	AT5G16980				AT1G58225	AT4G39950																														GO:0065007 biological regulation	P	4.89e-13	225/754 (29.8%)	5410/30324 (17.8%)	RHL41 4CL5 SAL1 BHLH100 Hsp70-2 AT3G09830 GSTF10 GSTF9 RLP12 LURP1 XBAT34 APK AT1G67800 AT3G06035 JAZ10 UGT74B1 RLK1 EIR1 RLP41 MEK1 GRX480 CYP702A2 WRKY51 TGA10 RLP53 OASC WRKY46 AT3G04410 RLP50 AT5G05600 GGP1 AT1G57630 BON1 RLP25 WRKY9 TCH3 ADAP ALD1 AT4G03450 AT3G54150 TIP4;1 LOX2 PBP1 AT1G78410 AT3G47480 AT1G34420 AT3G22570 JAZ1 MDHAR WRKY38 CRT3 YLS5 bHLH38 ENDO5 AT2G18980 OPR3 CCR2 AT5G1076…
	AT5G20230				AT1G58280	AT5G01500																														GO:0009683 indoleacetic acid metabolic process	P	5.93e-13	24/754 (3.2%)	110/30324 (0.4%)	GSTF10 GSTF9 UGT74B1 CYP702A2 OASC GGP1 YLS5 OPR3 PIA1 MKK9 ASA1 CYP83B1 AT3G51660 AT2G04400 APS1 TSA1 EDA39 AOS TRP1 HPL1 IPMI2 AT5G19240 SOT16 EDS5
	AT5G26010				AT1G58320	AT5G02780																														GO:0019748 secondary metabolic process	P	7.17e-13	56/754 (7.4%)	638/30324 (2.1%)	AT2G38240 4CL5 GSTF10 GSTU4 GSTF9 ESB1 GSTU9 APK UGT74B1 MEK1 GXMT1 GSTU21 GGP1 AT4G10500 GSTF6 PRX72 LOX2 YLS5 FAH1 NSP3 CCR2 GPAT5 GSTU8 MKK9 ASA1 CORI3 AT3G22850 GSTU26 OPCL1 CYP83B1 AT4G26470 IGMT2 LDOX APS1 AOS ERD9 GSTU22 IPMI2 CYP86A1 PAL1 SOT16 RING1 AT5G59530 AT1G68620 AT3G26470 AT5G24760 ATMDAR2 PRR1 RWP1 NAC053 EDS5 AT4G11210 NIT3 WRKY33 DIR6 CHX17
	AT5G28996				AT1G60090	AT5G03350																														GO:0009851 auxin biosynthetic process	P	1.04e-12	25/754 (3.3%)	124/30324 (0.4%)	GSTF10 GSTF9 UGT74B1 CYP702A2 OASC GGP1 YLS5 OPR3 PIA1 MKK9 ASA1 CYP83B1 AT3G51660 AT2G04400 APS1 TSA1 ASB1 EDA39 AOS TRP1 HPL1 IPMI2 AT5G19240 SOT16 EDS5
	AT5G38200				AT1G60270	AT5G05270																														GO:0006576 cellular biogenic amine metabolic process	P	1.04e-12	28/754 (3.7%)	161/30324 (0.5%)	GSTF10 GSTF9 UGT74B1 CYP702A2 OASC GGP1 YLS5 OPR3 PIA1 TSB2 MKK9 ASA1 AT3G22850 CYP83B1 AT3G51660 AT2G04400 APS1 TSA1 ASB1 EDA39 AOS TRP1 HPL1 ARGAH2 AT5G19240 PAL1 SOT16 ATMDAR2
	AT5G39160				AT1G61165	AT5G06740																														GO:0033036 macromolecule localization	P	2.77e-12	86/754 (11.4%)	1350/30324 (4.5%)	4CL5 AT5G55460 AT5G46900 AT3G09830 VSR6 AIR1 LURP1 XBAT34 UGT74B1 RLK1 MEK1 GRX480 AT5G05960 AT1G57630 TCH3 AT5G46890 AT1G78410 AT3G47480 AT3G22570 JAZ1 WRKY38 RGF9 AR781 AT1G55260 NUDT7 AT4G39670 WRKY70 WRKY40 AT2G18370 ASA1 AIG2 BI1 AT3G19370 AT4G12510 CYP83B1 MYC2 LECRKA4.1 AT3G01830 AT5G52760 AT4G22610 VSR5 PUB24 AT5G25930 TIFY10B YLS9 AT3G13950 DMR6 AOC3 AT4G12500 MVP1 PAD4 BGL2 WRKY54 AT3G0…
	AT5G39580				AT1G61800	AT5G07690																														GO:0019438 aromatic compound biosynthetic process	P	4.82e-12	147/754 (19.5%)	3051/30324 (10.1%)	4CL5 SAL1 BHLH100 Hsp70-2 AT3G09830 GSTF10 GSTF9 ESB1 VSR6 LURP1 XBAT34 AT1G67800 UGT74B1 RLK1 MEK1 GRX480 CYP702A2 WRKY51 OASC WRKY46 AT3G04410 GGP1 AT1G57630 AT4G10500 BON1 WRKY9 ADAP AT4G03450 PRX72 AT5G17760 LOX2 AT1G78410 AT3G47480 AT1G34420 CRCK1 CRK37 AT5G24210 WRKY38 CRT3 YLS5 bHLH38 FAH1 OPR3 CCR2 KNAT7 AT5G43910 ARCK1 ELIP1 PIA1 GPAT5 RAX2 NUDT7 AT4G39670 TSB2 FRU WRKY70 MKK9 UDG4 WRKY4…
	AT5G43290				AT1G61890	AT5G09980																														GO:0044106 cellular amine metabolic process	P	6.08e-12	28/754 (3.7%)	172/30324 (0.6%)	GSTF10 GSTF9 UGT74B1 CYP702A2 OASC GGP1 YLS5 OPR3 PIA1 TSB2 MKK9 ASA1 AT3G22850 CYP83B1 AT3G51660 AT2G04400 APS1 TSA1 ASB1 EDA39 AOS TRP1 HPL1 ARGAH2 AT5G19240 PAL1 SOT16 ATMDAR2
	AT5G44316				AT1G62800	AT5G13320																														GO:0034754 cellular hormone metabolic process	P	7.08e-12	28/754 (3.7%)	173/30324 (0.6%)	GSTF10 GSTF9 UGT74B1 CYP702A2 OASC GGP1 BON1 YLS5 OPR3 PIA1 MKK9 ASA1 CYP83B1 AT3G51660 AT2G04400 RGLG3 APS1 TSA1 EDA39 AOS TRP1 HPL1 IPMI2 AT5G19240 PR5K SOT16 AT1G08050 EDS5
	AT5G44575				AT1G62840	AT5G13930																														GO:0042446 hormone biosynthetic process	P	9.47e-12	35/754 (4.6%)	280/30324 (0.9%)	GSTF10 GSTF9 UGT74B1 CYP702A2 OASC GGP1 AT3G22570 YLS5 ENDO5 OPR3 PIA1 MKK9 ASA1 CYP83B1 AT3G51660 AT3G05920 AT2G04400 AT1G22440 APS1 TSA1 ASB1 EDA39 AOS TRP1 HPL1 IPMI2 SBT4.12 AT5G19240 PR5K SOT16 AT3G57010 ANNAT2 EDS5 DIR6 JAL34
	AT5G44578				AT1G62990	AT5G14200																														GO:0009308 amine metabolic process	P	1.24e-11	32/754 (4.2%)	235/30324 (0.8%)	GSTF10 GSTF9 UGT74B1 CYP702A2 OASC GGP1 BON1 YLS5 OPR3 PIA1 TSB2 MKK9 ASA1 AT3G22850 CYP83B1 AT3G51660 AT2G04400 RGLG3 APS1 TSA1 ASB1 EDA39 AOS TRP1 HPL1 ARGAH2 AT5G19240 PAL1 PR5K SOT16 ATMDAR2 AT1G08050
	AT5G44910				AT1G63245	AT5G16190																														GO:0071702 organic substance transport	P	1.64e-11	97/754 (12.9%)	1678/30324 (5.5%)	AT5G55460 AT5G46900 AT3G09830 VSR6 AIR1 LURP1 XBAT34 RLK1 MEK1 GRX480 AT5G05960 GSTU21 AT1G61890 AT1G57630 TCH3 AT5G46890 AT1G05700 AT1G78410 AT3G47480 AT3G22570 JAZ1 WRKY38 AT1G72120 AR781 AT1G55260 NUDT7 AT4G39670 WRKY70 WRKY40 AT2G18370 RLP47 AT3G01760 ASA1 NRT1.8 AIG2 BI1 AT3G19370 AT4G12510 AT3G56200 MYC2 LECRKA4.1 AT3G01830 AT5G52760 AT4G22610 VSR5 PUB24 AT5G25930 TIFY10B YLS9 AT3G13950 DMR…
	AT5G45310				AT1G63410	AT5G17220																														GO:0009415 response to water stimulus	P	2.02e-11	43/754 (5.7%)	428/30324 (1.4%)	RHL41 SAL1 BHLH100 GSTF10 JAZ10 MEK1 GRX480 BON1 GSTF6 ADAP LOX2 PBP1 JAZ1 MDHAR OPR3 ARCK1 ANNAT3 JAZ7 ASA1 BI1 MYC2 AT2G46140 TIFY10B BGLU18 JAZ5 WRKY75 LTI30 TAT3 MAPKKK19 ERD9 ANNAT1 CYP94C1 ERF13 PAL1 AOC1 SOT16 PR1 CRK36 ARP1 MYB15 ANNAT2 NAC053 WRKY33
	AT5G47590				AT1G63950	AT5G17700																														GO:0009738 abscisic acid mediated signaling pathway	P	2.09e-11	33/754 (4.4%)	255/30324 (0.8%)	SAL1 JAZ10 GRX480 AT3G54150 PBP1 JAZ1 MDHAR OPR3 NUDT7 AT4G39670 WRKY40 JAZ7 ASA1 BI1 MYC2 LECRKA4.1 AT5G25930 TIFY10B AOC3 BGLU18 JAZ5 PAD4 TAT3 MAPKKK19 CYP94C1 ERF13 SOT16 CRK36 MYB15 AT1G08050 AT1G11050 AT5G47730 AT1G05575
	AT5G47610				AT1G64200	AT5G17820																														GO:0009414 response to water deprivation	P	5.29e-11	42/754 (5.6%)	421/30324 (1.4%)	RHL41 SAL1 BHLH100 GSTF10 JAZ10 MEK1 GRX480 GSTF6 ADAP LOX2 PBP1 JAZ1 MDHAR OPR3 ARCK1 ANNAT3 JAZ7 ASA1 BI1 MYC2 AT2G46140 TIFY10B BGLU18 JAZ5 WRKY75 LTI30 TAT3 MAPKKK19 ERD9 ANNAT1 CYP94C1 ERF13 PAL1 AOC1 SOT16 PR1 CRK36 ARP1 MYB15 ANNAT2 NAC053 WRKY33
	AT5G51010				AT1G64400	AT5G23010																														GO:0071215 cellular response to abscisic acid stimulus	P	1.10e-10	33/754 (4.4%)	270/30324 (0.9%)	SAL1 JAZ10 GRX480 AT3G54150 PBP1 JAZ1 MDHAR OPR3 NUDT7 AT4G39670 WRKY40 JAZ7 ASA1 BI1 MYC2 LECRKA4.1 AT5G25930 TIFY10B AOC3 BGLU18 JAZ5 PAD4 TAT3 MAPKKK19 CYP94C1 ERF13 SOT16 CRK36 MYB15 AT1G08050 AT1G11050 AT5G47730 AT1G05575
	AT5G53980				AT1G64970	AT5G23020																														GO:0071705 nitrogen compound transport	P	3.46e-10	58/754 (7.7%)	783/30324 (2.6%)	FLS5 GSTF10 PGSIP5 GSTU21 AT1G61890 AT1G57630 WRKY9 AT1G05700 AT4G30060 AT3G22570 AT3G25930 ENDO5 AT2G18980 PP2-A3 AT1G72120 TRI AT2G21045 AT5G07080 AT5G44380 AT2G28960 CYP706A7 RLP47 AT3G47040 AT3G01760 LOG7 IREG2 NRT1.8 AT3G56200 AT2G39110 AT5G12420 AT1G22440 DOX1 PR4 ERD9 CML41 AT5G55050 AMT1;3 SBT4.12 MTPA2 SULTR1;2 AT4G35110 CYP705A25 AT3G23190 AT3G22600 PPC3 AT4G24380 CRK25 JRG21 RWP1 IRT2 …
	AT5G57320				AT1G65250	AT5G23820																														GO:0009072 aromatic amino acid family metabolic process	P	3.48e-10	30/754 (4.0%)	232/30324 (0.8%)	GSTF10 GSTF9 UGT74B1 CYP702A2 OASC GGP1 LOX2 YLS5 OPR3 PIA1 TSB2 MKK9 AT4G22530 ASA1 CORI3 CYP83B1 AT3G51660 AT2G04400 DHS1 APS1 TSA1 ASB1 EDA39 AOS TRP1 HPL1 ARGAH2 AT5G19240 SOT16 EDS5
	AT5G57655				AT1G65490	AT5G23830																														GO:0050794 regulation of cellular process	P	5.71e-10	175/754 (23.2%)	4116/30324 (13.6%)	RHL41 SAL1 BHLH100 Hsp70-2 AT3G09830 RLP12 LURP1 XBAT34 APK AT1G67800 JAZ10 RLK1 RLP41 MEK1 GRX480 WRKY51 TGA10 RLP53 WRKY46 AT3G04410 RLP50 AT5G05600 AT1G57630 BON1 RLP25 WRKY9 TCH3 ADAP ALD1 AT4G03450 AT3G54150 TIP4;1 PBP1 AT1G78410 AT3G47480 AT1G34420 JAZ1 MDHAR WRKY38 CRT3 bHLH38 AT2G18980 OPR3 AT5G10760 KNAT7 BGLU15 RGF9 ARCK1 ELIP1 AT2G21045 JAZ8 GOX3 AR781 RAX2 NUDT7 AT4G39670 FRU RLP37 WR…
	AT5G61890				AT1G67148	AT5G25810																														GO:1901606 alpha-amino acid catabolic process	P	6.48e-10	25/754 (3.3%)	162/30324 (0.5%)	GSTF10 GSTF9 UGT74B1 CYP702A2 OASC GGP1 LOX2 YLS5 OPR3 PIA1 MKK9 ASA1 CORI3 CYP83B1 AT3G51660 AT2G04400 APS1 TSA1 EDA39 AOS TRP1 HPL1 AT5G19240 SOT16 EDS5
	AT5G62290				AT1G67150	AT5G26280																														GO:0097306 cellular response to alcohol	P	8.93e-10	34/754 (4.5%)	308/30324 (1.0%)	SAL1 JAZ10 GRX480 AT3G54150 PBP1 JAZ1 MDHAR OPR3 NUDT7 AT4G39670 WRKY40 JAZ7 ASA1 BI1 BS1 MYC2 LECRKA4.1 AT5G25930 TIFY10B AOC3 BGLU18 JAZ5 PAD4 TAT3 MAPKKK19 CYP94C1 ERF13 SOT16 CRK36 MYB15 AT1G08050 AT1G11050 AT5G47730 AT1G05575
	AT5G64120				AT1G67800	AT5G35935																														GO:0009628 response to abiotic stimulus	P	9.28e-10	133/754 (17.6%)	2832/30324 (9.3%)	FLS5 RHL41 SAL1 BHLH100 Hsp70-2 GSTF10 GSTF9 XBAT34 JAZ10 EIR1 MEK1 GRX480 AT1G61890 AT5G05600 MS2 AT1G57630 BON1 AT3G03670 TCH3 GSTF6 ADAP BGLU4 LOX2 PBP1 CRCK1 JAZ1 MDHAR FAH1 OPR3 CCR2 RGF9 ARCK1 ELIP1 AT4G23670 AR781 RAX2 NUDT7 MIR398B AT4G39670 WRKY70 AT2G38380 MKK9 AT1G06000 WRKY40 ANNAT3 CHS1 JAZ7 AT1G35210 ASA1 ECS1 AIG2 CORI3 BI1 GSTU26 LHCB4.3 CYP83B1 MYC2 LECRKA4.1 AT2G46140 PER4 AT3G5…
	AT5G65925				AT1G67810	AT5G36910																														GO:0009737 response to abscisic acid stimulus	P	1.07e-09	50/754 (6.6%)	626/30324 (2.1%)	SAL1 GSTF10 JAZ10 GRX480 AT1G61890 ADAP AT3G54150 LOX2 PBP1 CRCK1 JAZ1 MDHAR AT1G43910 YLS5 OPR3 ARCK1 RAX2 NUDT7 AT4G39670 WRKY40 JAZ7 ASA1 CORI3 BI1 AT3G22850 MYC2 LECRKA4.1 AT5G25930 TIFY10B AOC3 BGLU18 JAZ5 PAD4 LTI30 TAT3 DOX1 MYB93 ERF2 MAPKKK19 ANNAT1 CYP94C1 ERF13 SOT16 CRK36 ARP1 MYB15 AT1G08050 AT1G11050 AT5G47730 AT1G05575
	AT5G66110				AT1G67920	AT5G37970																														GO:0009063 cellular amino acid catabolic process	P	1.31e-09	25/754 (3.3%)	167/30324 (0.6%)	GSTF10 GSTF9 UGT74B1 CYP702A2 OASC GGP1 LOX2 YLS5 OPR3 PIA1 MKK9 ASA1 CORI3 CYP83B1 AT3G51660 AT2G04400 APS1 TSA1 EDA39 AOS TRP1 HPL1 AT5G19240 SOT16 EDS5
	ATMG00160				AT1G68150	AT5G37990																														GO:0010817 regulation of hormone levels	P	2.84e-09	42/754 (5.6%)	474/30324 (1.6%)	GSTF10 GSTF9 UGT74B1 EIR1 CYP702A2 OASC GGP1 BON1 AT3G22570 YLS5 ENDO5 OPR3 RGF9 ILL6 PIA1 MKK9 ASA1 CYP83B1 AT3G51660 AT3G05920 AT2G04400 RGLG3 AT1G22440 APS1 TSA1 ASB1 EDA39 AOS TRP1 HPL1 IPMI2 SBT4.12 AT5G19240 PR5K SOT16 AAE18 AT3G57010 AT1G08050 ANNAT2 EDS5 DIR6 JAL34
					AT1G68620	AT5G38020																														GO:0048519 negative regulation of biological process	P	6.98e-09	76/754 (10.1%)	1290/30324 (4.3%)	SAL1 AT3G09830 LURP1 XBAT34 AT1G67800 RLK1 MEK1 GRX480 AT1G57630 BON1 TCH3 ADAP AT4G03450 AT1G78410 AT3G47480 AT1G34420 JAZ1 WRKY38 YLS5 CCR2 KNAT7 ARCK1 NUDT7 AT4G39670 WRKY70 AT1G19020 WRKY40 CHS1 ASA1 AIG2 BI1 MYC2 LECRKA4.1 AT3G01830 AT5G52760 ZAT7 PUB24 AT5G25930 TIFY10B AIG1 YLS9 AT3G13950 DMR6 AOC3 AT5G08110 PAD4 BGL2 WRKY54 AT3G09020 EDS16 TSA1 PYK10 EDS1 EDA39 SIB1 AOS ERD9 PLA2A AT1G743…
					AT1G68850	AT5G40510																														GO:0050789 regulation of biological process	P	9.45e-09	195/754 (25.9%)	4911/30324 (16.2%)	RHL41 4CL5 SAL1 BHLH100 Hsp70-2 AT3G09830 GSTF9 RLP12 LURP1 XBAT34 APK AT1G67800 AT3G06035 JAZ10 RLK1 RLP41 MEK1 GRX480 WRKY51 TGA10 RLP53 WRKY46 AT3G04410 RLP50 AT5G05600 AT1G57630 BON1 RLP25 WRKY9 TCH3 ADAP ALD1 AT4G03450 AT3G54150 TIP4;1 LOX2 PBP1 AT1G78410 AT3G47480 AT1G34420 JAZ1 MDHAR WRKY38 CRT3 YLS5 bHLH38 AT2G18980 OPR3 CCR2 AT5G10760 KNAT7 BGLU15 RGF9 ARCK1 ILL6 ELIP1 AT2G21045 JAZ8 GOX…
					AT1G69730	AT5G40990																														GO:0097305 response to alcohol	P	9.98e-09	53/754 (7.0%)	733/30324 (2.4%)	SAL1 GSTF10 JAZ10 GRX480 AT1G61890 ADAP AT3G54150 LOX2 PBP1 CRCK1 JAZ1 MDHAR AT1G43910 YLS5 OPR3 ARCK1 RAX2 NUDT7 AT4G39670 WRKY40 JAZ7 LOG7 ASA1 CORI3 BI1 BS1 AT3G22850 MYC2 LECRKA4.1 AT5G25930 TIFY10B AOC3 BGLU18 JAZ5 PAD4 LTI30 TAT3 DOX1 MYB93 ERF2 MAPKKK19 ANNAT1 CYP94C1 ERF13 SOT16 GIK CRK36 ARP1 MYB15 AT1G08050 AT1G11050 AT5G47730 AT1G05575
					AT1G69790	AT5G44400																														GO:0006605 protein targeting	P	2.33e-08	59/754 (7.8%)	892/30324 (2.9%)	AT3G09830 VSR6 LURP1 XBAT34 RLK1 MEK1 GRX480 AT1G57630 TCH3 AT1G78410 AT3G47480 JAZ1 WRKY38 AR781 NUDT7 AT4G39670 WRKY70 WRKY40 ASA1 AIG2 BI1 AT3G19370 MYC2 LECRKA4.1 AT3G01830 AT5G52760 VSR5 PUB24 AT5G25930 TIFY10B YLS9 AT3G13950 DMR6 AOC3 PAD4 BGL2 WRKY54 AT3G09020 EDS16 TSA1 EDS1 EDA39 AOS PLA2A AT1G74360 PGIP2 ERF13 RING1 CBP60G BG3 PR1 CRK36 ANK AT1G08050 RLP23 VSR7 EDS5 WRKY33 CHX17
					AT1G70170	AT5G44550																														GO:1900674 olefin biosynthetic process	P	3.52e-08	20/754 (2.7%)	120/30324 (0.4%)	ASP4 AT3G09830 GRX480 ALD1 ACO1 PBP1 FUT4 JAZ8 MKK9 JAZ7 AT1G35210 AT3G01830 PUB24 AT4G26470 JAZ5 ERF2 AT4G24380 AT2G32140 AT1G11050 LOX3
					AT1G70700	AT5G48000																														GO:0043449 cellular alkene metabolic process	P	3.52e-08	20/754 (2.7%)	120/30324 (0.4%)	ASP4 AT3G09830 GRX480 ALD1 ACO1 PBP1 FUT4 JAZ8 MKK9 JAZ7 AT1G35210 AT3G01830 PUB24 AT4G26470 JAZ5 ERF2 AT4G24380 AT2G32140 AT1G11050 LOX3
					AT1G71140	AT5G48070																														GO:0009692 ethylene metabolic process	P	3.52e-08	20/754 (2.7%)	120/30324 (0.4%)	ASP4 AT3G09830 GRX480 ALD1 ACO1 PBP1 FUT4 JAZ8 MKK9 JAZ7 AT1G35210 AT3G01830 PUB24 AT4G26470 JAZ5 ERF2 AT4G24380 AT2G32140 AT1G11050 LOX3
					AT1G71400	AT5G48850																														GO:0043450 alkene biosynthetic process	P	3.52e-08	20/754 (2.7%)	120/30324 (0.4%)	ASP4 AT3G09830 GRX480 ALD1 ACO1 PBP1 FUT4 JAZ8 MKK9 JAZ7 AT1G35210 AT3G01830 PUB24 AT4G26470 JAZ5 ERF2 AT4G24380 AT2G32140 AT1G11050 LOX3
					AT1G72120	AT5G49860																														GO:1900673 olefin metabolic process	P	3.52e-08	20/754 (2.7%)	120/30324 (0.4%)	ASP4 AT3G09830 GRX480 ALD1 ACO1 PBP1 FUT4 JAZ8 MKK9 JAZ7 AT1G35210 AT3G01830 PUB24 AT4G26470 JAZ5 ERF2 AT4G24380 AT2G32140 AT1G11050 LOX3
					AT1G72125	AT5G50950																														GO:0009693 ethylene biosynthetic process	P	3.52e-08	20/754 (2.7%)	120/30324 (0.4%)	ASP4 AT3G09830 GRX480 ALD1 ACO1 PBP1 FUT4 JAZ8 MKK9 JAZ7 AT1G35210 AT3G01830 PUB24 AT4G26470 JAZ5 ERF2 AT4G24380 AT2G32140 AT1G11050 LOX3
					AT1G72450	AT5G53250																														GO:0070727 cellular macromolecule localization	P	5.61e-08	63/754 (8.4%)	1011/30324 (3.3%)	AT3G09830 VSR6 LURP1 XBAT34 UGT74B1 RLK1 MEK1 GRX480 AT1G57630 TCH3 AT1G78410 AT3G47480 JAZ1 WRKY38 AR781 NUDT7 AT4G39670 WRKY70 WRKY40 ASA1 AIG2 BI1 AT3G19370 CYP83B1 MYC2 LECRKA4.1 AT3G01830 AT5G52760 VSR5 PUB24 AT5G25930 TIFY10B YLS9 AT3G13950 DMR6 AOC3 MVP1 PAD4 BGL2 WRKY54 AT3G09020 EDS16 TSA1 EDS1 EDA39 AOS PLA2A AT1G74360 PGIP2 ERF13 RING1 CBP60G BG3 PR1 CRK36 ANK AT1G08050 RLP23 VSR7 EDS5…
					AT1G72520	AT5G59520																														GO:0006886 intracellular protein transport	P	1.34e-07	60/754 (8.0%)	957/30324 (3.2%)	AT3G09830 VSR6 LURP1 XBAT34 RLK1 MEK1 GRX480 AT1G57630 TCH3 AT1G78410 AT3G47480 JAZ1 WRKY38 AR781 NUDT7 AT4G39670 WRKY70 WRKY40 ASA1 AIG2 BI1 AT3G19370 MYC2 LECRKA4.1 AT3G01830 AT5G52760 VSR5 PUB24 AT5G25930 TIFY10B YLS9 AT3G13950 DMR6 AOC3 MVP1 PAD4 BGL2 WRKY54 AT3G09020 EDS16 TSA1 EDS1 EDA39 AOS PLA2A AT1G74360 PGIP2 ERF13 RING1 CBP60G BG3 PR1 CRK36 ANK AT1G08050 RLP23 VSR7 EDS5 WRKY33 CHX17
					AT1G72910	AT5G60890																														GO:0071396 cellular response to lipid	P	1.50e-07	35/754 (4.6%)	390/30324 (1.3%)	SAL1 JAZ10 GRX480 AT3G54150 ACO1 PBP1 JAZ1 MDHAR OPR3 NUDT7 AT4G39670 WRKY40 JAZ7 ASA1 BI1 BS1 MYC2 LECRKA4.1 AT5G25930 TIFY10B AOC3 BGLU18 JAZ5 PAD4 TAT3 MAPKKK19 CYP94C1 ERF13 SOT16 CRK36 MYB15 AT1G08050 AT1G11050 AT5G47730 AT1G05575
					AT1G72920	AT5G63560																														GO:0009987 cellular process	P	1.90e-07	389/754 (51.6%)	12187/30324 (40.2%)	FLS5 RHL41 AT2G38240 ASP4 4CL5 PHT1;2 CRK4 SAL1 BHLH100 Hsp70-2 PER64 PHT1;1 AT5G58540 AT3G12040 PNP-A AT3G09830 GSTF10 GSTU4 GSTF9 RLP12 ESB1 VSR6 AIR1 LURP1 PGSIP5 XBAT34 GSTU9 APK AT1G67800 JAZ10 UGT74B1 RLK1 EIR1 RLP41 MEK1 GRX480 CYP702A2 WRKY51 TGA10 RLP53 GXMT1 OASC WRKY46 GSTU21 AT3G04410 AT1G61890 RLP50 AT1G49050 AT5G05600 MS2 GGP1 AT1G57630 AT2G19060 AT4G10500 G-TMT SUMO3 BON1 RLP25 AT3…
					AT1G72940	AT5G66690																														GO:0033993 response to lipid	P	1.95e-07	56/754 (7.4%)	867/30324 (2.9%)	SAL1 GSTF10 JAZ10 GRX480 AT1G61890 ADAP AT3G54150 ACO1 LOX2 PBP1 CRCK1 JAZ1 MDHAR AT1G43910 YLS5 OPR3 ARCK1 RAX2 NUDT7 AT4G39670 WRKY40 LEP JAZ7 LOG7 ASA1 CORI3 BI1 BS1 AT3G22850 MYB68 MYC2 LECRKA4.1 AT5G25930 TIFY10B AOC3 BGLU18 JAZ5 PAD4 LTI30 TAT3 DOX1 MYB93 ERF2 MAPKKK19 ANNAT1 CYP94C1 ERF13 SOT16 GIK CRK36 ARP1 MYB15 AT1G08050 AT1G11050 AT5G47730 AT1G05575
					AT1G72950	Transposon Tn5 fragment encoding neomycin and kanamycin resistance (neo) and a fragment of the reading frame of a further protein.																														GO:0010043 response to zinc ion	P	2.80e-07	14/754 (1.9%)	59/30324 (0.2%)	GSTF9 AT2G19060 WRKY9 AT2G38380 AT2G28960 CYP706A7 DHAR1 WRKY61 MTPA2 AT5G59530 ATMDAR2 AT1G74770 ZIF1 JAL33
					AT1G73500																															GO:0015031 protein transport	P	2.86e-07	61/754 (8.1%)	1001/30324 (3.3%)	AT3G09830 VSR6 LURP1 XBAT34 RLK1 MEK1 GRX480 AT1G57630 TCH3 AT1G78410 AT3G47480 JAZ1 WRKY38 AR781 NUDT7 AT4G39670 WRKY70 WRKY40 ASA1 AIG2 BI1 AT3G19370 MYC2 LECRKA4.1 AT3G01830 AT5G52760 VSR5 PUB24 AT5G25930 TIFY10B YLS9 AT3G13950 DMR6 AOC3 MVP1 PAD4 BGL2 WRKY54 AT3G09020 EDS16 TSA1 EDS1 EDA39 AOS PLA2A AT1G74360 PGIP2 ERF13 RING1 CBP60G BG3 PR1 CRK36 ANK AT1G08050 RLP23 VSR7 EDS5 AT3G60540 WRKY3…
					AT1G74100																															GO:0045184 establishment of protein localization	P	2.86e-07	61/754 (8.1%)	1001/30324 (3.3%)	AT3G09830 VSR6 LURP1 XBAT34 RLK1 MEK1 GRX480 AT1G57630 TCH3 AT1G78410 AT3G47480 JAZ1 WRKY38 AR781 NUDT7 AT4G39670 WRKY70 WRKY40 ASA1 AIG2 BI1 AT3G19370 MYC2 LECRKA4.1 AT3G01830 AT5G52760 VSR5 PUB24 AT5G25930 TIFY10B YLS9 AT3G13950 DMR6 AOC3 MVP1 PAD4 BGL2 WRKY54 AT3G09020 EDS16 TSA1 EDS1 EDA39 AOS PLA2A AT1G74360 PGIP2 ERF13 RING1 CBP60G BG3 PR1 CRK36 ANK AT1G08050 RLP23 VSR7 EDS5 AT3G60540 WRKY3…
					AT1G74210																															GO:0034613 cellular protein localization	P	3.02e-07	60/754 (8.0%)	977/30324 (3.2%)	AT3G09830 VSR6 LURP1 XBAT34 RLK1 MEK1 GRX480 AT1G57630 TCH3 AT1G78410 AT3G47480 JAZ1 WRKY38 AR781 NUDT7 AT4G39670 WRKY70 WRKY40 ASA1 AIG2 BI1 AT3G19370 MYC2 LECRKA4.1 AT3G01830 AT5G52760 VSR5 PUB24 AT5G25930 TIFY10B YLS9 AT3G13950 DMR6 AOC3 MVP1 PAD4 BGL2 WRKY54 AT3G09020 EDS16 TSA1 EDS1 EDA39 AOS PLA2A AT1G74360 PGIP2 ERF13 RING1 CBP60G BG3 PR1 CRK36 ANK AT1G08050 RLP23 VSR7 EDS5 WRKY33 CHX17
					AT1G74360																															GO:0008104 protein localization	P	9.50e-07	62/754 (8.2%)	1058/30324 (3.5%)	AT3G09830 VSR6 LURP1 XBAT34 RLK1 MEK1 GRX480 AT1G57630 TCH3 AT1G78410 AT3G47480 JAZ1 WRKY38 RGF9 AR781 NUDT7 AT4G39670 WRKY70 WRKY40 ASA1 AIG2 BI1 AT3G19370 MYC2 LECRKA4.1 AT3G01830 AT5G52760 VSR5 PUB24 AT5G25930 TIFY10B YLS9 AT3G13950 DMR6 AOC3 MVP1 PAD4 BGL2 WRKY54 AT3G09020 EDS16 TSA1 EDS1 EDA39 AOS PLA2A AT1G74360 PGIP2 ERF13 RING1 CBP60G BG3 PR1 CRK36 ANK AT1G08050 RLP23 VSR7 EDS5 AT3G60540 …
					AT1G74440																															GO:0044550 secondary metabolite biosynthetic process	P	1.39e-06	30/754 (4.0%)	322/30324 (1.1%)	4CL5 GSTF10 ESB1 APK UGT74B1 MEK1 PRX72 YLS5 FAH1 CCR2 GPAT5 MKK9 ASA1 CORI3 CYP83B1 LDOX APS1 AOS IPMI2 CYP86A1 PAL1 SOT16 RING1 AT5G24760 ATMDAR2 PRR1 RWP1 AT4G11210 WRKY33 DIR6
					AT1G74460																															GO:0044712 single-organism catabolic process	P	1.62e-06	42/754 (5.6%)	580/30324 (1.9%)	AT2G38240 GSTF10 GSTU4 GSTF9 GSTU9 UGT74B1 CYP702A2 OASC GSTU21 GGP1 GSTF6 LOX2 YLS5 OPR3 PIA1 GSTU8 MKK9 ASA1 CORI3 GSTU26 CYP83B1 AT3G51660 AT4G26470 AT2G04400 DOX1 APS1 TSA1 EDA39 AOS ERD9 TRP1 GSTU22 HPL1 AT5G19240 PAL1 SOT16 AT5G59530 AT1G68620 AT3G26470 NAC053 EDS5 CHX17
					AT1G74500																															GO:0009651 response to salt stress	P	2.62e-06	50/754 (6.6%)	780/30324 (2.6%)	RHL41 SAL1 GSTF10 JAZ10 GRX480 AT1G61890 MS2 GSTF6 ADAP LOX2 PBP1 CRCK1 JAZ1 MDHAR OPR3 ARCK1 AT4G23670 NUDT7 MIR398B AT2G38380 MKK9 ANNAT3 JAZ7 ASA1 CORI3 TIFY10B NAI2 AOC3 BGLU18 JAZ5 TAT3 APS1 ASB1 SWEET17 PYK10 PR4 MAPKKK19 ERD9 AT4G30650 GLX1 ANNAT1 CYP94C1 ERF13 SOT16 ATMDAR2 JR1 ARP1 MYB15 ANNAT2 WRKY33
					AT1G74710																															GO:0006970 response to osmotic stress	P	3.28e-06	52/754 (6.9%)	835/30324 (2.8%)	RHL41 SAL1 GSTF10 GSTF9 JAZ10 GRX480 AT1G61890 MS2 GSTF6 ADAP LOX2 PBP1 CRCK1 JAZ1 MDHAR OPR3 ARCK1 AT4G23670 NUDT7 MIR398B AT2G38380 MKK9 ANNAT3 JAZ7 ASA1 CORI3 TIFY10B NAI2 AOC3 BGLU18 JAZ5 TAT3 APS1 ASB1 SWEET17 PYK10 PR4 MAPKKK19 ERD9 AT4G30650 GLX1 ANNAT1 CYP94C1 ERF13 AT4G25900 SOT16 ATMDAR2 JR1 ARP1 MYB15 ANNAT2 WRKY33
					AT1G74770																															GO:0002252 immune effector process	P	6.36e-06	27/754 (3.6%)	284/30324 (0.9%)	XBAT34 MEK1 AT3G47480 NUDT7 AT4G39670 WRKY70 WRKY40 AT4G22530 JAZ7 AT3G01830 PUB24 AT5G25930 YLS9 PAD4 BGL2 AT3G09020 EDS16 ERF2 EDS1 EDA39 PLA2A AT1G74360 ERF13 AT1G26420 MYB15 AT1G05575 WRKY33
					AT1G74950																															GO:0071456 cellular response to hypoxia	P	9.56e-06	9/754 (1.2%)	25/30324 (0.1%)	AT1G57630 AT3G03670 PER4 FLOT1 PLA2A AT1G53620 CBP60G AT3G55790 FMO1
					AT1G75030																															GO:1901576 organic substance biosynthetic process	P	9.82e-06	233/754 (30.9%)	6662/30324 (22.0%)	FLS5 RHL41 ASP4 4CL5 SAL1 BHLH100 Hsp70-2 AT4G25310 PER64 AT5G58540 AT3G09830 GSTF10 GSTF9 ESB1 VSR6 LURP1 XBAT34 APK AT1G67800 JAZ10 UGT74B1 RLK1 MEK1 GRX480 CYP702A2 WRKY51 GXMT1 OASC WRKY46 AT3G04410 AT1G49050 AT5G05600 MS2 GGP1 AT1G57630 AT4G10500 G-TMT SUMO3 BON1 WRKY9 ADAP ALD1 AT4G03450 PRX72 ACO1 AT5G17760 LOX2 PBP1 AT1G78410 AT3G47480 AT1G34420 AT2G43530 CRCK1 AT3G22570 JAZ1 CRK37 MDHAR …
					AT1G75280																															GO:0002237 response to molecule of bacterial origin	P	1.06e-05	16/754 (2.1%)	103/30324 (0.3%)	RLP12 XBAT34 MEK1 AT1G57630 AT4G03450 AT3G47480 AT5G24210 ARCK1 WRKY40 AIG2 AT5G52760 AT3G13950 EDA39 PLA2A CBP60G AT3G60420
					AT1G76640																															GO:0065008 regulation of biological quality	P	1.57e-05	59/754 (7.8%)	1058/30324 (3.5%)	BHLH100 GSTF10 GSTF9 UGT74B1 EIR1 CYP702A2 OASC GGP1 BON1 LOX2 AT3G22570 CRT3 YLS5 bHLH38 ENDO5 OPR3 KNAT7 RGF9 ILL6 PIA1 MKK9 bHLH39 ASA1 IREG2 CYP83B1 AT3G51660 LECRKA4.1 AT3G05920 AT2G04400 RGLG3 BGLU18 PRXCB AT1G22440 APS1 TSA1 ASB1 EDA39 AOS TRP1 PRXCA HPL1 IPMI2 SBT4.12 ANNAT1 AT5G19240 GAPCP-1 PR5K SOT16 AAE18 AT3G57010 AT1G08050 ANNAT2 EDS5 NAC036 ZIF1 BHLH101 DIR6 CHX17 JAL34
					AT1G76960																															GO:1901565 organonitrogen compound catabolic process	P	1.63e-05	29/754 (3.8%)	337/30324 (1.1%)	GSTF10 GSTF9 UGT74B1 CYP702A2 OASC GGP1 LOX2 YLS5 OPR3 PIA1 MKK9 URH2 ASA1 CORI3 AT3G22850 CYP83B1 AT3G51660 AT2G04400 APS1 TSA1 EDA39 AOS TRP1 HPL1 AT5G19240 PAL1 SOT16 ATMDAR2 EDS5
					AT1G77885																															GO:1901605 alpha-amino acid metabolic process	P	1.66e-05	39/754 (5.2%)	557/30324 (1.8%)	GSTF10 GSTF9 UGT74B1 CYP702A2 OASC MS2 GGP1 LOX2 YLS5 OPR3 PIA1 AT4G23670 AT1G55260 TSB2 MKK9 PRP4 ASA1 CORI3 CYP83B1 AT3G51660 AT2G04400 APS1 TSA1 ASB1 EDA39 AOS TRP1 GLX1 HPL1 IPMI2 ANNAT1 ARGAH2 AT5G19240 SOT16 AT2G35810 JR1 EDA36 EDS5 NATA1
					AT1G78000																															GO:0071453 cellular response to oxygen levels	P	2.10e-05	9/754 (1.2%)	27/30324 (0.1%)	AT1G57630 AT3G03670 PER4 FLOT1 PLA2A AT1G53620 CBP60G AT3G55790 FMO1
					AT1G78340																															GO:0036294 cellular response to decreased oxygen levels	P	2.10e-05	9/754 (1.2%)	27/30324 (0.1%)	AT1G57630 AT3G03670 PER4 FLOT1 PLA2A AT1G53620 CBP60G AT3G55790 FMO1
					AT1G78360																															GO:0009058 biosynthetic process	P	2.49e-05	238/754 (31.6%)	6911/30324 (22.8%)	FLS5 RHL41 ASP4 4CL5 SAL1 BHLH100 Hsp70-2 AT4G25310 PER64 AT5G58540 AT3G09830 GSTF10 GSTF9 ESB1 VSR6 LURP1 PGSIP5 XBAT34 APK AT1G67800 JAZ10 UGT74B1 RLK1 MEK1 GRX480 CYP702A2 WRKY51 GXMT1 OASC WRKY46 AT3G04410 AT1G49050 AT5G05600 MS2 GGP1 AT1G57630 AT4G10500 G-TMT SUMO3 BON1 WRKY9 ADAP ALD1 AT4G03450 PRX72 ACO1 AT5G17760 LOX2 PBP1 AT1G78410 AT3G47480 AT1G34420 AT2G43530 CRCK1 AT3G22570 NAC003 JAZ…
					AT1G78410																															GO:0042538 hyperosmotic salinity response	P	4.78e-05	19/754 (2.5%)	162/30324 (0.5%)	RHL41 JAZ10 GRX480 PBP1 JAZ1 MDHAR OPR3 JAZ7 ASA1 CORI3 TIFY10B JAZ5 TAT3 MAPKKK19 AT4G30650 CYP94C1 ERF13 SOT16 MYB15
					AT1G79530																															GO:0001666 response to hypoxia	P	5.16e-05	15/754 (2.0%)	100/30324 (0.3%)	AT1G57630 AT3G03670 WRKY70 PER4 DMR6 PAD4 FLOT1 EDS1 AT5G09290 PLA2A AT1G53620 CBP60G AT3G55790 cwINV6 FMO1
					AT1G80240																															GO:0009581 detection of external stimulus	P	5.64e-05	12/754 (1.6%)	61/30324 (0.2%)	XBAT34 AT4G03450 AT3G47480 WRKY38 ARCK1 WRKY40 LECRKA4.1 AT5G52760 PAD4 TSA1 EDA39 AT1G74360
					AT1G80820																															GO:0036293 response to decreased oxygen levels	P	7.76e-05	15/754 (2.0%)	103/30324 (0.3%)	AT1G57630 AT3G03670 WRKY70 PER4 DMR6 PAD4 FLOT1 EDS1 AT5G09290 PLA2A AT1G53620 CBP60G AT3G55790 cwINV6 FMO1
					AT1G80840																															GO:0052542 defense response by callose deposition	P	8.26e-05	12/754 (1.6%)	63/30324 (0.2%)	4CL5 UGT74B1 AT4G39670 CYP83B1 AT5G25930 AOC3 TSA1 AT1G74360 LOX4 AT2G32140 MYB15 BCS1
					AT2E04650																															GO:0070482 response to oxygen levels	P	8.86e-05	15/754 (2.0%)	104/30324 (0.3%)	AT1G57630 AT3G03670 WRKY70 PER4 DMR6 PAD4 FLOT1 EDS1 AT5G09290 PLA2A AT1G53620 CBP60G AT3G55790 cwINV6 FMO1
					AT2G03200																															GO:0006520 cellular amino acid metabolic process	P	1.56e-04	45/754 (6.0%)	756/30324 (2.5%)	GSTF10 GSTF9 UGT74B1 CYP702A2 OASC MS2 GGP1 LOX2 YLS5 OPR3 PIA1 AT4G23670 AT1G55260 TSB2 MKK9 AT4G22530 PRP4 ASA1 CORI3 AT3G22850 CYP83B1 AT3G51660 AT2G04400 DHS1 APS1 TSA1 ASB1 EDA39 AOS ERD9 TRP1 GLX1 HPL1 IPMI2 ANNAT1 ARGAH2 AT5G19240 PAL1 SOT16 ATMDAR2 AT2G35810 JR1 EDA36 EDS5 NATA1
					AT2G03505																															GO:0044249 cellular biosynthetic process	P	2.16e-04	218/754 (28.9%)	6361/30324 (21.0%)	RHL41 ASP4 4CL5 SAL1 BHLH100 Hsp70-2 PER64 AT5G58540 AT3G09830 GSTF10 GSTF9 ESB1 VSR6 LURP1 XBAT34 APK AT1G67800 JAZ10 UGT74B1 RLK1 MEK1 GRX480 CYP702A2 WRKY51 GXMT1 OASC WRKY46 AT3G04410 AT1G49050 AT5G05600 MS2 GGP1 AT1G57630 AT4G10500 G-TMT SUMO3 BON1 WRKY9 ADAP ALD1 AT4G03450 PRX72 ACO1 AT5G17760 LOX2 PBP1 AT1G78410 AT3G47480 AT1G34420 AT2G43530 CRCK1 NAC003 JAZ1 CRK37 MDHAR AT5G24210 WRKY38 C…
					AT2G04080																															GO:0033037 polysaccharide localization	P	2.46e-04	14/754 (1.9%)	97/30324 (0.3%)	4CL5 UGT74B1 AT4G39670 CYP83B1 AT5G25930 AOC3 TSA1 AT1G74360 LOX4 AT2G32140 MYB15 ANNAT2 BCS1 AGL17
					AT2G04100																															GO:0009698 phenylpropanoid metabolic process	P	2.85e-04	19/754 (2.5%)	181/30324 (0.6%)	4CL5 GSTF10 ESB1 GXMT1 PRX72 FAH1 CCR2 GPAT5 AT3G22850 OPCL1 LDOX CYP86A1 PAL1 AT5G24760 ATMDAR2 PRR1 RWP1 AT4G11210 DIR6
					AT2G04400																															GO:0030968 endoplasmic reticulum unfolded protein response	P	4.38e-04	19/754 (2.5%)	186/30324 (0.6%)	RHL41 Hsp70-2 XBAT34 GRX480 TGA10 JAZ1 NUDT7 AT4G39670 AT1G19020 WRKY40 AT4G22530 BI1 LECRKA4.1 AT3G01830 PAD4 EDA39 AT1G74360 CRK36 AT1G08050
					AT2G04495																															GO:0006790 sulfur compound metabolic process	P	4.68e-04	36/754 (4.8%)	558/30324 (1.8%)	SAL1 GSTF10 APK UGT74B1 MEK1 OASC MS2 GGP1 LOX2 YLS5 NSP3 AT4G23670 AT1G55260 MKK9 PRP4 ASA1 CORI3 CYP83B1 SUFE2 IGMT2 APS1 AOS ERD9 GLX1 SAL2 IPMI2 AT5G09290 ANNAT1 SOT16 RING1 AT2G35810 JR1 AT5G63990 EDS5 NIT3 WRKY33
					AT2G04515																															GO:0034620 cellular response to unfolded protein	P	5.18e-04	19/754 (2.5%)	188/30324 (0.6%)	RHL41 Hsp70-2 XBAT34 GRX480 TGA10 JAZ1 NUDT7 AT4G39670 AT1G19020 WRKY40 AT4G22530 BI1 LECRKA4.1 AT3G01830 PAD4 EDA39 AT1G74360 CRK36 AT1G08050
					AT2G06050																															GO:0006986 response to unfolded protein	P	5.18e-04	19/754 (2.5%)	188/30324 (0.6%)	RHL41 Hsp70-2 XBAT34 GRX480 TGA10 JAZ1 NUDT7 AT4G39670 AT1G19020 WRKY40 AT4G22530 BI1 LECRKA4.1 AT3G01830 PAD4 EDA39 AT1G74360 CRK36 AT1G08050
					AT2G07732																															GO:0035967 cellular response to topologically incorrect protein	P	5.18e-04	19/754 (2.5%)	188/30324 (0.6%)	RHL41 Hsp70-2 XBAT34 GRX480 TGA10 JAZ1 NUDT7 AT4G39670 AT1G19020 WRKY40 AT4G22530 BI1 LECRKA4.1 AT3G01830 PAD4 EDA39 AT1G74360 CRK36 AT1G08050
					AT2G13810																															GO:0046219 indolalkylamine biosynthetic process	P	6.45e-04	7/754 (0.9%)	20/30324 (0.1%)	TSB2 ASA1 CYP83B1 AT2G04400 TSA1 ASB1 TRP1
					AT2G14247																															GO:0000162 tryptophan biosynthetic process	P	6.45e-04	7/754 (0.9%)	20/30324 (0.1%)	TSB2 ASA1 CYP83B1 AT2G04400 TSA1 ASB1 TRP1
					AT2G14560																															GO:0046907 intracellular transport	P	6.46e-04	62/754 (8.2%)	1264/30324 (4.2%)	AT3G09830 VSR6 LURP1 XBAT34 RLK1 MEK1 GRX480 AT1G57630 TCH3 AT1G78410 AT3G47480 JAZ1 WRKY38 AR781 NUDT7 AT4G39670 WRKY70 WRKY40 ASA1 AIG2 BI1 AT3G19370 MYC2 LECRKA4.1 AT3G01830 AT5G52760 VSR5 PUB24 AT5G25930 TIFY10B YLS9 AT3G13950 DMR6 AOC3 MVP1 PAD4 BGL2 WRKY54 AT3G09020 EDS16 TSA1 SWEET17 EDS1 EDA39 AOS PLA2A AT1G74360 PGIP2 ERF13 RING1 CBP60G BG3 PR1 AT2G39530 CRK36 ANK AT1G08050 RLP23 VSR7 ED…
					AT2G14580																															GO:0019439 aromatic compound catabolic process	P	6.48e-04	26/754 (3.4%)	333/30324 (1.1%)	SAL1 GSTF10 GSTF9 UGT74B1 CYP702A2 OASC GGP1 YLS5 ENDO5 OPR3 PIA1 MKK9 URH2 ASA1 CYP83B1 AT3G51660 AT2G04400 APS1 TSA1 EDA39 AOS TRP1 HPL1 AT5G19240 PAL1 SOT16
					AT2G14610																															GO:0009699 phenylpropanoid biosynthetic process	P	7.78e-04	16/754 (2.1%)	139/30324 (0.5%)	4CL5 GSTF10 ESB1 PRX72 FAH1 CCR2 GPAT5 LDOX CYP86A1 PAL1 AT5G24760 ATMDAR2 PRR1 RWP1 AT4G11210 DIR6
					AT2G14750																															GO:0006984 ER-nucleus signaling pathway	P	8.44e-04	19/754 (2.5%)	194/30324 (0.6%)	RHL41 Hsp70-2 XBAT34 GRX480 TGA10 JAZ1 NUDT7 AT4G39670 AT1G19020 WRKY40 AT4G22530 BI1 LECRKA4.1 AT3G01830 PAD4 EDA39 AT1G74360 CRK36 AT1G08050
					AT2G15040																															GO:1901361 organic cyclic compound catabolic process	P	1.14e-03	26/754 (3.4%)	343/30324 (1.1%)	SAL1 GSTF10 GSTF9 UGT74B1 CYP702A2 OASC GGP1 YLS5 ENDO5 OPR3 PIA1 MKK9 URH2 ASA1 CYP83B1 AT3G51660 AT2G04400 APS1 TSA1 EDA39 AOS TRP1 HPL1 AT5G19240 PAL1 SOT16
					AT2G15390																															GO:0031349 positive regulation of defense response	P	1.22e-03	10/754 (1.3%)	53/30324 (0.2%)	BON1 CRT3 GOX3 NUDT7 WRKY70 LECRKA4.1 PRXCB ERF2 PRXCA FMO1
					AT2G16980																															GO:0009409 response to cold	P	1.26e-03	38/754 (5.0%)	632/30324 (2.1%)	RHL41 SAL1 GSTF10 MEK1 GRX480 LOX2 CRCK1 JAZ1 CCR2 ARCK1 ELIP1 NUDT7 WRKY70 ANNAT3 CHS1 ASA1 ECS1 AIG2 BI1 GSTU26 LECRKA4.1 PAD4 BGL2 LTI30 EDS16 PYK10 AT4G30650 AOC2 ANNAT1 CBP60G BG3 CRK36 JR1 AT1G08050 ANNAT2 WRKY33 JAL33 JAL34
					AT2G17040																															GO:0046395 carboxylic acid catabolic process	P	1.40e-03	28/754 (3.7%)	392/30324 (1.3%)	GSTF10 GSTF9 UGT74B1 CYP702A2 OASC GGP1 LOX2 YLS5 OPR3 PIA1 GSTU8 MKK9 ASA1 CORI3 CYP83B1 AT3G51660 AT2G04400 DOX1 APS1 TSA1 EDA39 AOS TRP1 HPL1 AT5G19240 PAL1 SOT16 EDS5
					AT2G18193																															GO:0016054 organic acid catabolic process	P	1.40e-03	28/754 (3.7%)	392/30324 (1.3%)	GSTF10 GSTF9 UGT74B1 CYP702A2 OASC GGP1 LOX2 YLS5 OPR3 PIA1 GSTU8 MKK9 ASA1 CORI3 CYP83B1 AT3G51660 AT2G04400 DOX1 APS1 TSA1 EDA39 AOS TRP1 HPL1 AT5G19240 PAL1 SOT16 EDS5
					AT2G18370																															GO:0052545 callose localization	P	1.46e-03	13/754 (1.7%)	96/30324 (0.3%)	4CL5 UGT74B1 AT4G39670 CYP83B1 AT5G25930 AOC3 TSA1 AT1G74360 LOX4 AT2G32140 MYB15 BCS1 AGL17
					AT2G18660																															GO:0044270 cellular nitrogen compound catabolic process	P	2.92e-03	25/754 (3.3%)	338/30324 (1.1%)	SAL1 GSTF10 GSTF9 UGT74B1 CYP702A2 OASC GGP1 YLS5 ENDO5 OPR3 PIA1 MKK9 URH2 ASA1 CYP83B1 AT3G51660 AT2G04400 APS1 TSA1 EDA39 AOS TRP1 HPL1 AT5G19240 SOT16
					AT2G18670																															GO:0046700 heterocycle catabolic process	P	2.92e-03	25/754 (3.3%)	338/30324 (1.1%)	SAL1 GSTF10 GSTF9 UGT74B1 CYP702A2 OASC GGP1 YLS5 ENDO5 OPR3 PIA1 MKK9 URH2 ASA1 CYP83B1 AT3G51660 AT2G04400 APS1 TSA1 EDA39 AOS TRP1 HPL1 AT5G19240 SOT16
					AT2G18980																															GO:0051641 cellular localization	P	4.05e-03	67/754 (8.9%)	1485/30324 (4.9%)	AT3G09830 VSR6 LURP1 XBAT34 UGT74B1 RLK1 MEK1 GRX480 AT1G57630 TCH3 AT1G78410 AT3G47480 JAZ1 WRKY38 AR781 NUDT7 AT4G39670 WRKY70 WRKY40 ASA1 AIG2 BI1 AT3G19370 CYP83B1 MYC2 LECRKA4.1 AT3G01830 AT5G52760 VSR5 PUB24 AT5G25930 TIFY10B YLS9 AT3G13950 DMR6 AOC3 CEN2 MVP1 PAD4 BGL2 WRKY54 AT3G09020 EDS16 TSA1 SWEET17 EDS1 EDA39 AOS PLA2A AT1G74360 PGIP2 ERF13 RING1 CBP60G BG3 PR1 AT2G39530 AT3G55940 CR…
					AT2G19060																															GO:1901360 organic cyclic compound metabolic process	P	4.23e-03	174/754 (23.1%)	5035/30324 (16.6%)	4CL5 SAL1 BHLH100 Hsp70-2 AT3G12040 AT3G09830 GSTF10 GSTF9 ESB1 VSR6 LURP1 XBAT34 AT1G67800 UGT74B1 RLK1 MEK1 GRX480 CYP702A2 WRKY51 GXMT1 OASC WRKY46 AT3G04410 GGP1 AT1G57630 AT4G10500 G-TMT BON1 WRKY9 ADAP AT4G03450 PRX72 AT5G17760 LOX2 AT1G78410 AT3G47480 AT1G34420 CRCK1 AT3G22570 CRK37 AT5G24210 WRKY38 CRT3 YLS5 bHLH38 FAH1 ENDO5 OPR3 CCR2 AT4G24340 KNAT7 AT5G43910 ARCK1 ELIP1 PIA1 AT4G29690 …
					AT2G19590																															GO:0045089 positive regulation of innate immune response	P	4.71e-03	9/754 (1.2%)	48/30324 (0.2%)	CRT3 GOX3 NUDT7 WRKY70 LECRKA4.1 PRXCB ERF2 PRXCA FMO1
					AT2G20142																															GO:0044282 small molecule catabolic process	P	4.92e-03	28/754 (3.7%)	418/30324 (1.4%)	GSTF10 GSTF9 UGT74B1 CYP702A2 OASC GGP1 LOX2 YLS5 OPR3 PIA1 GSTU8 MKK9 ASA1 CORI3 CYP83B1 AT3G51660 AT2G04400 DOX1 APS1 TSA1 EDA39 AOS TRP1 HPL1 AT5G19240 PAL1 SOT16 EDS5
					AT2G20562																															GO:0010583 response to cyclopentenone	P	6.25e-03	14/754 (1.9%)	126/30324 (0.4%)	AT2G38240 GSTU4 GSTU9 GSTU21 PBP1 GSTU8 GSTU26 AT4G26470 GSTU22 AT5G59530 AT1G68620 AT3G26470 NAC053 CHX17
					AT2G20630																															GO:0002684 positive regulation of immune system process	P	6.73e-03	9/754 (1.2%)	50/30324 (0.2%)	CRT3 GOX3 NUDT7 WRKY70 LECRKA4.1 PRXCB ERF2 PRXCA FMO1
					AT2G21020																															GO:0050778 positive regulation of immune response	P	6.73e-03	9/754 (1.2%)	50/30324 (0.2%)	CRT3 GOX3 NUDT7 WRKY70 LECRKA4.1 PRXCB ERF2 PRXCA FMO1
					AT2G21045																															GO:0009404 toxin metabolic process	P	7.84e-03	19/754 (2.5%)	225/30324 (0.7%)	AT2G38240 GSTF10 GSTU4 GSTF9 GSTU9 GSTU21 GSTF6 GSTU8 MKK9 GSTU26 AT4G26470 ERD9 GSTU22 AT5G59530 AT1G68620 AT3G26470 NAC053 WRKY33 CHX17
					AT2G21550																															GO:0006725 cellular aromatic compound metabolic process	P	8.87e-03	166/754 (22.0%)	4813/30324 (15.9%)	4CL5 SAL1 BHLH100 Hsp70-2 AT3G12040 AT3G09830 GSTF10 GSTF9 ESB1 VSR6 LURP1 XBAT34 AT1G67800 UGT74B1 RLK1 MEK1 GRX480 CYP702A2 WRKY51 GXMT1 OASC WRKY46 AT3G04410 GGP1 AT1G57630 AT4G10500 BON1 WRKY9 ADAP AT4G03450 PRX72 AT5G17760 LOX2 AT1G78410 AT3G47480 AT1G34420 CRCK1 CRK37 AT5G24210 WRKY38 CRT3 YLS5 bHLH38 FAH1 ENDO5 OPR3 CCR2 AT4G24340 KNAT7 AT5G43910 ARCK1 ELIP1 PIA1 AT4G29690 GPAT5 RAX2 NUDT7…
					AT2G21840
					AT2G21850
					AT2G22510																															Cellular Component
					AT2G22630																															GO Term	Aspect	P-value	Sample frequency	Background frequency	Genes
					AT2G22770																															GO:0005576 extracellular region	C	5.41e-16	149/754 (19.8%)	2804/30324 (9.2%)	CRK4 AT2G43535 AT3G32980 PER64 AT4G17280 AT5G55460 AT5G46900 PNP-A GSTF10 GSTF9 TI1 AIR1 AT4G18340 RLP53 CEP2 AT5G05960 AT1G49050 AT5G54370 AT2G32487 MS2 PDF1.2 TLP-3 AT2G19060 AT3G47540 AT3G03670 RNS3 BGLU4 PRX72 AT5G46890 AT1G36640 AT1G24147 AT2G43530 PDF1.3 AT3G22570 BGLU6 AT3G59930 AT2G40113 ENDO5 AT2G18980 AT5G10760 AT1G69730 BGLU15 RGF9 AT3G62280 AT1G05660 AT2G16980 sks15 ILL6 AT2G43590 AT2…
					AT2G24160																															GO:0071944 cell periphery	C	2.34e-07	154/754 (20.4%)	3734/30324 (12.3%)	AT2G04100 AT3G28540 AT4G00670 AT1G49030 Hsp70-2 AT3G32980 PER64 PHT1;1 AT5G58540 PNP-A AT3G09830 GSTF10 GSTF9 VSR6 AT1G67800 AT3G06035 RLK1 EIR1 RLP50 AT1G67150 MS2 PDF1.2 BON1 RLP25 AT3G03670 GSTF6 GPK1 AT1G58320 HMT3 HA7 PMEPCRA AT5G17760 AT1G05700 AT2G04080 AT3G47480 AT1G34420 PDF1.3 CRCK1 AGP5 CNGC3 IAR3 PCR1 AT1G43910 AT1G72120 AT4G24340 BGLU15 AT3G08870 AT2G43610 AR781 AT1G55260 NUDT7 TRX5 …
					AT2G24850																															GO:0005618 cell wall	C	1.82e-04	38/754 (5.0%)	585/30324 (1.9%)	Hsp70-2 AT3G32980 PER64 PNP-A GSTF10 PDF1.2 AT3G03670 GSTF6 PMEPCRA PDF1.3 BGLU15 AT2G38380 AT5G44380 PRP4 ECS1 AT2G47550 AT3G16530 CHI AT5G18470 PRXCB BGL2 PDF1.2c PRXCA SBT4.12 ANNAT1 DGR1 AT3G15356 PGIP2 AT4G25900 CASP2 AT3G21770 AT1G05310 AT2G34930 BG3 PR1 GulLO5 PDF1.2b CASP1
					AT2G25440																															GO:0030312 external encapsulating structure	C	1.91e-04	38/754 (5.0%)	586/30324 (1.9%)	Hsp70-2 AT3G32980 PER64 PNP-A GSTF10 PDF1.2 AT3G03670 GSTF6 PMEPCRA PDF1.3 BGLU15 AT2G38380 AT5G44380 PRP4 ECS1 AT2G47550 AT3G16530 CHI AT5G18470 PRXCB BGL2 PDF1.2c PRXCA SBT4.12 ANNAT1 DGR1 AT3G15356 PGIP2 AT4G25900 CASP2 AT3G21770 AT1G05310 AT2G34930 BG3 PR1 GulLO5 PDF1.2b CASP1
					AT2G25510																															GO:0005886 plasma membrane	C	3.10e-03	123/754 (16.3%)	3258/30324 (10.7%)	AT2G04100 AT3G28540 AT4G00670 AT1G49030 Hsp70-2 PHT1;1 AT5G58540 AT3G09830 GSTF10 GSTF9 VSR6 AT1G67800 AT3G06035 RLK1 EIR1 RLP50 AT1G67150 MS2 BON1 RLP25 GPK1 AT1G58320 HMT3 HA7 AT5G17760 AT1G05700 AT2G04080 AT3G47480 AT1G34420 CRCK1 AGP5 CNGC3 IAR3 PCR1 AT1G43910 AT1G72120 AT4G24340 AT3G08870 AT2G43610 AR781 AT1G55260 NUDT7 TRX5 RLP37 AT5G38250 AT2G28960 RLP47 AT3G01760 AT1G72125 RABA1e NRT1.8 B…
					AT2G25530																															GO:0048046 apoplast	C	5.68e-03	24/754 (3.2%)	328/30324 (1.1%)	PNP-A GSTF10 GSTF9 MS2 AT5G10760 TRX5 UDG4 CORI3 AT3G16530 AT2G46140 CHI DHAR1 PRXCB EP1 BGL2 SBT4.12 ANNAT1 BGLU40 AT3G15356 AT1G23140 CLE14 BG3 CLE6 ANNAT2
					AT2G25810
					AT2G26010
					AT2G26020																															Molecular Function
					AT2G26530																															GO Term	Aspect	P-value	Sample frequency	Background frequency	Genes
					AT2G26560																															GO:0003824 catalytic activity	F	1.02e-18	284/754 (37.7%)	6784/30324 (22.4%)	FLS5 AT3G28540 4CL5 CRK4 SAL1 AT4G25310 AT3G32980 AT4G18440 AT5G42830 PER64 AT5G58540 AT3G12040 AT3G09830 GSTF10 GSTU4 AT1G69790 GSTF9 PGSIP5 GSTU9 AT3G55290 APK UGT74B1 RLK1 RLP41 AT3G29635 MEK1 AT1G52750 AT4G18340 RLP53 GXMT1 CEP2 OASC AT3G23570 AT1G50580 GSTU21 RLP50 CTF2B MS2 GGP1 AT2G19060 AT4G10500 G-TMT AT3G47540 ST2B NAMT1 AT3G03670 GSTF6 ALD1 RNS3 ATCSLA15 GPK1 BGLU4 PRX72 HMT3 HA7 ACO1 …
					AT2G26820																															GO:0016491 oxidoreductase activity	F	2.62e-08	62/754 (8.2%)	968/30324 (3.2%)	FLS5 AT4G25310 AT3G32980 PER64 GSTF9 AT3G55290 CTF2B AT4G10500 AT3G03670 PRX72 ACO1 SAG13 LOX2 MDHAR FAH1 AT2G18980 OPR3 CCR2 SMO1-3 SDR5 TRI GOX3 AT4G08780 TRX5 AT2G38380 MSRB4 UDG4 FRO4 NDHF AT5G15180 CYP83B1 DIN11 PER4 AT2G35380 DMR6 DHAR1 AT1G06640 PRXCB FRO5 LDOX DOX1 PRXCA F3H ANNAT1 CYP86A1 CYP94C1 GAPCP-1 LOX4 ATMDAR2 PRR1 AT3G21770 AT4G15765 AT1G68850 SDR3 FLS1 GulLO5 PMSR2 LOX3 AT4G3017…
					AT2G27690																															GO:0004601 peroxidase activity	F	8.33e-07	17/754 (2.3%)	100/30324 (0.3%)	AT3G32980 PER64 GSTF9 AT3G03670 PRX72 AT2G18980 AT4G08780 AT2G38380 AT5G15180 PER4 AT2G35380 PRXCB PRXCA ANNAT1 AT3G21770 AT1G68850 AT4G30170
					AT2G28160																															GO:0016684 oxidoreductase activity, acting on peroxide as acceptor	F	9.78e-07	17/754 (2.3%)	101/30324 (0.3%)	AT3G32980 PER64 GSTF9 AT3G03670 PRX72 AT2G18980 AT4G08780 AT2G38380 AT5G15180 PER4 AT2G35380 PRXCB PRXCA ANNAT1 AT3G21770 AT1G68850 AT4G30170
					AT2G28670																															GO:0016209 antioxidant activity	F	4.17e-06	18/754 (2.4%)	125/30324 (0.4%)	AT3G32980 PER64 GSTF9 AT3G03670 PRX72 AT2G18980 AT4G08780 AT2G38380 AT5G15180 PER4 AT2G35380 DHAR1 PRXCB PRXCA ANNAT1 AT3G21770 AT1G68850 AT4G30170
					AT2G28760																															GO:0005509 calcium ion binding	F	2.35e-04	17/754 (2.3%)	144/30324 (0.5%)	TCH3 PBP1 AT3G47480 CRT3 AT1G76640 ANNAT3 AT3G01830 AT4G26470 CML43 CEN2 CML41 AT5G39670 TSA1 AT2G41090 ANNAT1 AT1G29020 ANNAT2
					AT2G28960																															GO:0004364 glutathione transferase activity	F	5.62e-04	10/754 (1.3%)	49/30324 (0.2%)	GSTF10 GSTU4 GSTF9 GSTU9 GSTU21 GSTF6 GSTU8 GSTU26 ERD9 GSTU22
					AT2G29330																															GO:0046423 allene-oxide cyclase activity	F	7.32e-04	4/754 (0.5%)	4/30324 (0.0%)	AOC4 AOC3 AOC2 AOC1
					AT2G29350																															GO:0016740 transferase activity	F	1.47e-03	104/754 (13.8%)	2589/30324 (8.5%)	CRK4 AT5G42830 AT5G58540 AT3G09830 GSTF10 GSTU4 AT1G69790 GSTF9 PGSIP5 GSTU9 APK UGT74B1 RLK1 RLP41 AT3G29635 MEK1 RLP53 GXMT1 AT1G50580 GSTU21 RLP50 MS2 G-TMT ST2B NAMT1 GSTF6 ALD1 ATCSLA15 GPK1 HMT3 AT3G26440 AT1G05700 AT4G30060 ORG1 AT1G34420 CRCK1 CRK37 FUT4 CRK8 AT3G44840 AT1G69730 AT5G43910 ARCK1 GPAT5 AT3G08870 AT5G07080 GSTU8 AT4G27570 RLP37 AT5G38250 AT4G18250 MKK9 AT2G28960 AT1G06000 RL…
					AT2G29460																															GO:0008289 lipid binding	F	4.60e-03	19/754 (2.5%)	217/30324 (0.7%)	AT5G55460 AT5G46900 AIR1 AT5G05960 BON1 AT5G46890 AT3G22570 AT1G55260 ANNAT3 AT2G18370 AT4G12510 AT4G22610 AT4G12500 ANNAT1 EDA4 AT3G22600 AT4G15160 AT2G44290 ANNAT2
					AT2G29720
					AT2G30766
					AT2G30860
					AT2G30870
					AT2G31085
					AT2G31865
					AT2G32140
					AT2G32290
					AT2G32487
					AT2G32680
					AT2G33030
					AT2G34600
					AT2G34810
					AT2G34930
					AT2G34940
					AT2G35270
					AT2G35380
					AT2G35810
					AT2G35980
					AT2G36100
					AT2G36890
					AT2G37040
					AT2G37440
					AT2G38240
					AT2G38380
					AT2G38470
					AT2G38740
					AT2G38760
					AT2G38860
					AT2G39030
					AT2G39050
					AT2G39110
					AT2G39330
					AT2G39420
					AT2G39530
					AT2G40100
					AT2G40113
					AT2G40460
					AT2G40750
					AT2G41090
					AT2G41100
					AT2G41240
					AT2G43100
					AT2G43150
					AT2G43510
					AT2G43530
					AT2G43535
					AT2G43550
					AT2G43570
					AT2G43590
					AT2G43610
					AT2G43670
					AT2G44290
					AT2G44390
					AT2G44450
					AT2G44480
					AT2G44840
					AT2G45360
					AT2G46140
					AT2G46400
					AT2G46430
					AT2G46440
					AT2G46740
					AT2G46750
					AT2G47130
					AT2G47140
					AT2G47200
					AT2G47540
					AT2G47550
					AT2G48140
					AT3E13410
					AT3E23240
					AT3G01420
					AT3G01760
					AT3G01830
					AT3G03500
					AT3G03560
					AT3G03670
					AT3G03780
					AT3G04210
					AT3G04320
					AT3G04410
					AT3G04720
					AT3G05920
					AT3G06035
					AT3G07600
					AT3G08870
					AT3G09020
					AT3G09260
					AT3G09270
					AT3G09830
					AT3G09940
					AT3G10500
					AT3G11010
					AT3G11080
					AT3G11340
					AT3G11430
					AT3G11550
					AT3G11840
					AT3G12040
					AT3G12520
					AT3G13435
					AT3G13760
					AT3G13950
					AT3G14260
					AT3G14280
					AT3G14620
					AT3G14940
					AT3G15240
					AT3G15356
					AT3G15950
					AT3G16390
					AT3G16440
					AT3G16450
					AT3G16460
					AT3G16470
					AT3G16530
					AT3G17420
					AT3G18200
					AT3G18290
					AT3G19200
					AT3G19370
					AT3G20960
					AT3G21230
					AT3G21770
					AT3G22235
					AT3G22570
					AT3G22600
					AT3G22740
					AT3G22800
					AT3G22840
					AT3G22850
					AT3G22890
					AT3G23110
					AT3G23120
					AT3G23175
					AT3G23190
					AT3G23250
					AT3G23550
					AT3G23570
					AT3G23800
					AT3G24020
					AT3G24300
					AT3G24900
					AT3G24982
					AT3G25010
					AT3G25020
					AT3G25110
					AT3G25760
					AT3G25770
					AT3G25780
					AT3G25810
					AT3G25882
					AT3G25930
					AT3G26200
					AT3G26320
					AT3G26440
					AT3G26470
					AT3G27884
					AT3G27950
					AT3G28220
					AT3G28540
					AT3G28550
					AT3G28930
					AT3G29635
					AT3G32980
					AT3G42383
					AT3G44320
					AT3G44730
					AT3G44840
					AT3G44860
					AT3G44870
					AT3G44970
					AT3G45140
					AT3G45860
					AT3G46090
					AT3G47040
					AT3G47480
					AT3G47540
					AT3G48080
					AT3G48090
					AT3G48340
					AT3G48350
					AT3G48640
					AT3G48650
					AT3G49110
					AT3G49120
					AT3G49340
					AT3G49620
					AT3G49845
					AT3G50580
					AT3G50640
					AT3G50770
					AT3G50930
					AT3G50970
					AT3G51240
					AT3G51330
					AT3G51350
					AT3G51450
					AT3G51660
					AT3G52430
					AT3G52740
					AT3G52748
					AT3G54040
					AT3G54150
					AT3G54640
					AT3G54770
					AT3G54960
					AT3G55180
					AT3G55290
					AT3G55790
					AT3G55940
					AT3G55970
					AT3G56200
					AT3G56400
					AT3G56710
					AT3G56970
					AT3G56980
					AT3G57010
					AT3G57240
					AT3G57260
					AT3G57460
					AT3G58810
					AT3G59760
					AT3G59930
					AT3G60330
					AT3G60420
					AT3G60450
					AT3G60540
					AT3G61990
					AT3G62280
					AT4E36250
					AT4G00670
					AT4G01080
					AT4G01360
					AT4G01630
					AT4G02090
					AT4G03450
					AT4G04223
					AT4G04490
					AT4G04500
					AT4G04632
					AT4G04810
					AT4G04840
					AT4G05200
					AT4G08593
					AT4G08780
					AT4G08870
					AT4G10500
					AT4G10640
					AT4G10720
					AT4G11210
					AT4G11655
					AT4G11890
					AT4G12050
					AT4G12330
					AT4G12500
					AT4G12510
					AT4G12545
					AT4G12550
					AT4G12720
					AT4G13310
					AT4G13395
					AT4G13410
					AT4G13810
					AT4G13860
					AT4G13890
					AT4G13900
					AT4G13920
					AT4G14365
					AT4G14400
					AT4G14530
					AT4G15160
					AT4G15300
					AT4G15330
					AT4G15440
					AT4G15765
					AT4G15920
					AT4G17215
					AT4G17280
					AT4G17470
					AT4G18250
					AT4G18340
					AT4G18360
					AT4G18430
					AT4G18440
					AT4G19512
					AT4G19680
					AT4G19720
					AT4G20110
					AT4G20390
					AT4G21600
					AT4G21680
					AT4G21840
					AT4G22230
					AT4G22530
					AT4G22590
					AT4G22610
					AT4G22666
					AT4G22753
					AT4G22880
					AT4G23030
					AT4G23140
					AT4G23150
					AT4G23160
					AT4G23170
					AT4G23215
					AT4G23600
					AT4G23670
					AT4G23690
					AT4G23700
					AT4G24340
					AT4G24380
					AT4G25070
					AT4G25310
					AT4G25900
					AT4G26070
					AT4G26270
					AT4G26470
					AT4G27070
					AT4G27570
					AT4G27654
					AT4G29690
					AT4G30060
					AT4G30170
					AT4G30530
					AT4G30650
					AT4G31500
					AT4G33050
					AT4G35110
					AT4G35350
					AT4G36220
					AT4G36988
					AT4G37010
					AT4G37060
					AT4G37070
					AT4G37160
					AT4G38080
					AT4G38560
					AT4G38770
					AT4G39030
					AT4G39670
					AT4G39980
					AT5E46700
					AT5G01540
					AT5G02230
					AT5G02490
					AT5G02940
					AT5G03570
					AT5G03630
					AT5G04000
					AT5G04150
					AT5G04370
					AT5G05250
					AT5G05600
					AT5G05730
					AT5G05960
					AT5G06300
					AT5G06839
					AT5G06870
					AT5G07000
					AT5G07010
					AT5G07080
					AT5G07322
					AT5G07460
					AT5G07770
					AT5G08110
					AT5G08240
					AT5G08640
					AT5G09290
					AT5G09480
					AT5G09520
					AT5G09530
					AT5G10130
					AT5G10380
					AT5G10760
					AT5G11920
					AT5G12340
					AT5G12420
					AT5G12930
					AT5G13080
					AT5G13220
					AT5G13550
					AT5G13740
					AT5G13910
					AT5G14150
					AT5G14330
					AT5G14545
					AT5G15130
					AT5G15180
					AT5G16350
					AT5G17760
					AT5G17990
					AT5G18270
					AT5G18470
					AT5G18661
					AT5G19100
					AT5G19110
					AT5G19240
					AT5G22520
					AT5G22530
					AT5G22570
					AT5G22860
					AT5G23980
					AT5G23990
					AT5G24110
					AT5G24200
					AT5G24210
					AT5G24410
					AT5G24420
					AT5G24530
					AT5G24760
					AT5G24780
					AT5G25250
					AT5G25930
					AT5G26260
					AT5G26286
					AT5G26290
					AT5G26660
					AT5G26920
					AT5G27060
					AT5G35525
					AT5G35950
					AT5G37690
					AT5G38005
					AT5G38250
					AT5G38280
					AT5G38340
					AT5G38550
					AT5G38900
					AT5G39320
					AT5G39670
					AT5G41040
					AT5G41300
					AT5G41750
					AT5G42180
					AT5G42530
					AT5G42650
					AT5G42830
					AT5G43180
					AT5G43350
					AT5G43370
					AT5G43400
					AT5G43520
					AT5G43910
					AT5G44050
					AT5G44380
					AT5G44420
					AT5G44430
					AT5G44460
					AT5G44565
					AT5G44720
					AT5G44820
					AT5G44990
					AT5G45000
					AT5G45070
					AT5G45080
					AT5G45460
					AT5G45840
					AT5G46060
					AT5G46890
					AT5G46900
					AT5G47120
					AT5G47220
					AT5G47240
					AT5G47730
					AT5G48290
					AT5G48920
					AT5G49080
					AT5G49350
					AT5G50560
					AT5G52720
					AT5G52740
					AT5G52750
					AT5G52760
					AT5G52810
					AT5G53420
					AT5G53450
					AT5G54370
					AT5G54490
					AT5G54530
					AT5G54610
					AT5G54840
					AT5G55050
					AT5G55170
					AT5G55460
					AT5G57010
					AT5G57090
					AT5G57785
					AT5G57970
					AT5G58310
					AT5G58540
					AT5G58860
					AT5G58940
					AT5G59090
					AT5G59530
					AT5G59590
					AT5G59820
					AT5G60520
					AT5G60530
					AT5G60800
					AT5G60900
					AT5G60950
					AT5G61160
					AT5G61900
					AT5G62340
					AT5G62480
					AT5G63600
					AT5G63660
					AT5G63970
					AT5G63980
					AT5G63990
					AT5G64000
					AT5G64190
					AT5G64770
					AT5G64810
					AT5G65020
					AT5G65790
					AT5G66390
					AT5G66985
					AT5G67080
					ATCG01010
					VANDAL2_41
					VANDAL21_1282
