# Supplementary material for: Functional analysis of Arabidopsis immune-related MAPKs uncovers a role for MPK3 as negative regulator of inducible defences
Source: Genome Biol. 2014 Jun 30;15(6):R87. doi: 10.1186/gb-2014-15-6-r87 (PMC4197828; doi:10.1186/gb-2014-15-6-r87)
Supplement: Additional file 5: Table S4 — Differentially expressed genes and GO term enrichment observed in response to flg22 in Col-0, mpk3, mpk4 and mpk6. Genes for which the flg22-induced regulation is affected by at least 1 log in mpk3, mpk4 and mpk6 are mentioned, together with their associated GO term enrichments. [file gb-2014-15-6-r87-S5.xls]

## Sheet: Table S4
Genes are defined as "affected" when they display at least a 1 log ratio reduction in flg22 responsiveness
Gene lists														GO Term enrichment (for legend detail, see http://amigo.geneontology.org/cgi-bin/amigo/term_enrichment)
Downregulated genes in Col + flg22 vs Col	Upregulated genes in Col + flg22 vs Col		Downregulated genes affected in mpk3	Downregulated genes affected in mpk4	Downregulated genes affected in mpk6		Upregulated genes affected in mpk3	Upregulated genes affected in mpk4	Upregulated genes affected in mpk6		Downregulated genes affected in mpk3, mpk4 and mpk6	Upregulated genes affected in mpk3, mpk4 and mpk6		Downregulated genes in Col + flg22 vs Col							Upregulated genes in Col + flg22 vs Col							Downregulated genes affected in mpk3							Downregulated genes affected in mpk4							Downregulated genes affected in mpk6							Upregulated genes affected in mpk3
AT1E01690	AT1E38580		AT1E01690	AT1E38230	AT1E01690		AT1E43350	AT1E38580	AT1E43350		AT1E01690	AT1E38580		Biological Process							Biological Process							Biological Process							Biological Process							Biological Process							Biological Process
AT1E13410	AT1E43350		AT1E38230	AT1G02475	AT1E38230		AT1G01225	AT1E43350	AT1E67280		AT1E38230	AT1E43350		GO Term	Aspect	P-value	Sample frequency	Background frequency	Genes		GO Term	Aspect	P-value	Sample frequency	Background frequency	Genes		GO Term	Aspect	P-value	Sample frequency	Background frequency	Genes		GO Term	Aspect	P-value	Sample frequency	Background frequency	Genes		GO Term	Aspect	P-value	Sample frequency	Background frequency	Genes		GO Term
AT1E38230	AT1E45420		AT1G02300	AT1G02840	AT1G01860		AT1G03495	AT1G01225	AT1G01225		AT1G01860	AT1E67280		GO:0009725 response to hormone stimulus	P	3.64e-19	120/832 (14.4%)	1662/30324 (5.5%)	BPC1 AT1G29500 SAUR20 AT5G55620 AT1G75460 RAP2.6 NAC6 AT3G53250 AT4G34760 RVE2 MDA1 SAUR75 AT4G01330 GNC AT1G24530 NF-YC4 RAP2.4 MYB59 AT4G34770 ATAUX2-11 MYB3 SEN1 AT5G63190 AT1G68670 AT2G21210 SAUR19 ARR4 HAT2 AUF1 AT1G56220 EPR1 GRH1 TIR1 XERICO UBA2A SAUR29 AT5G11070 AT2G46690 HB-12 AT1G29430 MYB13 PYL5 RR3 ASG1 SAUR24 CIPK20 AT4G34790 TMAC2 JAZ7 SAUR63 CuAO1 AT1G29490 HBI1 MYBL2 EBF2 MAKR6 K…		GO:0010200 response to chitin	P	4.62e-276	287/1468 (19.6%)	422/30324 (1.4%)	RHL41 MKK4 AT2G25460 ERF-1 FH8 AT5G44060 AT3G57450 TCH2 MEK1 AT5G64870 AT1G76070 S6K2 AT4G38940 AT1G66880 ARR7 AT5G05300 AT1G25400 AT1G07135 AT2G41640 JAZ1 PMZ LYK4 HSFB2A AT1G76970 HSF A4A AT3G62260 AT3G61980 CCR2 AT2G17740 VPS2.1 AT5G37490 AT3G46930 CMPG1 WRKY48 CRK11 CAF1a MYB77 CPK28 WRKY11 Kin3 AT5G56960 MKK9 SAP7 AT1G19020 AT3G09010 ERF15 AT4G22530 PEPR2 AT4G27350 SAG101 AT1G51620 AT5G63130…		GO:0034285 response to disaccharide stimulus	P	1.48e-07	19/405 (4.7%)	213/30324 (0.7%)	ATL8 AT1G21400 RUP1 PP2-A13 AT4G37220 AT2G42900 HGO SEN1 AT5G63190 STH SQE3 AT3G15450 AKINBETA1 KAI2 MCCA AT5G57785 BCAT-2 AT3G52480 IVD		GO:0006552 leucine catabolic process	P	3.51e-04	4/440 (0.9%)	5/30324 (0.0%)	ETFQO MCCB MCCA IVD		GO:0034285 response to disaccharide stimulus	P	5.42e-05	16/406 (3.9%)	213/30324 (0.7%)	AT1G21400 RUP1 AT4G37220 AT2G42900 HGO SEN1 AT5G63190 STH SQE3 AKINBETA1 KAI2 MCCA AT5G57785 BCAT-2 AT3G52480 IVD		GO:0006952 defense response
AT1G01860	AT1E67280		AT1G02475	AT1G03090	AT1G02475		AT1G03905	AT1G01340	AT1G04360		AT1G02300	AT1G01225		GO:0009719 response to endogenous stimulus	P	9.30e-16	122/832 (14.7%)	1879/30324 (6.2%)	BPC1 AT1G29500 SAUR20 AT5G55620 AT1G75460 RAP2.6 NAC6 AT3G53250 AT4G34760 RVE2 MDA1 SAUR75 AT4G01330 GNC AT1G24530 NF-YC4 RAP2.4 MYB59 AT4G34770 ATAUX2-11 MYB3 SEN1 AT5G63190 AT1G68670 AT2G21210 SAUR19 ARR4 HAT2 AUF1 AT1G56220 EPR1 GRH1 TIR1 XERICO UBA2A SAUR29 AT5G11070 AT2G46690 HB-12 AT1G29430 MYB13 PYL5 RR3 ASG1 SAUR24 CIPK20 AT4G34790 TMAC2 JAZ7 SAUR63 CuAO1 AT1G29490 HBI1 MYBL2 EBF2 MAKR6 K…		GO:0010243 response to organonitrogen compound	P	4.85e-272	289/1468 (19.7%)	438/30324 (1.4%)	RHL41 MKK4 AT2G25460 ERF-1 FH8 AT5G44060 AT3G57450 TCH2 MEK1 AT5G64870 AT1G76070 S6K2 AT4G38940 AT1G66880 ARR7 AT5G05300 AT1G25400 AT1G07135 AT2G41640 JAZ1 PMZ LYK4 HSFB2A AT1G76970 HSF A4A AT3G62260 AT3G61980 CCR2 AT2G17740 VPS2.1 AT5G37490 AT3G46930 CMPG1 WRKY48 CRK11 CAF1a MYB77 CPK28 WRKY11 Kin3 AT5G56960 MKK9 SAP7 AT1G19020 AT3G09010 ERF15 AT4G22530 PEPR2 AT4G27350 SAG101 AT1G51620 AT5G63130…		GO:0009744 response to sucrose stimulus	P	1.48e-07	19/405 (4.7%)	213/30324 (0.7%)	ATL8 AT1G21400 RUP1 PP2-A13 AT4G37220 AT2G42900 HGO SEN1 AT5G63190 STH SQE3 AT3G15450 AKINBETA1 KAI2 MCCA AT5G57785 BCAT-2 AT3G52480 IVD		GO:0009083 branched-chain amino acid catabolic process	P	1.04e-03	4/440 (0.9%)	6/30324 (0.0%)	ETFQO MCCB MCCA IVD		GO:0009744 response to sucrose stimulus	P	5.42e-05	16/406 (3.9%)	213/30324 (0.7%)	AT1G21400 RUP1 AT4G37220 AT2G42900 HGO SEN1 AT5G63190 STH SQE3 AKINBETA1 KAI2 MCCA AT5G57785 BCAT-2 AT3G52480 IVD		GO:0031347 regulation of defense response
AT1G02300	AT1G01225		AT1G02620	AT1G03300	AT1G02620		AT1G04680	AT1G02360	AT1G04645		AT1G02475	AT1G01340		GO:0009733 response to auxin stimulus	P	2.09e-15	52/832 (6.2%)	442/30324 (1.5%)	AT1G29500 SAUR20 NAC6 AT3G53250 AT4G34760 RVE2 SAUR75 MYB59 AT4G34770 ATAUX2-11 MYB3 AT5G63190 AT2G21210 SAUR19 HAT2 AUF1 GRH1 TIR1 SAUR29 AT2G46690 AT1G29430 SAUR24 AT4G34790 JAZ7 SAUR63 AT1G29490 AT5G18030 RD26 DFL2 SAUR28 AT1G29420 AT2G21220 AT4G34800 AT4G38840 SAUR68 AT4G34750 RVE1 AT1G29450 MYB16 AT5G03310 SAUR36 AT1G29460 BT4 ARF16 AT4G38860 DFL1 AT1G17345 NAC3 HLS1 SAUR22 SHY2 AT3G61900		GO:0006952 defense response	P	2.65e-215	446/1468 (30.4%)	1667/30324 (5.5%)	AT5G25440 AT5G39580 MKK4 AMT1;1 ERF-1 GSTF7 FH8 GSTF10 CRK14 AT1G72950 TCH2 ZAR1 MEK1 RLK AT1G76070 MLO4 AT5G58120 S6K2 AT1G66880 AT1G57630 ACA11 BON1 AT5G05300 AT3G44630 ADR1-L2 AT5G18360 CYP79B2 AT5G42050 AT1G25400 AT1G34420 LHT7 AT4G28400 AT4G08850 CRCK1 JAZ1 AT1G64610 PMZ AT1G27100 LYK4 DIP2 HSFB2A AT1G76970 NADP-ME2 MPK5 HSF A4A RBOHD RPP1 CCR2 AT1G72900 AT2G17740 AT5G10760 AT5G46490 AT1G656…		GO:0034284 response to monosaccharide stimulus	P	3.45e-06	16/405 (4.0%)	176/30324 (0.6%)	ATL8 PP2-A13 GNC AT4G37220 ATL15 AT2G42900 HGO SEN1 AT5G63190 AT3G15450 AKINBETA1 MCCA BCAT-2 AT3G52480 IVD AT4G15545									GO:0006552 leucine catabolic process	P	2.44e-04	4/406 (1.0%)	5/30324 (0.0%)	ETFQO MCCB MCCA IVD		GO:0002376 immune system process
AT1G02475	AT1G01340		AT1G02840	AT1G05860	AT1G02840		AT1G05670	AT1G02390	AT1G04680		AT1G02620	AT1G02360		GO:0010033 response to organic substance	P	3.75e-13	152/832 (18.3%)	2805/30324 (9.3%)	BPC1 AT1G29500 SAUR20 AT5G55620 AT1G75460 RAP2.6 NAC6 AT3G53250 MYB48 AT4G34760 RVE2 RUP1 MDA1 SAUR75 AT4G01330 GNC AT1G24530 NF-YC4 AT2G42900 ATL15 RAP2.4 MYB59 AT3G62550 AT4G34770 ATAUX2-11 MYB3 HGO SEN1 AT5G63190 AT1G68670 AT3G15450 AT2G21210 SAUR19 ARR4 HAT2 AUF1 AT1G56220 EPR1 GRH1 TIR1 XERICO UBA2A SAUR29 AT5G11070 AT2G46690 HB-12 AT1G29430 MYB13 PYL5 RR3 ASG1 SAUR24 CIPK20 AT4G34790 TMAC2 …		GO:1901698 response to nitrogen compound	P	8.35e-197	308/1468 (21.0%)	792/30324 (2.6%)	RHL41 MKK4 AT2G25460 ERF-1 FH8 GSTF10 AT5G44060 AGP2 AT3G57450 TCH2 MEK1 SLAH3 AT5G64870 AT1G76070 S6K2 AT4G38940 AT1G66880 ARR7 AT2G17660 AT5G05300 AT1G25400 AT1G07135 AT2G41640 JAZ1 PMZ LYK4 HSFB2A AT1G76970 HSF A4A AT3G62260 AT3G61980 CCR2 AT2G17740 VPS2.1 AT5G37490 AT3G46930 CMPG1 AT1G51840 WRKY48 CRK11 CAF1a MYB77 CPK28 WRKY11 Kin3 AT4G01700 AT5G56960 MKK9 SAP7 AT1G19020 AT3G09010 ERF15 AT4G…		GO:0009750 response to fructose stimulus	P	1.48e-05	14/405 (3.5%)	144/30324 (0.5%)	ATL8 PP2-A13 AT4G37220 AT2G42900 HGO SEN1 AT5G63190 AT3G15450 AKINBETA1 MCCA BCAT-2 AT3G52480 IVD AT4G15545		Back to top							GO:0050896 response to stimulus	P	5.61e-04	132/406 (32.5%)	6619/30324 (21.8%)	BPC1 SPL6 CYP81D11 AT4G12490 AT5G14940 GLYI7 AT3G45260 TLP2 bZIP3 AAP3 UGT73C1 RD19 SYP112 AIF1 CLE20 AT1G21400 RUP1 AT2G23840 ECIP1 SIG4 MDA1 AT4G16190 AT1G19480 AT4G01330 RING EARLI1 AAP1 GNC AT1G24530 NF-YC4 AT4G37220 ATL15 AT2G42900 ETFQO AVP1 HGO SEN1 POP2 AT5G63190 RPT2 AT3G60980 MPL1 G6PD1 YUC8 AT1G68670 TLP9 STH PTR3 SQE3 SKP2B PRR9 AT5G55790 FAD5 MCCB ARR4 ABCG19 AKINBETA1 VOZ1 KAI2 AT5G…		GO:0080134 regulation of response to stress
AT1G02610	AT1G01480		AT1G03090	AT1G06570	AT1G03090		AT1G05680	AT1G03495	AT1G05670		AT1G02840	AT1G02390		GO:0042221 response to chemical stimulus	P	2.18e-10	179/832 (21.5%)	3789/30324 (12.5%)	BPC1 AT1G29500 SAUR20 AT5G55620 AT1G75460 RAP2.6 NAC6 RD19 AT3G53250 MYB48 AT4G34760 RVE2 RUP1 MDA1 SAUR75 AT4G01330 GNC AT1G24530 NF-YC4 AT2G42900 ATL15 RAP2.4 MYB59 AT3G62550 AT4G34770 ATAUX2-11 MYB3 HGO SEN1 AT5G63190 AT1G68670 AT1G14200 AT3G15450 AT2G21210 SAUR19 ARR4 HAT2 ABCG19 AUF1 AT1G56220 EPR1 GRH1 TIR1 XERICO UBA2A SAUR29 ADS1 AT5G11070 AT2G46690 HB-12 AT1G29430 MYB13 PYL5 RR3 ASG1 SAU…		GO:0002376 immune system process	P	1.73e-179	329/1468 (22.4%)	1032/30324 (3.4%)	AT5G25440 MKK4 AMT1;1 ERF-1 GSTF7 FH8 CRK14 TCH2 MEK1 RLK S6K2 AT1G66880 AT1G57630 ACA11 BON1 ADR1-L2 CYP79B2 AT5G42050 AT1G25400 AT1G34420 AT4G28400 AT4G08850 CRCK1 JAZ1 AT1G64610 PMZ AT1G27100 LYK4 DIP2 HSFB2A AT1G76970 NADP-ME2 MPK5 HSF A4A RPP1 AT1G72900 AT2G17740 AT5G10760 AT1G65690 AT5G37490 MKS1 PROPEP1 ARCK1 NUDT5 CPK4 RIN4 CMPG1 WRKY48 CRK11 AT4G39830 WRKY11 Kin3 CST RPS4 AT1G19020 CHS1 …		GO:0009746 response to hexose stimulus	P	1.94e-05	15/405 (3.7%)	172/30324 (0.6%)	ATL8 PP2-A13 GNC AT4G37220 AT2G42900 HGO SEN1 AT5G63190 AT3G15450 AKINBETA1 MCCA BCAT-2 AT3G52480 IVD AT4G15545									GO:0009083 branched-chain amino acid catabolic process	P	7.24e-04	4/406 (1.0%)	6/30324 (0.0%)	ETFQO MCCB MCCA IVD		GO:0045087 innate immune response
AT1G02620	AT1G01560		AT1G05140	AT1G06980	AT1G05065		AT1G06130	AT1G04645	AT1G06830		AT1G03090	AT1G03495		GO:2001141 regulation of RNA biosynthetic process	P	1.26e-08	108/832 (13.0%)	1983/30324 (6.5%)	BPC1 CRF4 OBP4 AT1G78995 PRR5 TLP2 AT1G75460 AT4G39780 OZF2 RAP2.6 AT1G22490 MYB48 HAT1 RVE2 TLP11 ATCTH AT1G36060 GNC NF-YC4 RAP2.4 MYB59 HAT9 MYB3 SPL2 AT1G68670 TLP9 PRR9 ARR4 HAT2 VOZ1 ZFP4 EPR1 AT2G28200 GRH1 HB52 AT5G23280 HB-12 CDF3 MYB13 RR3 AT2G16365 PAR1 TMAC2 HBI1 MYBL2 bHLH39 AT1G27050 IDD2 RD26 HAT22 MYB4 BBX15 SPL6 GLK2 AT1G62310 NAC083 NAI1 AT3G45260 bZIP3 AT5G61590 AIF1 RVE1 SIG4 …		GO:0009719 response to endogenous stimulus	P	1.28e-175	428/1468 (29.2%)	1879/30324 (6.2%)	RHL41 MKK4 AMT1;1 AT2G25460 ERF-1 FH8 GSTF10 AIR1 AT5G44060 IDA AT5G18490 AT3G57450 TCH2 MEK1 AT5G64870 RLK AT1G76070 S6K2 AT4G38940 AT1G66880 ARR7 AT1G57630 AT5G05300 GPK1 AT5G42050 AT1G25400 AT2G36210 CPK5 AT1G07135 AT2G41640 CRCK1 JAZ1 AT1G64610 PMZ LYK4 HSFB2A AT1G76970 MPK5 HSF A4A AT3G62260 IQD22 AT3G61980 AT1G69890 CCR2 AT2G17740 ATSTE14B UGT74E2 VPS2.1 AT5G37490 PROPEP1 ARCK1 AT3G46930 CP…		GO:0009743 response to carbohydrate stimulus	P	6.39e-05	22/405 (5.4%)	408/30324 (1.3%)	ATL8 AT1G21400 RUP1 PP2-A13 GNC AT4G37220 ATL15 AT2G42900 HGO SEN1 AT5G63190 STH SQE3 AT3G15450 AKINBETA1 KAI2 MCCA AT5G57785 BCAT-2 AT3G52480 IVD AT4G15545									GO:0034284 response to monosaccharide stimulus	P	1.27e-03	13/406 (3.2%)	176/30324 (0.6%)	GNC AT4G37220 ATL15 AT2G42900 HGO SEN1 AT5G63190 AKINBETA1 MCCA BCAT-2 AT3G52480 IVD AT4G15545		GO:0006955 immune response
AT1G02840	AT1G02360		AT1G05860	AT1G07040	AT1G05860		AT1G06830	AT1G04680	AT1G07500		AT1G03300	AT1G03905		GO:0006355 regulation of transcription, DNA-dependent	P	1.26e-08	108/832 (13.0%)	1983/30324 (6.5%)	BPC1 CRF4 OBP4 AT1G78995 PRR5 TLP2 AT1G75460 AT4G39780 OZF2 RAP2.6 AT1G22490 MYB48 HAT1 RVE2 TLP11 ATCTH AT1G36060 GNC NF-YC4 RAP2.4 MYB59 HAT9 MYB3 SPL2 AT1G68670 TLP9 PRR9 ARR4 HAT2 VOZ1 ZFP4 EPR1 AT2G28200 GRH1 HB52 AT5G23280 HB-12 CDF3 MYB13 RR3 AT2G16365 PAR1 TMAC2 HBI1 MYBL2 bHLH39 AT1G27050 IDD2 RD26 HAT22 MYB4 BBX15 SPL6 GLK2 AT1G62310 NAC083 NAI1 AT3G45260 bZIP3 AT5G61590 AIF1 RVE1 SIG4 …		GO:0010033 response to organic substance	P	8.94e-165	506/1468 (34.5%)	2805/30324 (9.3%)	AT5G25440 RHL41 MKK4 AMT1;1 AT2G25460 ERF-1 FH8 GSTF10 AT2G41380 CRK14 AT2G31945 AIR1 AT5G44060 IDA AT5G18490 AT3G57450 TCH2 AT5G15870 MEK1 AT5G64870 RLK AT1G76070 S6K2 AT4G38940 AT1G66880 ARR7 AT1G57630 BON1 AT5G05300 GPK1 CLC3 AT5G42050 AT1G25400 AT2G36210 AT1G34420 CPK5 AT1G07135 LHT7 AT2G41640 CRCK1 JAZ1 AT1G64610 PMZ LYK4 HSFB2A AT1G76970 MPK5 HSF A4A AT3G62260 IQD22 AT3G61980 AT1G69890 CCR2…		GO:0050896 response to stimulus	P	1.51e-04	134/405 (33.1%)	6619/30324 (21.8%)	BPC1 SPL6 CYP81D11 AT4G12490 GLYI7 AT3G45260 TLP2 bZIP3 AAP3 MEE14 UGT73C1 ATL8 RD19 NAP SYP112 AIF1 AT1G21400 RUP1 HSFA7A PP2-A13 AT2G23840 ECIP1 SIG4 MDA1 AT4G16190 AT1G19480 AT4G01330 RING EARLI1 AAP1 GNC AT1G24530 NF-YC4 AT4G37220 ATL15 AT2G42900 ETFQO RAP2.4 AT3G62550 AVP1 HGO SEN1 POP2 AT5G63190 RPT2 AT3G60980 MPL1 G6PD1 TLP9 STH PTR3 SQE3 AT3G15450 SKP2B FAD5 AT5G03310 MCCB ARR4 ABCG19 AKI…									GO:0009743 response to carbohydrate stimulus	P	4.90e-03	19/406 (4.7%)	408/30324 (1.3%)	AT1G21400 RUP1 GNC AT4G37220 ATL15 AT2G42900 HGO SEN1 AT5G63190 STH SQE3 AKINBETA1 KAI2 MCCA AT5G57785 BCAT-2 AT3G52480 IVD AT4G15545		GO:0045088 regulation of innate immune response
AT1G03090	AT1G02390		AT1G06570	AT1G08180	AT1G06570		AT1G07870	AT1G05020	AT1G08450		AT1G05065	AT1G04360		GO:0050896 response to stimulus	P	1.34e-08	265/832 (31.9%)	6619/30324 (21.8%)	BPC1 AT1G29500 SAUR20 AT3G15570 AT4G12490 AT5G14940 PRR5 AT5G55620 TLP2 AT1G75460 AAP3 AT2G21560 RAP2.6 MEE14 NAC6 RD19 NAP SYP112 AT3G53250 MYB48 CLE20 AT4G34760 RVE2 RUP1 MDA1 SAUR75 AT3G19850 AT4G01330 GNC AT1G24530 NF-YC4 AT2G42900 ATL15 RAP2.4 MYB59 AT3G62550 AT4G34770 ATAUX2-11 MYB3 HGO SEN1 AT5G63190 AT1G68670 TLP9 COL1 AT1G14200 AT3G15450 AT2G21210 SKP2B PRR9 SAUR19 MCCB ARR4 HAT2 ABCG19 …		GO:1901700 response to oxygen-containing compound	P	3.07e-159	467/1468 (31.8%)	2459/30324 (8.1%)	RHL41 MKK4 AMT1;1 AT2G25460 ERF-1 FH8 GSTF10 AT5G44060 AGP2 AT5G18490 AT3G57450 TCH2 MEK1 SLAH3 AT5G64870 RLK AT1G76070 S6K2 AT4G38940 AT1G66880 ARR7 AT1G57630 AT2G17660 BON1 AT5G05300 CYP79B2 AT4G02200 AT5G42050 AT1G25400 AT1G56345 AT1G34420 CPK5 AT1G07135 AT2G41640 CRCK1 JAZ1 AT1G64610 PMZ LYK4 HSFB2A AT1G76970 MPK5 HSF A4A AT3G62260 RBOHD IQD22 AT3G61980 CCR2 AT1G72900 AT2G17740 ATSTE14B UGT74…		GO:0006552 leucine catabolic process	P	2.44e-04	4/405 (1.0%)	5/30324 (0.0%)	ETFQO MCCB MCCA IVD									GO:0009746 response to hexose stimulus	P	6.07e-03	12/406 (3.0%)	172/30324 (0.6%)	GNC AT4G37220 AT2G42900 HGO SEN1 AT5G63190 AKINBETA1 MCCA BCAT-2 AT3G52480 IVD AT4G15545		GO:0050776 regulation of immune response
AT1G03300	AT1G02400		AT1G07040	AT1G09460	AT1G07040		AT1G08450	AT1G05680	AT1G09370		AT1G05140	AT1G04645		GO:0051252 regulation of RNA metabolic process	P	1.71e-08	108/832 (13.0%)	1993/30324 (6.6%)	BPC1 CRF4 OBP4 AT1G78995 PRR5 TLP2 AT1G75460 AT4G39780 OZF2 RAP2.6 AT1G22490 MYB48 HAT1 RVE2 TLP11 ATCTH AT1G36060 GNC NF-YC4 RAP2.4 MYB59 HAT9 MYB3 SPL2 AT1G68670 TLP9 PRR9 ARR4 HAT2 VOZ1 ZFP4 EPR1 AT2G28200 GRH1 HB52 AT5G23280 HB-12 CDF3 MYB13 RR3 AT2G16365 PAR1 TMAC2 HBI1 MYBL2 bHLH39 AT1G27050 IDD2 RD26 HAT22 MYB4 BBX15 SPL6 GLK2 AT1G62310 NAC083 NAI1 AT3G45260 bZIP3 AT5G61590 AIF1 RVE1 SIG4 …		GO:0006950 response to stress	P	6.53e-146	582/1468 (39.6%)	4028/30324 (13.3%)	AT5G25440 AT1G55450 RHL41 AT5G39580 MKK4 AMT1;1 ERF-1 GSTF7 GA2OX6 FH8 GSTF10 CRK14 AT1G72950 AT3G57450 TCH2 ZAR1 AT5G15870 MEK1 TSB1 RLK AT1G76070 AT1G27330 MLO4 AT5G58120 S6K2 AT1G66880 AT1G57630 ACA11 ADT5 BON1 AT1G03230 AT5G05300 AT3G44630 ADR1-L2 GPK1 AT5G18360 CYP79B2 CLC3 AT4G02200 AT5G42050 AT1G25400 AT1G56345 AT1G34420 AT1G07135 LHT7 AT5G04760 AT4G28400 AT4G08850 CRCK1 JAZ1 AT1G64610 PMZ…		GO:0009083 branched-chain amino acid catabolic process	P	7.25e-04	4/405 (1.0%)	6/30324 (0.0%)	ETFQO MCCB MCCA IVD									GO:0009750 response to fructose stimulus	P	6.42e-03	11/406 (2.7%)	144/30324 (0.5%)	AT4G37220 AT2G42900 HGO SEN1 AT5G63190 AKINBETA1 MCCA BCAT-2 AT3G52480 IVD AT4G15545		GO:0002682 regulation of immune system process
AT1G04240	AT1G02880		AT1G08570	AT1G10070	AT1G09460		AT1G09630	AT1G06130	AT1G09630		AT1G05860	AT1G04680		GO:2000112 regulation of cellular macromolecule biosynthetic process	P	4.00e-08	111/832 (13.3%)	2101/30324 (6.9%)	BPC1 CRF4 OBP4 AT1G78995 PRR5 TLP2 AT1G75460 AT4G39780 OZF2 RAP2.6 AT1G22490 MYB48 HAT1 LGO RVE2 TLP11 ATCTH AT1G36060 GNC NF-YC4 RAP2.4 MYB59 HAT9 ATAUX2-11 MYB3 SPL2 AT1G68670 TLP9 PRR9 ARR4 HAT2 VOZ1 ZFP4 EPR1 AT2G28200 GRH1 HB52 AT5G23280 HB-12 CDF3 MYB13 RR3 AT2G16365 PAR1 TMAC2 HBI1 MYBL2 bHLH39 AT1G27050 IDD2 RD26 HAT22 MYB4 BBX15 SPL6 GLK2 AT1G62310 NAC083 NAI1 AT3G45260 bZIP3 AT5G61590 A…		GO:0050896 response to stimulus	P	9.38e-145	761/1468 (51.8%)	6619/30324 (21.8%)	AT5G25440 AT1G55450 RHL41 AT5G39580 MKK4 AMT1;1 AT2G25460 ERF-1 GSTF7 GA2OX6 FH8 GSTF10 AT2G41380 FHL CRK14 AT2G31945 AIR1 AT5G44060 AT1G72950 AGP2 IDA AT5G18490 AT3G57450 TCH2 ZAR1 AT5G15870 RLP3 MEK1 SLAH3 AT5G64870 TSB1 RLK AT1G76070 AT1G27330 MLO4 AT5G58120 S6K2 AT4G38940 AT1G66880 ARR7 AT1G57630 ACA11 ADT5 AT2G17660 BON1 AT1G03230 AT5G05300 AT3G44630 ADR1-L2 GPK1 PFA-DSP1 AT5G18360 CYP79B2 C…		GO:1901700 response to oxygen-containing compound	P	6.52e-03	60/405 (14.8%)	2459/30324 (8.1%)	GLYI7 AT3G45260 ATL8 RD19 AIF1 AT1G21400 RUP1 HSFA7A PP2-A13 AT2G23840 MDA1 AT4G16190 AT4G01330 RING EARLI1 GNC AT1G24530 NF-YC4 AT4G37220 ATL15 AT2G42900 RAP2.4 AVP1 HGO SEN1 AT5G63190 STH PTR3 SQE3 AT3G15450 AKINBETA1 KAI2 MCCA AT1G56220 XERICO PME1 PYL5 ASG1 AT5G57785 BGAL1 BCAT-2 ERD5 AT3G52480 NAC3 UGT74F2 JAZ7 CuAO1 MAPKKK20 AT3G11110 AT5G22890 PIRL4 IVD RbcX1 cpHsc70-2 AT4G15545 BOP2 AT4G2…																GO:0012501 programmed cell death
AT1G05065	AT1G02920		AT1G09460	AT1G10150	AT1G10070		AT1G09970	AT1G06135	AT1G09970		AT1G06570	AT1G05020		GO:0010556 regulation of macromolecule biosynthetic process	P	4.00e-08	111/832 (13.3%)	2101/30324 (6.9%)	BPC1 CRF4 OBP4 AT1G78995 PRR5 TLP2 AT1G75460 AT4G39780 OZF2 RAP2.6 AT1G22490 MYB48 HAT1 LGO RVE2 TLP11 ATCTH AT1G36060 GNC NF-YC4 RAP2.4 MYB59 HAT9 ATAUX2-11 MYB3 SPL2 AT1G68670 TLP9 PRR9 ARR4 HAT2 VOZ1 ZFP4 EPR1 AT2G28200 GRH1 HB52 AT5G23280 HB-12 CDF3 MYB13 RR3 AT2G16365 PAR1 TMAC2 HBI1 MYBL2 bHLH39 AT1G27050 IDD2 RD26 HAT22 MYB4 BBX15 SPL6 GLK2 AT1G62310 NAC083 NAI1 AT3G45260 bZIP3 AT5G61590 A…		GO:0045087 innate immune response	P	1.91e-137	272/1468 (18.5%)	914/30324 (3.0%)	AT5G25440 MKK4 AMT1;1 GSTF7 CRK14 TCH2 MEK1 RLK S6K2 AT1G66880 AT1G57630 ACA11 BON1 ADR1-L2 CYP79B2 AT5G42050 AT1G25400 AT1G34420 AT4G28400 AT4G08850 CRCK1 JAZ1 AT1G64610 PMZ AT1G27100 LYK4 AT1G76970 NADP-ME2 MPK5 RPP1 AT1G72900 AT2G17740 AT5G10760 AT1G65690 MKS1 PROPEP1 ARCK1 NUDT5 CPK4 RIN4 CRK11 AT4G39830 Kin3 CST RPS4 AT1G19020 CHS1 AT4G38560 AT1G31130 SAG101 LSD1 PSKR1 RPK1 HAE GGT1 BIR1 SIB…																Back to top							GO:0048583 regulation of response to stimulus
AT1G05140	AT1G02930		AT1G10070	AT1G10470	AT1G10470		AT1G10040	AT1G06137	AT1G10040		AT1G06980	AT1G05670		GO:0031326 regulation of cellular biosynthetic process	P	7.54e-08	112/832 (13.5%)	2150/30324 (7.1%)	BPC1 CRF4 OBP4 AT1G78995 PRR5 TLP2 AT1G75460 AT4G39780 OZF2 RAP2.6 AT1G22490 MYB48 HAT1 LGO RVE2 TLP11 ATCTH AT1G36060 GNC NF-YC4 RAP2.4 MYB59 HAT9 ATAUX2-11 MYB3 SPL2 AT1G68670 TLP9 PRR9 ARR4 HAT2 VOZ1 ZFP4 EPR1 AT2G28200 GRH1 HB52 AT5G23280 HB-12 CDF3 MYB13 RR3 AT2G16365 PAR1 TMAC2 HBI1 MYBL2 bHLH39 AT1G27050 IDD2 RD26 HAT22 MYB4 BBX15 SPL6 GLK2 AT1G62310 NAC083 NAI1 AT3G45260 bZIP3 AT5G61590 A…		GO:0042221 response to chemical stimulus	P	9.16e-137	550/1468 (37.5%)	3789/30324 (12.5%)	AT5G25440 RHL41 MKK4 AMT1;1 AT2G25460 ERF-1 GSTF7 FH8 GSTF10 AT2G41380 CRK14 AT2G31945 AIR1 AT5G44060 AGP2 IDA AT5G18490 AT3G57450 TCH2 AT5G15870 MEK1 SLAH3 AT5G64870 RLK AT1G76070 S6K2 AT4G38940 AT1G66880 ARR7 AT1G57630 AT2G17660 BON1 AT5G05300 GPK1 CYP79B2 CLC3 AT4G02200 AT5G42050 AT1G25400 AT1G56345 AT2G36210 AT1G34420 CPK5 AT1G07135 LHT7 AT2G41640 CRCK1 JAZ1 AT1G64610 PMZ LYK4 HSFB2A AT1G7697…		Back to top																					GO:0009626 plant-type hypersensitive response
AT1G05860	AT1G03010		AT1G10470	AT1G11260	AT1G11260		AT1G11055	AT1G06140	AT1G11055		AT1G07040	AT1G05680		GO:0019219 regulation of nucleobase-containing compound metabolic process	P	2.33e-07	109/832 (13.1%)	2110/30324 (7.0%)	BPC1 CRF4 OBP4 AT1G78995 PRR5 TLP2 AT1G75460 AT4G39780 OZF2 RAP2.6 AT1G22490 MYB48 HAT1 LGO RVE2 TLP11 ATCTH AT1G36060 GNC NF-YC4 RAP2.4 MYB59 HAT9 MYB3 SPL2 AT1G68670 TLP9 PRR9 ARR4 HAT2 VOZ1 ZFP4 EPR1 AT2G28200 GRH1 HB52 AT5G23280 HB-12 CDF3 MYB13 RR3 AT2G16365 PAR1 TMAC2 HBI1 MYBL2 bHLH39 AT1G27050 IDD2 RD26 HAT22 MYB4 BBX15 SPL6 GLK2 AT1G62310 NAC083 NAI1 AT3G45260 bZIP3 AT5G61590 AIF1 RVE1 S…		GO:0006955 immune response	P	1.23e-136	272/1468 (18.5%)	920/30324 (3.0%)	AT5G25440 MKK4 AMT1;1 GSTF7 CRK14 TCH2 MEK1 RLK S6K2 AT1G66880 AT1G57630 ACA11 BON1 ADR1-L2 CYP79B2 AT5G42050 AT1G25400 AT1G34420 AT4G28400 AT4G08850 CRCK1 JAZ1 AT1G64610 PMZ AT1G27100 LYK4 AT1G76970 NADP-ME2 MPK5 RPP1 AT1G72900 AT2G17740 AT5G10760 AT1G65690 MKS1 PROPEP1 ARCK1 NUDT5 CPK4 RIN4 CRK11 AT4G39830 Kin3 CST RPS4 AT1G19020 CHS1 AT4G38560 AT1G31130 SAG101 LSD1 PSKR1 RPK1 HAE GGT1 BIR1 SIB…																							GO:0034050 host programmed cell death induced by symbiont
AT1G06180	AT1G03220		AT1G11260	AT1G11380	AT1G11900		AT1G11210	AT1G07000	AT1G11210		AT1G08180	AT1G06130		GO:0051171 regulation of nitrogen compound metabolic process	P	2.83e-07	110/832 (13.2%)	2144/30324 (7.1%)	BPC1 CRF4 OBP4 AT1G78995 PRR5 TLP2 AT1G75460 AT4G39780 OZF2 RAP2.6 AT1G22490 MYB48 HAT1 LGO RVE2 TLP11 ATCTH AT1G36060 GNC NF-YC4 RAP2.4 MYB59 HAT9 MYB3 SPL2 AT1G68670 TLP9 PRR9 ARR4 HAT2 VOZ1 ZFP4 EPR1 AT2G28200 GRH1 HB52 AT5G23280 HB-12 CDF3 MYB13 RR3 AT2G16365 PAR1 TMAC2 HBI1 MYBL2 bHLH39 AT1G27050 IDD2 RD26 HAT22 MYB4 BBX15 SPL6 GLK2 AT1G62310 NAC083 NAI1 AT3G45260 bZIP3 AT5G61590 AIF1 RVE1 S…		GO:0031347 regulation of defense response	P	4.20e-136	216/1468 (14.7%)	549/30324 (1.8%)	AT5G25440 MKK4 AMT1;1 MEK1 RLK S6K2 AT1G66880 AT1G57630 ACA11 BON1 ADR1-L2 AT5G42050 AT1G25400 AT1G34420 LHT7 AT4G28400 AT4G08850 JAZ1 AT1G64610 PMZ AT1G27100 AT1G76970 NADP-ME2 MPK5 AT1G72900 MKS1 ARCK1 SOBIR1 PMT5 NUDT5 CPK4 RIN4 Kin3 CST RPS4 AT1G19020 CHS1 SAG101 PSKR1 RPK1 GGT1 BIR1 SIB2 CRCK3 AT3G01830 AT5G67340 CPK32 CRLK2 CSLA07 AT5G25930 CAD1 XLG2 ERF4 AT1G20310 AT3G49350 AT4G36500 AT5G4…																							GO:0006950 response to stress
AT1G06570	AT1G03230		AT1G13080	AT1G13670	AT1G12020		AT1G11330	AT1G07500	AT1G11330		AT1G08570	AT1G06135		GO:0010468 regulation of gene expression	P	3.38e-07	116/832 (13.9%)	2314/30324 (7.6%)	BPC1 CRF4 OBP4 AT1G78995 PRR5 TLP2 AT1G75460 AT4G39780 OZF2 RAP2.6 AT1G22490 NAC6 MYB48 HAT1 RVE2 TLP11 ATCTH AT1G36060 GNC NF-YC4 RAP2.4 MYB59 HAT9 ATAUX2-11 MYB3 SPL2 AT1G68670 TLP9 PRR9 ARR4 HAT2 VOZ1 ZFP4 EPR1 AT2G28200 GRH1 HB52 AT5G23280 UBA2A HB-12 CDF3 MYB13 RR3 AT2G16365 PAR1 TMAC2 TAS1A HBI1 MYBL2 bHLH39 AT1G27050 IDD2 RD26 HAT22 MYB4 BBX15 SPL6 GLK2 AT1G62310 NAC083 NAI1 AT3G45260 bZIP…		GO:0080134 regulation of response to stress	P	4.58e-132	217/1468 (14.8%)	576/30324 (1.9%)	AT5G25440 MKK4 AMT1;1 MEK1 RLK S6K2 AT1G66880 AT1G57630 ACA11 BON1 ADR1-L2 AT5G42050 AT1G25400 AT1G34420 LHT7 AT4G28400 AT4G08850 JAZ1 AT1G64610 PMZ AT1G27100 AT1G76970 NADP-ME2 MPK5 AT1G72900 MKS1 ARCK1 SOBIR1 PMT5 NUDT5 CPK4 RIN4 Kin3 CST RPS4 AT1G19020 CHS1 SAG101 PSKR1 RPK1 GGT1 BIR1 SIB2 CRCK3 AT3G01830 AT5G67340 CPK32 CRLK2 CSLA07 AT5G25930 CAD1 XLG2 ERF4 AT1G20310 AT3G49350 AT4G36500 AT5G4…																							GO:0016265 death
AT1G06980	AT1G03370		AT1G13990	AT1G13940	AT1G13080		AT1G15900	AT1G07870	AT1G15900		AT1G09460	AT1G06137		GO:0009889 regulation of biosynthetic process	P	3.53e-07	114/832 (13.7%)	2261/30324 (7.5%)	BPC1 CRF4 OBP4 AT1G78995 PRR5 TLP2 AT1G75460 AT4G39780 OZF2 AT2G21560 RAP2.6 AT1G22490 MYB48 HAT1 LGO RVE2 TLP11 ATCTH AT1G36060 GNC NF-YC4 RAP2.4 MYB59 HAT9 ATAUX2-11 MYB3 SPL2 AT1G68670 TLP9 PRR9 ARR4 HAT2 VOZ1 ZFP4 EPR1 AT2G28200 GRH1 HB52 AT5G23280 HB-12 CDF3 MYB13 RR3 AT2G16365 PAR1 TMAC2 HBI1 MYBL2 bHLH39 AT1G27050 IDD2 RD26 HAT22 MYB4 BBX15 SPL6 GLK2 AT1G62310 NAC083 NAI1 AT3G45260 bZIP3 A…		GO:0007165 signal transduction	P	3.63e-120	335/1468 (22.8%)	1618/30324 (5.3%)	RHL41 MKK4 AMT1;1 ERF-1 AT5G18490 AT3G57450 AT5G15870 RLP3 MEK1 AT5G64870 RLK S6K2 AT1G66880 ARR7 AT1G57630 BON1 PFA-DSP1 CLC3 AT5G42050 AT1G25400 AT1G34420 LHT7 JAZ1 AT1G64610 PMZ RLP2 HSFB2A AT1G76970 AOX1A MPK5 HSF A4A RBOHD SHB1 AT1G72900 ATSTE14B AT5G10760 AT5G37490 MKS1 ARCK1 RAB11c SOBIR1 NUDT5 CPK4 RIN4 CMPG1 WRKY48 CRK11 CAF1a WRKY11 Kin3 AT3G13430 CST MKK9 RPS4 AT1G19020 AT4G13820 CHS1 …																							GO:0008219 cell death
AT1G07040	AT1G03495		AT1G14140	AT1G13990	AT1G13990		AT1G16420	AT1G08450	AT1G17147		AT1G10070	AT1G06140		GO:0033993 response to lipid	P	3.61e-07	59/832 (7.1%)	867/30324 (2.9%)	RAP2.6 NAC6 RVE2 MDA1 AT4G01330 GNC AT1G24530 NF-YC4 MYB59 MYB3 AT1G68670 AUF1 AT1G56220 XERICO UBA2A AT5G11070 HB-12 MYB13 PYL5 ASG1 CIPK20 TMAC2 JAZ7 SAUR63 CuAO1 MYBL2 MAKR6 RD26 GID1C DFL2 SAUR28 GRF1 GAI GLK2 NAC083 AIF1 AT2G23840 RVE1 MYB16 RING EARLI1 BRH1 HB5 YUC8 BEE2 PTR3 AT2G26110 BT4 ARR9 TMM CGA1 NAC3 OFP15 AT3G11110 SHY2 PIRL4 SLY1 MARD1 AT5G47390		GO:0051707 response to other organism	P	2.77e-118	324/1468 (22.1%)	1535/30324 (5.1%)	AT5G25440 RHL41 AT5G39580 MKK4 AMT1;1 GSTF7 GSTF10 CRK14 AT3G57450 MEK1 RLK AT1G76070 AT1G66880 AT1G57630 ACA11 BON1 AT5G05300 ADR1-L2 CYP79B2 AT5G42050 AT1G25400 AT1G34420 AT4G28400 AT4G08850 CRCK1 JAZ1 AT1G64610 LYK4 DIP2 AT1G76970 MPK5 RBOHD RPP1 CCR2 AT1G72900 AT2G17740 AT5G10760 AT1G65690 ARCK1 NUDT5 CPK4 RIN4 WRKY48 CRK11 CAF1a AT4G39830 AT3G17770 WRKY11 Kin3 AT4G01700 CST RPS4 AT1G19020 AT…																							GO:0035556 intracellular signal transduction
AT1G08180	AT1G03730		AT1G14890	AT1G14140	AT1G14140		AT1G18980	AT1G09370	AT1G19210		AT1G10150	AT1G06830		GO:0006351 transcription, DNA-dependent	P	1.07e-06	110/832 (13.2%)	2194/30324 (7.2%)	BPC1 CRF4 OBP4 AT1G78995 PRR5 TLP2 AT1G75460 AT4G39780 OZF2 RAP2.6 AT1G22490 MYB48 HAT1 RVE2 TLP11 ATCTH AT1G36060 GNC NF-YC4 RAP2.4 MYB59 HAT9 MYB3 SPL2 AT1G68670 TLP9 PRR9 ARR4 HAT2 VOZ1 ZFP4 EPR1 AT2G28200 GRH1 HB52 AT5G23280 HB-12 CDF3 MYB13 RR3 AT2G16365 PAR1 TMAC2 HBI1 MYBL2 bHLH39 AT1G27050 IDD2 RD26 HAT22 MYB4 BBX15 BSM SPL6 GLK2 AT1G62310 NAC083 NAI1 AT3G45260 bZIP3 AT5G61590 AIF1 RVE1 S…		GO:0009607 response to biotic stimulus	P	3.38e-118	324/1468 (22.1%)	1536/30324 (5.1%)	AT5G25440 RHL41 AT5G39580 MKK4 AMT1;1 GSTF7 GSTF10 CRK14 AT3G57450 MEK1 RLK AT1G76070 AT1G66880 AT1G57630 ACA11 BON1 AT5G05300 ADR1-L2 CYP79B2 AT5G42050 AT1G25400 AT1G34420 AT4G28400 AT4G08850 CRCK1 JAZ1 AT1G64610 LYK4 DIP2 AT1G76970 MPK5 RBOHD RPP1 CCR2 AT1G72900 AT2G17740 AT5G10760 AT1G65690 ARCK1 NUDT5 CPK4 RIN4 WRKY48 CRK11 CAF1a AT4G39830 AT3G17770 WRKY11 Kin3 AT4G01700 CST RPS4 AT1G19020 AT…																							GO:0051707 response to other organism
AT1G08570	AT1G03740		AT1G15040	AT1G14200	AT1G14890		AT1G21070	AT1G09630	AT1G19230		AT1G10470	AT1G07000		GO:0032774 RNA biosynthetic process	P	1.09e-06	110/832 (13.2%)	2195/30324 (7.2%)	BPC1 CRF4 OBP4 AT1G78995 PRR5 TLP2 AT1G75460 AT4G39780 OZF2 RAP2.6 AT1G22490 MYB48 HAT1 RVE2 TLP11 ATCTH AT1G36060 GNC NF-YC4 RAP2.4 MYB59 HAT9 MYB3 SPL2 AT1G68670 TLP9 PRR9 ARR4 HAT2 VOZ1 ZFP4 EPR1 AT2G28200 GRH1 HB52 AT5G23280 HB-12 CDF3 MYB13 RR3 AT2G16365 PAR1 TMAC2 HBI1 MYBL2 bHLH39 AT1G27050 IDD2 RD26 HAT22 MYB4 BBX15 BSM SPL6 GLK2 AT1G62310 NAC083 NAI1 AT3G45260 bZIP3 AT5G61590 AIF1 RVE1 S…		GO:0035556 intracellular signal transduction	P	2.37e-117	174/1468 (11.9%)	400/30324 (1.3%)	MKK4 ERF-1 AT5G18490 AT3G57450 MEK1 RLK S6K2 AT1G66880 AT1G57630 PFA-DSP1 AT5G42050 JAZ1 AT1G64610 HSFB2A MPK5 HSF A4A AT5G10760 AT5G37490 ARCK1 RAB11c CMPG1 WRKY48 WRKY11 CST CHS1 PEPR2 AT1G31130 RPK1 ZF2 ATL6 AT3G01830 AT5G67340 MPK12 CPK32 CSLA07 AT5G25930 STZ RDUF1 AT2G25735 CAD1 ERF4 AT1G23710 SZF1 AT3G09020 AT3G46600 WRKY15 AT1G33600 CDPK1 AT2G41090 MPK11 PFA-DSP3 PLA2A AT1G74360 PEPR1 AT4G…																							GO:0009607 response to biotic stimulus
AT1G09460	AT1G03905		AT1G15690	AT1G14890	AT1G15690		AT1G22180	AT1G09932	AT1G21550		AT1G11260	AT1G07500		GO:0031323 regulation of cellular metabolic process	P	1.19e-06	119/832 (14.3%)	2447/30324 (8.1%)	BPC1 CRF4 OBP4 AT1G78995 PRR5 TLP2 AT1G75460 AT4G39780 OZF2 RAP2.6 AT1G22490 MYB48 HAT1 LGO RVE2 TLP11 ATCTH AT1G36060 GNC NF-YC4 RAP2.4 MYB59 HAT9 ATAUX2-11 MYB3 SPL2 AT1G68670 TLP9 PRR9 ARR4 HAT2 VOZ1 ZFP4 EPR1 AT2G28200 GRH1 HB52 AT5G23280 HB-12 CDF3 MYB13 RR3 ACHT1 AT2G16365 PAR1 TMAC2 HBI1 MYBL2 bHLH39 AT1G27050 IDD2 RD26 HAT22 MYB4 BBX15 GAI SPL6 GLK2 AT1G62310 NAC083 NAI1 AT3G45260 bZIP3 A…		GO:0048583 regulation of response to stimulus	P	8.13e-114	222/1468 (15.1%)	722/30324 (2.4%)	AT5G25440 MKK4 AMT1;1 MEK1 RLK S6K2 AT1G66880 AT1G57630 ACA11 BON1 ADR1-L2 PFA-DSP1 AT5G42050 AT1G25400 AT1G34420 LHT7 AT4G28400 AT4G08850 JAZ1 AT1G64610 PMZ AT1G27100 AT1G76970 NADP-ME2 MPK5 AT1G72900 ATSTE14B MKS1 ARCK1 SOBIR1 PMT5 NUDT5 CPK4 RIN4 Kin3 CST RPS4 AT1G19020 CHS1 SAG101 LSD1 PSKR1 RPK1 GGT1 BIR1 SIB2 CRCK3 AT3G01830 AT5G67340 CPK32 CRLK2 CSLA07 AT5G25930 ABR1 CAD1 XLG2 ERF4 AT1G203…																							GO:0010363 regulation of plant-type hypersensitive response
AT1G10020	AT1G04360		AT1G16320	AT1G15040	AT1G16320		AT1G22885	AT1G09950	AT1G22180		AT1G11380	AT1G07870		GO:0060255 regulation of macromolecule metabolic process	P	1.76e-06	120/832 (14.4%)	2491/30324 (8.2%)	BPC1 CRF4 OBP4 AT1G78995 PRR5 TLP2 AT1G75460 AT4G39780 OZF2 RAP2.6 AT1G22490 NAC6 MYB48 HAT1 LGO RVE2 TLP11 ATCTH AT1G36060 GNC NF-YC4 RAP2.4 MYB59 HAT9 ATAUX2-11 MYB3 SPL2 AT1G68670 TLP9 PRR9 ARR4 HAT2 VOZ1 ZFP4 EPR1 AT2G28200 GRH1 HB52 AT5G23280 UBA2A HB-12 CDF3 MYB13 RR3 AT2G16365 PAR1 TMAC2 TAS1A HBI1 MYBL2 bHLH39 AT1G27050 IDD2 RD26 HAT22 MYB4 BBX15 SPL6 GLK2 AT1G62310 NAC083 NAI1 AT3G45260 …		GO:0044700 single organism signaling	P	1.47e-112	335/1468 (22.8%)	1713/30324 (5.6%)	RHL41 MKK4 AMT1;1 ERF-1 AT5G18490 AT3G57450 AT5G15870 RLP3 MEK1 AT5G64870 RLK S6K2 AT1G66880 ARR7 AT1G57630 BON1 PFA-DSP1 CLC3 AT5G42050 AT1G25400 AT1G34420 LHT7 JAZ1 AT1G64610 PMZ RLP2 HSFB2A AT1G76970 AOX1A MPK5 HSF A4A RBOHD SHB1 AT1G72900 ATSTE14B AT5G10760 AT5G37490 MKS1 ARCK1 RAB11c SOBIR1 NUDT5 CPK4 RIN4 CMPG1 WRKY48 CRK11 CAF1a WRKY11 Kin3 AT3G13430 CST MKK9 RPS4 AT1G19020 AT4G13820 CHS1 …																							GO:0006612 protein targeting to membrane
AT1G10070	AT1G04645		AT1G16840	AT1G15670	AT1G16840		AT1G23110	AT1G10040	AT1G22885		AT1G11900	AT1G08450		GO:0080090 regulation of primary metabolic process	P	5.90e-06	116/832 (13.9%)	2430/30324 (8.0%)	BPC1 CRF4 OBP4 AT1G78995 PRR5 TLP2 AT1G75460 AT4G39780 OZF2 AT2G21560 RAP2.6 AT1G22490 MYB48 HAT1 LGO RVE2 TLP11 ATCTH AT1G36060 GNC NF-YC4 RAP2.4 MYB59 HAT9 ATAUX2-11 MYB3 SPL2 AT1G68670 TLP9 PRR9 ARR4 HAT2 VOZ1 ZFP4 EPR1 AT2G28200 GRH1 HB52 AT5G23280 HB-12 CDF3 MYB13 RR3 AT2G16365 PAR1 TMAC2 HBI1 MYBL2 bHLH39 AT1G27050 IDD2 RD26 HAT22 MYB4 BBX15 SPL6 GLK2 AT1G62310 NAC083 NAI1 AT3G45260 bZIP3 A…		GO:0023052 signaling	P	1.76e-112	335/1468 (22.8%)	1714/30324 (5.7%)	RHL41 MKK4 AMT1;1 ERF-1 AT5G18490 AT3G57450 AT5G15870 RLP3 MEK1 AT5G64870 RLK S6K2 AT1G66880 ARR7 AT1G57630 BON1 PFA-DSP1 CLC3 AT5G42050 AT1G25400 AT1G34420 LHT7 JAZ1 AT1G64610 PMZ RLP2 HSFB2A AT1G76970 AOX1A MPK5 HSF A4A RBOHD SHB1 AT1G72900 ATSTE14B AT5G10760 AT5G37490 MKS1 ARCK1 RAB11c SOBIR1 NUDT5 CPK4 RIN4 CMPG1 WRKY48 CRK11 CAF1a WRKY11 Kin3 AT3G13430 CST MKK9 RPS4 AT1G19020 AT4G13820 CHS1 …																							GO:0090150 establishment of protein localization to membrane
AT1G10150	AT1G04680		AT1G17345	AT1G15690	AT1G19480		AT1G25370	AT1G10650	AT1G23110		AT1G12020	AT1G09370		GO:1901700 response to oxygen-containing compound	P	6.02e-06	117/832 (14.1%)	2459/30324 (8.1%)	AT5G55620 AT1G75460 RAP2.6 NAC6 RD19 MYB48 RVE2 RUP1 MDA1 AT4G01330 GNC AT1G24530 NF-YC4 AT2G42900 ATL15 RAP2.4 MYB59 MYB3 HGO SEN1 AT5G63190 AT1G68670 AT1G14200 AT3G15450 AT2G21210 AUF1 AT1G56220 XERICO UBA2A AT5G11070 HB-12 MYB13 PYL5 ASG1 CIPK20 MAX2 BGAL1 TMAC2 UGT74F2 JAZ7 SAUR63 CuAO1 MYBL2 MAKR6 IDD2 RD26 EMB93 IVD GID1C AT4G15545 DFL2 MYB4 SAUR28 GRF1 GAI GLK2 NAC083 GLYI7 AT3G45260 ATL8 …		GO:0009626 plant-type hypersensitive response	P	2.35e-112	171/1468 (11.6%)	406/30324 (1.3%)	AT5G25440 MKK4 AMT1;1 MEK1 RLK S6K2 AT1G66880 AT1G57630 ACA11 BON1 ADR1-L2 AT5G42050 AT1G25400 JAZ1 AT1G64610 PMZ AT1G27100 AT1G76970 NADP-ME2 MPK5 AT1G72900 RIN4 CST RPS4 LSD1 RPK1 AT3G01830 AT5G67340 CPK32 CRLK2 CSLA07 AT5G25930 CAD1 XLG2 AT1G20310 AT3G49350 AT4G36500 AT5G41400 AT3G09020 AT1G33600 AT5G35735 CDPK1 AT2G27500 MPK11 PLA2A BAK1 PARVUS AT1G76360 AT1G74360 AT4G25030 RING1 AT1G51890 NS…																							GO:0072657 protein localization to membrane
AT1G10470	AT1G05000		AT1G19480	AT1G16840	AT1G19540		AT1G26390	AT1G10990	AT1G27130		AT1G13080	AT1G09630		GO:0097305 response to alcohol	P	2.29e-05	49/832 (5.9%)	733/30324 (2.4%)	RAP2.6 NAC6 RVE2 MDA1 AT4G01330 AT1G24530 NF-YC4 MYB59 MYB3 AT1G68670 AUF1 AT1G56220 UBA2A AT5G11070 HB-12 PYL5 ASG1 CIPK20 TMAC2 JAZ7 SAUR63 CuAO1 MYBL2 MAKR6 RD26 GID1C DFL2 SAUR28 GRF1 GAI GLK2 NAC083 AIF1 AT2G23840 RVE1 EARLI1 BRH1 HB5 YUC8 PTR3 AT2G26110 TMM NAC3 OFP15 AT3G11110 SHY2 SLY1 MARD1 AT5G47390		GO:0034050 host programmed cell death induced by symbiont	P	3.88e-112	171/1468 (11.6%)	407/30324 (1.3%)	AT5G25440 MKK4 AMT1;1 MEK1 RLK S6K2 AT1G66880 AT1G57630 ACA11 BON1 ADR1-L2 AT5G42050 AT1G25400 JAZ1 AT1G64610 PMZ AT1G27100 AT1G76970 NADP-ME2 MPK5 AT1G72900 RIN4 CST RPS4 LSD1 RPK1 AT3G01830 AT5G67340 CPK32 CRLK2 CSLA07 AT5G25930 CAD1 XLG2 AT1G20310 AT3G49350 AT4G36500 AT5G41400 AT3G09020 AT1G33600 AT5G35735 CDPK1 AT2G27500 MPK11 PLA2A BAK1 PARVUS AT1G76360 AT1G74360 AT4G25030 RING1 AT1G51890 NS…																							GO:0080135 regulation of cellular response to stress
AT1G11175	AT1G05020		AT1G19540	AT1G17345	AT1G19610		AT1G32910	AT1G11055	AT1G27770		AT1G13670	AT1G09932		GO:0034284 response to monosaccharide stimulus	P	1.71e-04	20/832 (2.4%)	176/30324 (0.6%)	GNC AT2G42900 ATL15 HGO SEN1 AT5G63190 AT3G15450 IVD AT4G15545 ATL8 PP2-A13 AT4G37220 ADF9 AKINBETA1 MCCA AT1G60010 BCAT-2 AT3G52480 AT4G10910 AT2G17880		GO:0002682 regulation of immune system process	P	7.55e-111	174/1468 (11.9%)	430/30324 (1.4%)	AT5G25440 MKK4 AMT1;1 MEK1 RLK S6K2 AT1G66880 AT1G57630 ACA11 ADR1-L2 AT5G42050 AT1G25400 JAZ1 AT1G64610 PMZ AT1G27100 AT1G76970 NADP-ME2 MPK5 AT1G72900 MKS1 ARCK1 RIN4 CST RPS4 CHS1 RPK1 AT3G01830 AT5G67340 CPK32 CRLK2 CSLA07 AT5G25930 CAD1 XLG2 ERF4 AT1G20310 AT3G49350 AT4G36500 AT5G41400 AT3G09020 AT1G33600 AT5G35735 CDPK1 AT2G27500 MPK11 PLA2A BAK1 PARVUS AT1G76360 AT1G74360 AT4G25030 RING1 A…																							GO:0043067 regulation of programmed cell death
AT1G11260	AT1G05575		AT1G19610	AT1G19480	AT1G19620		AT1G35710	AT1G11200	AT1G28600		AT1G13940	AT1G09950		GO:0009750 response to fructose stimulus	P	1.74e-04	18/832 (2.2%)	144/30324 (0.5%)	AT2G42900 HGO SEN1 AT5G63190 AT3G15450 IVD AT4G15545 ATL8 PP2-A13 AT4G37220 ADF9 AKINBETA1 MCCA AT1G60010 BCAT-2 AT3G52480 AT4G10910 AT2G17880		GO:0045730 respiratory burst	P	9.47e-111	102/1468 (6.9%)	122/30324 (0.4%)	MKK4 ERF-1 FH8 MEK1 HSFB2A HSF A4A AT2G17740 AT5G37490 CMPG1 WRKY48 WRKY11 AT4G22530 AT1G51620 AT2G43620 ZF2 ATL6 AT3G01830 AT5G25930 STZ RDUF1 AT2G25735 ERF4 AT1G23710 SZF1 AT3G09020 AT3G46600 WRKY15 PLA2A BAK1 AT1G74360 AT4G15975 AT1G26420 NSL1 AT4G26120 MYB15 CAF1b ERF6 AT1G61360 AT1G18390 AT2G16900 SYP121 PUB22 XBAT34 CAD1 AT4G33940 AT2G32030 WRKY22 AT2G27310 AT1G51820 AT3G47480 AT1G02360 EP3…																							GO:0010941 regulation of cell death
AT1G11380	AT1G05670		AT1G19740	AT1G19540	AT1G19740		AT1G43000	AT1G11210	AT1G29195		AT1G13990	AT1G09970		GO:0034285 response to disaccharide stimulus	P	2.19e-04	22/832 (2.6%)	213/30324 (0.7%)	RUP1 AT2G42900 HGO SEN1 AT5G63190 AT3G15450 IVD ATL8 AT1G21400 PP2-A13 AT4G37220 ADF9 STH SQE3 AKINBETA1 KAI2 MCCA AT5G57785 BCAT-2 AT3G52480 AT4G10910 AT2G17880		GO:0002679 respiratory burst involved in defense response	P	9.47e-111	102/1468 (6.9%)	122/30324 (0.4%)	MKK4 ERF-1 FH8 MEK1 HSFB2A HSF A4A AT2G17740 AT5G37490 CMPG1 WRKY48 WRKY11 AT4G22530 AT1G51620 AT2G43620 ZF2 ATL6 AT3G01830 AT5G25930 STZ RDUF1 AT2G25735 ERF4 AT1G23710 SZF1 AT3G09020 AT3G46600 WRKY15 PLA2A BAK1 AT1G74360 AT4G15975 AT1G26420 NSL1 AT4G26120 MYB15 CAF1b ERF6 AT1G61360 AT1G18390 AT2G16900 SYP121 PUB22 XBAT34 CAD1 AT4G33940 AT2G32030 WRKY22 AT2G27310 AT1G51820 AT3G47480 AT1G02360 EP3…																							GO:0050896 response to stimulus
AT1G11900	AT1G05680		AT1G20560	AT1G19610	AT1G20560		AT1G51670	AT1G12360	AT1G35710		AT1G14140	AT1G10040		GO:0009744 response to sucrose stimulus	P	2.19e-04	22/832 (2.6%)	213/30324 (0.7%)	RUP1 AT2G42900 HGO SEN1 AT5G63190 AT3G15450 IVD ATL8 AT1G21400 PP2-A13 AT4G37220 ADF9 STH SQE3 AKINBETA1 KAI2 MCCA AT5G57785 BCAT-2 AT3G52480 AT4G10910 AT2G17880		GO:0045088 regulation of innate immune response	P	1.06e-110	173/1468 (11.8%)	425/30324 (1.4%)	AT5G25440 MKK4 AMT1;1 MEK1 RLK S6K2 AT1G66880 AT1G57630 ACA11 ADR1-L2 AT5G42050 AT1G25400 JAZ1 AT1G64610 PMZ AT1G27100 AT1G76970 NADP-ME2 MPK5 AT1G72900 MKS1 ARCK1 RIN4 CST RPS4 CHS1 RPK1 AT3G01830 AT5G67340 CPK32 CRLK2 CSLA07 AT5G25930 CAD1 XLG2 ERF4 AT1G20310 AT3G49350 AT4G36500 AT5G41400 AT3G09020 AT1G33600 AT5G35735 CDPK1 AT2G27500 MPK11 PLA2A BAK1 PARVUS AT1G76360 AT1G74360 AT4G25030 RING1 A…																							GO:0009620 response to fungus
AT1G12020	AT1G05710		AT1G21050	AT1G19620	AT1G21050		AT1G51920	AT1G12580	AT1G51670		AT1G14200	AT1G10650		GO:0019222 regulation of metabolic process	P	2.45e-04	127/832 (15.3%)	2925/30324 (9.6%)	BPC1 CRF4 OBP4 AT1G78995 PRR5 TLP2 AT1G75460 AT4G39780 OZF2 AT2G21560 RAP2.6 AT1G22490 NAC6 MYB48 HAT1 LGO RVE2 TLP11 ATCTH AT1G36060 GNC NF-YC4 RAP2.4 MYB59 HAT9 ATAUX2-11 MYB3 SPL2 AT1G68670 TLP9 PRR9 ARR4 HAT2 VOZ1 ZFP4 EPR1 AT2G28200 GRH1 HB52 AT5G23280 UBA2A HB-12 CDF3 MYB13 RR3 ACHT1 AT2G16365 PAR1 TMAC2 TAS1A HBI1 MYBL2 bHLH39 AT1G27050 IDD2 RD26 HAT22 MYB4 BBX15 GAI SPL6 GLK2 AT1G62310 NA…		GO:0050776 regulation of immune response	P	2.74e-110	173/1468 (11.8%)	427/30324 (1.4%)	AT5G25440 MKK4 AMT1;1 MEK1 RLK S6K2 AT1G66880 AT1G57630 ACA11 ADR1-L2 AT5G42050 AT1G25400 JAZ1 AT1G64610 PMZ AT1G27100 AT1G76970 NADP-ME2 MPK5 AT1G72900 MKS1 ARCK1 RIN4 CST RPS4 CHS1 RPK1 AT3G01830 AT5G67340 CPK32 CRLK2 CSLA07 AT5G25930 CAD1 XLG2 ERF4 AT1G20310 AT3G49350 AT4G36500 AT5G41400 AT3G09020 AT1G33600 AT5G35735 CDPK1 AT2G27500 MPK11 PLA2A BAK1 PARVUS AT1G76360 AT1G74360 AT4G25030 RING1 A…																							GO:0033554 cellular response to stress
AT1G12710	AT1G06130		AT1G21360	AT1G19740	AT1G21400		AT1G53080	AT1G13340	AT1G51913		AT1G14890	AT1G10990		GO:0034654 nucleobase-containing compound biosynthetic process	P	3.06e-04	111/832 (13.3%)	2468/30324 (8.1%)	BPC1 CRF4 OBP4 AT1G78995 PRR5 TLP2 AT1G75460 AT4G39780 OZF2 RAP2.6 AT1G22490 MYB48 HAT1 RVE2 TLP11 ATCTH AT1G36060 GNC NF-YC4 RAP2.4 MYB59 HAT9 MYB3 SPL2 AT1G68670 TLP9 PRR9 ARR4 HAT2 VOZ1 ZFP4 EPR1 AT2G28200 GRH1 HB52 AT5G23280 HB-12 CDF3 MYB13 RR3 AT2G16365 PAR1 TMAC2 HBI1 MYBL2 bHLH39 AT1G27050 IDD2 RD26 HAT22 MYB4 BBX15 BSM SPL6 GLK2 AT1G62310 NAC083 NAI1 AT3G45260 bZIP3 AT5G61590 AIF1 RVE1 S…		GO:0010941 regulation of cell death	P	9.73e-110	169/1468 (11.5%)	407/30324 (1.3%)	AT5G25440 MKK4 AMT1;1 MEK1 RLK S6K2 AT1G66880 AT1G57630 ACA11 BON1 ADR1-L2 AT5G42050 AT1G25400 JAZ1 AT1G64610 PMZ XND1 AT1G27100 AT1G76970 NADP-ME2 MPK5 RBOHD AT1G72900 SOBIR1 RIN4 CST LSD1 RPK1 BIR1 AT3G01830 AT5G67340 CPK32 CRLK2 CSLA07 AT5G25930 CAD1 XLG2 AT1G20310 AT3G49350 AT4G36500 AT5G41400 AT3G09020 AT1G33600 AT5G35735 CDPK1 AT2G27500 MPK11 PLA2A BAK1 PARVUS AT1G76360 AT1G74360 AT4G25030 …																							GO:0051716 cellular response to stimulus
AT1G12820	AT1G06135		AT1G21400	AT1G20560	AT1G21460		AT1G56540	AT1G13390	AT1G53080		AT1G15040	AT1G11055		GO:0009746 response to hexose stimulus	P	5.56e-04	19/832 (2.3%)	172/30324 (0.6%)	GNC AT2G42900 HGO SEN1 AT5G63190 AT3G15450 IVD AT4G15545 ATL8 PP2-A13 AT4G37220 ADF9 AKINBETA1 MCCA AT1G60010 BCAT-2 AT3G52480 AT4G10910 AT2G17880		GO:0010363 regulation of plant-type hypersensitive response	P	1.56e-107	161/1468 (11.0%)	373/30324 (1.2%)	AT5G25440 MKK4 AMT1;1 MEK1 RLK S6K2 AT1G66880 AT1G57630 ACA11 ADR1-L2 AT5G42050 AT1G25400 JAZ1 AT1G64610 PMZ AT1G27100 AT1G76970 NADP-ME2 MPK5 AT1G72900 RIN4 CST RPK1 AT3G01830 AT5G67340 CPK32 CRLK2 CSLA07 AT5G25930 CAD1 XLG2 AT1G20310 AT3G49350 AT4G36500 AT5G41400 AT3G09020 AT1G33600 AT5G35735 CDPK1 AT2G27500 MPK11 PLA2A BAK1 PARVUS AT1G76360 AT1G74360 AT4G25030 RING1 AT1G51890 NSL1 AT1G50740 SA…																							GO:0009814 defense response, incompatible interaction
AT1G13080	AT1G06137		AT1G21830	AT1G21050	AT1G21830		AT1G59860	AT1G13530	AT1G53430		AT1G15670	AT1G11200		GO:0016070 RNA metabolic process	P	9.02e-04	134/832 (16.1%)	3207/30324 (10.6%)	BPC1 AT1G55590 AT3G47342 CRF4 OBP4 AT1G78995 PRR5 TLP2 AT1G75460 AT4G39780 OZF2 RAP2.6 AT1G22490 MYB48 HAT1 RVE2 TLP11 ATCTH AT1G36060 GNC NF-YC4 AT4G39361 RAP2.4 MYB59 HAT9 MYB3 SPL2 AT1G68670 TLP9 PRR9 ARR4 AT2G17972 HAT2 VOZ1 ZFP4 AT3G14330 EPR1 AT2G28200 GRH1 HB52 AT5G23280 HB-12 CDF3 MYB13 RR3 AT2G16365 AT2G26920 PAR1 TMAC2 AT3G01660 AT1G31920 HBI1 MYBL2 bHLH39 AT1G27050 IDD2 RD26 HAT22 AT5G…		GO:0016265 death	P	2.07e-107	184/1468 (12.5%)	508/30324 (1.7%)	AT5G25440 MKK4 AMT1;1 MEK1 RLK MLO4 S6K2 AT1G66880 AT1G57630 ACA11 BON1 ADR1-L2 AT5G42050 AT1G25400 JAZ1 AT1G64610 PMZ XND1 AT1G27100 AT1G76970 NADP-ME2 MPK5 RBOHD AT1G72900 SOBIR1 RIN4 CST RPS4 AT4G13820 LSD1 RPK1 BIR1 AT3G01830 AT5G67340 CPK32 CRLK2 CSLA07 AT5G25930 CAD1 XLG2 MC8 AT1G20310 AT3G49350 AT4G36500 AT5G41400 AT3G09020 AT1G33600 AT5G35735 CDPK1 AT2G27500 MPK11 PLA2A BAK1 PARVUS AT1G76…																							GO:0007165 signal transduction
AT1G13245	AT1G06140		AT1G21920	AT1G21360	AT1G21920		AT1G59865	AT1G14070	AT1G56540		AT1G15690	AT1G11210		GO:0009741 response to brassinosteroid stimulus	P	1.46e-03	15/832 (1.8%)	117/30324 (0.4%)	AT4G01330 AT1G24530 AUF1 AT1G56220 AT5G11070 SAUR63 MAKR6 SAUR28 NAC083 AIF1 BRH1 YUC8 OFP15 AT3G11110 SHY2		GO:0008219 cell death	P	2.07e-107	184/1468 (12.5%)	508/30324 (1.7%)	AT5G25440 MKK4 AMT1;1 MEK1 RLK MLO4 S6K2 AT1G66880 AT1G57630 ACA11 BON1 ADR1-L2 AT5G42050 AT1G25400 JAZ1 AT1G64610 PMZ XND1 AT1G27100 AT1G76970 NADP-ME2 MPK5 RBOHD AT1G72900 SOBIR1 RIN4 CST RPS4 AT4G13820 LSD1 RPK1 BIR1 AT3G01830 AT5G67340 CPK32 CRLK2 CSLA07 AT5G25930 CAD1 XLG2 MC8 AT1G20310 AT3G49350 AT4G36500 AT5G41400 AT3G09020 AT1G33600 AT5G35735 CDPK1 AT2G27500 MPK11 PLA2A BAK1 PARVUS AT1G76…																							GO:0031348 negative regulation of defense response
AT1G13250	AT1G06830		AT1G22370	AT1G21400	AT1G22040		AT1G61415	AT1G14540	AT1G56660		AT1G16320	AT1G11330		GO:0009739 response to gibberellin stimulus	P	2.19e-03	19/832 (2.3%)	188/30324 (0.6%)	RVE2 GNC MYB59 MYB3 XERICO MYB13 MYBL2 GID1C GAI RVE1 MYB16 RING BEE2 BT4 ARR9 CGA1 PIRL4 SLY1 AT5G47390		GO:0012501 programmed cell death	P	3.13e-107	176/1468 (12.0%)	460/30324 (1.5%)	AT5G25440 MKK4 AMT1;1 MEK1 RLK S6K2 AT1G66880 AT1G57630 ACA11 BON1 ADR1-L2 AT5G42050 AT1G25400 JAZ1 AT1G64610 PMZ XND1 AT1G27100 AT1G76970 NADP-ME2 MPK5 RBOHD AT1G72900 RIN4 CST RPS4 LSD1 RPK1 AT3G01830 AT5G67340 CPK32 CRLK2 CSLA07 AT5G25930 CAD1 XLG2 MC8 AT1G20310 AT3G49350 AT4G36500 AT5G41400 AT3G09020 AT1G33600 AT5G35735 CDPK1 AT2G27500 MPK11 PLA2A BAK1 PARVUS AT1G76360 AT1G74360 AT4G25030 RIN…																							GO:0007154 cell communication
AT1G13360	AT1G07000		AT1G22490	AT1G21460	AT1G22500		AT1G61420	AT1G14780	AT1G57980		AT1G16840	AT1G12360		GO:0050789 regulation of biological process	P	3.13e-03	186/832 (22.4%)	4911/30324 (16.2%)	BPC1 PLP9 CRF4 OBP4 AT1G78995 PRR5 TLP2 AT1G75460 AT4G39780 AAP3 OZF2 AT2G21560 RAP2.6 AT1G22490 NAC6 MYB48 HAT1 PYL6 LGO CLE20 RVE2 TLP11 BRG3 ATCTH AT3G19850 AT1G36060 GNC NF-YC4 RAP2.4 MYB59 HAT9 ATAUX2-11 MYB3 AT5G63190 SPL2 AT1G68670 TLP9 COL1 SKP2B PRR9 ARR4 HAT2 AUF1 VOZ1 ZFP4 AT1G56220 EPR1 ROC3 AT2G28200 GRH1 TIR1 HB52 AT5G23280 UBA2A STP1 ADS1 HB-12 CDF3 CKA1 MYB13 PYL5 GRF3 RR3 ACHT1 M…		GO:0080135 regulation of cellular response to stress	P	1.18e-105	162/1468 (11.0%)	387/30324 (1.3%)	AT5G25440 MKK4 AMT1;1 MEK1 RLK S6K2 AT1G66880 AT1G57630 ACA11 ADR1-L2 AT5G42050 AT1G25400 JAZ1 AT1G64610 PMZ AT1G27100 AT1G76970 NADP-ME2 MPK5 AT1G72900 RIN4 CST RPK1 AT3G01830 AT5G67340 CPK32 CRLK2 CSLA07 AT5G25930 CAD1 XLG2 AT1G20310 AT3G49350 AT4G36500 AT5G41400 AT3G09020 AT1G33600 AT5G35735 CDPK1 AT2G27500 MPK11 PLA2A BAK1 PARVUS AT1G76360 AT1G74360 AT4G25030 RING1 AT1G51890 NSL1 AT1G50740 SA…																							GO:0051704 multi-organism process
AT1G13670	AT1G07130		AT1G22500	AT1G21920	AT1G22930		AT1G61550	AT1G15010	AT1G59865		AT1G17345	AT1G12580		GO:0006552 leucine catabolic process	P	5.15e-03	4/832 (0.5%)	5/30324 (0.0%)	MCCB IVD ETFQO MCCA		GO:0043067 regulation of programmed cell death	P	1.76e-105	164/1468 (11.2%)	399/30324 (1.3%)	AT5G25440 MKK4 AMT1;1 MEK1 RLK S6K2 AT1G66880 AT1G57630 ACA11 ADR1-L2 AT5G42050 AT1G25400 JAZ1 AT1G64610 PMZ XND1 AT1G27100 AT1G76970 NADP-ME2 MPK5 RBOHD AT1G72900 RIN4 CST LSD1 RPK1 AT3G01830 AT5G67340 CPK32 CRLK2 CSLA07 AT5G25930 CAD1 XLG2 AT1G20310 AT3G49350 AT4G36500 AT5G41400 AT3G09020 AT1G33600 AT5G35735 CDPK1 AT2G27500 MPK11 PLA2A BAK1 PARVUS AT1G76360 AT1G74360 AT4G25030 RING1 AT1G51890 N…																							GO:0044700 single organism signaling
AT1G13940	AT1G07135		AT1G22930	AT1G22040	AT1G23050		AT1G64390	AT1G15900	AT1G61415		AT1G19480	AT1G13340		GO:0009628 response to abiotic stimulus	P	5.60e-03	118/832 (14.2%)	2832/30324 (9.3%)	AT3G15570 PRR5 RAP2.6 NAC6 RD19 SYP112 RVE2 RUP1 MDA1 AT3G19850 GNC ATL15 RAP2.4 MYB59 MYB3 COL1 AT1G14200 SKP2B PRR9 ARR4 HAT2 VOZ1 EPR1 FRS8 AT2G28200 AT5G46170 GRH1 XERICO HB52 HB-12 CYP71B2 CKA1 MYB13 ASG1 MAX2 AT2G16365 PFC1 PAR1 TMAC2 HSF1 JAZ7 AT5G66560 MYBL2 RD26 GID1C AT4G15545 DFL2 MYB4 TEM1 SGR2 GAI GLK2 NAC083 AT4G38840 GLYI7 bZIP3 UGT73C1 EXL3 AT5G61590 AT1G21400 HSFA7A AT2G23840 RVE…		GO:0006612 protein targeting to membrane	P	1.99e-105	160/1468 (10.9%)	377/30324 (1.2%)	AT5G25440 MKK4 AMT1;1 MEK1 RLK S6K2 AT1G66880 AT1G57630 ACA11 ADR1-L2 AT5G42050 AT1G25400 JAZ1 AT1G64610 PMZ AT1G27100 AT1G76970 NADP-ME2 MPK5 AT1G72900 CST RPK1 AT3G01830 AT5G67340 CPK32 CRLK2 CSLA07 AT5G25930 CAD1 XLG2 AT1G20310 AT3G49350 AT4G36500 AT5G41400 AT3G09020 AT1G33600 AT5G35735 CDPK1 AT2G27500 MPK11 PLA2A BAK1 PARVUS AT1G76360 AT1G74360 AT4G25030 RING1 AT1G51890 NSL1 AT1G50740 SARD1 A…																							GO:0023052 signaling
AT1G13990	AT1G07160		AT1G23050	AT1G22500	AT1G24530		AT1G65860	AT1G16640	AT1G61420		AT1G19540	AT1G13390		GO:0018130 heterocycle biosynthetic process	P	8.39e-03	117/832 (14.1%)	2826/30324 (9.3%)	BPC1 CRF4 OBP4 AT1G78995 PRR5 TLP2 AT1G75460 AT4G39780 OZF2 RAP2.6 AT1G22490 MYB48 HAT1 RVE2 TLP11 ATCTH AT1G36060 GNC NF-YC4 SOT18 RAP2.4 MYB59 HAT9 MYB3 SPL2 AT1G68670 TLP9 AT2G21210 PRR9 ARR4 HAT2 VOZ1 ZFP4 EPR1 AT2G28200 GRH1 HB52 AT5G23280 HB-12 CDF3 MYB13 RR3 AT2G16365 PDS1 PAR1 TMAC2 HBI1 MYBL2 bHLH39 AT1G27050 IDD2 RD26 HAT22 MYB4 BBX15 BSM SPL6 GLK2 AT1G62310 AT3G03990 NAC083 NAI1 AT3G45…		GO:0090150 establishment of protein localization to membrane	P	5.47e-105	160/1468 (10.9%)	379/30324 (1.2%)	AT5G25440 MKK4 AMT1;1 MEK1 RLK S6K2 AT1G66880 AT1G57630 ACA11 ADR1-L2 AT5G42050 AT1G25400 JAZ1 AT1G64610 PMZ AT1G27100 AT1G76970 NADP-ME2 MPK5 AT1G72900 CST RPK1 AT3G01830 AT5G67340 CPK32 CRLK2 CSLA07 AT5G25930 CAD1 XLG2 AT1G20310 AT3G49350 AT4G36500 AT5G41400 AT3G09020 AT1G33600 AT5G35735 CDPK1 AT2G27500 MPK11 PLA2A BAK1 PARVUS AT1G76360 AT1G74360 AT4G25030 RING1 AT1G51890 NSL1 AT1G50740 SARD1 A…																							GO:0050832 defense response to fungus
AT1G14140	AT1G07220		AT1G24530	AT1G22930	AT1G24580		AT1G66080	AT1G17147	AT1G63857		AT1G19610	AT1G13530		GO:0044271 cellular nitrogen compound biosynthetic process	P	9.14e-03	116/832 (13.9%)	2801/30324 (9.2%)	BPC1 CRF4 OBP4 AT1G78995 PRR5 TLP2 AT1G75460 AT4G39780 OZF2 RAP2.6 AT1G22490 MYB48 HAT1 RVE2 TLP11 ATCTH AT1G36060 GNC NF-YC4 SOT18 RAP2.4 MYB59 HAT9 MYB3 SPL2 AT1G68670 TLP9 AT2G21210 PRR9 ARR4 HAT2 VOZ1 ZFP4 EPR1 AT2G28200 GRH1 HB52 AT5G23280 HB-12 CDF3 MYB13 RR3 AT2G16365 PAR1 TMAC2 CuAO1 HBI1 MYBL2 bHLH39 AT1G27050 IDD2 RD26 HAT22 MYB4 BBX15 BSM SPL6 GLK2 AT1G62310 NAC083 NAI1 AT3G45260 bZIP3…		GO:0072657 protein localization to membrane	P	5.47e-105	160/1468 (10.9%)	379/30324 (1.2%)	AT5G25440 MKK4 AMT1;1 MEK1 RLK S6K2 AT1G66880 AT1G57630 ACA11 ADR1-L2 AT5G42050 AT1G25400 JAZ1 AT1G64610 PMZ AT1G27100 AT1G76970 NADP-ME2 MPK5 AT1G72900 CST RPK1 AT3G01830 AT5G67340 CPK32 CRLK2 CSLA07 AT5G25930 CAD1 XLG2 AT1G20310 AT3G49350 AT4G36500 AT5G41400 AT3G09020 AT1G33600 AT5G35735 CDPK1 AT2G27500 MPK11 PLA2A BAK1 PARVUS AT1G76360 AT1G74360 AT4G25030 RING1 AT1G51890 NSL1 AT1G50740 SARD1 A…																							GO:0009627 systemic acquired resistance
AT1G14200	AT1G07500		AT1G25560	AT1G23050	AT1G24793		AT1G66880	AT1G17240	AT1G64080		AT1G19620	AT1G14070									GO:0007154 cell communication	P	6.42e-100	352/1468 (24.0%)	2073/30324 (6.8%)	RHL41 MKK4 AMT1;1 ERF-1 AT5G18490 AT3G57450 AT5G15870 RLP3 MEK1 AT5G64870 RLK S6K2 AT1G66880 ARR7 AT1G57630 BON1 PFA-DSP1 CLC3 AT5G42050 AT1G25400 AT1G34420 LHT7 AT4G08850 JAZ1 AT1G64610 PMZ RLP2 CRK10 HSFB2A AT1G76970 AOX1A MPK5 HSF A4A RBOHD SHB1 AT1G72900 ATSTE14B UGT74E2 AT5G10760 AT5G37490 MKS1 ARCK1 RAB11c SOBIR1 NUDT5 CPK4 RIN4 CMPG1 AT1G51840 WRKY48 CRK11 CAF1a AT3G17770 WRKY11 Kin3 AT3G1…																							GO:0009617 response to bacterium
AT1G14280	AT1G07520		AT1G26220	AT1G24440	AT1G26220		AT1G67520	AT1G17380	AT1G64390		AT1G19740	AT1G14540		Back to top							GO:0051716 cellular response to stimulus	P	1.53e-99	415/1468 (28.3%)	2811/30324 (9.3%)	AT5G25440 RHL41 MKK4 AMT1;1 ERF-1 AT5G18490 AT3G57450 AT5G15870 RLP3 MEK1 AT5G64870 RLK S6K2 AT1G66880 ARR7 AT1G57630 ACA11 BON1 ADR1-L2 PFA-DSP1 CYP79B2 CLC3 AT5G42050 AT1G25400 AT1G56345 AT1G34420 LHT7 AT4G08850 JAZ1 AT1G64610 PMZ RLP2 AT1G27100 LYK4 CRK10 HSFB2A AT1G76970 NADP-ME2 AOX1A MPK5 HSF A4A RBOHD SHB1 AT1G72900 AT2G17740 ATSTE14B UGT74E2 AT5G10760 AT1G65690 AT5G37490 MKS1 ARCK1 RAB11c…
AT1G14890	AT1G07620		AT1G27050	AT1G24530	AT1G26761		AT1G67856	AT1G18210	AT1G65860		AT1G20560	AT1G14780		Cellular Component							GO:0009863 salicylic acid mediated signaling pathway	P	3.40e-99	153/1468 (10.4%)	367/30324 (1.2%)	MKK4 AMT1;1 MEK1 RLK S6K2 AT1G66880 AT1G57630 BON1 AT5G42050 AT1G25400 AT1G34420 JAZ1 AT1G64610 PMZ AT1G76970 MPK5 AT1G72900 ARCK1 NUDT5 CPK4 Kin3 CST AT1G19020 AT4G13820 CHS1 SAG101 LSD1 RPK1 GGT1 BIR1 CRCK3 AT3G01830 AT5G67340 CPK32 CSLA07 CAD1 XLG2 AT1G20310 AT3G49350 AT4G36500 AT3G09020 AT1G33600 AT5G35735 CDPK1 AT2G27500 AT4G36550 MPK11 PLA2A BAK1 PARVUS AT1G74360 RING1 AT4G23470 AT1G51890 N…																							Back to top
AT1G14920	AT1G07630		AT1G27540	AT1G24793	AT1G27050		AT1G69920	AT1G18740	AT1G66080		AT1G21050	AT1G15010		GO Term	Aspect	P-value	Sample frequency	Background frequency	Genes		GO:0071446 cellular response to salicylic acid stimulus	P	9.09e-99	153/1468 (10.4%)	369/30324 (1.2%)	MKK4 AMT1;1 MEK1 RLK S6K2 AT1G66880 AT1G57630 BON1 AT5G42050 AT1G25400 AT1G34420 JAZ1 AT1G64610 PMZ AT1G76970 MPK5 AT1G72900 ARCK1 NUDT5 CPK4 Kin3 CST AT1G19020 AT4G13820 CHS1 SAG101 LSD1 RPK1 GGT1 BIR1 CRCK3 AT3G01830 AT5G67340 CPK32 CSLA07 CAD1 XLG2 AT1G20310 AT3G49350 AT4G36500 AT3G09020 AT1G33600 AT5G35735 CDPK1 AT2G27500 AT4G36550 MPK11 PLA2A BAK1 PARVUS AT1G74360 RING1 AT4G23470 AT1G51890 N…																							Cellular Component
AT1G15040	AT1G07670		AT1G27565	AT1G24825	AT1G27540		AT1G70530	AT1G18980	AT1G66880		AT1G21360	AT1G15900		GO:0043231 intracellular membrane-bounded organelle	C	5.86e-06	555/832 (66.7%)	17263/30324 (56.9%)	AT4G21445 BPC1 AT1G29500 AT2G22690 AT3G19680 SAUR20 AT1G56020 EMB2453 AT2G34620 AAE1 BCA6 P1R1 KCO5 CRF4 AT4G03420 OBP4 FRL2 AT1G13360 PRR5 ASG8 TLP2 AT1G75460 AT4G39780 AT3G62630 AT1G11900 OZF2 AT2G21560 RAP2.6 AT1G22490 MEE14 AT3G27520 NAC6 NCED4 AT2G29670 RD19 SMT3 NAP LAS1 SYP112 AT3G53250 VTI13 NAC047 MYB48 HAT1 PYL6 LGO MEE40 AT3G54910 KMD3 AT3G12977 AT5G14410 TIC55-II AT5G19190 CLE20 AT4G3…		GO:0051704 multi-organism process	P	2.04e-97	333/1468 (22.7%)	1905/30324 (6.3%)	AT5G25440 RHL41 AT5G39580 MKK4 AMT1;1 GSTF7 GSTF10 CRK14 AT3G57450 MEK1 RLK AT1G76070 CDI AT1G66880 AT1G57630 ACA11 BON1 AT5G05300 ADR1-L2 CYP79B2 AT5G42050 AT1G25400 AT1G34420 AT4G28400 AT4G08850 CRCK1 JAZ1 AT1G64610 LYK4 DIP2 AT1G76970 MPK5 RBOHD RPP1 CCR2 AT1G72900 AT2G17740 AT5G10760 AT1G65690 ARCK1 NUDT5 CPK4 RIN4 WRKY48 CRK11 CAF1a AT4G39830 AT3G17770 WRKY11 Kin3 AT4G01700 AT5G04390 CST RPS…																							GO Term
AT1G15260	AT1G07870		AT1G27690	AT1G25560	AT1G27565		AT1G70581	AT1G19050	AT1G67856		AT1G21400	AT1G16420		GO:0043227 membrane-bounded organelle	C	6.14e-06	555/832 (66.7%)	17267/30324 (56.9%)	AT4G21445 BPC1 AT1G29500 AT2G22690 AT3G19680 SAUR20 AT1G56020 EMB2453 AT2G34620 AAE1 BCA6 P1R1 KCO5 CRF4 AT4G03420 OBP4 FRL2 AT1G13360 PRR5 ASG8 TLP2 AT1G75460 AT4G39780 AT3G62630 AT1G11900 OZF2 AT2G21560 RAP2.6 AT1G22490 MEE14 AT3G27520 NAC6 NCED4 AT2G29670 RD19 SMT3 NAP LAS1 SYP112 AT3G53250 VTI13 NAC047 MYB48 HAT1 PYL6 LGO MEE40 AT3G54910 KMD3 AT3G12977 AT5G14410 TIC55-II AT5G19190 CLE20 AT4G3…		GO:0009814 defense response, incompatible interaction	P	5.10e-97	185/1468 (12.6%)	579/30324 (1.9%)	AT5G25440 MKK4 AMT1;1 GSTF7 CRK14 MEK1 RLK AT1G66880 AT1G57630 BON1 ADR1-L2 AT5G42050 AT1G25400 AT1G34420 AT4G28400 AT4G08850 CRCK1 JAZ1 AT1G64610 AT1G76970 MPK5 RPP1 AT1G72900 AT2G17740 AT5G10760 AT1G65690 ARCK1 NUDT5 CPK4 RIN4 CRK11 AT4G39830 Kin3 CST AT1G19020 CHS1 AT4G38560 AT1G31130 SAG101 LSD1 RPK1 GGT1 BIR1 SIB2 ATL6 CRCK3 AT3G01830 AT5G67340 CPK32 AT5G47070 CSLA07 RPP5 CAD1 XLG2 AT3G49350…																							GO:0071944 cell periphery
AT1G15670	AT1G07900		AT1G27921	AT1G26800	AT1G27690		AT1G71110	AT1G19230	AT1G70581		AT1G21460	AT1G16640		GO:0043229 intracellular organelle	C	1.92e-05	557/832 (66.9%)	17444/30324 (57.5%)	AT4G21445 BPC1 AT1G29500 AT2G22690 AT3G19680 SAUR20 AT1G56020 EMB2453 AT2G34620 AAE1 BCA6 P1R1 KCO5 CRF4 AT4G03420 OBP4 FRL2 AT1G13360 PRR5 ASG8 TLP2 AT1G75460 AT4G39780 AT3G62630 AT1G11900 OZF2 AT2G21560 RAP2.6 AT1G22490 MEE14 AT3G27520 NAC6 NCED4 AT2G29670 RD19 SMT3 NAP LAS1 SYP112 AT3G53250 VTI13 NAC047 MYB48 HAT1 PYL6 LGO MEE40 AT3G54910 KMD3 AT3G12977 AT5G14410 TIC55-II AT5G19190 CLE20 AT4G3…		GO:0009751 response to salicylic acid stimulus	P	8.60e-96	170/1468 (11.6%)	487/30324 (1.6%)	MKK4 AMT1;1 MEK1 RLK S6K2 AT1G66880 AT1G57630 BON1 AT5G42050 AT1G25400 AT1G34420 JAZ1 AT1G64610 PMZ AT1G76970 MPK5 AT1G72900 ARCK1 NUDT5 CPK4 MYB77 Kin3 CST AT1G19020 AT4G13820 CHS1 SAG101 LSD1 RPK1 GGT1 BIR1 CRCK3 AT3G01830 AT5G67340 CPK32 CSLA07 CAD1 XLG2 AT1G20310 AT3G49350 AT4G36500 AT3G09020 MYB31 AT1G33600 AT5G35735 MYB73 CDPK1 AT2G27500 AT4G36550 MPK11 PLA2A BAK1 PARVUS AT1G74360 OPR1 MYB2…																							GO:0005886 plasma membrane
AT1G15690	AT1G08050		AT1G28060	AT1G27540	AT1G27921		AT1G72700	AT1G20300	AT1G71110		AT1G21830	AT1G17147		GO:0043226 organelle	C	2.10e-05	557/832 (66.9%)	17452/30324 (57.6%)	AT4G21445 BPC1 AT1G29500 AT2G22690 AT3G19680 SAUR20 AT1G56020 EMB2453 AT2G34620 AAE1 BCA6 P1R1 KCO5 CRF4 AT4G03420 OBP4 FRL2 AT1G13360 PRR5 ASG8 TLP2 AT1G75460 AT4G39780 AT3G62630 AT1G11900 OZF2 AT2G21560 RAP2.6 AT1G22490 MEE14 AT3G27520 NAC6 NCED4 AT2G29670 RD19 SMT3 NAP LAS1 SYP112 AT3G53250 VTI13 NAC047 MYB48 HAT1 PYL6 LGO MEE40 AT3G54910 KMD3 AT3G12977 AT5G14410 TIC55-II AT5G19190 CLE20 AT4G3…		GO:0071310 cellular response to organic substance	P	4.75e-95	266/1468 (18.1%)	1261/30324 (4.2%)	RHL41 MKK4 AMT1;1 ERF-1 AT5G18490 AT3G57450 AT5G15870 MEK1 AT5G64870 RLK S6K2 AT1G66880 ARR7 AT1G57630 BON1 CLC3 AT5G42050 AT1G25400 AT1G34420 LHT7 JAZ1 AT1G64610 PMZ LYK4 AT1G76970 MPK5 AT1G72900 ATSTE14B UGT74E2 ARCK1 NUDT5 CPK4 CRK11 CAF1a Kin3 AT3G13430 CST MKK9 AT1G19020 AT4G13820 CHS1 ERF15 AT1G63720 AT4G22530 PEPR2 SAG101 LSD1 AT1G76700 RPK1 GGT1 ZF2 BIR1 AT5G62570 CRCK3 AT3G01830 AT5G6734…
AT1G16320	AT1G08105		AT1G28260	AT1G27565	AT1G28060		AT1G73010	AT1G20310	AT1G71880		AT1G21920	AT1G17240		GO:0044424 intracellular part	C	3.09e-05	618/832 (74.3%)	19843/30324 (65.4%)	AT5G63000 AT4G21445 BPC1 AT1G29500 AT2G22690 AT1G55590 AT5G52550 AT3G19680 SAUR20 AT2G23110 AT1G56020 EMB2453 AT1G22040 AT2G34620 AAE1 AT3G47342 BCA6 P1R1 KCO5 CRF4 AT4G03420 OBP4 FRL2 AT1G13360 PRR5 ASG8 TLP2 AT1G75460 AT4G39780 AT3G62630 AT1G11900 OZF2 AT2G21560 RAP2.6 AT1G22490 MEE14 AT3G27520 NAC6 NCED4 AT2G29670 RD19 SMT3 NAP LAS1 SYP112 AT2G05250 AT3G53250 VTI13 NAC047 MYB48 HAT1 PYL6 LGO M…		GO:0070887 cellular response to chemical stimulus	P	2.02e-93	283/1468 (19.3%)	1445/30324 (4.8%)	RHL41 MKK4 AMT1;1 ERF-1 AT5G18490 AT3G57450 AT5G15870 MEK1 AT5G64870 RLK S6K2 AT1G66880 ARR7 AT1G57630 BON1 CLC3 AT5G42050 AT1G25400 AT1G34420 LHT7 JAZ1 AT1G64610 PMZ LYK4 AT1G76970 MPK5 RBOHD AT1G72900 ATSTE14B UGT74E2 ARCK1 NUDT5 CPK4 CRK11 CAF1a AT3G17770 Kin3 AT3G13430 CST MKK9 AT1G19020 AT4G13820 CHS1 ERF15 AT1G63720 AT4G22530 PEPR2 SAG101 LSD1 AT1G76700 RPK1 GGT1 ZF2 BIR1 AT5G62570 CRCK3 AT…																							Back to top
AT1G16390	AT1G08450		AT1G29400	AT1G27590	AT1G28310		AT1G74570	AT1G20510	AT1G72700		AT1G22040	AT1G17380		GO:0005622 intracellular	C	3.46e-05	618/832 (74.3%)	19853/30324 (65.5%)	AT5G63000 AT4G21445 BPC1 AT1G29500 AT2G22690 AT1G55590 AT5G52550 AT3G19680 SAUR20 AT2G23110 AT1G56020 EMB2453 AT1G22040 AT2G34620 AAE1 AT3G47342 BCA6 P1R1 KCO5 CRF4 AT4G03420 OBP4 FRL2 AT1G13360 PRR5 ASG8 TLP2 AT1G75460 AT4G39780 AT3G62630 AT1G11900 OZF2 AT2G21560 RAP2.6 AT1G22490 MEE14 AT3G27520 NAC6 NCED4 AT2G29670 RD19 SMT3 NAP LAS1 SYP112 AT2G05250 AT3G53250 VTI13 NAC047 MYB48 HAT1 PYL6 LGO M…		GO:0009620 response to fungus	P	1.10e-89	175/1468 (11.9%)	560/30324 (1.8%)	RHL41 AT5G39580 MKK4 GSTF7 AT3G57450 MEK1 RLK AT1G76070 AT1G66880 AT5G05300 AT5G42050 JAZ1 AT1G64610 AT1G76970 RBOHD RPP1 CCR2 AT1G72900 ARCK1 CRK11 AT3G17770 Kin3 AT4G01700 AT1G19020 CHS1 RPK1 OPCL1 AT3G01830 AT5G67340 ERF104 CPK32 CSLA07 PARG2 ABR1 RPP5 STZ AT2G25735 CAD1 AT1G32920 RFO1 JAZ5 SZF1 AT3G09020 AT2G38870 CDPK1 MPK11 AT2G39210 PLA2A BAK1 AT1G74360 AT3G15356 AT3G51450 LOX4 SR1 RING1 R…																							Molecular Function
AT1G16840	AT1G08930		AT1G30200	AT1G27690	AT1G28520		AT1G74930	AT1G20520	AT1G74930		AT1G22370	AT1G18210		GO:0005623 cell	C	1.16e-03	658/832 (79.1%)	21763/30324 (71.8%)	AT5G63000 AT4G21445 BPC1 AT1G29500 AT2G22690 AT1G55590 AT5G52550 AT3G19680 SAUR20 AT2G23110 AT1G56020 EMB2453 AT5G47550 AT1G22040 AT2G34620 AAE1 AT3G15570 AT3G47342 BCA6 P1R1 AT5G14940 KCO5 CRF4 AT4G03420 OBP4 AT1G18810 FRL2 AT1G13360 PRR5 ASG8 TLP2 AT1G75460 AT4G39780 AAP3 AT3G62630 AT1G11900 OZF2 AT2G21560 RAP2.6 AT1G22490 MEE14 AT3G27520 NAC6 NCED4 AT2G29670 RD19 SMT3 NAP LAS1 SYP112 AT2G05250…		GO:0050832 defense response to fungus	P	7.33e-88	146/1468 (9.9%)	383/30324 (1.3%)	AT5G39580 MKK4 GSTF7 MEK1 RLK AT1G76070 AT1G66880 AT5G05300 AT5G42050 JAZ1 AT1G64610 AT1G76970 RBOHD RPP1 CCR2 ARCK1 CRK11 Kin3 AT4G01700 AT1G19020 CHS1 RPK1 AT3G01830 AT5G67340 ERF104 CPK32 CSLA07 PARG2 ABR1 RPP5 AT2G25735 CAD1 SZF1 AT3G09020 AT2G38870 CDPK1 MPK11 AT2G39210 PLA2A BAK1 AT1G74360 AT3G15356 SR1 RPP4 AT1G51890 NSL1 AT1G50740 SARD1 TET8 RPS2 WRR4 AT1G08050 NPR3 NDR1 CNGC13 ERF11 SYP1…																							GO Term
AT1G17345	AT1G08940		AT1G31480	AT1G27921	AT1G29357		AT1G75830	AT1G21326	AT1G75830		AT1G22490	AT1G18740		GO:0044464 cell part	C	1.16e-03	658/832 (79.1%)	21763/30324 (71.8%)	AT5G63000 AT4G21445 BPC1 AT1G29500 AT2G22690 AT1G55590 AT5G52550 AT3G19680 SAUR20 AT2G23110 AT1G56020 EMB2453 AT5G47550 AT1G22040 AT2G34620 AAE1 AT3G15570 AT3G47342 BCA6 P1R1 AT5G14940 KCO5 CRF4 AT4G03420 OBP4 AT1G18810 FRL2 AT1G13360 PRR5 ASG8 TLP2 AT1G75460 AT4G39780 AAP3 AT3G62630 AT1G11900 OZF2 AT2G21560 RAP2.6 AT1G22490 MEE14 AT3G27520 NAC6 NCED4 AT2G29670 RD19 SMT3 NAP LAS1 SYP112 AT2G05250…		GO:0031348 negative regulation of defense response	P	9.78e-88	127/1468 (8.7%)	278/30324 (0.9%)	MKK4 MEK1 RLK AT1G66880 AT1G57630 BON1 AT5G42050 AT1G25400 AT1G34420 LHT7 AT4G28400 JAZ1 AT1G64610 AT1G76970 MPK5 AT1G72900 ARCK1 PMT5 NUDT5 CPK4 RIN4 Kin3 AT1G19020 CHS1 SAG101 RPK1 GGT1 BIR1 CRCK3 AT3G01830 AT5G67340 CPK32 CSLA07 CAD1 XLG2 AT3G49350 AT4G36500 AT3G09020 AT1G33600 AT5G35735 CDPK1 MPK11 PLA2A AT1G74360 RING1 AT4G23470 NSL1 AT4G26120 SARD1 RPS2 AT3G60420 AT1G08050 RLP23 NPR3 LPK1 A…																							GO:0016740 transferase activity
AT1G17700	AT1G09070		AT1G32700	AT1G28060	AT1G30200		AT1G77250	AT1G21370	AT1G78070		AT1G22500	AT1G18980		GO:0005634 nucleus	C	2.67e-03	323/832 (38.8%)	9465/30324 (31.2%)	BPC1 AT1G29500 AT2G22690 AT1G56020 CRF4 AT4G03420 OBP4 FRL2 AT1G13360 PRR5 ASG8 TLP2 AT4G39780 AT3G62630 OZF2 AT2G21560 RAP2.6 AT1G22490 MEE14 AT3G27520 NAC6 RD19 NAP LAS1 SYP112 AT3G53250 NAC047 MYB48 HAT1 PYL6 LGO AT3G54910 KMD3 AT3G12977 AT5G19190 RVE2 AT1G10020 TLP11 BRG3 AT1G19620 AT4G14620 AIF2 ATCTH AT5G46560 AT1G69760 AT1G36060 AT4G01330 GNC NF-YC4 AT5G47610 AT1G13670 AT4G28240 AT1G23390 …		GO:0009627 systemic acquired resistance	P	2.07e-86	157/1468 (10.7%)	460/30324 (1.5%)	AT5G25440 MKK4 AMT1;1 CRK14 MEK1 RLK AT1G66880 BON1 ADR1-L2 AT5G42050 AT1G25400 AT1G34420 AT4G28400 AT4G08850 CRCK1 JAZ1 AT1G64610 AT1G76970 MPK5 AT1G72900 AT2G17740 AT5G10760 AT1G65690 ARCK1 NUDT5 CPK4 AT4G39830 Kin3 CST AT1G19020 CHS1 AT4G38560 SAG101 LSD1 RPK1 GGT1 BIR1 SIB2 CRCK3 AT3G01830 AT5G67340 CPK32 AT5G47070 CSLA07 CAD1 XLG2 AT3G49350 AT4G36500 AT3G09020 AT1G33600 AT5G35735 CDPK1 AT4G3…																							GO:0016301 kinase activity
AT1G18330	AT1G09370		AT1G33055	AT1G28260	AT1G31480		AT1G78070	AT1G21390	AT1G78820		AT1G22930	AT1G19050									GO:0060548 negative regulation of cell death	P	2.42e-80	99/1468 (6.7%)	173/30324 (0.6%)	AT5G25440 MKK4 AMT1;1 MEK1 RLK ACA11 BON1 AT5G42050 JAZ1 AT1G64610 AT1G76970 RBOHD AT1G72900 RIN4 LSD1 RPK1 BIR1 AT5G67340 CPK32 CRLK2 AT5G25930 XLG2 AT3G49350 CDPK1 MPK11 PLA2A BAK1 AT1G74360 AT4G25030 AT1G51890 NSL1 RPS2 AT1G08050 NPR3 CNGC13 ERF11 SYP121 AT3G09830 XBAT34 GRX480 CAD1 AAC2 TCH3 AT3G47480 PLL5 CBL1 EXO70B2 SNAP33 NUDT7 CERK1 BIK1 WRKY70 CCR3 PUB23 WRKY40 AT5G39020 SRC2 AT2G23680 …																							GO:0030246 carbohydrate binding
AT1G18810	AT1G09630		AT1G36380	AT1G28520	AT1G31814		AT1G78820	AT1G22885	AT2E05640		AT1G23050	AT1G19210		Back to top							GO:0043069 negative regulation of programmed cell death	P	7.78e-79	97/1468 (6.6%)	169/30324 (0.6%)	AT5G25440 MKK4 AMT1;1 MEK1 RLK ACA11 AT5G42050 JAZ1 AT1G64610 AT1G76970 RBOHD AT1G72900 RIN4 LSD1 RPK1 AT5G67340 CPK32 CRLK2 AT5G25930 XLG2 AT3G49350 CDPK1 MPK11 PLA2A BAK1 AT1G74360 AT4G25030 AT1G51890 NSL1 RPS2 AT1G08050 NPR3 CNGC13 ERF11 SYP121 AT3G09830 XBAT34 GRX480 CAD1 AAC2 TCH3 AT3G47480 PLL5 CBL1 EXO70B2 SNAP33 NUDT7 CERK1 BIK1 WRKY70 CCR3 PUB23 WRKY40 AT5G39020 SRC2 AT2G23680 BZIP60 MEK…																							GO:0003824 catalytic activity
AT1G19394	AT1G09932		AT1G43675	AT1G29357	AT1G32700		AT1G79670	AT1G23110	AT2G03240		AT1G24440	AT1G19230		Molecular Function							GO:0014070 response to organic cyclic compound	P	2.06e-78	201/1468 (13.7%)	860/30324 (2.8%)	MKK4 AMT1;1 FH8 AT2G41380 AT2G31945 MEK1 RLK S6K2 AT1G66880 AT1G57630 BON1 AT5G42050 AT1G25400 AT1G34420 JAZ1 AT1G64610 PMZ AT1G76970 MPK5 AT1G72900 UGT74E2 ARCK1 NUDT5 SRO2 CPK4 MYB77 Kin3 CST AT1G19020 AT4G13820 CHS1 WRKY28 SAG101 LSD1 RPK1 GGT1 BIR1 EXO CRCK3 AT3G01830 AT5G67340 MPK12 CPK32 CSLA07 CAD1 XLG2 AT1G20310 AT3G49350 AT4G36500 AT2G35290 AT3G09020 MYB31 AT1G33600 AT5G35735 MYB73 CDPK1…																							GO:0016772 transferase activity, transferring phosphorus-containing groups
AT1G19480	AT1G09940		AT1G47395	AT1G29400	AT1G36380		AT2E05640	AT1G23840	AT2G15040		AT1G24530	AT1G20300		GO Term	Aspect	P-value	Sample frequency	Background frequency	Genes		GO:1901701 cellular response to oxygen-containing compound	P	4.03e-78	213/1468 (14.5%)	969/30324 (3.2%)	MKK4 AMT1;1 ERF-1 AT5G18490 AT3G57450 MEK1 RLK S6K2 AT1G66880 AT1G57630 BON1 AT5G42050 AT1G25400 AT1G34420 JAZ1 AT1G64610 PMZ LYK4 AT1G76970 MPK5 RBOHD AT1G72900 ATSTE14B UGT74E2 ARCK1 NUDT5 CPK4 AT3G17770 Kin3 CST AT1G19020 AT4G13820 CHS1 AT1G63720 PEPR2 SAG101 LSD1 RPK1 GGT1 ZF2 BIR1 CRCK3 AT3G01830 AT5G67340 CPK32 CSLA07 AT5G25930 ABR1 STZ CAD1 XLG2 ERF4 MC8 AT1G20310 AT3G49350 AT4G36500 LECRK…
AT1G19540	AT1G09950		AT1G49660	AT1G30200	AT1G47395		AT2G13650	AT1G24145	AT2G16005		AT1G24580	AT1G20310		GO:0003700 sequence-specific DNA binding transcription factor activity	F	2.23e-14	110/832 (13.2%)	1669/30324 (5.5%)	BPC1 CRF4 OBP4 TLP2 AT4G39780 OZF2 RAP2.6 AT1G22490 NAC6 NAP NAC047 MYB48 HAT1 RVE2 TLP11 AIF2 ATCTH AT1G36060 GNC NF-YC4 RAP2.4 MYB59 HAT9 ATAUX2-11 MYB3 SPL2 AT1G68670 TLP9 COL1 HAT2 ZFP4 EPR1 AT2G28200 HB52 AT5G23280 HB-12 CDF3 MYB13 bHLH093 HSF1 AT1G62975 HBI1 MYBL2 bHLH39 GT2 AT1G27050 IDD2 RD26 HAT22 NAC3 MYB4 TEM1 BBX15 GAI SPL6 GLK2 AT1G62310 NAC083 NAI1 AT3G45260 bZIP3 AT5G61590 AIF1 HSF…		GO:0033554 cellular response to stress	P	8.57e-77	263/1468 (17.9%)	1474/30324 (4.9%)	AT5G25440 RHL41 MKK4 AMT1;1 AT3G57450 AT5G15870 MEK1 RLK S6K2 AT1G66880 AT1G57630 ACA11 BON1 ADR1-L2 CYP79B2 CLC3 AT5G42050 AT1G25400 AT1G56345 LHT7 AT4G08850 JAZ1 AT1G64610 PMZ AT1G27100 CRK10 AT1G76970 NADP-ME2 MPK5 RBOHD SHB1 AT1G72900 AT2G17740 UGT74E2 AT5G10760 AT1G65690 CPK4 RIN4 AT1G51840 CRK11 AT3G17770 ATLIG4 Kin3 AT3G13430 CST RPS4 AT1G19020 AT4G22530 AT2G03240 SAG101 LSD1 AT1G76700 RPK…																							Back to top
AT1G19610	AT1G09970		AT1G49850	AT1G31480	AT1G49850		AT2G15040	AT1G24147	AT2G17840		AT1G24793	AT1G20510		GO:0001071 nucleic acid binding transcription factor activity	F	2.33e-14	110/832 (13.2%)	1670/30324 (5.5%)	BPC1 CRF4 OBP4 TLP2 AT4G39780 OZF2 RAP2.6 AT1G22490 NAC6 NAP NAC047 MYB48 HAT1 RVE2 TLP11 AIF2 ATCTH AT1G36060 GNC NF-YC4 RAP2.4 MYB59 HAT9 ATAUX2-11 MYB3 SPL2 AT1G68670 TLP9 COL1 HAT2 ZFP4 EPR1 AT2G28200 HB52 AT5G23280 HB-12 CDF3 MYB13 bHLH093 HSF1 AT1G62975 HBI1 MYBL2 bHLH39 GT2 AT1G27050 IDD2 RD26 HAT22 NAC3 MYB4 TEM1 BBX15 GAI SPL6 GLK2 AT1G62310 NAC083 NAI1 AT3G45260 bZIP3 AT5G61590 AIF1 HSF…		GO:0044802 single-organism membrane organization	P	8.55e-76	163/1468 (11.1%)	577/30324 (1.9%)	AT5G25440 MKK4 AMT1;1 MEK1 RLK S6K2 AT1G66880 AT1G57630 ACA11 ADR1-L2 DMP1 AT5G42050 AT1G25400 JAZ1 AT1G64610 PMZ AT1G27100 AT1G76970 NADP-ME2 MPK5 AT1G72900 CST RPK1 AT1G44920 AT3G01830 AT5G67340 CPK32 CRLK2 CSLA07 AT5G25930 CAD1 XLG2 AT1G20310 AT3G49350 AT4G36500 AT5G41400 AT3G09020 AT1G33600 AT5G35735 CDPK1 AT2G27500 MPK11 PLA2A BAK1 PARVUS AT1G76360 AT1G74360 AT4G25030 RING1 AT1G51890 NSL1 AT…
AT1G19620	AT1G10040		AT1G54420	AT1G31814	AT1G54420		AT2G15220	AT1G25370	AT2G18090		AT1G24825	AT1G20520		GO:0008270 zinc ion binding	F	3.35e-04	40/832 (4.8%)	589/30324 (1.9%)	BCA6 AT5G47610 ATL15 AT5G42200 COL1 AT1G14200 AT1G24580 MCCB ZFP4 AT2G28200 XERICO RMA2 AT5G24870 AT5G22920 AT5G15820 AT1G02610 IDD2 BBX15 AT3G45260 ATL8 ZFP8 AT1G49210 BRH1 POP2 RMA1 STH AT1G49220 AT1G49850 AT1G26800 AT3G18773 COL2 BBX17 RHA3A AT1G49200 BBX12 AT3G11110 AT5G49665 LZF1 BBX14 AT5G55970		GO:0061024 membrane organization	P	8.55e-76	163/1468 (11.1%)	577/30324 (1.9%)	AT5G25440 MKK4 AMT1;1 MEK1 RLK S6K2 AT1G66880 AT1G57630 ACA11 ADR1-L2 DMP1 AT5G42050 AT1G25400 JAZ1 AT1G64610 PMZ AT1G27100 AT1G76970 NADP-ME2 MPK5 AT1G72900 CST RPK1 AT1G44920 AT3G01830 AT5G67340 CPK32 CRLK2 CSLA07 AT5G25930 CAD1 XLG2 AT1G20310 AT3G49350 AT4G36500 AT5G41400 AT3G09020 AT1G33600 AT5G35735 CDPK1 AT2G27500 MPK11 PLA2A BAK1 PARVUS AT1G76360 AT1G74360 AT4G25030 RING1 AT1G51890 NSL1 AT…
AT1G19740	AT1G10340		AT1G54690	AT1G32700	AT1G54690		AT2G15760	AT1G26390	AT2G19440		AT1G25560	AT1G21070									GO:0048585 negative regulation of response to stimulus	P	2.83e-74	132/1468 (9.0%)	373/30324 (1.2%)	MKK4 MEK1 RLK AT1G66880 AT1G57630 BON1 PFA-DSP1 AT5G42050 AT1G25400 AT1G34420 LHT7 AT4G28400 JAZ1 AT1G64610 AT1G76970 MPK5 AT1G72900 ATSTE14B ARCK1 PMT5 NUDT5 CPK4 RIN4 Kin3 AT1G19020 CHS1 SAG101 RPK1 GGT1 BIR1 CRCK3 AT3G01830 AT5G67340 CPK32 CSLA07 ABR1 CAD1 XLG2 ERF4 AT3G49350 AT4G36500 AT3G09020 AT1G33600 AT5G35735 CDPK1 MPK11 PFA-DSP3 PLA2A AT1G74360 RING1 AT4G23470 NSL1 AT4G26120 SARD1 RPS2 …
AT1G20560	AT1G10650		AT1G55280	AT1G34844	AT1G55280		AT2G16005	AT1G29195	AT2G19710		AT1G26220	AT1G21326		Back to top							GO:0009753 response to jasmonic acid stimulus	P	5.47e-72	146/1468 (9.9%)	482/30324 (1.6%)	RHL41 MKK4 AT3G57450 MEK1 RLK S6K2 AT1G66880 AT1G57630 AT5G42050 AT1G25400 JAZ1 AT1G64610 PMZ MPK5 PROPEP1 CST AT1G63720 PEPR2 RPK1 ZF2 OPCL1 AT3G01830 AT5G67340 GA2OX2 ACS6 CPK32 CSLA07 STZ CAD1 XLG2 AT1G32920 ERF4 AT1G20310 JAZ5 AT3G09020 AT1G33600 MYB73 CDPK1 AT2G27500 MPK11 PLA2A PARVUS AT1G74360 AT3G51450 PEPR1 AT5G40460 MYB2 PROPEP2 AT4G25030 LOX4 RING1 IP5PII AT4G24380 NSL1 SARD1 AT4G25390…
AT1G21050	AT1G10990		AT1G55590	AT1G43675	AT1G55590		AT2G16900	AT1G30190	AT2G20010		AT1G26761	AT1G21370									GO:0009697 salicylic acid biosynthetic process	P	6.48e-72	101/1468 (6.9%)	210/30324 (0.7%)	AT5G25440 MKK4 CRK14 MEK1 RLK AT1G66880 AT1G57630 BON1 ADR1-L2 AT1G34420 CRCK1 AT1G64610 AT1G76970 ARCK1 NUDT5 CPK4 AT4G39830 Kin3 CST CHS1 AT4G38560 SAG101 BIR1 CRCK3 AT3G01830 AT5G67340 AT5G47070 CSLA07 CAD1 XLG2 AT3G49350 AT3G09020 CDPK1 MPK11 PLA2A AT4G23470 AT5G22530 AT1G10340 NSL1 AT4G26120 SARD1 RPS2 AT3G60420 AT1G08050 NPR3 BCS1 AT1G13340 CNGC13 SYP121 AT3G09830 PEN2 XBAT34 AT1G16670 AT1G…
AT1G21360	AT1G11000		AT1G56020	AT1G47056	AT1G56210		AT2G18193	AT1G30370	AT2G22300		AT1G26800	AT1G21390									GO:0009696 salicylic acid metabolic process	P	3.90e-71	103/1468 (7.0%)	223/30324 (0.7%)	AT5G25440 MKK4 CRK14 MEK1 RLK AT1G66880 AT1G57630 BON1 ADR1-L2 AT1G34420 CRCK1 AT1G64610 AT1G76970 ARCK1 NUDT5 CPK4 AT4G39830 Kin3 CST CHS1 AT4G38560 SAG101 BIR1 CRCK3 AT3G01830 AT5G67340 AT5G47070 CSLA07 CAD1 XLG2 AT3G49350 AT3G09020 CDPK1 MPK11 PLA2A AT4G23470 AT5G22530 AT1G10340 NSL1 AT4G26120 SARD1 RPS2 AT3G60420 AT1G08050 NPR3 BCS1 AT1G13340 CNGC13 SYP121 AT3G09830 PEN2 XBAT34 AT1G16670 AT1G…
AT1G21400	AT1G11050		AT1G56210	AT1G49210	AT1G56220		AT2G19440	AT1G32720	AT2G23450		AT1G27050	AT1G21550									GO:0009725 response to hormone stimulus	P	4.70e-71	272/1468 (18.5%)	1662/30324 (5.5%)	RHL41 MKK4 AMT1;1 ERF-1 GSTF10 AIR1 IDA AT5G18490 AT3G57450 TCH2 MEK1 AT5G64870 RLK S6K2 AT1G66880 ARR7 AT1G57630 GPK1 AT5G42050 AT1G25400 AT2G36210 CPK5 CRCK1 JAZ1 AT1G64610 PMZ MPK5 IQD22 AT1G69890 ATSTE14B UGT74E2 PROPEP1 ARCK1 CPK4 CAF1a MYB77 CST MKK9 AT4G13820 ERF15 AT1G63720 PEPR2 LSD1 RPK1 ZF2 EXO OPCL1 AT3G01830 AT5G67340 GA2OX2 ACS6 DIN11 MPK12 CPK32 CSLA07 AT5G25930 ABR1 STZ RDUF1 CAD1…
AT1G21460	AT1G11055		AT1G56220	AT1G49850	AT1G57790		AT2G20010	AT1G32910	AT2G25295		AT1G27540	AT1G22180									GO:0071407 cellular response to organic cyclic compound	P	1.22e-70	154/1468 (10.5%)	551/30324 (1.8%)	MKK4 AMT1;1 MEK1 RLK S6K2 AT1G66880 AT1G57630 BON1 AT5G42050 AT1G25400 AT1G34420 JAZ1 AT1G64610 PMZ AT1G76970 MPK5 AT1G72900 ARCK1 NUDT5 CPK4 Kin3 CST AT1G19020 AT4G13820 CHS1 SAG101 LSD1 RPK1 GGT1 BIR1 CRCK3 AT3G01830 AT5G67340 CPK32 CSLA07 CAD1 XLG2 AT1G20310 AT3G49350 AT4G36500 AT3G09020 AT1G33600 AT5G35735 CDPK1 AT2G27500 AT4G36550 MPK11 PLA2A BAK1 PARVUS AT1G74360 RING1 AT4G23470 AT1G51890 N…
AT1G21830	AT1G11200		AT1G58160	AT1G51430	AT1G58160		AT2G23450	AT1G35230	AT2G27830		AT1G27565	AT1G22885									GO:0071495 cellular response to endogenous stimulus	P	1.53e-70	189/1468 (12.9%)	839/30324 (2.8%)	MKK4 ERF-1 AT5G18490 AT3G57450 MEK1 AT5G64870 RLK S6K2 AT1G66880 ARR7 AT1G57630 AT5G42050 AT1G25400 JAZ1 AT1G64610 PMZ LYK4 MPK5 ATSTE14B UGT74E2 CPK4 CAF1a CST MKK9 AT4G13820 ERF15 AT1G63720 PEPR2 LSD1 RPK1 ZF2 AT3G01830 AT5G67340 CPK32 CSLA07 AT5G25930 ABR1 STZ RDUF1 CAD1 XLG2 AT1G32920 ERF4 AT1G23710 AT1G20310 LECRKA4.2 JAZ5 SZF1 AT3G09020 AT1G33600 CDPK1 AT2G27500 MPK11 PFA-DSP3 PLA2A BAK1 PA…
AT1G21920	AT1G11210		AT1G58180	AT1G54420	AT1G58180		AT2G25295	AT1G36640	AT2G32210		AT1G27590	AT1G23110									GO:0009755 hormone-mediated signaling pathway	P	9.48e-70	183/1468 (12.5%)	795/30324 (2.6%)	MKK4 ERF-1 AT5G18490 AT3G57450 MEK1 AT5G64870 RLK S6K2 AT1G66880 ARR7 AT1G57630 AT5G42050 AT1G25400 JAZ1 AT1G64610 PMZ MPK5 ATSTE14B CPK4 CAF1a CST MKK9 AT4G13820 ERF15 AT1G63720 PEPR2 LSD1 RPK1 ZF2 AT3G01830 AT5G67340 CPK32 CSLA07 AT5G25930 ABR1 STZ RDUF1 CAD1 XLG2 AT1G32920 ERF4 AT1G23710 AT1G20310 LECRKA4.2 JAZ5 SZF1 AT3G09020 AT1G33600 CDPK1 AT2G27500 MPK11 PFA-DSP3 PLA2A BAK1 PARVUS AT1G7436…
AT1G22040	AT1G11270		AT1G58360	AT1G54690	AT1G58360		AT2G32240	AT1G43000	AT2G32240		AT1G27690	AT1G23840									GO:0006984 ER-nucleus signaling pathway	P	1.01e-69	96/1468 (6.5%)	194/30324 (0.6%)	RHL41 MKK4 AT3G57450 AT5G15870 S6K2 CLC3 AT5G42050 LHT7 JAZ1 AT1G64610 AT1G76970 CPK4 CRK11 AT3G13430 AT1G19020 AT4G22530 SAG101 AT1G76700 RPK1 AT5G62570 CRCK3 AT3G01830 AT5G67340 CPK32 CRLK2 AT3G28450 AT2G25735 XLG2 AT3G49350 CDPK1 MPK11 BAK1 AT1G74360 AT4G25030 TOPP9 NSL1 AT1G50740 AT1G08050 CML37 AT1G24140 AT5G42010 ERF11 AT1G18390 SYP121 XBAT34 AT1G16670 GRX480 ERO1 HLECRK GATL10 PLL5 CBL1 EX…
AT1G22370	AT1G11310		AT1G60430	AT1G55280	AT1G60430		AT2G32930	AT1G44920	AT2G32930		AT1G27921	AT1G24145									GO:0032870 cellular response to hormone stimulus	P	1.40e-68	186/1468 (12.7%)	834/30324 (2.8%)	MKK4 ERF-1 AT5G18490 AT3G57450 MEK1 AT5G64870 RLK S6K2 AT1G66880 ARR7 AT1G57630 AT5G42050 AT1G25400 JAZ1 AT1G64610 PMZ MPK5 ATSTE14B UGT74E2 CPK4 CAF1a CST MKK9 AT4G13820 ERF15 AT1G63720 PEPR2 LSD1 RPK1 ZF2 AT3G01830 AT5G67340 CPK32 CSLA07 AT5G25930 ABR1 STZ RDUF1 CAD1 XLG2 AT1G32920 ERF4 AT1G23710 AT1G20310 LECRKA4.2 JAZ5 SZF1 AT3G09020 AT1G33600 CDPK1 AT2G27500 MPK11 PFA-DSP3 PLA2A BAK1 PARVUS …
AT1G22490	AT1G11330		AT1G60525	AT1G55590	AT1G60525		AT2G35650	AT1G49390	AT2G34930		AT1G28060	AT1G24147									GO:0030968 endoplasmic reticulum unfolded protein response	P	5.43e-68	93/1468 (6.3%)	186/30324 (0.6%)	RHL41 MKK4 AT3G57450 AT5G15870 S6K2 CLC3 AT5G42050 LHT7 JAZ1 AT1G64610 AT1G76970 CPK4 CRK11 AT3G13430 AT1G19020 AT4G22530 SAG101 AT1G76700 RPK1 AT5G62570 CRCK3 AT3G01830 AT5G67340 CPK32 CRLK2 AT3G28450 AT2G25735 XLG2 AT3G49350 CDPK1 MPK11 BAK1 AT1G74360 AT4G25030 TOPP9 AT1G50740 AT1G08050 CML37 AT1G24140 AT5G42010 ERF11 SYP121 XBAT34 AT1G16670 GRX480 HLECRK GATL10 PLL5 CBL1 EXO70B2 SNAP33 AT3G541…
AT1G22500	AT1G11925		AT1G60545	AT1G56020	AT1G60545		AT2G35710	AT1G51670	AT2G35650		AT1G28260	AT1G25370									GO:0034620 cellular response to unfolded protein	P	1.95e-67	93/1468 (6.3%)	188/30324 (0.6%)	RHL41 MKK4 AT3G57450 AT5G15870 S6K2 CLC3 AT5G42050 LHT7 JAZ1 AT1G64610 AT1G76970 CPK4 CRK11 AT3G13430 AT1G19020 AT4G22530 SAG101 AT1G76700 RPK1 AT5G62570 CRCK3 AT3G01830 AT5G67340 CPK32 CRLK2 AT3G28450 AT2G25735 XLG2 AT3G49350 CDPK1 MPK11 BAK1 AT1G74360 AT4G25030 TOPP9 AT1G50740 AT1G08050 CML37 AT1G24140 AT5G42010 ERF11 SYP121 XBAT34 AT1G16670 GRX480 HLECRK GATL10 PLL5 CBL1 EXO70B2 SNAP33 AT3G541…
AT1G22640	AT1G11960		AT1G61190	AT1G56210	AT1G61190		AT2G37710	AT1G55475	AT2G37710		AT1G28310	AT1G26390									GO:0035967 cellular response to topologically incorrect protein	P	1.95e-67	93/1468 (6.3%)	188/30324 (0.6%)	RHL41 MKK4 AT3G57450 AT5G15870 S6K2 CLC3 AT5G42050 LHT7 JAZ1 AT1G64610 AT1G76970 CPK4 CRK11 AT3G13430 AT1G19020 AT4G22530 SAG101 AT1G76700 RPK1 AT5G62570 CRCK3 AT3G01830 AT5G67340 CPK32 CRLK2 AT3G28450 AT2G25735 XLG2 AT3G49350 CDPK1 MPK11 BAK1 AT1G74360 AT4G25030 TOPP9 AT1G50740 AT1G08050 CML37 AT1G24140 AT5G42010 ERF11 SYP121 XBAT34 AT1G16670 GRX480 HLECRK GATL10 PLL5 CBL1 EXO70B2 SNAP33 AT3G541…
AT1G22930	AT1G12360		AT1G62480	AT1G58160	AT1G62480		AT2G39700	AT1G56060	AT2G39700		AT1G28520	AT1G27130									GO:0006986 response to unfolded protein	P	1.95e-67	93/1468 (6.3%)	188/30324 (0.6%)	RHL41 MKK4 AT3G57450 AT5G15870 S6K2 CLC3 AT5G42050 LHT7 JAZ1 AT1G64610 AT1G76970 CPK4 CRK11 AT3G13430 AT1G19020 AT4G22530 SAG101 AT1G76700 RPK1 AT5G62570 CRCK3 AT3G01830 AT5G67340 CPK32 CRLK2 AT3G28450 AT2G25735 XLG2 AT3G49350 CDPK1 MPK11 BAK1 AT1G74360 AT4G25030 TOPP9 AT1G50740 AT1G08050 CML37 AT1G24140 AT5G42010 ERF11 SYP121 XBAT34 AT1G16670 GRX480 HLECRK GATL10 PLL5 CBL1 EXO70B2 SNAP33 AT3G541…
AT1G23050	AT1G12580		AT1G62760	AT1G58180	AT1G62590		AT2G41800	AT1G56540	AT2G41800		AT1G29357	AT1G27770									GO:0042537 benzene-containing compound metabolic process	P	4.47e-64	104/1468 (7.1%)	260/30324 (0.9%)	AT5G25440 MKK4 CRK14 MEK1 RLK AT1G66880 AT1G57630 BON1 ADR1-L2 AT1G34420 CRCK1 AT1G64610 AT1G76970 ARCK1 NUDT5 CPK4 AT4G39830 Kin3 CST CHS1 AT4G38560 AT4G22530 SAG101 BIR1 CRCK3 AT3G01830 AT5G67340 AT5G47070 CSLA07 CAD1 XLG2 AT3G49350 AT3G09020 CDPK1 MPK11 PLA2A AT4G23470 AT5G22530 AT1G10340 NSL1 AT4G26120 SARD1 RPS2 AT3G60420 AT1G08050 NPR3 BCS1 AT1G13340 CNGC13 SYP121 AT3G09830 PEN2 XBAT34 AT1G…
AT1G23390	AT1G12880		AT1G62770	AT1G58360	AT1G62760		AT2G44578	AT1G56660	AT2G44578		AT1G29400	AT1G28600									GO:0002252 immune effector process	P	7.92e-63	107/1468 (7.3%)	284/30324 (0.9%)	MKK4 ERF-1 FH8 MEK1 DIP2 HSFB2A HSF A4A AT2G17740 AT5G37490 CMPG1 WRKY48 WRKY11 AT4G22530 AT1G51620 AT2G43620 ZF2 ATL6 NHL2 AT3G01830 AT5G25930 STZ RDUF1 AT2G25735 ERF4 AT1G23710 SZF1 AT3G09020 AT3G46600 WRKY15 PLA2A BAK1 AT1G74360 AT4G15975 AT1G26420 NSL1 AT4G26120 MYB15 CAF1b ERF6 AT1G61360 NHL3 AT1G18390 AT2G16900 SYP121 PUB22 XBAT34 CAD1 AT4G33940 AT2G32030 WRKY22 AT2G27310 AT1G51820 AT3G4748…
AT1G24440	AT1G13210		AT1G62810	AT1G59510	AT1G62770		AT2G47140	AT1G57630	AT2G45760		AT1G30200	AT1G29195									GO:0071395 cellular response to jasmonic acid stimulus	P	1.82e-62	108/1468 (7.4%)	292/30324 (1.0%)	MKK4 MEK1 RLK S6K2 AT1G66880 AT1G57630 AT5G42050 AT1G25400 JAZ1 AT1G64610 PMZ MPK5 CST RPK1 AT3G01830 AT5G67340 CPK32 CSLA07 CAD1 ERF4 AT1G20310 JAZ5 AT3G09020 AT1G33600 CDPK1 AT2G27500 MPK11 PLA2A PARVUS AT1G74360 RING1 NSL1 SARD1 AT4G25390 RPS2 ERF1 MYB15 AT1G08050 RLP23 NPR3 ADC2 ERF11 SYP121 PEN2 XBAT34 RLK1 GRX480 CAD1 LBD20 AT1G78410 AT3G47480 PLL5 MDHAR AT4G18950 CBL1 AT5G63490 SNAP33 CNBT…
AT1G24530	AT1G13340		AT1G63390	AT1G60430	AT1G62810		AT2G47190	AT1G57980	AT2G47190		AT1G31480	AT1G30190									GO:0009867 jasmonic acid mediated signaling pathway	P	1.82e-62	108/1468 (7.4%)	292/30324 (1.0%)	MKK4 MEK1 RLK S6K2 AT1G66880 AT1G57630 AT5G42050 AT1G25400 JAZ1 AT1G64610 PMZ MPK5 CST RPK1 AT3G01830 AT5G67340 CPK32 CSLA07 CAD1 ERF4 AT1G20310 JAZ5 AT3G09020 AT1G33600 CDPK1 AT2G27500 MPK11 PLA2A PARVUS AT1G74360 RING1 NSL1 SARD1 AT4G25390 RPS2 ERF1 MYB15 AT1G08050 RLP23 NPR3 ADC2 ERF11 SYP121 PEN2 XBAT34 RLK1 GRX480 CAD1 LBD20 AT1G78410 AT3G47480 PLL5 MDHAR AT4G18950 CBL1 AT5G63490 SNAP33 CNBT…
AT1G24580	AT1G13390		AT1G64900	AT1G60525	AT1G62910		AT3G02130	AT1G58225	AT2G47680		AT1G31814	AT1G30370									GO:0034976 response to endoplasmic reticulum stress	P	8.15e-62	117/1468 (8.0%)	353/30324 (1.2%)	RHL41 MKK4 AT3G57450 AT5G15870 S6K2 CLC3 AT5G42050 AT1G56345 LHT7 JAZ1 AT1G64610 AT1G76970 AT2G17740 AT5G10760 AT1G65690 CPK4 CRK11 AT3G13430 AT1G19020 AT4G22530 SAG101 AT1G76700 RPK1 AT5G62570 CRCK3 AT3G01830 AT5G67340 CPK32 CRLK2 AT3G28450 AT2G25735 XLG2 AT3G49350 CDPK1 MPK11 AT2G39210 BAK1 AT1G74360 AT3G57280 AT4G25030 RING1 TOPP9 NSL1 AT1G50740 AT1G08050 RLP23 CML37 AT1G24140 AT5G42010 ERF11 …
AT1G24793	AT1G13480		AT1G66130	AT1G60545	AT1G63330		AT3G04010	AT1G59860	AT3G02130		AT1G32700	AT1G32720									GO:0009862 systemic acquired resistance, salicylic acid mediated signaling pathway	P	6.69e-60	101/1468 (6.9%)	264/30324 (0.9%)	MKK4 AMT1;1 MEK1 RLK AT1G66880 AT5G42050 AT1G25400 JAZ1 AT1G64610 MPK5 AT1G72900 ARCK1 AT1G19020 CHS1 LSD1 RPK1 GGT1 AT3G01830 AT5G67340 CPK32 CSLA07 CAD1 AT4G36500 AT3G09020 AT1G33600 AT5G35735 CDPK1 AT4G36550 MPK11 PLA2A AT1G74360 RING1 NSL1 SARD1 RPS2 AT1G08050 RLP23 NPR3 LPK1 CPK27 ERF11 SYP121 PEN2 XBAT34 RLK1 GRX480 CAD1 AT1G78410 AT3G47480 PLL5 CBL1 EXO70B2 SNAP33 AT2G40270 CNBT1 AT4G36150…
AT1G24825	AT1G13490		AT1G66540	AT1G61190	AT1G63390		AT3G04220	AT1G61415	AT3G02770		AT1G33055	AT1G32910									GO:1900674 olefin biosynthetic process	P	8.46e-60	72/1468 (4.9%)	120/30324 (0.4%)	AT2G31945 AT5G18490 AT1G03730 AT4G38940 AT2G46620 AT4G11300 AT5G05300 TIM17-1 AT1G72900 AT5G37490 CAF1a MKK9 AT5G63130 emb2170 AT3G01830 ACS6 ERF104 CCR4 AT3G10930 RDUF1 AT1G20310 JAZ5 SZF1 WRKY15 AT5G52050 AT3G52710 AT1G66480 AT4G24380 AT2G32140 TET8 AT4G25390 AT1G11050 AT1G25370 CAF1b CML37 AT1G24140 CNGC13 AT3G09830 FBS1 GRX480 AT2G32030 AT2G27310 PBP1 AT4G37290 FUT4 AT2G15760 AT3G57700 CNI1 A…
AT1G25440	AT1G13520		AT1G67265	AT1G61970	AT1G64270		AT3G04300	AT1G61470	AT3G04010		AT1G34844	AT1G35230									GO:0043449 cellular alkene metabolic process	P	8.46e-60	72/1468 (4.9%)	120/30324 (0.4%)	AT2G31945 AT5G18490 AT1G03730 AT4G38940 AT2G46620 AT4G11300 AT5G05300 TIM17-1 AT1G72900 AT5G37490 CAF1a MKK9 AT5G63130 emb2170 AT3G01830 ACS6 ERF104 CCR4 AT3G10930 RDUF1 AT1G20310 JAZ5 SZF1 WRKY15 AT5G52050 AT3G52710 AT1G66480 AT4G24380 AT2G32140 TET8 AT4G25390 AT1G11050 AT1G25370 CAF1b CML37 AT1G24140 CNGC13 AT3G09830 FBS1 GRX480 AT2G32030 AT2G27310 PBP1 AT4G37290 FUT4 AT2G15760 AT3G57700 CNI1 A…
AT1G25560	AT1G13530		AT1G67480	AT1G62310	AT1G64900		AT3G05360	AT1G61560	AT3G04220		AT1G36380	AT1G35710									GO:0009692 ethylene metabolic process	P	8.46e-60	72/1468 (4.9%)	120/30324 (0.4%)	AT2G31945 AT5G18490 AT1G03730 AT4G38940 AT2G46620 AT4G11300 AT5G05300 TIM17-1 AT1G72900 AT5G37490 CAF1a MKK9 AT5G63130 emb2170 AT3G01830 ACS6 ERF104 CCR4 AT3G10930 RDUF1 AT1G20310 JAZ5 SZF1 WRKY15 AT5G52050 AT3G52710 AT1G66480 AT4G24380 AT2G32140 TET8 AT4G25390 AT1G11050 AT1G25370 CAF1b CML37 AT1G24140 CNGC13 AT3G09830 FBS1 GRX480 AT2G32030 AT2G27310 PBP1 AT4G37290 FUT4 AT2G15760 AT3G57700 CNI1 A…
AT1G26220	AT1G13540		AT1G68050	AT1G62480	AT1G66130		AT3G06760	AT1G64080	AT3G04300		AT1G43675	AT1G36640									GO:0043450 alkene biosynthetic process	P	8.46e-60	72/1468 (4.9%)	120/30324 (0.4%)	AT2G31945 AT5G18490 AT1G03730 AT4G38940 AT2G46620 AT4G11300 AT5G05300 TIM17-1 AT1G72900 AT5G37490 CAF1a MKK9 AT5G63130 emb2170 AT3G01830 ACS6 ERF104 CCR4 AT3G10930 RDUF1 AT1G20310 JAZ5 SZF1 WRKY15 AT5G52050 AT3G52710 AT1G66480 AT4G24380 AT2G32140 TET8 AT4G25390 AT1G11050 AT1G25370 CAF1b CML37 AT1G24140 CNGC13 AT3G09830 FBS1 GRX480 AT2G32030 AT2G27310 PBP1 AT4G37290 FUT4 AT2G15760 AT3G57700 CNI1 A…
AT1G26761	AT1G13760		AT1G68570	AT1G62590	AT1G66540		AT3G07580	AT1G64380	AT3G05360		AT1G47056	AT1G43000									GO:1900673 olefin metabolic process	P	8.46e-60	72/1468 (4.9%)	120/30324 (0.4%)	AT2G31945 AT5G18490 AT1G03730 AT4G38940 AT2G46620 AT4G11300 AT5G05300 TIM17-1 AT1G72900 AT5G37490 CAF1a MKK9 AT5G63130 emb2170 AT3G01830 ACS6 ERF104 CCR4 AT3G10930 RDUF1 AT1G20310 JAZ5 SZF1 WRKY15 AT5G52050 AT3G52710 AT1G66480 AT4G24380 AT2G32140 TET8 AT4G25390 AT1G11050 AT1G25370 CAF1b CML37 AT1G24140 CNGC13 AT3G09830 FBS1 GRX480 AT2G32030 AT2G27310 PBP1 AT4G37290 FUT4 AT2G15760 AT3G57700 CNI1 A…
AT1G26800	AT1G14070		AT1G69170	AT1G62760	AT1G67480		AT3G07600	AT1G64390	AT3G06760		AT1G47395	AT1G44920									GO:0009693 ethylene biosynthetic process	P	8.46e-60	72/1468 (4.9%)	120/30324 (0.4%)	AT2G31945 AT5G18490 AT1G03730 AT4G38940 AT2G46620 AT4G11300 AT5G05300 TIM17-1 AT1G72900 AT5G37490 CAF1a MKK9 AT5G63130 emb2170 AT3G01830 ACS6 ERF104 CCR4 AT3G10930 RDUF1 AT1G20310 JAZ5 SZF1 WRKY15 AT5G52050 AT3G52710 AT1G66480 AT4G24380 AT2G32140 TET8 AT4G25390 AT1G11050 AT1G25370 CAF1b CML37 AT1G24140 CNGC13 AT3G09830 FBS1 GRX480 AT2G32030 AT2G27310 PBP1 AT4G37290 FUT4 AT2G15760 AT3G57700 CNI1 A…
AT1G26920	AT1G14370		AT1G69490	AT1G62770	AT1G68050		AT3G09010	AT1G64980	AT3G07580		AT1G49210	AT1G49390									GO:0009723 response to ethylene stimulus	P	9.70e-60	116/1468 (7.9%)	360/30324 (1.2%)	ERF-1 IDA AT5G18490 AT5G64870 S6K2 JAZ1 AT1G64610 PMZ AT1G69890 PROPEP1 CAF1a MYB77 MKK9 AT4G13820 ERF15 AT1G63720 PEPR2 LSD1 RPK1 ZF2 ACS6 DIN11 CPK32 AT5G25930 STZ RDUF1 XLG2 AT1G32920 ERF4 AT1G23710 AT5G27760 JAZ5 SZF1 AT5G44990 MYB73 CDPK1 MPK11 PFA-DSP3 PLA2A PEPR1 MYB2 PROPEP2 AT4G25030 AT3G28580 LOX4 IP5PII AT1G05710 ERF1 CYP71B22 MYB15 CYP71B5 AT1G11050 CYP81D8 MUR4 ADC2 CAF1b ERF6 ERF11 …
AT1G27050	AT1G14480		AT1G69572	AT1G62810	AT1G68500		AT3G09032	AT1G65385	AT3G07600		AT1G49660	AT1G51670									GO:0072330 monocarboxylic acid biosynthetic process	P	2.54e-59	145/1468 (9.9%)	580/30324 (1.9%)	AT5G25440 RHL41 MKK4 GSTF10 CRK14 AT3G57450 MEK1 TSB1 RLK AT1G66880 GGP1 AT1G57630 BON1 ADR1-L2 CYP79B2 AT1G34420 CRCK1 JAZ1 AT1G64610 AT1G76970 AT2G30990 ARCK1 NUDT5 CPK4 AT4G39830 Kin3 CST MKK9 CHS1 AT4G38560 SAG101 AGP16 BIR1 CRCK3 OPCL1 AT3G01830 AT5G67340 AT5G47070 CSLA07 AKN2 STZ CAD1 XLG2 AT1G32920 AT3G49350 pEARLI4 JAZ5 AT3G09020 CDPK1 MPK11 PLA2A PARVUS AT3G51450 LOX4 AT4G23470 AT5G22530…
AT1G27540	AT1G14540		AT1G70620	AT1G62910	AT1G68570		AT3G12040	AT1G65490	AT3G09010		AT1G49850	AT1G51913									GO:0071702 organic substance transport	P	8.16e-59	254/1468 (17.3%)	1678/30324 (5.5%)	AT5G25440 AT5G39580 MKK4 AMT1;1 FH8 AAP6 AIR1 IDA AT5G15870 MEK1 RLK S6K2 AT1G66880 AT1G57630 ACA11 AT1G21010 UTR2 ADR1-L2 TIM17-1 AT5G42050 AT1G25400 LHT7 AT4G08850 JAZ1 AT1G64610 PMZ AT1G27100 UPS2 AT5G04160 AT1G76970 NADP-ME2 MPK5 SHB1 AT1G72900 AT2G17740 VPS2.1 AT1G65690 PMT5 CMPG1 WRKY48 AT1G19970 RTFL5 AT4G01700 CST AT1G73550 WRKY28 AT4G34180 PUP8 AT1G51620 AT2G43620 RPK1 AT3G01830 AT5G6734…
AT1G27565	AT1G14780		AT1G72130	AT1G63330	AT1G68670		AT3G13080	AT1G65860	AT3G09032		AT1G51430	AT1G51920									GO:0007243 intracellular protein kinase cascade	P	9.36e-59	93/1468 (6.3%)	224/30324 (0.7%)	MKK4 MEK1 RLK AT1G66880 AT1G57630 PFA-DSP1 AT5G42050 JAZ1 AT1G64610 MPK5 AT5G10760 ARCK1 CHS1 AT1G31130 RPK1 AT3G01830 AT5G67340 MPK12 CPK32 CSLA07 CAD1 AT3G09020 AT1G33600 CDPK1 MPK11 PFA-DSP3 PLA2A AT1G74360 RING1 NSL1 SARD1 RPS2 AT1G08050 RLP23 NAC036 CAF1b ERF11 SYP121 PEN2 XBAT34 RLK1 GRX480 CAD1 AT1G78410 AT3G47480 PLL5 CBL1 SNAP33 CNBT1 EFR NUDT7 AT3G57700 WRKY70 PUB23 WRKY40 AT5G39020 AT2…
AT1G27590	AT1G14870		AT1G72340	AT1G63390	AT1G69160		AT3G13210	AT1G65870	AT3G12040		AT1G54420	AT1G53080									GO:0000165 MAPK cascade	P	5.23e-58	92/1468 (6.3%)	222/30324 (0.7%)	MKK4 MEK1 RLK AT1G66880 AT1G57630 PFA-DSP1 AT5G42050 JAZ1 AT1G64610 MPK5 AT5G10760 ARCK1 CHS1 AT1G31130 RPK1 AT3G01830 AT5G67340 CPK32 CSLA07 CAD1 AT3G09020 AT1G33600 CDPK1 MPK11 PFA-DSP3 PLA2A AT1G74360 RING1 NSL1 SARD1 RPS2 AT1G08050 RLP23 NAC036 CAF1b ERF11 SYP121 PEN2 XBAT34 RLK1 GRX480 CAD1 AT1G78410 AT3G47480 PLL5 CBL1 SNAP33 CNBT1 EFR NUDT7 AT3G57700 WRKY70 PUB23 WRKY40 AT5G39020 AT2G23680…
AT1G27690	AT1G15010		AT1G73655	AT1G64170	AT1G69170		AT3G15350	AT1G66080	AT3G13080		AT1G54690	AT1G53430									GO:0009617 response to bacterium	P	4.20e-57	146/1468 (9.9%)	610/30324 (2.0%)	AT5G25440 MKK4 GSTF7 GSTF10 CRK14 MEK1 RLK AT1G66880 AT1G57630 ACA11 ADR1-L2 CYP79B2 JAZ1 LYK4 MPK5 ARCK1 RIN4 WRKY48 CRK11 CAF1a WRKY11 RPS4 AT3G09010 CHS1 PEPR2 HAE BIR1 PUB12 ATL6 AT3G01830 AT1G03740 RLP36 CSLA07 AKN2 AT2G25735 CAD1 ERF4 NAK AT3G09020 AT1G33600 MPK11 PLA2A BAK1 AT1G76360 AT1G74360 LOX4 SR1 RING1 AT1G51890 AT1G10340 NSL1 PLDGAMMA1 SARD1 RPS2 AT3G60420 RLP23 NPR3 NDR1 CAF1b RPS6…
AT1G27921	AT1G15430		AT1G75295	AT1G64270	AT1G69252		AT3G17120	AT1G66480	AT3G13210		AT1G55280	AT1G55475									GO:0050794 regulation of cellular process	P	5.82e-55	429/1468 (29.2%)	4116/30324 (13.6%)	AT5G25440 RHL41 MKK4 AMT1;1 ERF-1 FH8 MKK6 AT5G18490 AT3G57450 AT5G15870 RLP3 MEK1 AT5G64870 RLK AT4G25210 S6K2 AT1G66880 ARR7 AT1G57630 ACA11 BON1 ADR1-L2 PFA-DSP1 CLC3 AT5G42050 AT1G25400 AT1G34420 LHT7 AT5G04760 JAZ1 AT1G64610 PMZ XND1 RLP2 AT1G27100 HSFB2A AT1G76970 NADP-ME2 AOX1A AT1G16640 MPK5 HSF A4A RBOHD SHB1 AT1G72900 ATSTE14B BOA AT5G10760 AT4G32800 AT5G37490 MKS1 ARCK1 RAB11c SOBIR1 N…
AT1G28060	AT1G15890		AT1G75440	AT1G64900	AT1G69572		AT3G17770	AT1G66500	AT3G13320		AT1G55590	AT1G56060									GO:0009611 response to wounding	P	1.07e-54	108/1468 (7.4%)	340/30324 (1.1%)	RHL41 GSTF10 AT3G57450 TCH2 MEK1 ADT5 AT1G07135 JAZ1 PMZ RBOHD PROPEP1 CRK11 CAF1a MKK9 AT1G19020 PEPR2 PSKR1 AGC2-1 RPK1 GGT1 ZF2 AT1G72920 OPCL1 AT5G67340 ACS6 ERF104 CPK32 AT3G10930 STZ RDUF1 AT2G25735 XLG2 AT1G32920 AT1G23710 JAZ5 SZF1 AT2G38870 CDPK1 MPK11 AT1G74450 AT3G51450 PEPR1 OPR1 MYB2 AT4G25030 LOX4 IP5PII AT4G24380 TET8 MYB15 BCS1 AT1G22885 ADC2 ATAF2 BAP1 AT2G16900 SYP121 RSW10 RSH2…
AT1G28260	AT1G15900		AT1G75760	AT1G66130	AT1G70620		AT3G18830	AT1G66880	AT3G13850		AT1G56020	AT1G56540									GO:0006605 protein targeting	P	2.75e-48	165/1468 (11.2%)	892/30324 (2.9%)	AT5G25440 MKK4 AMT1;1 IDA MEK1 RLK S6K2 AT1G66880 AT1G57630 ACA11 ADR1-L2 AT5G42050 AT1G25400 JAZ1 AT1G64610 PMZ AT1G27100 AT1G76970 NADP-ME2 MPK5 AT1G72900 CST AT4G34180 RPK1 AT3G01830 AT5G67340 CPK32 CRLK2 AT4G30600 CSLA07 AT5G25930 CAD1 XLG2 AT1G20310 AT3G49350 AT4G36500 AT5G41400 AT3G09020 AT1G33600 AT5G35735 CDPK1 AT2G27500 MPK11 PLA2A BAK1 PARVUS AT1G76360 AT1G74360 AT4G25030 RING1 AT1G5189…
AT1G28310	AT1G16090		AT1G75800	AT1G66540	AT1G72130		AT3G20520	AT1G67800	AT3G14870		AT1G56210	AT1G56660									GO:0009738 abscisic acid mediated signaling pathway	P	2.02e-46	87/1468 (5.9%)	255/30324 (0.8%)	MKK4 ERF-1 AT5G18490 AT3G57450 S6K2 AT5G42050 JAZ1 AT1G64610 PMZ ATSTE14B CPK4 AT1G63720 PEPR2 RPK1 ZF2 AT5G67340 CPK32 AT5G25930 ABR1 STZ XLG2 LECRKA4.2 JAZ5 CDPK1 MPK11 PFA-DSP3 PEPR1 MYB2 PROPEP2 AT4G25030 TOPP9 EXO70D3 IP5PII PP2C5 MYB15 AT1G08050 AT1G11050 MUR4 ADC2 CAF1b EXO70B1 ERF11 SYP121 RSH2 GRX480 AT2G32030 GATL10 AT2G27310 AT3G54150 PBP1 PLL5 MDHAR AT4G18950 CBL1 AT5G63490 AT2G30020 …
AT1G28520	AT1G16110		AT1G75960	AT1G67265	AT1G72340		AT3G21220	AT1G67810	AT3G15350		AT1G56220	AT1G57630									GO:0071215 cellular response to abscisic acid stimulus	P	4.17e-45	88/1468 (6.0%)	270/30324 (0.9%)	MKK4 ERF-1 AT5G18490 AT3G57450 S6K2 AT5G42050 JAZ1 AT1G64610 PMZ ATSTE14B UGT74E2 CPK4 AT1G63720 PEPR2 RPK1 ZF2 AT5G67340 CPK32 AT5G25930 ABR1 STZ XLG2 LECRKA4.2 JAZ5 CDPK1 MPK11 PFA-DSP3 PEPR1 MYB2 PROPEP2 AT4G25030 TOPP9 EXO70D3 IP5PII PP2C5 MYB15 AT1G08050 AT1G11050 MUR4 ADC2 CAF1b EXO70B1 ERF11 SYP121 RSH2 GRX480 AT2G32030 GATL10 AT2G27310 AT3G54150 PBP1 PLL5 MDHAR AT4G18950 CBL1 AT5G63490 AT…
AT1G29357	AT1G16130		AT1G76090	AT1G67480	AT1G73655		AT3G22260	AT1G67856	AT3G17110		AT1G57790	AT1G57980									GO:0050789 regulation of biological process	P	3.43e-44	455/1468 (31.0%)	4911/30324 (16.2%)	AT5G25440 RHL41 MKK4 AMT1;1 ERF-1 FH8 MKK6 IDA AT5G18490 AT3G57450 TCH2 AT5G15870 RLP3 MEK1 AT5G64870 RLK AT4G25210 S6K2 AT1G66880 ARR7 AT1G57630 ACA11 BON1 ADR1-L2 PFA-DSP1 CLC3 AT5G42050 AT1G25400 AT1G34420 LHT7 AT5G04760 AT4G28400 AT4G08850 JAZ1 AT1G64610 PMZ XND1 RLP2 AT1G27100 HSFB2A AT1G76970 NADP-ME2 AOX1A AT1G16640 MPK5 HSF A4A RBOHD CCR2 SHB1 AT1G72900 ATSTE14B BOA AT5G10760 AT4G32800 AT…
AT1G29400	AT1G16140		AT1G76410	AT1G68050	AT1G75295		AT3G23120	AT1G67880	AT3G17120		AT1G58160	AT1G58225									GO:0034613 cellular protein localization	P	4.57e-44	167/1468 (11.4%)	977/30324 (3.2%)	AT5G25440 MKK4 AMT1;1 FHL IDA MEK1 RLK S6K2 AT1G66880 AT1G57630 ACA11 ADR1-L2 AT5G42050 AT1G25400 JAZ1 AT1G64610 PMZ AT1G27100 AT1G76970 NADP-ME2 MPK5 AT1G72900 CST AT4G34180 RPK1 AT3G01830 AT5G67340 CPK32 CRLK2 AT4G30600 CSLA07 AT5G25930 CAD1 XLG2 AT1G20310 AT3G49350 AT4G36500 AT5G41400 AT3G09020 AT1G33600 AT5G35735 CDPK1 AT2G27500 MPK11 PLA2A BAK1 PARVUS AT1G76360 AT1G74360 AT4G25030 RING1 AT1G…
AT1G29420	AT1G16150		AT1G77000	AT1G68500	AT1G75440		AT3G45650	AT1G70170	AT3G18295		AT1G58180	AT1G59860									GO:0006886 intracellular protein transport	P	5.24e-44	165/1468 (11.2%)	957/30324 (3.2%)	AT5G25440 MKK4 AMT1;1 IDA MEK1 RLK S6K2 AT1G66880 AT1G57630 ACA11 ADR1-L2 AT5G42050 AT1G25400 JAZ1 AT1G64610 PMZ AT1G27100 AT1G76970 NADP-ME2 MPK5 AT1G72900 CST AT4G34180 RPK1 AT3G01830 AT5G67340 CPK32 CRLK2 AT4G30600 CSLA07 AT5G25930 CAD1 XLG2 AT1G20310 AT3G49350 AT4G36500 AT5G41400 AT3G09020 AT1G33600 AT5G35735 CDPK1 AT2G27500 MPK11 PLA2A BAK1 PARVUS AT1G76360 AT1G74360 AT4G25030 RING1 AT1G5189…
AT1G29430	AT1G16420		AT1G77380	AT1G68550	AT1G75760		AT3G45660	AT1G70581	AT3G18830		AT1G58360	AT1G59865									GO:0015031 protein transport	P	6.88e-44	169/1468 (11.5%)	1001/30324 (3.3%)	AT5G25440 MKK4 AMT1;1 IDA MEK1 RLK S6K2 AT1G66880 AT1G57630 ACA11 ADR1-L2 TIM17-1 AT5G42050 AT1G25400 JAZ1 AT1G64610 PMZ AT1G27100 AT1G76970 NADP-ME2 MPK5 AT1G72900 VPS2.1 AT1G19970 CST AT4G34180 RPK1 AT3G01830 AT5G67340 CPK32 CRLK2 AT4G30600 CSLA07 AT5G25930 CAD1 XLG2 AT1G20310 AT3G49350 AT4G36500 AT5G41400 AT3G09020 AT1G33600 AT5G35735 CDPK1 AT2G27500 MPK11 PLA2A BAK1 PARVUS AT1G76360 AT1G74360…
AT1G29440	AT1G16640		AT1G78080	AT1G68570	AT1G75800		AT3G46110	AT1G71110	AT3G20520		AT1G59510	AT1G61415									GO:0045184 establishment of protein localization	P	6.88e-44	169/1468 (11.5%)	1001/30324 (3.3%)	AT5G25440 MKK4 AMT1;1 IDA MEK1 RLK S6K2 AT1G66880 AT1G57630 ACA11 ADR1-L2 TIM17-1 AT5G42050 AT1G25400 JAZ1 AT1G64610 PMZ AT1G27100 AT1G76970 NADP-ME2 MPK5 AT1G72900 VPS2.1 AT1G19970 CST AT4G34180 RPK1 AT3G01830 AT5G67340 CPK32 CRLK2 AT4G30600 CSLA07 AT5G25930 CAD1 XLG2 AT1G20310 AT3G49350 AT4G36500 AT5G41400 AT3G09020 AT1G33600 AT5G35735 CDPK1 AT2G27500 MPK11 PLA2A BAK1 PARVUS AT1G76360 AT1G74360…
AT1G29450	AT1G16670		AT1G78180	AT1G68670	AT1G76090		AT3G47480	AT1G72700	AT3G23120		AT1G60430	AT1G61420									GO:0070727 cellular macromolecule localization	P	2.76e-43	169/1468 (11.5%)	1011/30324 (3.3%)	AT5G25440 MKK4 AMT1;1 FHL IDA MEK1 RLK S6K2 AT1G66880 AT1G57630 ACA11 ADR1-L2 CYP79B2 AT5G42050 AT1G25400 JAZ1 AT1G64610 PMZ AT1G27100 AT1G76970 NADP-ME2 MPK5 AT1G72900 CST AT4G34180 RPK1 AT3G01830 AT5G67340 CPK32 CRLK2 AT4G30600 CSLA07 AT5G25930 CAD1 XLG2 AT1G20310 AT3G49350 AT4G36500 AT5G41400 AT3G09020 AT1G33600 AT5G35735 CDPK1 AT2G27500 MPK11 PLA2A BAK1 PARVUS AT1G76360 AT1G74360 AT4G25030 RI…
AT1G29460	AT1G16930		AT1G78270	AT1G69170	AT1G76890		AT3G49120	AT1G73010	AT3G23240		AT1G60525	AT1G61470									GO:0042742 defense response to bacterium	P	5.85e-42	104/1468 (7.1%)	413/30324 (1.4%)	MKK4 GSTF7 GSTF10 MEK1 RLK AT1G66880 ACA11 ADR1-L2 CYP79B2 JAZ1 ARCK1 RIN4 WRKY48 CRK11 CAF1a WRKY11 RPS4 CHS1 PEPR2 BIR1 PUB12 ATL6 AT3G01830 CSLA07 AKN2 CAD1 ERF4 AT3G09020 PLA2A BAK1 AT1G74360 SR1 AT1G51890 NSL1 PLDGAMMA1 SARD1 RPS2 NPR3 NDR1 CAF1b RPS6 NHL3 SYP121 PEN2 XBAT34 GRX480 CAD1 HLECRK GSTF6 AT1G78410 AT3G47480 CRT3 GSTF8 CRK13 SNAP33 WRKY17 CNBT1 ADR1 EFR NUDT7 AT3G57700 CNI1 CERK1 …
AT1G29490	AT1G17147		AT1G78890	AT1G69490	AT1G77000		AT3G50760	AT1G74380	AT3G25510		AT1G60545	AT1G61550									GO:0033036 macromolecule localization	P	7.13e-42	197/1468 (13.4%)	1350/30324 (4.5%)	AT5G25440 MKK4 AMT1;1 FHL AIR1 IDA MEK1 RLK S6K2 AT1G66880 AT1G57630 ACA11 ADR1-L2 TIM17-1 CYP79B2 AT5G42050 AT1G25400 JAZ1 AT1G64610 PMZ AT1G27100 AT1G76970 NADP-ME2 MPK5 AT1G72900 VPS2.1 WRKY48 AT1G19970 CST AT1G73550 AT4G34180 RPK1 AT5G62570 AT3G01830 AT5G67340 CPK32 CRLK2 AT4G30600 CSLA07 AT5G25930 CAD1 XLG2 AT1G20310 AT3G49350 AT4G36500 AT5G41400 SZF1 AT3G09020 AT5G52050 AT1G33600 AT5G35735 …
AT1G29500	AT1G17240		AT1G79060	AT1G70620	AT1G77380		AT3G51160	AT1G74440	AT3G26200		AT1G61190	AT1G61560									GO:0008104 protein localization	P	8.46e-42	171/1468 (11.6%)	1058/30324 (3.5%)	AT5G25440 MKK4 AMT1;1 FHL IDA MEK1 RLK S6K2 AT1G66880 AT1G57630 ACA11 ADR1-L2 TIM17-1 AT5G42050 AT1G25400 JAZ1 AT1G64610 PMZ AT1G27100 AT1G76970 NADP-ME2 MPK5 AT1G72900 VPS2.1 AT1G19970 CST AT4G34180 RPK1 AT3G01830 AT5G67340 CPK32 CRLK2 AT4G30600 CSLA07 AT5G25930 CAD1 XLG2 AT1G20310 AT3G49350 AT4G36500 AT5G41400 AT3G09020 AT1G33600 AT5G35735 CDPK1 AT2G27500 MPK11 PLA2A BAK1 PARVUS AT1G76360 AT1G7…
AT1G29510	AT1G17250		AT1G79090	AT1G72130	AT1G78180		AT3G51970	AT1G74450	AT3G44630		AT1G61970	AT1G63857									GO:0097306 cellular response to alcohol	P	9.78e-42	90/1468 (6.1%)	308/30324 (1.0%)	MKK4 ERF-1 AT5G18490 AT3G57450 S6K2 AT5G42050 JAZ1 AT1G64610 PMZ ATSTE14B UGT74E2 CPK4 AT1G63720 PEPR2 RPK1 ZF2 AT5G67340 CPK32 AT5G25930 ABR1 STZ XLG2 LECRKA4.2 JAZ5 CDPK1 MPK11 PFA-DSP3 BAK1 PEPR1 MYB2 PROPEP2 AT4G25030 TOPP9 EXO70D3 IP5PII PP2C5 MYB15 AT1G08050 AT1G11050 MUR4 ADC2 CAF1b EXO70B1 ERF11 SYP121 RSH2 GRX480 AT2G32030 GATL10 AT2G27310 AT3G54150 PBP1 PLL5 MDHAR AT4G18950 CBL1 AT5G634…
AT1G30200	AT1G17380		AT1G79360	AT1G72340	AT1G78270		AT3G53130	AT1G74570	AT3G44860		AT1G62310	AT1G64080									GO:0065007 biological regulation	P	1.49e-41	479/1468 (32.6%)	5410/30324 (17.8%)	AT5G25440 RHL41 MKK4 AMT1;1 ERF-1 FH8 GSTF10 FHL MKK6 IDA AT5G18490 AT3G57450 TCH2 AT5G15870 RLP3 MEK1 SLAH3 AT5G64870 TSB1 RLK AT4G25210 S6K2 AT1G66880 ARR7 GGP1 AT1G57630 ACA11 BON1 ADR1-L2 PFA-DSP1 CYP79B2 CLC3 AT5G42050 AT1G25400 AT1G34420 LHT7 GLR2.8 AT5G04760 AT4G28400 AT4G08850 JAZ1 AT1G64610 PMZ XND1 RLP2 AT1G27100 HSFB2A AT1G76970 NADP-ME2 AOX1A AT1G16640 AT2G30990 MPK5 HSF A4A RBOHD CCR…
AT1G31173	AT1G17420		AT1G79510	AT1G73655	AT1G78890		AT3G53270	AT1G74930	AT3G47090		AT1G62480	AT1G64380									GO:0035966 response to topologically incorrect protein	P	7.10e-39	95/1468 (6.5%)	370/30324 (1.2%)	RHL41 MKK4 AT3G57450 AT5G15870 S6K2 GPK1 CLC3 AT5G42050 LHT7 JAZ1 AT1G64610 AT1G76970 CPK4 CRK11 AT3G13430 AT1G19020 AT4G22530 SAG101 AT1G76700 RPK1 AT5G62570 CRCK3 AT3G01830 AT5G67340 CPK32 CRLK2 AT3G28450 AT2G25735 XLG2 AT3G49350 CDPK1 MPK11 BAK1 AT1G74360 AT4G25030 TOPP9 AT1G50740 AT1G08050 CML37 AT1G24140 AT5G42010 ERF11 SYP121 XBAT34 AT1G16670 GRX480 HLECRK GATL10 PLL5 CBL1 EXO70B2 SNAP33 GS…
AT1G31480	AT1G17610		AT1G80010	AT1G74090	AT1G79060		AT3G55950	AT1G75830	AT3G49120		AT1G62590	AT1G64390									GO:0010310 regulation of hydrogen peroxide metabolic process	P	9.94e-39	69/1468 (4.7%)	188/30324 (0.6%)	MKK4 AMT1;1 MEK1 RLK AT1G66880 MPK5 ARCK1 CHS1 LSD1 AT3G01830 GBF1 CSLA07 CAD1 AT3G09020 AT1G33600 AT4G36550 MPK11 PLA2A AT1G74360 RING1 NSL1 SARD1 RPS2 RLP23 CPK27 SYP121 PEN2 XBAT34 RLK1 GRX480 CAD1 AT1G78410 AT3G47480 SNAP33 CNBT1 AT4G36150 EFR NUDT7 AT3G57700 WRKY70 PUB23 WRKY40 AT5G39020 AT2G23680 MYB51 PEN3 AIG2 AT5G52760 PUB24 YLS9 AT3G13950 PAD4 EDS1 EDA39 SIB1 MPK3 AGB1 RHF1A AT1G33590 W…
AT1G31814	AT1G17750		AT1G80160	AT1G74456	AT1G79090		AT3G56410	AT1G75860	AT3G50760		AT1G62760	AT1G64980									GO:0009737 response to abscisic acid stimulus	P	1.24e-38	124/1468 (8.4%)	626/30324 (2.1%)	MKK4 AMT1;1 ERF-1 GSTF10 AT5G18490 AT3G57450 TCH2 S6K2 AT5G42050 CPK5 CRCK1 JAZ1 AT1G64610 PMZ ATSTE14B UGT74E2 ARCK1 CPK4 AT1G63720 PEPR2 LSD1 RPK1 ZF2 AT5G67340 ACS6 CPK32 AT5G25930 ABR1 STZ RDUF1 XLG2 ERF4 LECRKA4.2 JAZ5 AT2G32020 MYB73 CDPK1 MPK11 PFA-DSP3 PEPR1 MYB2 PROPEP2 AT4G25030 AT3G28580 TOPP9 EXO70D3 IP5PII PP2C5 MYB15 AT1G08050 AT1G11050 MUR4 ADC2 CAF1b EXO70B1 ERF11 SYP121 RSH2 GLR1…
AT1G31920	AT1G17830		AT1G80180	AT1G75163	AT1G79360		AT3G56800	AT1G76040	AT3G51450		AT1G62770	AT1G65385									GO:0052542 defense response by callose deposition	P	1.94e-38	43/1468 (2.9%)	63/30324 (0.2%)	CYP79B2 WRKY48 AT5G62570 AT5G25930 CAD1 XLG2 SZF1 AT5G52050 AT1G74360 PEPR1 LOX4 SEC1B IP5PII NSL1 AT2G32140 AT1G77500 MYB15 NPR3 AT4G24160 BCS1 MUR4 CML37 AT2G16900 PEN2 CAD1 CBL1 AT4G39670 HEMA2 CYP81F2 MYB51 PEN3 AT2G20010 AT4G34150 AT2G39650 AOC3 AT3G26910 AT3G19970 AT1G15430 FC1 AT3G02840 ARO3 MLO6 AT4G33920
AT1G32700	AT1G17860		AT1G80760	AT1G75295	AT1G79510		AT3G57210	AT1G77250	AT3G52748		AT1G62810	AT1G65490									GO:0097305 response to alcohol	P	5.98e-38	134/1468 (9.1%)	733/30324 (2.4%)	MKK4 AMT1;1 ERF-1 GSTF10 AT5G18490 AT3G57450 TCH2 S6K2 AT5G42050 CPK5 CRCK1 JAZ1 AT1G64610 PMZ ATSTE14B UGT74E2 ARCK1 CPK4 AT1G63720 PEPR2 LSD1 RPK1 ZF2 EXO AT5G67340 ACS6 CPK32 AT5G25930 ABR1 STZ RDUF1 XLG2 ERF4 LECRKA4.2 JAZ5 AT2G35290 AT2G32020 MYB73 CDPK1 MPK11 PFA-DSP3 BAK1 PEPR1 MYB2 PROPEP2 AT4G25030 AT3G28580 AT3G17120 TOPP9 EXO70D3 IP5PII PP2C5 MYB15 AT1G08050 AT1G11050 MUR4 ADC2 CAF1b E…
AT1G33055	AT1G17990		AT1G80920	AT1G75760	AT1G80010		AT3G57645	AT1G78070	AT3G53270		AT1G62910	AT1G65860									GO:0048519 negative regulation of biological process	P	2.04e-37	184/1468 (12.5%)	1290/30324 (4.3%)	AT5G25440 MKK4 AMT1;1 MEK1 RLK AT1G66880 ARR7 AT1G57630 ACA11 BON1 PFA-DSP1 AT5G42050 AT1G25400 AT1G34420 LHT7 AT4G28400 JAZ1 AT1G64610 AT1G76970 MPK5 RBOHD CCR2 AT1G72900 ATSTE14B ARCK1 SOBIR1 PMT5 NUDT5 CPK4 RIN4 Kin3 AT1G19020 CHS1 SAG101 LSD1 RPK1 GGT1 ZF2 BIR1 CRCK3 AT3G01830 AT5G67340 CPK32 GBF1 ZAT7 CRLK2 CSLA07 AT5G25930 ABR1 STZ ZF3 CAD1 XLG2 ERF4 AT3G49350 AT4G36500 AT3G09020 AT1G33600 …
AT1G34844	AT1G18210		AT2G01410	AT1G75800	AT1G80160		AT3G60120	AT1G78820	AT3G55950		AT1G63330	AT1G65870									GO:0044765 single-organism transport	P	1.08e-36	291/1468 (19.8%)	2711/30324 (8.9%)	AT5G25440 AT5G39580 MKK4 AMT1;1 FH8 GSTF10 AAP6 AIR1 AGP2 IDA AT5G15870 MEK1 SLAH3 RLK COPT6 S6K2 AT1G66880 AT1G57630 ACA11 AT1G21010 UTR2 ADR1-L2 AT5G42050 AT1G25400 LHT7 AT4G08850 JAZ1 AT1G64610 PMZ AT1G27100 AT5G04160 AT1G76970 NADP-ME2 MPK5 SHB1 AT1G72900 AT2G17740 VPS2.1 AT1G65690 PMT5 CMPG1 AT1G51840 WRKY48 RTFL5 AT4G01700 EXO70H4 CST AT1G73550 SAP7 CHS1 WRKY28 AT2G03240 AT4G34180 PUP8 AT1G…
AT1G36060	AT1G18300		AT2G01930	AT1G76090	AT1G80180		AT3G61800	AT1G78860	AT3G56410		AT1G63390	AT1G66080									GO:2000377 regulation of reactive oxygen species metabolic process	P	4.79e-36	69/1468 (4.7%)	204/30324 (0.7%)	MKK4 AMT1;1 MEK1 RLK AT1G66880 MPK5 ARCK1 CHS1 LSD1 AT3G01830 GBF1 CSLA07 CAD1 AT3G09020 AT1G33600 AT4G36550 MPK11 PLA2A AT1G74360 RING1 NSL1 SARD1 RPS2 RLP23 CPK27 SYP121 PEN2 XBAT34 RLK1 GRX480 CAD1 AT1G78410 AT3G47480 SNAP33 CNBT1 AT4G36150 EFR NUDT7 AT3G57700 WRKY70 PUB23 WRKY40 AT5G39020 AT2G23680 MYB51 PEN3 AIG2 AT5G52760 PUB24 YLS9 AT3G13950 PAD4 EDS1 EDA39 SIB1 MPK3 AGB1 RHF1A AT1G33590 W…
AT1G36380	AT1G18380		AT2G02710	AT1G76410	AT1G80760		AT3G62150	AT1G80240	AT3G56800		AT1G64170	AT1G66480									GO:0046907 intracellular transport	P	7.29e-36	179/1468 (12.2%)	1264/30324 (4.2%)	AT5G25440 MKK4 AMT1;1 IDA AT5G15870 MEK1 RLK S6K2 AT1G66880 AT1G57630 ACA11 ADR1-L2 AT5G42050 AT1G25400 JAZ1 AT1G64610 PMZ AT1G27100 AT1G76970 NADP-ME2 MPK5 AT1G72900 VPS2.1 CST SAP7 AT4G34180 AT1G76700 RPK1 AT3G01830 AT5G67340 CPK32 CRLK2 AT4G30600 CSLA07 AT5G25930 CAD1 XLG2 AT1G20310 AT3G49350 AT4G36500 AT5G41400 AT3G09020 AT1G33600 AT5G35735 CDPK1 AT2G27500 MPK11 AT2G39210 AT1G80450 PLA2A BAK1…
AT1G43160	AT1G18382		AT2G03310	AT1G77000	AT2G01410		AT4E29830	AT2E05640	AT3G57210		AT1G64270	AT1G66500									GO:0051649 establishment of localization in cell	P	1.44e-34	187/1468 (12.7%)	1389/30324 (4.6%)	AT5G25440 MKK4 AMT1;1 IDA AT5G15870 MEK1 RLK S6K2 AT1G66880 AT1G57630 ACA11 ADR1-L2 AT5G42050 AT1G25400 JAZ1 AT1G64610 PMZ AT1G27100 AT1G76970 NADP-ME2 MPK5 AT1G72900 VPS2.1 EXO70H4 CST SAP7 AT4G34180 AT1G76700 RPK1 AT3G01830 AT5G67340 CPK32 CRLK2 AT4G30600 CSLA07 AT5G25930 CAD1 XLG2 AT1G20310 AT3G49350 AT4G36500 AT5G41400 AT3G09020 AT1G33600 AT5G35735 CDPK1 AT2G27500 EXO70H1 MPK11 AT2G39210 AT1G…
AT1G43675	AT1G18390		AT2G03550	AT1G77380	AT2G01930		AT4G01575	AT2E21980	AT3G57645		AT1G64900	AT1G66880									GO:0071396 cellular response to lipid	P	2.52e-34	92/1468 (6.3%)	390/30324 (1.3%)	MKK4 ERF-1 AT5G18490 AT3G57450 S6K2 AT5G42050 JAZ1 AT1G64610 PMZ ATSTE14B UGT74E2 CPK4 AT1G63720 PEPR2 RPK1 ZF2 AT5G67340 CPK32 AT5G25930 ABR1 STZ XLG2 LECRKA4.2 JAZ5 CDPK1 MPK11 PFA-DSP3 BAK1 PEPR1 MYB2 PROPEP2 AT4G25030 TOPP9 EXO70D3 IP5PII PP2C5 MYB15 AT1G08050 AT1G11050 MUR4 ADC2 CAF1b EXO70B1 ERF11 SYP121 RSH2 GRX480 AT2G32030 GATL10 AT2G27310 AT3G54150 PBP1 PLL5 MDHAR AT4G18950 AT3G08030 CB…
AT1G44446	AT1G18570		AT2G04240	AT1G77680	AT2G02710		AT4G01740	AT2G02370	AT3G60120		AT1G66130	AT1G67520									GO:0051179 localization	P	3.31e-34	325/1468 (22.1%)	3295/30324 (10.9%)	AT5G25440 AT5G39580 MKK4 AMT1;1 FH8 GSTF10 AAP6 FHL AIR1 AGP2 IDA AT5G15870 MEK1 SLAH3 RLK COPT6 S6K2 AT1G66880 AT1G57630 ACA11 AT1G21010 UTR2 ADR1-L2 TIM17-1 CYP79B2 AT5G42050 AT1G25400 LHT7 AT4G08850 JAZ1 AT1G64610 PMZ AT1G27100 UPS2 AT5G04160 AT1G76970 NADP-ME2 MPK5 SHB1 AT1G72900 AT2G17740 VPS2.1 AT1G65690 RAB11c PMT5 CMPG1 AT1G51840 WRKY48 AT1G19970 RTFL5 AT4G01700 EXO70H4 CST AT1G73550 SAP7…
AT1G47056	AT1G18740		AT2G04795	AT1G78080	AT2G03050		AT4G08970	AT2G03240	AT3G62150		AT1G66540	AT1G67800									GO:0051641 cellular localization	P	3.91e-33	192/1468 (13.1%)	1485/30324 (4.9%)	AT5G25440 MKK4 AMT1;1 FHL IDA AT5G15870 MEK1 RLK S6K2 AT1G66880 AT1G57630 ACA11 ADR1-L2 CYP79B2 AT5G42050 AT1G25400 JAZ1 AT1G64610 PMZ AT1G27100 AT1G76970 NADP-ME2 MPK5 AT1G72900 VPS2.1 EXO70H4 CST SAP7 AT4G34180 AT1G76700 RPK1 AT3G01830 AT5G67340 CPK32 CRLK2 AT4G30600 CSLA07 AT5G25930 CAD1 XLG2 AT1G20310 AT3G49350 AT4G36500 AT5G41400 AT3G09020 AT1G33600 AT5G35735 CDPK1 AT2G27500 EXO70H1 MPK11 AT…
AT1G47395	AT1G18890		AT2G05160	AT1G78180	AT2G03310		AT4G11170	AT2G04305	AT3G63500		AT1G67265	AT1G67810									GO:0033993 response to lipid	P	6.47e-33	139/1468 (9.5%)	867/30324 (2.9%)	MKK4 AMT1;1 ERF-1 GSTF10 AT5G18490 AT3G57450 TCH2 S6K2 AT5G42050 CPK5 CRCK1 JAZ1 AT1G64610 PMZ IQD22 ATSTE14B UGT74E2 ARCK1 CPK4 AT1G63720 PEPR2 LSD1 RPK1 ZF2 EXO AT5G67340 ACS6 CPK32 AT5G25930 ABR1 STZ RDUF1 XLG2 ERF4 LECRKA4.2 JAZ5 AT2G35290 MYB31 AT2G32020 MYB73 CDPK1 MPK11 PFA-DSP3 BAK1 PEPR1 MYB2 PROPEP2 AT4G25030 AT3G28580 AT3G17120 TOPP9 EXO70D3 IP5PII PP2C5 MYB15 AT1G08050 AT1G11050 MUR4 …
AT1G47580	AT1G18900		AT2G05185	AT1G78600	AT2G03550		AT4G12545	AT2G04430	AT4E29830		AT1G67480	AT1G67856									GO:0006810 transport	P	1.42e-32	302/1468 (20.6%)	3014/30324 (9.9%)	AT5G25440 AT5G39580 MKK4 AMT1;1 FH8 GSTF10 AAP6 AIR1 AGP2 IDA AT5G15870 MEK1 SLAH3 RLK COPT6 S6K2 AT1G66880 AT1G57630 ACA11 AT1G21010 UTR2 ADR1-L2 TIM17-1 AT5G42050 AT1G25400 LHT7 AT4G08850 JAZ1 AT1G64610 PMZ AT1G27100 UPS2 AT5G04160 AT1G76970 NADP-ME2 MPK5 SHB1 AT1G72900 AT2G17740 VPS2.1 AT1G65690 RAB11c PMT5 CMPG1 AT1G51840 WRKY48 AT1G19970 RTFL5 AT4G01700 EXO70H4 CST AT1G73550 SAP7 CHS1 WRKY28…
AT1G48745	AT1G18980		AT2G05250	AT1G78890	AT2G04240		AT4G12550	AT2G04495	AT4G01575		AT1G68050	AT1G67880									GO:0046394 carboxylic acid biosynthetic process	P	2.09e-31	154/1468 (10.5%)	1065/30324 (3.5%)	AT5G25440 RHL41 ECT6 MKK4 GSTF10 CRK14 AT3G57450 MEK1 SLAH3 TSB1 RLK AT1G66880 GGP1 AT1G57630 ADT5 BON1 ADR1-L2 CYP79B2 AT1G34420 CRCK1 JAZ1 AT1G64610 AT1G76970 AT2G30990 ARCK1 NUDT5 CPK4 AT4G39830 Kin3 CST MKK9 CHS1 AT4G38560 SAG101 AGP16 BIR1 CRCK3 OPCL1 AT3G01830 AT5G67340 AT5G47070 CSLA07 AKN2 STZ CAD1 XLG2 AT1G32920 AT3G49350 pEARLI4 JAZ5 AT3G09020 CDPK1 MPK11 PLA2A PARVUS AT3G51450 LOX4 AT4…
AT1G48780	AT1G19020		AT2G07140	AT1G79060	AT2G04795		AT4G15236	AT2G13650	AT4G08970		AT1G68500	AT1G69920									GO:0016053 organic acid biosynthetic process	P	2.09e-31	154/1468 (10.5%)	1065/30324 (3.5%)	AT5G25440 RHL41 ECT6 MKK4 GSTF10 CRK14 AT3G57450 MEK1 SLAH3 TSB1 RLK AT1G66880 GGP1 AT1G57630 ADT5 BON1 ADR1-L2 CYP79B2 AT1G34420 CRCK1 JAZ1 AT1G64610 AT1G76970 AT2G30990 ARCK1 NUDT5 CPK4 AT4G39830 Kin3 CST MKK9 CHS1 AT4G38560 SAG101 AGP16 BIR1 CRCK3 OPCL1 AT3G01830 AT5G67340 AT5G47070 CSLA07 AKN2 STZ CAD1 XLG2 AT1G32920 AT3G49350 pEARLI4 JAZ5 AT3G09020 CDPK1 MPK11 PLA2A PARVUS AT3G51450 LOX4 AT4…
AT1G49130	AT1G19050		AT2G13975	AT1G79090	AT2G05160		AT4G15270	AT2G13665	AT4G11170		AT1G68550	AT1G70170									GO:0009595 detection of biotic stimulus	P	2.17e-31	48/1468 (3.3%)	106/30324 (0.3%)	MKK4 MEK1 AT1G66880 ARCK1 AT3G09010 CSLA07 CAD1 AT3G09020 MPK11 PLA2A AT1G74360 AT1G10340 NSL1 SARD1 RPS2 SYP121 PEN2 XBAT34 AT1G78410 AT3G47480 SNAP33 CNBT1 EFR NUDT7 CERK1 WRKY70 WRKY40 AT5G39020 AT2G23680 MYB51 PEN3 AIG2 LECRKA4.1 AT5G52760 PUB24 PAD4 EDS1 EDA39 MPK3 WRKY53 NPR1 CBP60G ATL2 SYP122 MLO2 AT5G61560 EDS5 WRKY33
AT1G49200	AT1G19180		AT2G14220	AT1G79360	AT2G05185		AT4G16890	AT2G13790	AT4G11830		AT1G68570	AT1G70530									GO:0032787 monocarboxylic acid metabolic process	P	3.56e-31	163/1468 (11.1%)	1176/30324 (3.9%)	AT5G25440 RHL41 MKK4 GSTF10 CRK14 AT3G57450 MEK1 TSB1 RLK AT1G66880 GGP1 AT1G57630 BON1 ADR1-L2 CYP79B2 AT1G34420 CRCK1 JAZ1 AT1G64610 AT1G76970 AT2G30990 ARCK1 NUDT5 CPK4 AT4G39830 Kin3 CST MKK9 AT2G47680 CHS1 AT4G38560 AT4G22530 SAG101 AGP16 BIR1 AT1G44920 CRCK3 OPCL1 AT3G01830 AT5G67340 GA2OX2 AT5G47070 CSLA07 AKN2 STZ CAD1 XLG2 AT1G32920 AT3G49350 pEARLI4 JAZ5 AT3G09020 CDPK1 MPK11 PLA2A PARV…
AT1G49210	AT1G19210		AT2G15890	AT1G80010	AT2G05250		AT4G16950	AT2G15220	AT4G12545		AT1G68670	AT1G70581									GO:1901617 organic hydroxy compound biosynthetic process	P	6.70e-31	108/1468 (7.4%)	578/30324 (1.9%)	AT5G25440 MKK4 CRK14 MEK1 RLK AT1G66880 AT1G57630 BON1 ADR1-L2 AT1G34420 CRCK1 AT1G64610 AT1G76970 AT5G45280 ARCK1 Mik NUDT5 CPK4 AT4G39830 Kin3 CST CHS1 AT4G38560 AT3G10720 SAG101 BIR1 EXO CRCK3 AT3G01830 AT5G67340 AT5G47070 CSLA07 CAD1 XLG2 AT3G49350 AT3G09020 CDPK1 MPK11 PLA2A UGT73C6 AT4G23470 AT5G22530 AT1G10340 NSL1 AT4G26120 SARD1 RPS2 AT3G60420 AT1G08050 NPR3 BCS1 AT1G13340 CNGC13 SYP121 …
AT1G49220	AT1G19230		AT2G16365	AT1G80160	AT2G06000		AT4G17660	AT2G16005	AT4G12550		AT1G69160	AT1G71110									GO:0051234 establishment of localization	P	1.53e-30	302/1468 (20.6%)	3091/30324 (10.2%)	AT5G25440 AT5G39580 MKK4 AMT1;1 FH8 GSTF10 AAP6 AIR1 AGP2 IDA AT5G15870 MEK1 SLAH3 RLK COPT6 S6K2 AT1G66880 AT1G57630 ACA11 AT1G21010 UTR2 ADR1-L2 TIM17-1 AT5G42050 AT1G25400 LHT7 AT4G08850 JAZ1 AT1G64610 PMZ AT1G27100 UPS2 AT5G04160 AT1G76970 NADP-ME2 MPK5 SHB1 AT1G72900 AT2G17740 VPS2.1 AT1G65690 RAB11c PMT5 CMPG1 AT1G51840 WRKY48 AT1G19970 RTFL5 AT4G01700 EXO70H4 CST AT1G73550 SAP7 CHS1 WRKY28…
AT1G49470	AT1G19270		AT2G16600	AT1G80180	AT2G14220		AT4G18530	AT2G17040	AT4G12710		AT1G69170	AT1G71880									GO:0052545 callose localization	P	6.94e-29	44/1468 (3.0%)	96/30324 (0.3%)	CYP79B2 WRKY48 AT5G62570 AT5G25930 CAD1 XLG2 SZF1 AT5G52050 AT1G74360 PEPR1 LOX4 SEC1B IP5PII NSL1 AT2G32140 AT1G77500 MYB15 NPR3 AT4G24160 BCS1 MUR4 CML37 AT2G16900 PEN2 CAD1 CBL1 AT4G39670 HEMA2 CYP81F2 MYB51 PEN3 MEKK1 AT2G20010 AT4G34150 AT2G39650 AOC3 AT3G26910 AT3G19970 AT1G15430 FC1 AT3G02840 ARO3 MLO6 AT4G33920
AT1G49660	AT1G19300		AT2G17972	AT1G80630	AT2G16365		AT4G19230	AT2G17120	AT4G12735		AT1G69252	AT1G72700									GO:0033037 polysaccharide localization	P	1.21e-28	44/1468 (3.0%)	97/30324 (0.3%)	CYP79B2 WRKY48 AT5G62570 AT5G25930 CAD1 XLG2 SZF1 AT5G52050 AT1G74360 PEPR1 LOX4 SEC1B IP5PII NSL1 AT2G32140 AT1G77500 MYB15 NPR3 AT4G24160 BCS1 MUR4 CML37 AT2G16900 PEN2 CAD1 CBL1 AT4G39670 HEMA2 CYP81F2 MYB51 PEN3 MEKK1 AT2G20010 AT4G34150 AT2G39650 AOC3 AT3G26910 AT3G19970 AT1G15430 FC1 AT3G02840 ARO3 MLO6 AT4G33920
AT1G49850	AT1G19330		AT2G18260	AT1G80760	AT2G16600		AT4G19512	AT2G17660	AT4G13820		AT1G69490	AT1G73010									GO:0009612 response to mechanical stimulus	P	2.12e-27	36/1468 (2.5%)	64/30324 (0.2%)	TCH2 AT1G07135 CAF1a CST ACS6 ERF104 AT3G10930 STZ PHI-1 RDUF1 AT1G23710 SZF1 AT2G41090 AT1G74450 TET8 XT1 BCS1 BAP1 TCH4 TCH3 SNAP33 AR781 AT4G27280 WRKY40 SRC2 AGP20 DIC2 AT5G51190 AT4G34150 CAM9 AT2G39650 AT1G18740 AT1G19380 ATL2 AT3G04640 AT4G29780
AT1G50040	AT1G19380		AT2G18280	AT1G80920	AT2G18160		AT4G21570	AT2G17840	AT4G15270		AT1G69572	AT1G74380									GO:1901615 organic hydroxy compound metabolic process	P	2.24e-27	120/1468 (8.2%)	760/30324 (2.5%)	AT5G25440 MKK4 CRK14 MEK1 RLK AT1G66880 AT1G57630 BON1 ADR1-L2 AT1G34420 CRCK1 AT1G64610 AT1G76970 AT5G45280 ARCK1 Mik NUDT5 CPK4 AT4G39830 AT3G17770 Kin3 CST AT2G47680 CHS1 AT4G38560 AT3G10720 SAG101 BIR1 EXO CRCK3 AT3G01830 AT5G67340 AT5G47070 CSLA07 CAD1 XLG2 AT3G49350 AT3G09020 CDPK1 MPK11 PLA2A UGT73C6 AT4G23470 AT5G22530 IP5PII AT1G10340 NSL1 AT4G26120 SARD1 RPS2 AT3G60420 AT1G08050 NPR3 BC…
AT1G50055	AT1G19770		AT2G18328	AT2G01410	AT2G18260		AT4G21700	AT2G18193	AT4G16860		AT1G70620	AT1G74440									GO:0002237 response to molecule of bacterial origin	P	2.90e-27	44/1468 (3.0%)	103/30324 (0.3%)	AT5G25440 CRK14 MEK1 AT1G57630 LYK4 ARCK1 RIN4 AT3G09010 PEPR2 HAE AT1G03740 RLP36 AT2G25735 PLA2A AT1G76360 AT1G10340 SARD1 AT3G60420 BRL3 RLP12 XBAT34 GLR1.1 AT3G47480 AT5G24210 AT3G22060 CRK13 AT2G40270 CERK1 WRKY40 AT5G39020 AT2G23680 AT5G05190 AIG2 AT5G52760 AT3G13950 EXO70E1 WRKY18 AT1G34750 RLP52 SERK4 EDA39 CBP60G LRR XI-23 AT5G61560
AT1G50290	AT1G19970		AT2G18440	AT2G01680	AT2G18280		AT4G22640	AT2G18670	AT4G16890		AT1G72130	AT1G74450									GO:0044710 single-organism metabolic process	P	5.39e-27	334/1468 (22.8%)	3733/30324 (12.3%)	AT5G25440 RHL41 ECT6 MKK4 ERF-1 GSTF7 GA2OX6 FH8 GSTF10 AT2G41380 CRK14 AT2G31945 AT3G57450 MEK1 SLAH3 TSB1 MUR1 RLK AT1G66880 ARR7 GGP1 AT1G57630 ADT5 BON1 ADR1-L2 CYP79B2 AT1G34420 CRCK1 JAZ1 AT1G64610 PMZ HSFB2A AT1G76970 DHNAT1 NADP-ME2 AOX1A AT2G30990 AT5G14700 HSF A4A AT5G45280 CCR2 AT2G17740 UGT74E2 AT5G37490 ARCK1 Mik NUDT5 SRO2 CPK4 CMPG1 WRKY48 AT4G39830 AT3G17770 WRKY11 Kin3 CST MKK9 A…
AT1G51430	AT1G20300		AT2G19810	AT2G01930	AT2G18328		AT4G23060	AT2G19130	AT4G16950		AT1G72340	AT1G74570									GO:0006865 amino acid transport	P	2.11e-26	67/1468 (4.6%)	264/30324 (0.9%)	AT5G39580 AMT1;1 FH8 AAP6 AT5G15870 AT1G57630 AT1G21010 LHT7 AT1G65690 PMT5 CMPG1 WRKY48 RTFL5 AT4G01700 WRKY28 AT1G51620 AT2G43620 AT5G67340 AT1G64380 AT2G38870 CML41 AT2G39210 AT1G80450 AT1G25390 AT4G24380 NSL1 AAP5 BRL3 SYP121 PUB22 GLR2.5 HLECRK AT1G61890 AAC2 AT1G51820 AT1G02360 EP3 CRK13 SNAP33 WRKY17 BIK1 SRC2 WRKY6 NiaP AT1G14780 MLO12 EXO70H2 AT2G37110 AT5G61890 GGT2 AT3G02880 ACA2 AT4G3…
AT1G52140	AT1G20310		AT2G21180	AT2G03050	AT2G18440		AT4G25210	AT2G19440	AT4G17660		AT1G73655	AT1G74930									GO:0051606 detection of stimulus	P	2.41e-24	49/1468 (3.3%)	149/30324 (0.5%)	MKK4 MEK1 AT1G66880 ARCK1 AT3G09010 CSLA07 CAD1 AT3G09020 MPK11 PLA2A AT1G74360 AT1G10340 NSL1 SARD1 RPS2 SYP121 PEN2 XBAT34 AT1G78410 AT3G47480 SNAP33 CNBT1 EFR NUDT7 CERK1 WRKY70 WRKY40 AT5G39020 AT2G23680 MYB51 PEN3 AIG2 LECRKA4.1 AT5G52760 PUB24 CAM9 PAD4 EDS1 EDA39 MPK3 WRKY53 NPR1 CBP60G ATL2 SYP122 MLO2 AT5G61560 EDS5 WRKY33
AT1G53870	AT1G20350		AT2G21188	AT2G03310	AT2G18735		AT4G28490	AT2G20010	AT4G18530		AT1G74090	AT1G75830									GO:0046942 carboxylic acid transport	P	4.31e-24	67/1468 (4.6%)	287/30324 (0.9%)	AT5G39580 AMT1;1 FH8 AAP6 AT5G15870 AT1G57630 AT1G21010 LHT7 AT1G65690 PMT5 CMPG1 WRKY48 RTFL5 AT4G01700 WRKY28 AT1G51620 AT2G43620 AT5G67340 AT1G64380 AT2G38870 CML41 AT2G39210 AT1G80450 AT1G25390 AT4G24380 NSL1 AAP5 BRL3 SYP121 PUB22 GLR2.5 HLECRK AT1G61890 AAC2 AT1G51820 AT1G02360 EP3 CRK13 SNAP33 WRKY17 BIK1 SRC2 WRKY6 NiaP AT1G14780 MLO12 EXO70H2 AT2G37110 AT5G61890 GGT2 AT3G02880 ACA2 AT4G3…
AT1G54420	AT1G20510		AT2G21950	AT2G03550	AT2G19810		AT4G29610	AT2G20142	AT4G18540		AT1G74456	AT1G75860									GO:0015849 organic acid transport	P	4.31e-24	67/1468 (4.6%)	287/30324 (0.9%)	AT5G39580 AMT1;1 FH8 AAP6 AT5G15870 AT1G57630 AT1G21010 LHT7 AT1G65690 PMT5 CMPG1 WRKY48 RTFL5 AT4G01700 WRKY28 AT1G51620 AT2G43620 AT5G67340 AT1G64380 AT2G38870 CML41 AT2G39210 AT1G80450 AT1G25390 AT4G24380 NSL1 AAP5 BRL3 SYP121 PUB22 GLR2.5 HLECRK AT1G61890 AAC2 AT1G51820 AT1G02360 EP3 CRK13 SNAP33 WRKY17 BIK1 SRC2 WRKY6 NiaP AT1G14780 MLO12 EXO70H2 AT2G37110 AT5G61890 GGT2 AT3G02880 ACA2 AT4G3…
AT1G54690	AT1G20520		AT2G23110	AT2G05160	AT2G20722		AT4G29670	AT2G22190	AT4G19512		AT1G75163	AT1G76040									GO:0042743 hydrogen peroxide metabolic process	P	1.68e-23	72/1468 (4.9%)	337/30324 (1.1%)	MKK4 AMT1;1 MEK1 RLK AT1G66880 MPK5 RBOHD ARCK1 CHS1 LSD1 AT3G01830 GBF1 CSLA07 CAD1 AT3G09020 AT1G33600 AT4G36550 MPK11 PLA2A AT1G74360 RING1 NSL1 SARD1 RPS2 RLP23 CPK27 SYP121 PEN2 XBAT34 RLK1 GRX480 CAD1 AT1G78410 AT3G47480 MDHAR SNAP33 CNBT1 AT4G36150 EFR NUDT7 AT3G57700 WRKY70 PUB23 WRKY40 AT5G39020 AT2G23680 MYB51 PEN3 AIG2 AT5G52760 AT2G46600 PUB24 YLS9 AT3G13950 PAD4 EDS1 EDA39 SIB1 MPK3 …
AT1G55280	AT1G20823		AT2G23130	AT2G05250	AT2G21188		AT4G30290	AT2G22290	AT4G21570		AT1G75295	AT1G77250									GO:0015711 organic anion transport	P	2.11e-23	68/1468 (4.6%)	303/30324 (1.0%)	AT5G39580 AMT1;1 FH8 AAP6 AT5G15870 AT1G57630 AT1G21010 UTR2 LHT7 AT1G65690 PMT5 CMPG1 WRKY48 RTFL5 AT4G01700 WRKY28 AT1G51620 AT2G43620 AT5G67340 AT1G64380 AT2G38870 CML41 AT2G39210 AT1G80450 AT1G25390 AT4G24380 NSL1 AAP5 BRL3 SYP121 PUB22 GLR2.5 HLECRK AT1G61890 AAC2 AT1G51820 AT1G02360 EP3 CRK13 SNAP33 WRKY17 BIK1 SRC2 WRKY6 NiaP AT1G14780 MLO12 EXO70H2 AT2G37110 AT5G61890 GGT2 AT3G02880 ACA2 …
AT1G55590	AT1G21010		AT2G23790	AT2G06000	AT2G21950		AT4G30910	AT2G23420	AT4G21700		AT1G75440	AT1G78070									GO:0044283 small molecule biosynthetic process	P	7.44e-23	163/1468 (11.1%)	1387/30324 (4.6%)	AT5G25440 RHL41 ECT6 MKK4 GSTF10 CRK14 AT3G57450 MEK1 SLAH3 TSB1 RLK AT1G66880 GGP1 AT1G57630 ADT5 BON1 ADR1-L2 CYP79B2 AT1G34420 CRCK1 JAZ1 AT1G64610 AT1G76970 DHNAT1 AT2G30990 AT5G45280 ARCK1 Mik NUDT5 CPK4 AT4G39830 Kin3 CST MKK9 CHS1 AT4G38560 AT3G10720 SAG101 AGP16 BIR1 EXO CRCK3 OPCL1 AT3G01830 AT5G67340 AT5G47070 CSLA07 AKN2 STZ CAD1 XLG2 AT1G32920 AT3G49350 pEARLI4 JAZ5 AT3G09020 CDPK1 MP…
AT1G56020	AT1G21070		AT2G23840	AT2G14220	AT2G22200		AT4G31940	AT2G24160	AT4G22640		AT1G75760	AT1G78820									GO:0044763 single-organism cellular process	P	7.59e-23	500/1468 (34.1%)	6769/30324 (22.3%)	AT5G25440 RHL41 MKK4 AMT1;1 ERF-1 FH8 GSTF10 FHL MKK6 AIR1 IDA AT5G18490 AT3G57450 AT5G15870 RLP3 MEK1 SLAH3 AT5G64870 MUR1 RLK MLO4 S6K2 CDI AT1G66880 ARR7 AT1G57630 ACA11 BON1 UTR2 ADR1-L2 GPK1 PFA-DSP1 CYP79B2 CLC3 AT5G42050 AT1G25400 AT1G56345 AT1G34420 CPK5 LHT7 GLR2.8 AT4G08850 JAZ1 AT1G64610 PMZ XND1 RLP2 AT1G27100 LYK4 CRK10 HSFB2A AT1G76970 NADP-ME2 AOX1A MPK5 HSF A4A RBOHD SHB1 AT1G7290…
AT1G56210	AT1G21100		AT2G24820	AT2G15890	AT2G23110		AT4G31950	AT2G25295	AT4G23060		AT1G75800	AT1G78860									GO:0043900 regulation of multi-organism process	P	1.78e-22	45/1468 (3.1%)	135/30324 (0.4%)	MKK4 MEK1 AT1G66880 CSLA07 CAD1 AT3G09020 PLA2A NSL1 SARD1 RPS2 SYP121 PEN2 HLECRK SGT1A LBD20 AT1G78410 MDHAR SNAP33 CNBT1 SYP42 EFR NUDT7 WRKY70 WRKY40 AT5G39020 AT2G23680 MYB51 PEN3 AIG2 MYC2 AT5G52760 PUB24 WRKY18 PAD4 EDS1 EDA39 MPK3 WRKY53 NPR1 CBP60G ATL2 SYP122 MLO2 EDS5 WRKY33
AT1G56220	AT1G21110		AT2G25090	AT2G16365	AT2G23130		AT4G32300	AT2G25460	AT4G23140		AT1G75960	AT1G79670									GO:0072593 reactive oxygen species metabolic process	P	2.53e-22	74/1468 (5.0%)	370/30324 (1.2%)	MKK4 AMT1;1 MEK1 RLK AT1G66880 MPK5 RBOHD ARCK1 CHS1 LSD1 AT3G01830 GBF1 CSLA07 CAD1 AT3G09020 AT1G33600 AT4G36550 MPK11 PLA2A AT1G74360 SRO5 RING1 NSL1 SARD1 RPS2 RLP23 CPK27 SYP121 PEN2 XBAT34 RLK1 GRX480 CAD1 AT1G78410 AT3G47480 MDHAR SNAP33 CNBT1 AT4G36150 EFR NUDT7 AT3G57700 WRKY70 PUB23 WRKY40 AT5G39020 AT2G23680 MYB51 PEN3 AIG2 AT5G52760 AT2G46600 PUB24 YLS9 AT3G13950 PRXCB PAD4 EDS1 EDA39…
AT1G57790	AT1G21120		AT2G25770	AT2G16600	AT2G23840		AT4G33040	AT2G28500	AT4G26890		AT1G76090	AT1G80240									GO:0048523 negative regulation of cellular process	P	3.33e-22	115/1468 (7.8%)	806/30324 (2.7%)	AT5G25440 MKK4 AMT1;1 MEK1 RLK ARR7 ACA11 BON1 PFA-DSP1 AT5G42050 JAZ1 AT1G64610 AT1G76970 RBOHD AT1G72900 ATSTE14B RIN4 LSD1 RPK1 ZF2 BIR1 AT5G67340 CPK32 CRLK2 AT5G25930 ABR1 STZ ZF3 XLG2 ERF4 AT3G49350 HB-2 CDPK1 MPK11 PFA-DSP3 PLA2A BAK1 AT1G74360 AT4G25030 AT1G51890 NSL1 RPS2 AT1G08050 NPR3 PS2 CNGC13 ERF11 SYP121 AT3G09830 XBAT34 GRX480 CAD1 AAC2 TCH3 AT3G47480 PLL5 CBL1 EXO70B2 SNAP33 ZF1 …
AT1G58160	AT1G21130		AT2G26211	AT2G18160	AT2G24820		AT4G33720	AT2G28510	AT4G28490		AT1G76410	AT2E05640									GO:0009873 ethylene mediated signaling pathway	P	1.53e-21	43/1468 (2.9%)	128/30324 (0.4%)	ERF-1 AT5G64870 AT1G64610 CAF1a MKK9 AT4G13820 ERF15 PEPR2 LSD1 RPK1 STZ RDUF1 AT1G32920 ERF4 AT1G23710 SZF1 LOX4 ERF1 CYP71B22 MYB15 CAF1b ERF6 ERF11 AT4G33940 AT2G32030 AT2G27310 ERF5 WRKY40 AT1G64710 BZIP60 CML38 AT4G26400 SCL13 ERF2 ERF13 TDR1 ERF8 AT1G76600 RDUF2 AT3G04640 GSTU13 AT1G05575 AT4G29780
AT1G58180	AT1G21326		AT2G26920	AT2G18260	AT2G25090		AT4G34410	AT2G28940	AT4G29610		AT1G76890	AT2E21980									GO:0000160 phosphorelay signal transduction system	P	1.85e-20	44/1468 (3.0%)	142/30324 (0.5%)	ERF-1 AT5G64870 ARR7 AT1G64610 CAF1a MKK9 AT4G13820 ERF15 PEPR2 LSD1 RPK1 STZ RDUF1 AT1G32920 ERF4 AT1G23710 SZF1 LOX4 ERF1 CYP71B22 MYB15 CAF1b ERF6 ERF11 AT4G33940 AT2G32030 AT2G27310 ERF5 WRKY40 AT1G64710 BZIP60 CML38 AT4G26400 SCL13 ERF2 ERF13 TDR1 ERF8 AT1G76600 RDUF2 AT3G04640 GSTU13 AT1G05575 AT4G29780
AT1G58360	AT1G21370		AT2G28110	AT2G18280	AT2G25590		AT4G34710	AT2G29110	AT4G29670		AT1G77000	AT2G02370									GO:0006820 anion transport	P	3.62e-20	92/1468 (6.3%)	587/30324 (1.9%)	AT5G39580 AMT1;1 FH8 GSTF10 AAP6 AGP2 AT5G15870 SLAH3 AT1G57630 AT1G21010 UTR2 LHT7 SHB1 AT1G65690 PMT5 CMPG1 AT1G51840 WRKY48 RTFL5 AT4G01700 CHS1 WRKY28 AT2G03240 AT1G51620 AT2G43620 AT5G67340 CAD1 AT1G64380 AT2G38870 CML41 AT2G39210 AT1G80450 PLL4 AT4G40080 NAXT1 AT5G20400 AT1G25390 AT4G23470 AT4G24380 NSL1 AAP5 BRL3 SYP121 PUB22 PEN2 GLR2.5 HLECRK AT1G61890 AT1G26730 AAC2 AT1G51820 AT4G30060 …
AT1G59510	AT1G21390		AT2G29090	AT2G18328	AT2G25680		AT4G35180	AT2G30870	AT4G30290		AT1G77380	AT2G03240									GO:0044711 single-organism biosynthetic process	P	7.38e-20	171/1468 (11.6%)	1589/30324 (5.2%)	AT5G25440 RHL41 ECT6 MKK4 GSTF10 CRK14 AT3G57450 MEK1 SLAH3 TSB1 RLK AT1G66880 GGP1 AT1G57630 ADT5 BON1 ADR1-L2 CYP79B2 AT1G34420 CRCK1 JAZ1 AT1G64610 AT1G76970 DHNAT1 AT2G30990 AT5G14700 AT5G45280 CCR2 ARCK1 Mik NUDT5 CPK4 AT4G39830 Kin3 CST MKK9 CHS1 AT4G38560 AT3G10720 SAG101 AGP16 BIR1 EXO CRCK3 OPCL1 AT3G01830 AT5G67340 AT5G47070 CSLA07 AKN2 STZ CAD1 XLG2 AT1G32920 AT3G49350 pEARLI4 JAZ5 AT3…
AT1G60000	AT1G21550		AT2G29280	AT2G18440	AT2G25770		AT4G36730	AT2G31335	AT4G30910		AT1G77680	AT2G04305									GO:0071369 cellular response to ethylene stimulus	P	8.91e-20	44/1468 (3.0%)	147/30324 (0.5%)	ERF-1 AT5G64870 AT1G64610 CAF1a MKK9 AT4G13820 ERF15 PEPR2 LSD1 RPK1 STZ RDUF1 AT1G32920 ERF4 AT1G23710 SZF1 LOX4 ERF1 CYP71B22 MYB15 CYP71B5 CAF1b ERF6 ERF11 AT4G33940 AT2G32030 AT2G27310 ERF5 WRKY40 AT1G64710 BZIP60 CML38 AT4G26400 SCL13 ERF2 ERF13 TDR1 ERF8 AT1G76600 RDUF2 AT3G04640 GSTU13 AT1G05575 AT4G29780
AT1G60010	AT1G22180		AT2G29670	AT2G18735	AT2G26211		AT4G37095	AT2G31980	AT4G32300		AT1G78080	AT2G04430									GO:0042538 hyperosmotic salinity response	P	1.07e-19	46/1468 (3.1%)	162/30324 (0.5%)	RHL41 ERF-1 JAZ1 PMZ UGT74E2 AT1G63720 RPK1 ZF2 AT5G67340 CPK32 STZ ZF3 XLG2 JAZ5 AT2G43320 CDPK1 MPK11 MYB2 PROPEP2 AT4G25030 IP5PII MYB15 ADC2 ERF11 SYP121 RSH2 GRX480 AT2G27310 PBP1 MDHAR AT4G18950 CBL1 ZF1 CNI1 CEJ1 TIP AT3G19970 AT1G15430 ERF13 RIPK UGT71B6 AT3G22160 SYP122 PI4K GAMMA 4 AT5G22540 NAC042
AT1G60430	AT1G22810		AT2G29995	AT2G19250	AT2G26700		AT4G37390	AT2G32210	AT4G33720		AT1G78180	AT2G04495									GO:0071705 nitrogen compound transport	P	1.63e-19	108/1468 (7.4%)	783/30324 (2.6%)	AT5G39580 AMT1;1 FH8 GSTF10 AAP6 AGP2 AT5G15870 SLAH3 AT1G57630 AT1G21010 UTR2 LHT7 AT4G08850 UPS2 AT5G04160 SHB1 AT2G17740 AT1G65690 PMT5 CMPG1 AT1G51840 WRKY48 RTFL5 AT4G01700 WRKY28 PUP8 AT1G51620 AT2G43620 AT5G67340 PUP18 AT1G59740 AT1G64380 AT2G38870 AT5G11000 CML41 AT2G39210 AT1G80450 PLL4 AT4G40080 NAXT1 AT5G20400 AT1G25390 AT4G23470 MYB87 AT4G24380 NSL1 AAP5 GONST1 PUP7 BRL3 SYP121 PUB22 …
AT1G60525	AT1G22885		AT2G30520	AT2G19810	AT2G26920		AT4G38420	AT2G33580	AT4G34480		AT1G78270	AT2G13650									GO:0043436 oxoacid metabolic process	P	1.85e-18	182/1468 (12.4%)	1794/30324 (5.9%)	AT5G25440 RHL41 ECT6 MKK4 GA2OX6 GSTF10 CRK14 AT3G57450 MEK1 SLAH3 TSB1 RLK AT1G66880 GGP1 AT1G57630 ADT5 BON1 ADR1-L2 CYP79B2 AT1G34420 CRCK1 JAZ1 AT1G64610 AT1G76970 NADP-ME2 AT2G30990 UGT74E2 ARCK1 NUDT5 CPK4 AT4G39830 Kin3 CST MKK9 AT2G47680 CHS1 AT4G38560 AT4G22530 SAG101 LSD1 AGP16 GGT1 BIR1 AT1G44920 CRCK3 OPCL1 AT3G01830 AT5G67340 GA2OX2 AT5G47070 CSLA07 AKN2 STZ CAD1 XLG2 AT1G32920 AT3G4…
AT1G60545	AT1G23110		AT2G30600	AT2G20722	AT2G27340		AT4G38545	AT2G34930	AT4G34710		AT1G78600	AT2G13665									GO:0006082 organic acid metabolic process	P	1.97e-18	182/1468 (12.4%)	1795/30324 (5.9%)	AT5G25440 RHL41 ECT6 MKK4 GA2OX6 GSTF10 CRK14 AT3G57450 MEK1 SLAH3 TSB1 RLK AT1G66880 GGP1 AT1G57630 ADT5 BON1 ADR1-L2 CYP79B2 AT1G34420 CRCK1 JAZ1 AT1G64610 AT1G76970 NADP-ME2 AT2G30990 UGT74E2 ARCK1 NUDT5 CPK4 AT4G39830 Kin3 CST MKK9 AT2G47680 CHS1 AT4G38560 AT4G22530 SAG101 LSD1 AGP16 GGT1 BIR1 AT1G44920 CRCK3 OPCL1 AT3G01830 AT5G67340 GA2OX2 AT5G47070 CSLA07 AKN2 STZ CAD1 XLG2 AT1G32920 AT3G4…
AT1G61190	AT1G23550		AT2G31380	AT2G20723	AT2G27800		AT4G39030	AT2G35000	AT4G36730		AT1G78890	AT2G13790									GO:0044699 single-organism process	P	5.99e-18	604/1468 (41.1%)	9050/30324 (29.8%)	AT5G25440 RHL41 AT5G39580 MKK4 AMT1;1 ERF-1 FH8 EMB1290 GSTF10 AAP6 FHL MKK6 AIR1 AT1G53330 AGP2 IDA AT5G18490 AT3G57450 TCH2 AT5G15870 RLP3 MEK1 SLAH3 AT5G64870 MUR1 RLK COPT6 MLO4 S6K2 CDI AT1G66880 ARR7 AT1G57630 ACA11 ADT5 BON1 AT1G21010 UTR2 ADR1-L2 GPK1 PFA-DSP1 CYP79B2 CLC3 DMP1 AT5G42050 AT1G25400 AT1G56345 AT1G34420 CPK5 LHT7 GLR2.8 AT4G08850 JAZ1 AT1G64610 PMZ XND1 RLP2 AT1G27100 LYK4 A…
AT1G61740	AT1G23710		AT2G31560	AT2G21188	AT2G29090		AT4G39940	AT2G35290	AT4G36945		AT1G79060	AT2G15040									GO:0019752 carboxylic acid metabolic process	P	1.09e-17	179/1468 (12.2%)	1780/30324 (5.9%)	AT5G25440 RHL41 ECT6 MKK4 GA2OX6 GSTF10 CRK14 AT3G57450 MEK1 SLAH3 TSB1 RLK AT1G66880 GGP1 AT1G57630 ADT5 BON1 ADR1-L2 CYP79B2 AT1G34420 CRCK1 JAZ1 AT1G64610 AT1G76970 NADP-ME2 AT2G30990 UGT74E2 ARCK1 NUDT5 CPK4 AT4G39830 Kin3 CST MKK9 AT2G47680 CHS1 AT4G38560 AT4G22530 SAG101 LSD1 AGP16 GGT1 BIR1 AT1G44920 CRCK3 OPCL1 AT3G01830 AT5G67340 GA2OX2 AT5G47070 CSLA07 AKN2 STZ CAD1 XLG2 AT1G32920 AT3G4…
AT1G61970	AT1G23830		AT2G32480	AT2G21560	AT2G29280		AT4G39950	AT2G35650	AT4G37095		AT1G79090	AT2G15220									GO:0009628 response to abiotic stimulus	P	1.63e-16	245/1468 (16.7%)	2832/30324 (9.3%)	AT1G55450 RHL41 MKK4 AMT1;1 ERF-1 GSTF7 GA2OX6 GSTF10 FHL TCH2 MEK1 TSB1 S6K2 AT1G57630 ADT5 BON1 AT1G03230 CYP79B2 AT4G02200 AT5G42050 AT1G56345 AT1G07135 GLR2.8 AT5G04760 CRCK1 JAZ1 AT1G64610 PMZ NADP-ME2 AOX1A HSF A4A RBOHD CCR2 SHB1 UGT74E2 AT4G33985 VPS2.1 ARCK1 AT3G46930 CAF1a AT3G17770 ATLIG4 CST MKK9 CHS1 AT1G63720 AT4G34180 LSD1 RPK1 ZF2 AT5G48540 ACR10 AT5G67340 GA2OX2 ACS6 ERF104 CPK32…
AT1G62310	AT1G23840		AT2G32530	AT2G21950	AT2G29910		AT4G40080	AT2G35980	AT4G37390		AT1G79360	AT2G15760									GO:0009415 response to water stimulus	P	1.84e-16	71/1468 (4.8%)	428/30324 (1.4%)	RHL41 ERF-1 GSTF10 MEK1 BON1 CYP79B2 AT4G02200 JAZ1 PMZ UGT74E2 ARCK1 AT3G17770 AT1G63720 RPK1 ZF2 AT5G67340 CPK32 STZ RDUF1 XLG2 CBF1 JAZ5 AT2G43320 CDPK1 MPK11 RPK2 MYB2 PROPEP2 AT4G25030 IP5PII MYB15 ADC2 ERF11 SYP121 PUB22 RSH2 GRX480 CYP707A3 GSTF6 AT2G27310 PBP1 MDHAR MYB96 AT3G06760 ERD6 AT4G18950 CBL1 G18F ADR1 GSTU11 CNI1 PUB23 AT3G17410 CAMBP25 CEJ1 AT1G11210 MYC2 CAM9 TIP AT3G19970 ERD…
AT1G62480	AT1G24140		AT2G32540	AT2G22690	AT2G29995		AT5G01640	AT2G36440	AT4G37670		AT1G79510	AT2G16005									GO:0009414 response to water deprivation	P	2.96e-16	70/1468 (4.8%)	421/30324 (1.4%)	RHL41 ERF-1 GSTF10 MEK1 CYP79B2 AT4G02200 JAZ1 PMZ UGT74E2 ARCK1 AT3G17770 AT1G63720 RPK1 ZF2 AT5G67340 CPK32 STZ RDUF1 XLG2 CBF1 JAZ5 AT2G43320 CDPK1 MPK11 RPK2 MYB2 PROPEP2 AT4G25030 IP5PII MYB15 ADC2 ERF11 SYP121 PUB22 RSH2 GRX480 CYP707A3 GSTF6 AT2G27310 PBP1 MDHAR MYB96 AT3G06760 ERD6 AT4G18950 CBL1 G18F ADR1 GSTU11 CNI1 PUB23 AT3G17410 CAMBP25 CEJ1 AT1G11210 MYC2 CAM9 TIP AT3G19970 ERD7 AT1…
AT1G62520	AT1G24145		AT2G32710	AT2G22840	AT2G30520		AT5G01720	AT2G36840	AT4G38545		AT1G80010	AT2G16900									GO:0009625 response to insect	P	7.02e-14	28/1468 (1.9%)	80/30324 (0.3%)	MEK1 AT1G66880 CYP79B2 AT1G25400 AT1G72900 CAF1a AT1G19020 GGT1 AT4G36500 AT5G35735 LPK1 SYP121 EXO70B2 SNAP33 AT2G40270 WRKY70 AT5G39020 AT2G23680 CYP81F2 MYB51 ORA47 MYC2 PAD4 EDA39 AT2G21120 RIPK NPR1 SYP122
AT1G62590	AT1G24147		AT2G33855	AT2G23110	AT2G30600		AT5G02690	AT2G37820	AT4G39030		AT1G80160	AT2G17040									GO:0009963 positive regulation of flavonoid biosynthetic process	P	9.29e-13	30/1468 (2.0%)	101/30324 (0.3%)	AT1G66880 ACA11 ADR1-L2 AT1G27100 NADP-ME2 CPK32 AT4G36500 AT5G41400 AT5G35735 AT1G76360 AT1G50740 RPS2 AT1G22885 SYP121 AT5G46780 AT2G24550 AT4G38550 ADT4 EXO70B2 AT2G40270 AT1G08940 AT3G19010 PEN3 MYC2 AT3G55470 AT3G52800 AT1G18740 RIPK ADR1-L1 SYP122
AT1G62760	AT1G24807		AT2G34600	AT2G23130	AT2G31380		AT5G03330	AT2G39360	AT4G39940		AT1G80180	AT2G17120									GO:0006972 hyperosmotic response	P	2.45e-12	47/1468 (3.2%)	250/30324 (0.8%)	RHL41 ERF-1 JAZ1 PMZ UGT74E2 AT1G63720 AT4G34180 RPK1 ZF2 AT5G67340 CPK32 STZ ZF3 XLG2 JAZ5 AT2G43320 CDPK1 MPK11 MYB2 PROPEP2 AT4G25030 IP5PII MYB15 ADC2 ERF11 SYP121 RSH2 GRX480 AT2G27310 PBP1 MDHAR AT4G18950 CBL1 ZF1 CNI1 CEJ1 TIP AT3G19970 AT1G15430 ERF13 RIPK UGT71B6 AT3G22160 SYP122 PI4K GAMMA 4 AT5G22540 NAC042
AT1G62770	AT1G25220		AT2G34620	AT2G23790	AT2G31560		AT5G03350	AT2G39700	AT4G39950		AT1G80630	AT2G17660									GO:0019438 aromatic compound biosynthetic process	P	5.28e-12	243/1468 (16.6%)	3051/30324 (10.1%)	AT5G25440 MKK4 ERF-1 GSTF10 CRK14 MEK1 TSB1 MUR1 RLK AT4G25210 AT1G66880 ARR7 GGP1 AT1G57630 ADT5 BON1 ADR1-L2 CYP79B2 AT1G34420 AT5G04760 CRCK1 AT1G64610 AT1G76970 AT1G16640 AT2G30990 AT5G14700 MPK5 CCR2 BOA AT4G32800 ARCK1 NUDT5 CPK4 WRKY48 AT4G39830 MYB77 WRKY11 Kin3 CST AT5G56960 MKK9 CHS1 ERF15 AT4G38560 WRKY28 SAG101 AGP16 ZF2 BIR1 PUB12 CRCK3 AT3G01830 AT5G67340 AT1G33760 RAP2.9 ERF104 AT5…
AT1G62810	AT1G25370		AT2G36400	AT2G23840	AT2G32480		AT5G04160	AT2G40180	AT5G01640		AT1G80760	AT2G17840									GO:0010035 response to inorganic substance	P	1.62e-11	137/1468 (9.3%)	1417/30324 (4.7%)	RHL41 ERF-1 GSTF7 GSTF10 AT2G41380 AGP2 TCH2 MEK1 SLAH3 AT2G17660 BON1 CYP79B2 AT4G02200 AT1G56345 CRCK1 JAZ1 AT1G64610 PMZ NADP-ME2 RBOHD UGT74E2 VPS2.1 ARCK1 AT3G46930 AT1G51840 AT3G17770 AT4G01700 AT4G13820 AT1G63720 AT4G34180 LSD1 RPK1 ZF2 ACR10 AT5G67340 ACS6 CPK32 STZ RDUF1 CAD1 XLG2 MC8 CBF1 JAZ5 AT2G43320 MYB73 CDPK1 MPK11 PFA-DSP3 PLA2A AT4G40080 RPK2 OPR1 MYB2 PROPEP2 AT4G25030 AT5G2040…
AT1G62910	AT1G25390		AT2G36750	AT2G24820	AT2G32530		AT5G09800	AT2G41180	AT5G01720		AT1G80920	AT2G18090									GO:0009694 jasmonic acid metabolic process	P	1.74e-11	36/1468 (2.5%)	160/30324 (0.5%)	RHL41 GSTF10 AT3G57450 JAZ1 OPCL1 GA2OX2 STZ AT1G32920 JAZ5 AT3G51450 AT5G40460 LOX4 AT4G24380 MYB15 ADC2 BAP1 RSW10 RSH2 GRX480 AT1G61890 MDHAR AT4G18950 CK1 SNAP33 WRKY40 SUT2 MEKK1 MYC2 CML38 AOC3 AT3G19970 AT3G43250 GATL2 LOX3 AT4G28085 EDS5
AT1G62975	AT1G25400		AT2G41370	AT2G25090	AT2G32540		AT5G10830	AT2G41800	AT5G02200		AT2G01410	AT2G18193									GO:0009987 cellular process	P	7.96e-11	729/1468 (49.7%)	12187/30324 (40.2%)	AT5G25440 RHL41 AT3G57640 ECT6 MKK4 AMT1;1 ERF-1 U2.2 GSTF7 GA2OX6 FH8 EMB1290 GSTF10 AT2G41380 FHL AT4G33160 CRK14 AT2G31945 MKK6 AIR1 IDA AT5G18490 AT3G57450 AT5G15870 RLP3 MEK1 SLAH3 AT5G64870 TSB1 MUR1 RLK AT1G03730 MLO4 AT4G25210 S6K2 SD2-5 CDI AT4G38940 AT1G66880 ARR7 GGP1 AT1G57630 ACA11 AT2G46620 ADT5 BON1 UTR2 CPK1 AT4G11300 AT5G05300 ADR1-L2 TOPP6 GPK1 PFA-DSP1 TIM17-1 CYP79B2 CLC3 AT1G…
AT1G63330	AT1G26380		AT2G42900	AT2G25590	AT2G33500		AT5G11210	AT2G41905	AT5G03350		AT2G01680	AT2G18670									GO:0009695 jasmonic acid biosynthetic process	P	1.43e-10	32/1468 (2.2%)	136/30324 (0.4%)	RHL41 GSTF10 AT3G57450 JAZ1 OPCL1 STZ AT1G32920 JAZ5 AT3G51450 LOX4 AT4G24380 MYB15 ADC2 BAP1 RSW10 RSH2 GRX480 MDHAR AT4G18950 CK1 SNAP33 WRKY40 SUT2 MEKK1 MYC2 CML38 AOC3 AT3G19970 AT3G43250 GATL2 LOX3 EDS5
AT1G63390	AT1G26390		AT2G43060	AT2G25680	AT2G33855		AT5G13490	AT2G42060	AT5G04160		AT2G01930	AT2G19130									GO:0009962 regulation of flavonoid biosynthetic process	P	3.95e-10	30/1468 (2.0%)	124/30324 (0.4%)	AT1G66880 ACA11 ADR1-L2 AT1G27100 NADP-ME2 CPK32 AT4G36500 AT5G41400 AT5G35735 AT1G76360 AT1G50740 RPS2 AT1G22885 SYP121 AT5G46780 AT2G24550 AT4G38550 ADT4 EXO70B2 AT2G40270 AT1G08940 AT3G19010 PEN3 MYC2 AT3G55470 AT3G52800 AT1G18740 RIPK ADR1-L1 SYP122
AT1G64170	AT1G26400		AT2G43260	AT2G25770	AT2G34620		AT5G16800	AT2G43000	AT5G08335		AT2G02710	AT2G19440									GO:1901362 organic cyclic compound biosynthetic process	P	6.56e-10	249/1468 (17.0%)	3288/30324 (10.8%)	AT5G25440 MKK4 ERF-1 GSTF10 CRK14 MEK1 TSB1 MUR1 RLK AT4G25210 AT1G66880 ARR7 GGP1 AT1G57630 ADT5 BON1 ADR1-L2 CYP79B2 AT1G34420 AT5G04760 CRCK1 AT1G64610 AT1G76970 AT1G16640 AT2G30990 AT5G14700 MPK5 AT5G45280 CCR2 BOA AT4G32800 ARCK1 NUDT5 CPK4 WRKY48 AT4G39830 MYB77 WRKY11 Kin3 CST AT5G56960 MKK9 CHS1 ERF15 AT4G38560 WRKY28 AT3G10720 SAG101 AGP16 ZF2 BIR1 PUB12 EXO CRCK3 AT3G01830 AT5G67340 AT1…
AT1G64270	AT1G26420		AT2G43400	AT2G26211	AT2G35750		AT5G20480	AT2G43590	AT5G09800		AT2G03050	AT2G19710									GO:0044281 small molecule metabolic process	P	1.64e-09	207/1468 (14.1%)	2614/30324 (8.6%)	AT5G25440 RHL41 ECT6 MKK4 GA2OX6 GSTF10 CRK14 AT3G57450 MEK1 SLAH3 TSB1 MUR1 RLK AT1G66880 GGP1 AT1G57630 ADT5 BON1 ADR1-L2 CYP79B2 AT1G34420 CRCK1 JAZ1 AT1G64610 AT1G76970 DHNAT1 NADP-ME2 AT2G30990 AT5G45280 UGT74E2 ARCK1 Mik NUDT5 CPK4 AT4G39830 AT3G17770 Kin3 CST MKK9 AT2G47680 CHS1 AT4G38560 AT4G22530 AT3G10720 SAG101 LSD1 AGP16 GGT1 BIR1 AT1G44920 EXO CRCK3 OPCL1 AT3G01830 AT5G67340 GA2OX2 A…
AT1G64900	AT1G26730		AT2G43820	AT2G26700	AT2G36400		AT5G22680	AT2G45760	AT5G10830		AT2G03310	AT2G20010									GO:0015824 proline transport	P	7.64e-09	22/1468 (1.5%)	74/30324 (0.2%)	FH8 AT1G21010 CMPG1 WRKY48 RTFL5 AT1G51620 AT2G43620 AT1G64380 AT2G38870 AT4G24380 PUB22 AT1G61890 AT1G51820 EP3 AT1G14780 MLO12 AT2G42360 RHA3B AT5G55050 MKK5 AT4G22470 ATPMEPCRB
AT1G66130	AT1G27100		AT2G45170	AT2G26920	AT2G36750		AT5G28626	AT2G46400	AT5G20480		AT2G03550	AT2G20142									GO:0009605 response to external stimulus	P	1.28e-08	87/1468 (5.9%)	818/30324 (2.7%)	TCH2 MEK1 RLK ADT5 AT1G07135 AT4G08850 CRK10 SHB1 UGT74E2 ARCK1 AT1G51840 CAF1a AT3G17770 Kin3 CST AT3G09010 AT2G03240 ACS6 DIN11 ERF104 AT3G10930 STZ PHI-1 RDUF1 AT1G23710 SZF1 AT2G41090 MPK11 AT1G74450 AT1G74360 MYB2 AT1G10340 AT1G04680 SARD1 TET8 RPS2 XT1 BCS1 BAP1 PS2 XBAT34 AT1G26730 TCH4 TCH3 AT3G47480 AT1G35350 CRT3 ADT4 G18F SNAP33 AR781 EFR GSTU11 CNI1 AT4G27280 AT3G17410 WRKY40 AT5G3902…
AT1G66140	AT1G27130		AT2G45220	AT2G27340	AT2G41250		AT5G35370	AT2G46440	AT5G22680		AT2G04240	AT2G22190									GO:0015804 neutral amino acid transport	P	1.85e-08	22/1468 (1.5%)	77/30324 (0.3%)	FH8 AT1G21010 CMPG1 WRKY48 RTFL5 AT1G51620 AT2G43620 AT1G64380 AT2G38870 AT4G24380 PUB22 AT1G61890 AT1G51820 EP3 AT1G14780 MLO12 AT2G42360 RHA3B AT5G55050 MKK5 AT4G22470 ATPMEPCRB
AT1G66230	AT1G27330		AT3E21730	AT2G27800	AT2G41310		AT5G37490	AT2G46940	AT5G24030		AT2G04795	AT2G22290									GO:0009266 response to temperature stimulus	P	1.88e-08	97/1468 (6.6%)	964/30324 (3.2%)	RHL41 MKK4 GA2OX6 GSTF10 TCH2 MEK1 S6K2 ADT5 BON1 AT5G42050 AT1G56345 AT5G04760 CRCK1 JAZ1 AT1G64610 PMZ AOX1A HSF A4A RBOHD CCR2 AT4G33985 ARCK1 CHS1 AT4G34180 RPK1 AT5G67340 CPK32 STZ ZF3 CAD1 AT1G23710 CBF1 CDPK1 MPK11 CSLD2 RPK2 MYB2 SR1 PP2C5 AT1G08050 CYP81D8 ADC2 CML37 BAP1 ERF11 SYP121 PEN2 GRX480 AT1G59860 TCH4 TCH3 AT2G27310 AT1G66080 PLL5 GSTF8 CBL1 ADT4 ZF1 AT2G36220 NUDT7 AT4G39670 C…
AT1G66540	AT1G27730		AT3G01142	AT2G28120	AT2G41370		AT5G37550	AT2G47140	AT5G28626		AT2G05160	AT2G22300									GO:0009409 response to cold	P	3.95e-08	72/1468 (4.9%)	632/30324 (2.1%)	RHL41 MKK4 GSTF10 TCH2 MEK1 S6K2 ADT5 AT5G42050 CRCK1 JAZ1 AT1G64610 AOX1A CCR2 ARCK1 CHS1 RPK1 AT5G67340 CPK32 STZ ZF3 CAD1 CBF1 CDPK1 MPK11 CSLD2 RPK2 MYB2 SR1 PP2C5 AT1G08050 ADC2 BAP1 ERF11 SYP121 PEN2 GRX480 TCH4 PLL5 GSTF8 CBL1 ADT4 ZF1 NUDT7 CBF2 WRKY70 ERF5 CEJ1 BZIP60 AIG2 AT1G11210 MEKK1 LECRKA4.1 NAC062 BBX29 AT2G20010 SERAT2;1 RLP30 AT4G34150 CAM9 PAD4 ERD7 CZF1 AT1G15430 MPK3 AGB1 RI…
AT1G67265	AT1G27770		AT3G02390	AT2G28810	AT2G42900		AT5G37990	AT2G47190	AT5G37990		AT2G05185	AT2G23420									GO:0042430 indole-containing compound metabolic process	P	5.05e-08	30/1468 (2.0%)	148/30324 (0.5%)	GSTF10 TSB1 GGP1 CYP79B2 AT2G30990 UGT74E2 MKK9 AGP16 AKN2 CAD1 pEARLI4 PARVUS PEN2 GLR1.1 ERD6 IGMT1 CYP81F2 MYB51 PEN3 AT2G18690 AT3G51660 IGMT2 ASB1 EDA39 MPK3 AT5G19240 AT3G28940 EDS5 WRKY33 NAC042
AT1G67480	AT1G27890		AT3G02700	AT2G29090	AT2G43060		AT5G38310	AT2G47730	AT5G45000		AT2G05250	AT2G23450									GO:0006970 response to osmotic stress	P	9.11e-08	86/1468 (5.9%)	835/30324 (2.8%)	AT1G55450 RHL41 ERF-1 GSTF7 GSTF10 TSB1 S6K2 AT1G03230 CRCK1 JAZ1 PMZ NADP-ME2 RBOHD UGT74E2 ARCK1 MKK9 AT1G63720 AT4G34180 LSD1 RPK1 ZF2 AT5G67340 CPK32 ABR1 STZ ZF3 XLG2 JAZ5 AT2G43320 CDPK1 MPK11 MYB2 PROPEP2 AT4G25030 SRO5 AT4G23470 IP5PII AT5G19250 NSL1 PP2C5 MYB15 ADC2 ERF11 SYP121 RSH2 FBS1 GRX480 AT4G33940 AT1G61890 AT1G59860 GSTF6 AT2G27310 PBP1 MDHAR MYB96 GSTF8 ERD6 AT4G18950 CBL1 AT1G…
AT1G67910	AT1G28190		AT3G04550	AT2G29910	AT2G43260		AT5G42965	AT2G47750	AT5G45250		AT2G06000	AT2G24160									GO:0009581 detection of external stimulus	P	9.18e-08	19/1468 (1.3%)	61/30324 (0.2%)	ARCK1 AT3G09010 MPK11 AT1G74360 AT1G10340 SARD1 RPS2 XBAT34 AT3G47480 EFR WRKY40 AT5G39020 MYB51 LECRKA4.1 AT5G52760 PAD4 EDA39 NPR1 AT5G61560
AT1G68050	AT1G28370		AT3G04760	AT2G29995	AT2G43400		AT5G45000	AT3E13410	AT5G45276		AT2G07140	AT2G25295									GO:0001666 response to hypoxia	P	1.23e-07	24/1468 (1.6%)	100/30324 (0.3%)	AMT1;1 AT1G57630 LSD1 PHI-1 AT5G59070 AT5G27760 AT4G36550 PLA2A SARD1 AT4G19520 CPK27 AT1G26380 AT4G36150 AT2G23270 WRKY70 CYP81F2 PER4 PROPEP3 PAD4 FLOT1 EDS1 MPK3 AT5G57510 CBP60G
AT1G68238	AT1G28380		AT3G05800	AT2G30600	AT2G43820		AT5G45250	AT3G01220	AT5G49280		AT2G13975	AT2G25460									GO:0006979 response to oxidative stress	P	1.38e-07	65/1468 (4.4%)	557/30324 (1.8%)	RHL41 TCH2 MEK1 TSB1 AT1G27330 AT1G56345 CRCK1 AT1G64610 RBOHD UGT74E2 VPS2.1 AT3G46930 CRK11 AT1G19020 AT4G13820 LSD1 AGC2-1 RPK1 GGT1 ACR10 ACS6 PLDGAMMA2 STZ AT2G25735 MC8 PFA-DSP3 LOX4 PTI1-4 PCR2 PLDGAMMA1 CYP71B5 ADC2 AT4G12000 RMG1 CML37 ERF6 AT1G13340 AT2G16900 AT4G33940 GATL10 GSTF6 AT1G66080 AT1G78410 MDHAR NUDT7 HSPRO2 HEMA2 AT1G72060 AT1G11210 MYC2 AT2G46600 AT4G26400 EDS1 AT4G20830 M…
AT1G68490	AT1G28480		AT3G06380	AT2G31560	AT2G45170		AT5G49280	AT3G02770	AT5G49900		AT2G14220	AT2G27830									GO:0036293 response to decreased oxygen levels	P	2.40e-07	24/1468 (1.6%)	103/30324 (0.3%)	AMT1;1 AT1G57630 LSD1 PHI-1 AT5G59070 AT5G27760 AT4G36550 PLA2A SARD1 AT4G19520 CPK27 AT1G26380 AT4G36150 AT2G23270 WRKY70 CYP81F2 PER4 PROPEP3 PAD4 FLOT1 EDS1 MPK3 AT5G57510 CBP60G
AT1G68500	AT1G28600		AT3G11110	AT2G32480	AT2G45220		AT5G51795	AT3G02840	AT5G51795		AT2G15890	AT2G28500									GO:0070482 response to oxygen levels	P	2.97e-07	24/1468 (1.6%)	104/30324 (0.3%)	AMT1;1 AT1G57630 LSD1 PHI-1 AT5G59070 AT5G27760 AT4G36550 PLA2A SARD1 AT4G19520 CPK27 AT1G26380 AT4G36150 AT2G23270 WRKY70 CYP81F2 PER4 PROPEP3 PAD4 FLOT1 EDS1 MPK3 AT5G57510 CBP60G
AT1G68520	AT1G29195		AT3G12977	AT2G32530	AT2G46670		AT5G52740	AT3G04300	AT5G52740		AT2G16365	AT2G28510									GO:0006468 protein phosphorylation	P	3.37e-07	59/1468 (4.0%)	491/30324 (1.6%)	AT3G57640 EMB1290 S6K2 SD2-5 CPK1 PFA-DSP1 AT1G68330 CPK5 WAKL6 SOBIR1 CPK4 RIN4 CPK28 AP4.3A SERK5 MKK9 PEPR2 PSKR1 AGC2-1 HAE CPK32 AT3G28450 AT4G00960 MAPKKK16 CDPK1 PFA-DSP3 RPK2 AT1G74360 PEPR1 CIPK8 RK2 AT1G74330 AT1G67510 AT1G16670 CPK31 CPK29 EFR CERK1 BIK1 AT3G47090 AT5G45840 AT3G57760 WAKL10 WAKL2 AT5G58150 AT5G38210 MEKK1 WAKL4 CRK19 AT3G02880 PEPKR1 SERK4 MPK3 MAPKKK5 AT1G35710 LRR XI…
AT1G68550	AT1G29290		AT3G13061	AT2G32540	AT2G46790		AT5G55050	AT3G06760	AT5G55050		AT2G16600	AT2G28940									GO:0016310 phosphorylation	P	4.05e-07	62/1468 (4.2%)	532/30324 (1.8%)	AT3G57640 EMB1290 S6K2 SD2-5 CPK1 PFA-DSP1 AT1G68330 CPK5 WAKL6 SOBIR1 CPK4 RIN4 CPK28 AP4.3A SERK5 MKK9 PEPR2 PSKR1 AGC2-1 HAE CPK32 AKN2 AT3G28450 AT4G00960 MAPKKK16 CDPK1 PFA-DSP3 BAK1 RPK2 AT1G74360 PEPR1 CIPK8 RK2 AT1G74330 AT1G67510 AT1G16670 CPK31 CPK29 EFR CERK1 BIK1 AT3G47090 AT5G45840 AT3G57760 WAKL10 WAKL2 AT5G58150 AT5G38210 MEKK1 WAKL4 CRK19 AT3G02880 PEPKR1 SERK4 MPK3 MAPKKK5 AT1G35…
AT1G68570	AT1G29340		AT3G13674	AT2G32710	AT3G01142		AT5G55090	AT3G07190	AT5G55460		AT2G17972	AT2G29110									GO:0009404 toxin metabolic process	P	6.47e-07	36/1468 (2.5%)	225/30324 (0.7%)	GSTF7 FH8 GSTF10 AT2G41380 AT2G31945 CYP79B2 PMZ UGT74E2 SRO2 MKK9 WRKY28 AT4G25390 AT4G24160 AT3G50910 AT5G14730 AT1G18390 AT5G57480 UGT73B5 GSTF6 GSTF8 GSTU11 AT1G08940 WRKY6 AT3G57760 MLO12 AT4G38540 UGT73B4 RLP30 AT1G15430 MPK3 AT1G30700 AT5G01720 GSTU12 GSTU13 WRKY33 NAC042
AT1G68670	AT1G29690		AT3G13750	AT2G33500	AT3G02390		AT5G58150	AT3G07195	AT5G58150		AT2G18160	AT2G30870									GO:0043090 amino acid import	P	6.47e-07	20/1468 (1.4%)	75/30324 (0.2%)	AMT1;1 AT5G15870 AT1G57630 PMT5 CML41 AT2G39210 AT1G80450 NSL1 BRL3 SYP121 AAC2 SNAP33 SRC2 WRKY6 AT3G02880 ACA2 AT2G42360 AT4G35110 CAX2 SYP122
AT1G69160	AT1G30040		AT3G13980	AT2G33855	AT3G02700		AT5G58782	AT3G07380	AT5G58782		AT2G18260	AT2G31335									GO:0006811 ion transport	P	8.40e-07	103/1468 (7.0%)	1122/30324 (3.7%)	AT5G39580 AMT1;1 FH8 GSTF10 AAP6 AGP2 AT5G15870 SLAH3 COPT6 AT1G57630 AT1G21010 UTR2 LHT7 SHB1 AT1G65690 PMT5 CMPG1 AT1G51840 WRKY48 RTFL5 AT4G01700 CHS1 WRKY28 AT2G03240 AT1G51620 AT2G43620 AT5G67340 CAD1 AT1G64380 AT2G38870 CML41 AT2G39210 AT1G80450 PLL4 AT4G40080 NAXT1 AT5G20400 AT1G25390 AT4G23470 AT4G24380 AT5G19250 NSL1 AAP5 ACA1 AT5G37990 BRL3 SYP121 PUB22 PEN2 GLR1.1 GLR2.5 HLECRK AT1G618…
AT1G69170	AT1G30190		AT3G14330	AT2G35470	AT3G03830		AT5G60350	AT3G07580	AT5G60350		AT2G18280	AT2G31980									GO:0009651 response to salt stress	P	1.27e-06	79/1468 (5.4%)	780/30324 (2.6%)	AT1G55450 RHL41 ERF-1 GSTF7 GSTF10 TSB1 S6K2 AT1G03230 CRCK1 JAZ1 PMZ UGT74E2 ARCK1 MKK9 AT1G63720 AT4G34180 LSD1 RPK1 ZF2 AT5G67340 CPK32 STZ ZF3 XLG2 JAZ5 AT2G43320 CDPK1 MPK11 MYB2 PROPEP2 AT4G25030 SRO5 IP5PII AT5G19250 NSL1 MYB15 ADC2 ERF11 SYP121 RSH2 FBS1 GRX480 AT4G33940 AT1G61890 AT1G59860 GSTF6 AT2G27310 PBP1 MDHAR MYB96 GSTF8 ERD6 AT4G18950 CBL1 AT1G03220 ZF1 NUDT7 CNI1 CAMBP25 CEJ1 MY…
AT1G69252	AT1G30370		AT3G14650	AT2G35750	AT3G04550		AT5G63370	AT3G07600	AT5G63490		AT2G18328	AT2G32210									GO:0009646 response to absence of light	P	1.84e-06	14/1468 (1.0%)	37/30324 (0.1%)	TCH2 AT1G07135 SZF1 PLA2A AT3G15760 XBAT34 TCH3 AR781 HSPRO2 WRKY40 SRC2 AT4G34150 EDA39 GILP
AT1G69490	AT1G30620		AT3G15115	AT2G36400	AT3G04760		AT5G63490	AT3G08870	AT5G65350		AT2G18440	AT2G32240									GO:0009813 flavonoid biosynthetic process	P	5.08e-06	34/1468 (2.3%)	220/30324 (0.7%)	AT1G66880 ACA11 ADR1-L2 AT1G27100 NADP-ME2 CPK32 AT4G36500 AT5G41400 AT5G35735 AT1G76360 UGT73C6 AT1G50740 RPS2 AT1G22885 SYP121 AT5G46780 AT2G24550 AT4G38550 ADT4 EXO70B2 AT2G40270 AT1G08940 AT3G19010 PEN3 MYC2 AT3G55470 AT3G53960 AT3G52800 AT1G18740 RIPK AT1G49390 ADR1-L1 SYP122 NAC042
AT1G69570	AT1G30700		AT3G15440	AT2G40230	AT3G05800		AT5G65350	AT3G09032	AT5G66080		AT2G18735	AT2G32930									GO:0031349 positive regulation of defense response	P	5.35e-06	16/1468 (1.1%)	53/30324 (0.2%)	BON1 MKS1 SOBIR1 RIN4 RPS4 ERF4 CRT3 EFR NUDT7 CERK1 BIK1 WRKY70 LECRKA4.1 RLP30 PRXCB ERF2
AT1G69572	AT1G30730		AT3G15450	AT2G40330	AT3G06380		AT5G66080	AT3G09830	AT5G66310		AT2G19250	AT2G33580									GO:0010286 heat acclimation	P	5.70e-06	20/1468 (1.4%)	84/30324 (0.3%)	RHL41 GA2OX6 AT5G04760 PMZ AT4G33985 AT1G23710 CYP81D8 CML37 BAP1 AT2G27310 AT2G36220 AT4G39670 BZIP60 AT1G11270 ERD7 AT1G15430 RHA3B AT3G04010 AT4G17250 WRKY33
AT1G69760	AT1G30740		AT3G15500	AT2G40900	AT3G07215		AT5G67310	AT3G10114	AT5G67310		AT2G19810	AT2G34930									GO:0009817 defense response to fungus, incompatible interaction	P	8.79e-06	17/1468 (1.2%)	62/30324 (0.2%)	GSTF7 RPP1 RPP5 AT3G15356 RPP4 WRR4 NPR3 NDR1 PEN2 SGT1A CERK1 MLO12 PEN3 PUB17 AGB1 MLO2 MLO6
AT1G70620	AT1G30755		AT3G15850	AT2G41250	AT3G11110		AT5G67350	AT3G12910	ATHATN6_26070		AT2G20722	AT2G35000									GO:0009812 flavonoid metabolic process	P	1.21e-05	36/1468 (2.5%)	250/30324 (0.8%)	AT1G66880 ARR7 ACA11 ADR1-L2 AT1G27100 NADP-ME2 CPK32 AT4G36500 AT5G41400 AT5G35735 AT1G76360 UGT73C6 AT1G50740 RPS2 AT1G22885 SYP121 AT5G46780 AT2G24550 CRT3 AT4G38550 ADT4 EXO70B2 AT2G40270 AT1G08940 AT3G19010 PEN3 MYC2 AT3G55470 AT3G53960 AT3G52800 AT1G18740 RIPK AT1G49390 ADR1-L1 SYP122 NAC042
AT1G71030	AT1G30757		AT3G19270	AT2G41370	AT3G12950		AT5G67620	AT3G13210	ATMG00730		AT2G20723	AT2G35290									GO:0042435 indole-containing compound biosynthetic process	P	1.40e-05	25/1468 (1.7%)	134/30324 (0.4%)	GSTF10 TSB1 GGP1 CYP79B2 AT2G30990 MKK9 AGP16 AKN2 pEARLI4 PARVUS PEN2 GLR1.1 ERD6 CYP81F2 MYB51 AT2G18690 AT3G51660 ASB1 EDA39 MPK3 AT5G19240 AT3G28940 EDS5 WRKY33 NAC042
AT1G71970	AT1G30810		AT3G20340	AT2G43060	AT3G12977		ATHATN6_26070	AT3G13320	TA11_22459		AT2G21180	AT2G35650									GO:0010583 response to cyclopentenone	P	1.83e-05	24/1468 (1.6%)	126/30324 (0.4%)	FH8 AT2G41380 AT2G31945 PMZ UGT74E2 SRO2 WRKY28 AT4G25390 AT4G24160 AT3G50910 AT5G14730 AT1G18390 AT5G57480 UGT73B5 PBP1 AT1G08940 WRKY6 AT3G57760 MLO12 AT4G38540 UGT73B4 RLP30 AT1G15430 AT1G30700
AT1G72130	AT1G31130		AT3G21260	AT2G43260	AT3G13061		ATMG00730	AT3G13435			AT2G21188	AT2G35710									GO:0071456 cellular response to hypoxia	P	1.84e-05	11/1468 (0.7%)	25/30324 (0.1%)	AT1G57630 PLA2A AT4G19520 AT1G26380 AT2G23270 CYP81F2 PER4 PROPEP3 FLOT1 AT5G57510 CBP60G
AT1G72340	AT1G31540		AT3G21352	AT2G43375	AT3G13674			AT3G13600			AT2G21560	AT2G35980									GO:0042436 indole-containing compound catabolic process	P	1.86e-05	19/1468 (1.3%)	81/30324 (0.3%)	GSTF10 GGP1 CYP79B2 AT2G30990 MKK9 AGP16 AKN2 CAD1 pEARLI4 PARVUS PEN2 GLR1.1 ERD6 PEN3 AT2G18690 AT3G51660 EDA39 AT5G19240 AT3G28940
AT1G72645	AT1G32120		AT3G21760	AT2G43400	AT3G13980			AT3G13850			AT2G21950	AT2G36440									GO:0002684 positive regulation of immune system process	P	1.87e-05	15/1468 (1.0%)	50/30324 (0.2%)	MKS1 RIN4 RPS4 ERF4 NPR3 CRT3 EFR NUDT7 CERK1 BIK1 WRKY70 LECRKA4.1 RLP30 PRXCB ERF2
AT1G73655	AT1G32150		AT3G22200	AT2G43820	AT3G14330			AT3G14225			AT2G22200	AT2G36840									GO:0050778 positive regulation of immune response	P	1.87e-05	15/1468 (1.0%)	50/30324 (0.2%)	MKS1 RIN4 RPS4 ERF4 NPR3 CRT3 EFR NUDT7 CERK1 BIK1 WRKY70 LECRKA4.1 RLP30 PRXCB ERF2
AT1G73830	AT1G32640		AT3G22640	AT2G44130	AT3G14650			AT3G14870			AT2G22690	AT2G37710									GO:0009733 response to auxin stimulus	P	2.33e-05	51/1468 (3.5%)	442/30324 (1.5%)	AIR1 TCH2 AT2G36210 JAZ1 PMZ AT1G63720 LSD1 RPK1 ZF2 ACS6 MPK12 CPK32 STZ XLG2 JAZ5 AT3G09870 HB-2 CDPK1 MPK11 ABCB21 MYB2 PROPEP2 AT4G25030 IP5PII MYB15 SAUR71 ADC2 ERF11 SYP121 RSH2 GRX480 AT4G33940 SGT1A TCH4 PBP1 MDHAR AT4G18950 CBL1 CNI1 MYB51 PEN3 HB20 AT4G26400 AT1G15430 SNC1 AT5G50120 PID ERF13 GH3.9 BRU6 SYP122
AT1G74090	AT1G32720		AT3G23730	AT2G45170	AT3G15115			AT3G15350			AT2G22840	AT2G37820									GO:0006499 N-terminal protein myristoylation	P	2.79e-05	23/1468 (1.6%)	119/30324 (0.4%)	AT5G15870 ADR1-L2 AT5G42050 AT1G34420 RPK1 AT5G67340 AT3G49350 CDPK1 AT1G08050 AT1G67800 HLECRK AT1G49050 PLL5 SNAP33 AT3G17410 AT2G37110 PUB24 AT2G20010 RABH1c RIPK LRR XI-23 PI4K GAMMA 4 AT5G61560
AT1G74456	AT1G32910		AT3G26165	AT2G45210	AT3G15850			AT3G16860			AT2G23110	AT2G39360									GO:0006498 N-terminal protein lipidation	P	2.79e-05	23/1468 (1.6%)	119/30324 (0.4%)	AT5G15870 ADR1-L2 AT5G42050 AT1G34420 RPK1 AT5G67340 AT3G49350 CDPK1 AT1G08050 AT1G67800 HLECRK AT1G49050 PLL5 SNAP33 AT3G17410 AT2G37110 PUB24 AT2G20010 RABH1c RIPK LRR XI-23 PI4K GAMMA 4 AT5G61560
AT1G74940	AT1G32920		AT3G26240	AT2G45220	AT3G19270			AT3G17110			AT2G23130	AT2G39700									GO:0018377 protein myristoylation	P	2.79e-05	23/1468 (1.6%)	119/30324 (0.4%)	AT5G15870 ADR1-L2 AT5G42050 AT1G34420 RPK1 AT5G67340 AT3G49350 CDPK1 AT1G08050 AT1G67800 HLECRK AT1G49050 PLL5 SNAP33 AT3G17410 AT2G37110 PUB24 AT2G20010 RABH1c RIPK LRR XI-23 PI4K GAMMA 4 AT5G61560
AT1G75163	AT1G32928		AT3G27520	AT3E21730	AT3G20340			AT3G17120			AT2G23790	AT2G40180									GO:0036294 cellular response to decreased oxygen levels	P	4.93e-05	11/1468 (0.7%)	27/30324 (0.1%)	AT1G57630 PLA2A AT4G19520 AT1G26380 AT2G23270 CYP81F2 PER4 PROPEP3 FLOT1 AT5G57510 CBP60G
AT1G75295	AT1G33420		AT3G28740	AT3E38850	AT3G21260			AT3G17420			AT2G23840	AT2G41180									GO:0071453 cellular response to oxygen levels	P	4.93e-05	11/1468 (0.7%)	27/30324 (0.1%)	AT1G57630 PLA2A AT4G19520 AT1G26380 AT2G23270 CYP81F2 PER4 PROPEP3 FLOT1 AT5G57510 CBP60G
AT1G75440	AT1G33560		AT3G29035	AT3G01142	AT3G21352			AT3G17770			AT2G24820	AT2G41800									GO:0031365 N-terminal protein amino acid modification	P	5.37e-05	23/1468 (1.6%)	123/30324 (0.4%)	AT5G15870 ADR1-L2 AT5G42050 AT1G34420 RPK1 AT5G67340 AT3G49350 CDPK1 AT1G08050 AT1G67800 HLECRK AT1G49050 PLL5 SNAP33 AT3G17410 AT2G37110 PUB24 AT2G20010 RABH1c RIPK LRR XI-23 PI4K GAMMA 4 AT5G61560
AT1G75460	AT1G33590		AT3G29370	AT3G02140	AT3G21760			AT3G18295			AT2G25090	AT2G41905									GO:0035304 regulation of protein dephosphorylation	P	8.63e-05	24/1468 (1.6%)	136/30324 (0.4%)	MKK4 MEK1 RLK MPK5 AT1G33600 MPK11 RING1 SARD1 RLP23 SYP121 RLK1 GRX480 WRKY70 AT5G39020 AT5G52760 PAD4 EDS1 MPK3 AGB1 RHF1A AT1G33590 NPR1 RLP54 SYP122
AT1G75760	AT1G33600		AT3G30775	AT3G02390	AT3G22200			AT3G18560			AT2G25590	AT2G42060									GO:0045089 positive regulation of innate immune response	P	8.78e-05	14/1468 (1.0%)	48/30324 (0.2%)	MKS1 RIN4 RPS4 ERF4 CRT3 EFR NUDT7 CERK1 BIK1 WRKY70 LECRKA4.1 RLP30 PRXCB ERF2
AT1G75770	AT1G33610		AT3G42628	AT3G02700	AT3G22640			AT3G19380			AT2G25680	AT2G43000									GO:0009407 toxin catabolic process	P	9.60e-05	31/1468 (2.1%)	212/30324 (0.7%)	GSTF7 FH8 GSTF10 AT2G41380 AT2G31945 PMZ UGT74E2 SRO2 WRKY28 AT4G25390 AT4G24160 AT3G50910 AT5G14730 AT1G18390 AT5G57480 UGT73B5 GSTF6 GSTF8 GSTU11 AT1G08940 WRKY6 AT3G57760 MLO12 AT4G38540 UGT73B4 RLP30 AT1G15430 AT1G30700 AT5G01720 GSTU12 GSTU13
AT1G75800	AT1G33720		AT3G44380	AT3G03990	AT3G23730			AT3G19553			AT2G25770	AT2G43590									GO:0090487 secondary metabolite catabolic process	P	9.60e-05	31/1468 (2.1%)	212/30324 (0.7%)	GSTF7 FH8 GSTF10 AT2G41380 AT2G31945 PMZ UGT74E2 SRO2 WRKY28 AT4G25390 AT4G24160 AT3G50910 AT5G14730 AT1G18390 AT5G57480 UGT73B5 GSTF6 GSTF8 GSTU11 AT1G08940 WRKY6 AT3G57760 MLO12 AT4G38540 UGT73B4 RLP30 AT1G15430 AT1G30700 AT5G01720 GSTU12 GSTU13
AT1G75960	AT1G33760		AT3G45130	AT3G04070	AT3G26165			AT3G19580			AT2G26211	AT2G44578									GO:0043543 protein acylation	P	1.11e-04	25/1468 (1.7%)	148/30324 (0.5%)	AT5G15870 ADR1-L2 AT5G42050 AT1G34420 bZIP68 RPK1 AT5G67340 AT3G49350 CDPK1 AT1G08050 AT1G67800 HLECRK AT1G49050 PLL5 SNAP33 AT3G17410 AT2G37110 PUB24 AT2G20010 RABH1c RIPK LRR XI-23 AT3G04640 PI4K GAMMA 4 AT5G61560
AT1G76090	AT1G34260		AT3G45260	AT3G04550	AT3G27520			AT3G20520			AT2G26700	AT2G45760									GO:0042157 lipoprotein metabolic process	P	1.57e-04	23/1468 (1.6%)	130/30324 (0.4%)	AT5G15870 ADR1-L2 AT5G42050 AT1G34420 RPK1 AT5G67340 AT3G49350 CDPK1 AT1G08050 AT1G67800 HLECRK AT1G49050 PLL5 SNAP33 AT3G17410 AT2G37110 PUB24 AT2G20010 RABH1c RIPK LRR XI-23 PI4K GAMMA 4 AT5G61560
AT1G76220	AT1G34420		AT3G45300	AT3G04760	AT3G28740			AT3G20590			AT2G26920	AT2G46400									GO:0006497 protein lipidation	P	1.57e-04	23/1468 (1.6%)	130/30324 (0.4%)	AT5G15870 ADR1-L2 AT5G42050 AT1G34420 RPK1 AT5G67340 AT3G49350 CDPK1 AT1G08050 AT1G67800 HLECRK AT1G49050 PLL5 SNAP33 AT3G17410 AT2G37110 PUB24 AT2G20010 RABH1c RIPK LRR XI-23 PI4K GAMMA 4 AT5G61560
AT1G76240	AT1G34750		AT3G47160	AT3G05800	AT3G29100			AT3G21150			AT2G27340	AT2G46440									GO:0042158 lipoprotein biosynthetic process	P	1.57e-04	23/1468 (1.6%)	130/30324 (0.4%)	AT5G15870 ADR1-L2 AT5G42050 AT1G34420 RPK1 AT5G67340 AT3G49350 CDPK1 AT1G08050 AT1G67800 HLECRK AT1G49050 PLL5 SNAP33 AT3G17410 AT2G37110 PUB24 AT2G20010 RABH1c RIPK LRR XI-23 PI4K GAMMA 4 AT5G61560
AT1G76410	AT1G35140		AT3G47675	AT3G06380	AT3G29230			AT3G21220			AT2G27800	AT2G46940									GO:0019222 regulation of metabolic process	P	1.83e-04	203/1468 (13.8%)	2925/30324 (9.6%)	MKK4 AMT1;1 ERF-1 MKK6 IDA TCH2 MEK1 RLK AT4G25210 S6K2 AT1G66880 ARR7 ACA11 ADR1-L2 PFA-DSP1 AT5G04760 AT1G27100 NADP-ME2 AT1G16640 MPK5 SHB1 BOA AT4G32800 ARCK1 WRKY48 MYB77 WRKY11 AT5G56960 MKK9 CHS1 ERF15 WRKY28 LSD1 HAE ZF2 AT3G01830 AT1G33760 RAP2.9 ERF104 CPK32 GBF1 ZAT7 CSLA07 AT2G35640 ABR1 AKN2 DOF1 STZ ZF3 CAD1 AT1G64380 ERF4 CBF1 AT4G36500 AT5G41400 SZF1 AT3G09020 AT3G46600 MYB31 WRKY…
AT1G76890	AT1G35210		AT3G48185	AT3G06590	AT3G29370			AT3G21520			AT2G28110	AT2G47140									GO:0035303 regulation of dephosphorylation	P	2.03e-04	24/1468 (1.6%)	142/30324 (0.5%)	MKK4 MEK1 RLK MPK5 AT1G33600 MPK11 RING1 SARD1 RLP23 SYP121 RLK1 GRX480 WRKY70 AT5G39020 AT5G52760 PAD4 EDS1 MPK3 AGB1 RHF1A AT1G33590 NPR1 RLP54 SYP122
AT1G77000	AT1G35230		AT3G48390	AT3G07215	AT3G30720			AT3G21650			AT2G28120	AT2G47190									GO:0009816 defense response to bacterium, incompatible interaction	P	2.27e-04	13/1468 (0.9%)	44/30324 (0.1%)	RIN4 CRK11 ATL6 PLDGAMMA1 NPR3 NDR1 CNI1 HSPRO2 PAD4 SNC1 SIB1 WRKY53 CBP60G
AT1G77380	AT1G35350		AT3G48580	AT3G11110	AT3G30775			AT3G22260			AT2G28810	AT2G47680									GO:0009851 auxin biosynthetic process	P	2.86e-04	22/1468 (1.5%)	124/30324 (0.4%)	GSTF10 TSB1 GGP1 CYP79B2 AT2G30990 MKK9 AGP16 YUC1 AKN2 pEARLI4 PARVUS PEN2 GLR1.1 YUC5 ERD6 AT2G18690 AT3G51660 ASB1 EDA39 AT5G19240 AT3G28940 EDS5
AT1G77680	AT1G35710		AT3G50010	AT3G12950	AT3G44380			AT3G25780			AT2G29090	AT2G47730									GO:0006586 indolalkylamine metabolic process	P	3.45e-04	19/1468 (1.3%)	96/30324 (0.3%)	GSTF10 TSB1 GGP1 CYP79B2 AT2G30990 MKK9 AGP16 AKN2 pEARLI4 PARVUS PEN2 GLR1.1 ERD6 AT2G18690 AT3G51660 ASB1 EDA39 AT5G19240 AT3G28940
AT1G78080	AT1G36622		AT3G50310	AT3G12977	AT3G45130			AT3G26445			AT2G29280	AT2G47750									GO:0006568 tryptophan metabolic process	P	3.45e-04	19/1468 (1.3%)	96/30324 (0.3%)	GSTF10 TSB1 GGP1 CYP79B2 AT2G30990 MKK9 AGP16 AKN2 pEARLI4 PARVUS PEN2 GLR1.1 ERD6 AT2G18690 AT3G51660 ASB1 EDA39 AT5G19240 AT3G28940
AT1G78100	AT1G36640		AT3G50570	AT3G13061	AT3G45260			AT3G44250			AT2G29670	AT3E13410									GO:0044712 single-organism catabolic process	P	3.87e-04	58/1468 (4.0%)	580/30324 (1.9%)	GSTF7 GA2OX6 FH8 GSTF10 AT2G41380 AT2G31945 GGP1 CYP79B2 PMZ AT2G30990 UGT74E2 SRO2 MKK9 WRKY28 AGP16 GGT1 GA2OX2 AKN2 pEARLI4 PARVUS IP5PII AT4G25390 AT4G24160 AT3G50910 AT5G14730 AT1G18390 AT5G57480 PEN2 GLR1.1 CYP707A3 UGT73B5 GSTF6 GSTF8 ERD6 GSTU11 AT1G08940 WRKY6 AT3G57760 MLO12 AT2G18690 CYS2 AT3G51660 ASAT1 AT4G38540 GGT2 UGT73B4 RLP30 AT1G15430 EDA39 PCME AT1G30700 AT5G19240 AT5G01720 UG…
AT1G78170	AT1G42990		AT3G50750	AT3G13310	AT3G45300			AT3G44350			AT2G29910	AT3G01220									GO:0006569 tryptophan catabolic process	P	4.35e-04	17/1468 (1.2%)	79/30324 (0.3%)	GSTF10 GGP1 CYP79B2 AT2G30990 MKK9 AGP16 AKN2 pEARLI4 PARVUS PEN2 GLR1.1 ERD6 AT2G18690 AT3G51660 EDA39 AT5G19240 AT3G28940
AT1G78180	AT1G43000		AT3G51400	AT3G13674	AT3G47675			AT3G44610			AT2G29995	AT3G02130									GO:0046218 indolalkylamine catabolic process	P	4.35e-04	17/1468 (1.2%)	79/30324 (0.3%)	GSTF10 GGP1 CYP79B2 AT2G30990 MKK9 AGP16 AKN2 pEARLI4 PARVUS PEN2 GLR1.1 ERD6 AT2G18690 AT3G51660 EDA39 AT5G19240 AT3G28940
AT1G78270	AT1G44100		AT3G51910	AT3G13750	AT3G48185			AT3G44860			AT2G30520	AT3G02770									GO:0031323 regulation of cellular metabolic process	P	5.89e-04	173/1468 (11.8%)	2447/30324 (8.1%)	MKK4 AMT1;1 ERF-1 MKK6 MEK1 RLK AT4G25210 S6K2 AT1G66880 ARR7 PFA-DSP1 AT5G04760 AT1G16640 MPK5 BOA AT4G32800 ARCK1 WRKY48 MYB77 WRKY11 AT5G56960 MKK9 CHS1 ERF15 WRKY28 LSD1 ZF2 AT3G01830 AT1G33760 RAP2.9 ERF104 GBF1 ZAT7 CSLA07 AT2G35640 ABR1 AKN2 DOF1 STZ ZF3 CAD1 AT1G64380 ERF4 CBF1 SZF1 AT3G09020 AT3G46600 MYB31 WRKY15 AT1G33600 MYB73 HB-2 AT4G36550 MPK11 PFA-DSP3 PLA2A AT1G74360 MYB2 WRKY72 …
AT1G78450	AT1G44920		AT3G52230	AT3G13980	AT3G48390			AT3G45120			AT2G30600	AT3G02840									GO:0048584 positive regulation of response to stimulus	P	7.95e-04	19/1468 (1.3%)	101/30324 (0.3%)	BON1 MKS1 SOBIR1 CPK4 RIN4 RPS4 ERF4 NPR3 CRT3 EFR NUDT7 CERK1 BIK1 WRKY70 LECRKA4.1 RLP30 PRXCB ERF2 MPK3
AT1G78600	AT1G45207		AT3G52480	AT3G14330	AT3G48580			AT3G45730			AT2G31380	AT3G04010									GO:0015698 inorganic anion transport	P	8.35e-04	35/1468 (2.4%)	282/30324 (0.9%)	AMT1;1 GSTF10 AGP2 SLAH3 SHB1 AT1G51840 AT4G01700 AT2G03240 CAD1 AT4G40080 NAXT1 AT5G20400 AT4G23470 NSL1 SYP121 PEN2 AT1G26730 AAC2 AT4G30060 AT1G35350 AT1G02360 EP3 SNAP33 SRC2 NiaP EXO70H2 CRK19 SERAT2;1 HIR2 ACA2 AT1G18980 CAX2 SYP122 AT1G17860 AT2G39360
AT1G78890	AT1G48320		AT3G52525	AT3G14650	AT3G50010			AT3G46930			AT2G31560	AT3G04220									GO:0042343 indole glucosinolate metabolic process	P	9.23e-04	7/1468 (0.5%)	12/30324 (0.0%)	CAD1 PEN2 IGMT1 CYP81F2 MYB51 PEN3 IGMT2
AT1G78995	AT1G49000		AT3G53460	AT3G15440	AT3G50310			AT3G47480			AT2G32480	AT3G04300									GO:0009074 aromatic amino acid family catabolic process	P	9.23e-04	17/1468 (1.2%)	83/30324 (0.3%)	GSTF10 GGP1 CYP79B2 AT2G30990 MKK9 AGP16 AKN2 pEARLI4 PARVUS PEN2 GLR1.1 ERD6 AT2G18690 AT3G51660 EDA39 AT5G19240 AT3G28940
AT1G79060	AT1G49050		AT3G55130	AT3G15450	AT3G50690			AT3G47540			AT2G32530	AT3G05360									GO:0009850 auxin metabolic process	P	1.07e-03	23/1468 (1.6%)	144/30324 (0.5%)	GSTF10 TSB1 GGP1 CYP79B2 AT2G30990 UGT74E2 MKK9 AGP16 YUC1 AKN2 pEARLI4 PARVUS PEN2 GLR1.1 YUC5 ERD6 AT2G18690 AT3G51660 ASB1 EDA39 AT5G19240 AT3G28940 EDS5
AT1G79090	AT1G49390		AT3G57170	AT3G15500	AT3G50750			AT3G47820			AT2G32540	AT3G06760									GO:0008152 metabolic process	P	1.17e-03	598/1468 (40.7%)	10525/30324 (34.7%)	AT5G25440 RHL41 AT3G57640 ECT6 MKK4 AMT1;1 ERF-1 U2.2 GSTF7 GA2OX6 FH8 EMB1290 GSTF10 AT2G41380 AT4G33160 CRK14 AT2G31945 MKK6 IDA AT5G18490 AT3G57450 TCH2 AT5G15870 MEK1 SLAH3 TSB1 MUR1 RLK AT1G03730 AT4G25210 S6K2 SD2-5 AT4G38940 AT1G66880 ARR7 GGP1 AT1G57630 ACA11 AT2G46620 ADT5 BON1 CPK1 AT4G11300 AT5G05300 ADR1-L2 TOPP6 GPK1 PFA-DSP1 TIM17-1 CYP79B2 AT1G68330 AT5G42050 AT1G56345 AT1G34420 CP…
AT1G79160	AT1G50740		AT3G57230	AT3G15850	AT3G51530			AT3G48090			AT2G32710	AT3G07190									GO:0019748 secondary metabolic process	P	1.91e-03	60/1468 (4.1%)	638/30324 (2.1%)	GSTF7 FH8 GSTF10 AT2G41380 AT2G31945 MEK1 SLAH3 GGP1 ADT5 CYP79B2 PMZ AT5G14700 CCR2 UGT74E2 SRO2 MKK9 WRKY28 OPCL1 AKN2 CAD1 RPK2 AT4G25030 RING1 FMO GS-OX1 AT4G25390 AT4G24160 AT1G22885 AT3G50910 AT5G14730 AT1G18390 AT5G57480 PEN2 UGT73B5 GSTF6 ATR2 GSTF8 GSTU11 AT1G08940 WRKY6 IGMT1 CYP81F2 AT3G57760 MYB51 MLO12 PEN3 AT4G38540 UGT73B4 AT1G65870 IGMT2 RLP30 AT1G15430 MPK3 AT1G30700 AT5G01720 GS…
AT1G79360	AT1G51330		AT3G57520	AT3G18320	AT3G52230			AT3G48650			AT2G33500	AT3G07195									GO:0015802 basic amino acid transport	P	1.99e-03	10/1468 (0.7%)	30/30324 (0.1%)	AMT1;1 NSL1 AAP5 SYP121 AAC2 SNAP33 SRC2 ACA2 CAX2 SYP122
AT1G79510	AT1G51620		AT3G57720	AT3G19270	AT3G52480			AT3G49120			AT2G33855	AT3G07380									GO:0002218 activation of innate immune response	P	2.07e-03	11/1468 (0.7%)	37/30324 (0.1%)	MKS1 RIN4 RPS4 ERF4 CRT3 EFR NUDT7 CERK1 WRKY70 RLP30 ERF2
AT1G80010	AT1G51660		AT3G57770	AT3G19680	AT3G52525			AT3G49620			AT2G34600	AT3G07580									GO:0002253 activation of immune response	P	2.07e-03	11/1468 (0.7%)	37/30324 (0.1%)	MKS1 RIN4 RPS4 ERF4 CRT3 EFR NUDT7 CERK1 WRKY70 RLP30 ERF2
AT1G80080	AT1G51670		AT3G60520	AT3G20340	AT3G53460			AT3G49810			AT2G34620	AT3G07600									GO:0009684 indoleacetic acid biosynthetic process	P	2.70e-03	19/1468 (1.3%)	109/30324 (0.4%)	GSTF10 TSB1 GGP1 CYP79B2 AT2G30990 MKK9 AGP16 AKN2 pEARLI4 PARVUS PEN2 GLR1.1 ERD6 AT2G18690 AT3G51660 EDA39 AT5G19240 AT3G28940 EDS5
AT1G80160	AT1G51700		AT3G60530	AT3G21760	AT3G53700			AT3G50460			AT2G35470	AT3G08870									GO:0002831 regulation of response to biotic stimulus	P	2.81e-03	10/1468 (0.7%)	31/30324 (0.1%)	SARD1 HLECRK SGT1A LBD20 SYP42 WRKY40 MYC2 WRKY18 NPR1 CBP60G
AT1G80180	AT1G51820		AT3G60980	AT3G22200	AT3G55130			AT3G50470			AT2G35750	AT3G09010									GO:0009683 indoleacetic acid metabolic process	P	3.11e-03	19/1468 (1.3%)	110/30324 (0.4%)	GSTF10 TSB1 GGP1 CYP79B2 AT2G30990 MKK9 AGP16 AKN2 pEARLI4 PARVUS PEN2 GLR1.1 ERD6 AT2G18690 AT3G51660 EDA39 AT5G19240 AT3G28940 EDS5
AT1G80440	AT1G51840		AT3G61010	AT3G22640	AT3G56860			AT3G50910			AT2G36400	AT3G09032									GO:0006470 protein dephosphorylation	P	3.67e-03	25/1468 (1.7%)	177/30324 (0.6%)	MKK4 MEK1 RLK TOPP6 MPK5 AT1G33600 MPK11 RING1 SARD1 RLP23 SYP121 RLK1 GRX480 WRKY70 AT5G39020 AT5G52760 PAD4 EDS1 MPK3 AGB1 RHF1A AT1G33590 NPR1 RLP54 SYP122
AT1G80630	AT1G51890		AT3G61060	AT3G24070	AT3G56980			AT3G51160			AT2G36750	AT3G09830									GO:0009889 regulation of biosynthetic process	P	6.32e-03	157/1468 (10.7%)	2261/30324 (7.5%)	MKK4 ERF-1 MKK6 MEK1 RLK AT4G25210 S6K2 AT1G66880 ARR7 ACA11 ADR1-L2 AT5G04760 AT1G27100 NADP-ME2 AT1G16640 MPK5 BOA AT4G32800 WRKY48 MYB77 WRKY11 AT5G56960 MKK9 ERF15 WRKY28 ZF2 AT1G33760 RAP2.9 ERF104 CPK32 ZAT7 AT2G35640 ABR1 AKN2 DOF1 STZ ZF3 AT1G64380 ERF4 CBF1 AT4G36500 AT5G41400 SZF1 AT3G46600 MYB31 WRKY15 AT1G33600 AT5G35735 MYB73 HB-2 MPK11 AT1G76360 MYB2 WRKY72 SR1 RING1 AT2G28510 MYB87…
AT1G80760	AT1G51913		AT3G61198	AT3G26165	AT3G57170			AT3G51970			AT2G40230	AT3G10114									GO:0006464 cellular protein modification process	P	9.53e-03	120/1468 (8.2%)	1640/30324 (5.4%)	AT3G57640 MKK4 EMB1290 AT5G15870 MEK1 RLK S6K2 SD2-5 CPK1 ADR1-L2 TOPP6 PFA-DSP1 AT1G68330 AT5G42050 AT1G34420 CPK5 WAKL6 MPK5 bZIP68 ATSTE14B SOBIR1 CPK4 RIN4 CPK28 AP4.3A SERK5 MKK9 PEPR2 PSKR1 AGC2-1 RPK1 HAE ATL6 AT5G67340 CPK32 AT3G28450 RDUF1 AT3G49350 AT4G00960 PUB29 MAPKKK16 AT1G33600 CDPK1 MPK11 PFA-DSP3 RPK2 AT1G74360 PEPR1 RING1 CIPK8 RK2 SARD1 AT1G74330 AT1G67510 ATXR5 AT1G08050 RLP23…
AT1G80920	AT1G51915		AT3G61880	AT3G26240	AT3G57230			AT3G52470			AT2G40330	AT3G12040									GO:0036211 protein modification process	P	9.53e-03	120/1468 (8.2%)	1640/30324 (5.4%)	AT3G57640 MKK4 EMB1290 AT5G15870 MEK1 RLK S6K2 SD2-5 CPK1 ADR1-L2 TOPP6 PFA-DSP1 AT1G68330 AT5G42050 AT1G34420 CPK5 WAKL6 MPK5 bZIP68 ATSTE14B SOBIR1 CPK4 RIN4 CPK28 AP4.3A SERK5 MKK9 PEPR2 PSKR1 AGC2-1 RPK1 HAE ATL6 AT5G67340 CPK32 AT3G28450 RDUF1 AT3G49350 AT4G00960 PUB29 MAPKKK16 AT1G33600 CDPK1 MPK11 PFA-DSP3 RPK2 AT1G74360 PEPR1 RING1 CIPK8 RK2 SARD1 AT1G74330 AT1G67510 ATXR5 AT1G08050 RLP23…
AT2E19350	AT1G51920		AT3G61900	AT3G27030	AT3G57520			AT3G52710			AT2G40900	AT3G12910
AT2G01410	AT1G53060		AT3G62550	AT3G27520	AT3G57720			AT3G52748			AT2G41250	AT3G13080									Back to top
AT2G01680	AT1G53080		AT3G63088	AT3G28040	AT3G57770			AT3G53130			AT2G41310	AT3G13210									Cellular Component
AT2G01930	AT1G53110		AT3G63210	AT3G29035	AT3G60520			AT3G53270			AT2G41370	AT3G13320									GO Term	Aspect	P-value	Sample frequency	Background frequency	Genes
AT2G02710	AT1G53170		AT3G63220	AT3G29230	AT3G60530			AT3G53280			AT2G42900	AT3G13435									GO:0071944 cell periphery	C	1.40e-45	382/1468 (26.0%)	3734/30324 (12.3%)	AMT1;1 FH8 EMB1290 GSTF10 AAP6 AT3G22260 AGP2 AT5G19230 TCH2 RLP3 SLAH3 AT5G64870 TSB1 RLK AT1G76070 MLO4 SD2-5 AT1G66880 ACA11 AT2G46620 BON1 AT1G03230 UTR2 GPK1 PERK9 AT1G34420 CPK5 LHT7 AT4G08850 CRCK1 AT1G64610 RLP2 UPS2 LYK4 CRK10 AT5G47710 NADP-ME2 RBOHD RPP1 AGP23 AT5G44290 AT3G61980 AT5G45280 SHB1 AT1G65690 RAB11c SOBIR1 PMT5 TET9 RIN4 CPK28 Kin3 AP4.3A AT4G01700 SERK5 EXO70H4 CST AT1G638…
AT2G03050	AT1G53330		AT3G63445	AT3G29370	AT3G60980			AT3G53290			AT2G43060	AT3G13600									GO:0005886 plasma membrane	C	6.33e-45	348/1468 (23.7%)	3258/30324 (10.7%)	AMT1;1 FH8 EMB1290 GSTF10 AAP6 AT3G22260 AGP2 AT5G19230 TCH2 RLP3 SLAH3 AT5G64870 TSB1 RLK AT1G76070 MLO4 SD2-5 AT1G66880 ACA11 AT2G46620 BON1 AT1G03230 UTR2 GPK1 PERK9 AT1G34420 CPK5 LHT7 AT4G08850 CRCK1 AT1G64610 RLP2 UPS2 LYK4 CRK10 AT5G47710 NADP-ME2 RBOHD RPP1 AGP23 AT5G44290 AT3G61980 AT5G45280 SHB1 AT1G65690 RAB11c SOBIR1 PMT5 TET9 RIN4 CPK28 Kin3 AP4.3A SERK5 CST AT1G63830 AT4G13820 PEPR2…
AT2G03310	AT1G53430		AT4G00650	AT3G30775	AT3G61880			AT3G53960			AT2G43260	AT3G13850									GO:0016020 membrane	C	1.18e-23	405/1468 (27.6%)	5066/30324 (16.7%)	AMT1;1 ERF-1 AT1G75000 FH8 EMB1290 GSTF10 AAP6 AT3G22260 AGP2 AT5G19230 TCH2 RLP3 SLAH3 AT5G64870 TSB1 RLK AT1G76070 MLO4 SD2-5 AT1G66880 ACA11 AT2G46620 BON1 AT1G03230 UTR2 CPK1 GPK1 TIM17-1 PERK9 DMP1 AT1G64065 AT1G34420 CPK5 AT1G07135 LHT7 AT4G08850 CRCK1 AT1G64610 RLP2 UPS2 LYK4 CRK10 AT5G47710 NADP-ME2 RBOHD RPP1 AGP23 AT5G44290 AT3G61980 AT5G45280 SHB1 VPS2.1 AT1G65690 RAB11c SOBIR1 PMT5 TE…
AT2G03550	AT1G53440		AT4G01026	AT3G42628	AT3G62980			AT3G54420			AT2G43375	AT3G14225									GO:0005623 cell	C	1.12e-07	1160/1468 (79.0%)	21763/30324 (71.8%)	AT5G25440 AT1G55450 RHL41 AT3G03020 ABCG42 AT5G39580 ECT6 MKK4 AMT1;1 AT3G03030 AT5G42830 AT2G25460 ERF-1 U2.2 GSTF7 AT1G75000 GA2OX6 FH8 EMB1290 GSTF10 AAP6 AT2G41380 FHL AT4G33160 AT1G58225 MKK6 AT1G53330 AT5G44060 AT3G22260 AT5G41680 AT1G67530 AGP2 AT5G19230 AT2G36770 TCH2 ZAR1 RLP3 MEK1 SLAH3 AT3G07195 AT5G64870 TSB1 MUR1 RLK AT1G76070 AT1G27330 AT1G03730 COPT6 MLO4 AT1G69520 AT4G25210 AT1G65…
AT2G03750	AT1G53625		AT4G01330	AT3G44380	AT3G63210			AT3G55450			AT2G43400	AT3G14870									GO:0044464 cell part	C	1.12e-07	1160/1468 (79.0%)	21763/30324 (71.8%)	AT5G25440 AT1G55450 RHL41 AT3G03020 ABCG42 AT5G39580 ECT6 MKK4 AMT1;1 AT3G03030 AT5G42830 AT2G25460 ERF-1 U2.2 GSTF7 AT1G75000 GA2OX6 FH8 EMB1290 GSTF10 AAP6 AT2G41380 FHL AT4G33160 AT1G58225 MKK6 AT1G53330 AT5G44060 AT3G22260 AT5G41680 AT1G67530 AGP2 AT5G19230 AT2G36770 TCH2 ZAR1 RLP3 MEK1 SLAH3 AT3G07195 AT5G64870 TSB1 MUR1 RLK AT1G76070 AT1G27330 AT1G03730 COPT6 MLO4 AT1G69520 AT4G25210 AT1G65…
AT2G04240	AT1G55450		AT4G01570	AT3G45130	AT3G63220			AT3G55470			AT2G43820	AT3G15350
AT2G04795	AT1G55460		AT4G02990	AT3G45260	AT3G63445			AT3G56400			AT2G44130	AT3G16860									Back to top
AT2G05160	AT1G55475		AT4G03420	AT3G45300	AT4G00650			AT3G56800			AT2G45170	AT3G17110									Molecular Function
AT2G05185	AT1G55920		AT4G03510	AT3G47160	AT4G01330			AT3G57640			AT2G45210	AT3G17120									GO Term	Aspect	P-value	Sample frequency	Background frequency	Genes
AT2G05250	AT1G56060		AT4G04330	AT3G47342	AT4G01570			AT3G57690			AT2G45220	AT3G17420									GO:0016301 kinase activity	F	7.44e-55	212/1468 (14.4%)	1279/30324 (4.2%)	AT5G25440 AT3G57640 MKK4 EMB1290 CRK14 MKK6 AT5G41680 RLP3 MEK1 RLK S6K2 SD2-5 AT1G66880 CRK41 CPK1 GPK1 AT1G68330 AT1G34420 CPK5 FAB1D AT4G08850 CRCK1 RLP2 LYK4 CRK10 WAKL6 MPK5 AT5G44290 ARCK1 Mik SOBIR1 AT3G46930 AT3G20530 CPK4 CRK11 AT3G17770 CPK28 Kin3 AP4.3A SERK5 CST MKK9 AT3G09010 AT4G13820 PEPR2 AT1G51620 PSKR1 AGC2-1 CES101 RPK1 AT4G11900 HAE BIR1 AT1G53430 CRCK3 AT1G61500 AT1G03740 AT5…
AT2G06000	AT1G56140		AT4G04630	AT3G47675	AT4G02005			AT3G57730			AT2G46670	AT3G17770									GO:0016772 transferase activity, transferring phosphorus-containing groups	F	8.98e-48	215/1468 (14.6%)	1441/30324 (4.8%)	AT5G25440 AT3G57640 MKK4 EMB1290 CRK14 MKK6 AT5G41680 RLP3 MEK1 RLK S6K2 SD2-5 AT1G66880 CRK41 CPK1 GPK1 AT1G68330 AT1G34420 CPK5 FAB1D AT4G08850 CRCK1 RLP2 LYK4 CRK10 WAKL6 MPK5 AT5G44290 ARCK1 Mik SOBIR1 AT3G46930 AT3G20530 CPK4 CRK11 AT3G17770 CPK28 Kin3 AP4.3A SERK5 CST MKK9 AT3G09010 AT4G13820 PEPR2 AT1G51620 PSKR1 AGC2-1 CES101 RPK1 AT4G11900 HAE BIR1 AT1G53430 CRCK3 AT1G61500 AT1G03740 AT5…
AT2G07140	AT1G56150		AT4G06598	AT3G48185	AT4G02990			AT3G57740			AT2G46790	AT3G18295									GO:0016740 transferase activity	F	5.97e-42	294/1468 (20.0%)	2589/30324 (8.5%)	AT5G25440 AT3G57640 MKK4 AT5G42830 GSTF7 EMB1290 GSTF10 CRK14 MKK6 AT5G41680 AT2G36770 RLP3 MEK1 RLK S6K2 SD2-5 AT1G66880 CRK41 CPK1 AT5G62620 GPK1 AT1G32910 AT1G68330 AT1G34420 CPK5 FAB1D AT4G08850 CRCK1 RLP2 LYK4 CRK10 WAKL6 MPK5 AT5G44290 ATSTE14B UGT74E2 ARCK1 Mik SOBIR1 AT3G46930 AT3G20530 CPK4 CRK11 AT3G17770 CPK28 Kin3 AP4.3A SERK5 CST MKK9 AT3G09010 AT4G13820 AT1G67880 PEPR2 GGT3 AT5G1680…
AT2G13975	AT1G56240		AT4G08110	AT3G48390	AT4G03420			AT3G57880			AT3E21730	AT3G18560									GO:0004672 protein kinase activity	F	5.10e-20	86/1468 (5.9%)	525/30324 (1.7%)	AT3G57640 MKK4 EMB1290 MKK6 RLP3 MEK1 S6K2 SD2-5 AT1G66880 CRK41 CPK1 AT1G68330 AT1G34420 CPK5 CRCK1 RLP2 MPK5 SOBIR1 AT3G46930 CPK4 CRK11 CPK28 AP4.3A SERK5 CST MKK9 PEPR2 PSKR1 AGC2-1 RPK1 HAE BIR1 MPK12 CPK32 CCR4 AT3G28450 AT4G00960 MAPKKK16 CDPK1 MPK11 BAK1 RPK2 AT1G74360 PEPR1 AT1G56140 CIPK8 RK2 AT2G19130 AT1G74330 AT1G67510 ATN1 AT5G40540 BRL3 AT1G16670 CPK31 CPK29 AT4G18950 CRK12 EFR CER…
AT2G14220	AT1G56250		AT4G09350	AT3G48580	AT4G04330			AT3G60420			AT3E38850	AT3G18830									GO:0016773 phosphotransferase activity, alcohol group as acceptor	F	1.21e-17	92/1468 (6.3%)	637/30324 (2.1%)	AT3G57640 MKK4 EMB1290 MKK6 RLP3 MEK1 S6K2 SD2-5 AT1G66880 CRK41 CPK1 AT1G68330 AT1G34420 CPK5 FAB1D CRCK1 RLP2 MPK5 SOBIR1 AT3G46930 CPK4 CRK11 AT3G17770 CPK28 AP4.3A SERK5 CST MKK9 PEPR2 PSKR1 AGC2-1 RPK1 HAE BIR1 MPK12 CPK32 CCR4 AKN2 AT3G28450 AT4G00960 MAPKKK16 CDPK1 MPK11 BAK1 RPK2 AT1G74360 PEPR1 AT1G56140 CIPK8 RK2 AT2G19130 AT1G74330 AT1G67510 ATN1 AT5G40540 BRL3 AT1G16670 CPK31 CPK29 AT…
AT2G15020	AT1G56345		AT4G09490	AT3G49940	AT4G04630			AT3G60550			AT3G01142	AT3G19380									GO:0003824 catalytic activity	F	1.71e-17	480/1468 (32.7%)	6784/30324 (22.4%)	AT5G25440 AT5G39580 AT3G57640 MKK4 AT5G42830 GSTF7 GA2OX6 EMB1290 GSTF10 AT4G33160 CRK14 MKK6 AT3G22260 AT5G41680 AT2G36770 AT5G15870 RLP3 MEK1 AT4G18340 TSB1 MUR1 RLK S6K2 SD2-5 AT1G66880 GGP1 ACA11 AT2G46620 CRK41 ADT5 AT3G47540 CPK1 AT5G62620 TOPP6 GPK1 PFA-DSP1 AT1G32910 AT1G68330 AT1G56345 AT1G34420 CPK5 AT4G28400 FAB1D AT4G08850 CRCK1 RLP2 LYK4 CRK10 WAKL6 DHNAT1 NADP-ME2 AOX1A AT5G14700 MP…
AT2G15050	AT1G56510		AT4G11090	AT3G50010	AT4G06598			AT3G61190			AT3G02140	AT3G19553									GO:0030246 carbohydrate binding	F	7.77e-14	32/1468 (2.2%)	107/30324 (0.4%)	SD2-5 AT1G78830 AT1G78850 CES101 AT4G11900 AT1G61500 AT5G35370 PP2-B14 AT3G15356 AT3G59730 AT1G61370 AT1G11330 AT2G41890 AT1G61360 RLK1 AT1G53060 PP2-A5 AT1G78820 AT1G53080 AT4G28350 AT3G16530 AT5G18470 AT1G78860 AT1G61420 PP2-B13 AT1G61460 AT1G67520 AT4G29050 AT5G03350 B120 AT1G61440 AT1G61550
AT2G15890	AT1G56520		AT4G12290	AT3G50310	AT4G08110			AT3G61980			AT3G02390	AT3G19580									GO:0004674 protein serine/threonine kinase activity	F	1.11e-10	54/1468 (3.7%)	350/30324 (1.2%)	AT1G66880 CPK1 AT1G68330 CPK5 CRCK1 MPK5 SOBIR1 CPK4 CPK28 SERK5 MKK9 PEPR2 PSKR1 RPK1 HAE MPK12 CPK32 AT3G28450 MAPKKK16 CDPK1 MPK11 BAK1 RPK2 AT1G74360 PEPR1 CIPK8 RK2 AT1G67510 ATN1 AT1G16670 CPK31 CPK29 EFR CERK1 AT4G18250 AT3G47090 AT5G45840 WAKL2 AT5G58150 AT5G38210 MEKK1 AT3G02880 PEPKR1 SERK4 PID MPK3 RIPK MAPKKK5 AT1G35710 LRR XI-23 AT3G47570 RK1 AT5G01950 CYCP3;2
AT2G16365	AT1G56540		AT4G12390	AT3G50700	AT4G09350			AT4G00300			AT3G02700	AT3G20520									GO:0005516 calmodulin binding	F	4.21e-08	34/1468 (2.3%)	185/30324 (0.6%)	MLO4 ACA11 CRCK1 IQD22 AT3G13600 WRKY11 GAD4 AT5G62570 CNGC10 WRKY15 MYB2 SR1 SARD1 ACA1 CNGC13 AT5G57010 CNGC3 AT2G15760 WRKY17 CNBT1 AT2G43120 MLO8 AT3G52870 ACA.l CAMBP25 MLO12 CNGC19 ACA2 EDA39 AT2G26190 CNGC11 CBP60G MLO2 MLO6
AT2G16600	AT1G56660		AT4G12480	AT3G51400	AT4G11090			AT4G01575			AT3G03830	AT3G20590									GO:0005509 calcium ion binding	F	6.34e-05	25/1468 (1.7%)	144/30324 (0.5%)	TCH2 AT3G01830 AT2G36180 CML42 CML41 AT5G39670 AT2G41090 AT4G32060 CML37 TCH3 PBP1 AT3G47480 CRT3 CBL1 AT1G76640 AT1G18210 AT4G27280 CAM3 AT1G21550 CML23 AT2G46600 CML38 AT3G25600 CAM9 AT3G29000
AT2G17450	AT1G57630		AT4G12490	AT3G51530	AT4G12480			AT4G01700			AT3G03990	AT3G21150									GO:0005515 protein binding	F	8.43e-04	153/1468 (10.4%)	2116/30324 (7.0%)	FH8 FHL MKK6 IDA MEK1 MLO4 SD2-5 ARR7 ACA11 CPK1 CRCK1 JAZ1 RPP1 IQD22 VPS2.1 MKS1 PROPEP1 CPK4 AT3G13600 RIN4 ATLIG4 MYB77 WRKY11 CST MKK9 RPS4 GAD4 LSD1 AGC2-1 BIR1 AT5G62570 ACS6 MPK12 ERF104 CPK32 CSLC04 CCR4 CNGC10 PP2-B14 AT1G69840 ZF3 XLG2 ERF4 JAZ5 CML42 PUB29 WRKY15 HB-2 MPK11 DA1 BAK1 PEPR1 AT5G40460 MYB2 CLE14 NIMIN-2 SR1 RPP4 RK2 PLDGAMMA1 SARD1 RPS2 ACA1 ATXR5 AT1G07500 XT1 NPR3 CRK6…
AT2G17880	AT1G57980		AT4G12500	AT3G51910	AT4G12490			AT4G03156			AT3G04070	AT3G21220
AT2G17972	AT1G57990		AT4G13495	AT3G52230	AT4G12500			AT4G04480			AT3G04550	AT3G21520									Back to top
AT2G18160	AT1G58225		AT4G13830	AT3G52480	AT4G14605			AT4G04570			AT3G04760	AT3G21650
AT2G18260	AT1G58420		AT4G14605	AT3G52525	AT4G15490			AT4G04695			AT3G05800	AT3G22260
AT2G18280	AT1G59590		AT4G15490	AT3G53440	AT4G15545			AT4G04700			AT3G06380	AT3G23120
AT2G18300	AT1G59620		AT4G15545	AT3G54910	AT4G15660			AT4G07334			AT3G06590	AT3G23240
AT2G18328	AT1G59740		AT4G15660	AT3G56860	AT4G15680			AT4G07960			AT3G07215	AT3G25510
AT2G18440	AT1G59860		AT4G15680	AT3G57170	AT4G15690			AT4G08970			AT3G11110	AT3G25780
AT2G18560	AT1G59865		AT4G15690	AT3G57230	AT4G16000			AT4G10970			AT3G12950	AT3G26200
AT2G18735	AT1G59870		AT4G16000	AT3G57520	AT4G16008			AT4G11070			AT3G12977	AT3G26445
AT2G19250	AT1G59910		AT4G16008	AT3G57720	AT4G16190			AT4G11170			AT3G13061	AT3G44250
AT2G19810	AT1G59970		AT4G16190	AT3G57770	AT4G16680			AT4G11300			AT3G13310	AT3G44350
AT2G20670	AT1G61260		AT4G16680	AT3G59940	AT4G16690			AT4G11470			AT3G13674	AT3G44610
AT2G20722	AT1G61340		AT4G16690	AT3G60530	AT4G17098			AT4G11890			AT3G13750	AT3G44630
AT2G20723	AT1G61360		AT4G17098	AT3G60630	AT4G17750			AT4G12000			AT3G13980	AT3G44860
AT2G21180	AT1G61370		AT4G18120	AT3G60980	AT4G18120			AT4G12545			AT3G14330	AT3G45120
AT2G21185	AT1G61415		AT4G18740	AT3G61010	AT4G18740			AT4G12735			AT3G14650	AT3G45650
AT2G21188	AT1G61420		AT4G19700	AT3G61198	AT4G19060			AT4G14680			AT3G15115	AT3G45660
AT2G21210	AT1G61440		AT4G19820	AT3G61880	AT4G19070			AT4G15248			AT3G15440	AT3G45730
AT2G21220	AT1G61460		AT4G24210	AT3G62980	AT4G19700			AT4G15270			AT3G15450	AT3G46110
AT2G21560	AT1G61470		AT4G24800	AT3G63088	AT4G19820			AT4G15417			AT3G15500	AT3G46930
AT2G21950	AT1G61500		AT4G25620	AT3G63200	AT4G24210			AT4G16780			AT3G15850	AT3G47090
AT2G22200	AT1G61550		AT4G25750	AT3G63210	AT4G24800			AT4G16820			AT3G18320	AT3G47480
AT2G22690	AT1G61560		AT4G26160	AT3G63220	AT4G25620			AT4G18250			AT3G19270	AT3G47540
AT2G22770	AT1G61665		AT4G26288	AT3G63445	AT4G25750			AT4G18340			AT3G19680	AT3G47820
AT2G22800	AT1G61890		AT4G27030	AT4G00650	AT4G26160			AT4G18530			AT3G20340	AT3G48090
AT2G22840	AT1G62300		AT4G27450	AT4G01026	AT4G27030			AT4G18540			AT3G21260	AT3G48650
AT2G23110	AT1G62420		AT4G27710	AT4G01570	AT4G27450			AT4G19230			AT3G21352	AT3G49120
AT2G23130	AT1G62422		AT4G29140	AT4G02005	AT4G27710			AT4G19512			AT3G21760	AT3G49620
AT2G23180	AT1G63245		AT4G29905	AT4G02430	AT4G27730			AT4G21570			AT3G22200	AT3G49810
AT2G23690	AT1G63350		AT4G30690	AT4G02990	AT4G27950			AT4G21740			AT3G22640	AT3G50460
AT2G23755	AT1G63720		AT4G32940	AT4G03420	AT4G28720			AT4G21850			AT3G23730	AT3G50470
AT2G23790	AT1G63740		AT4G33000	AT4G03510	AT4G30690			AT4G22030			AT3G24070	AT3G50760
AT2G23840	AT1G63750		AT4G33467	AT4G04330	AT4G32940			AT4G22640			AT3G26165	AT3G50910
AT2G24762	AT1G63820		AT4G33960	AT4G06598	AT4G33000			AT4G22780			AT3G26240	AT3G51160
AT2G24820	AT1G63830		AT4G34030	AT4G08035	AT4G34030			AT4G23060			AT3G27030	AT3G51450
AT2G25090	AT1G63857		AT4G34560	AT4G08110	AT4G34630			AT4G23140			AT3G27520	AT3G51970
AT2G25200	AT1G63860		AT4G34630	AT4G09490	AT4G35470			AT4G23160			AT3G28040	AT3G52470
AT2G25590	AT1G64065		AT4G35470	AT4G12290	AT4G35770			AT4G23215			AT3G28740	AT3G52710
AT2G25680	AT1G64080		AT4G35770	AT4G12480	AT4G36420			AT4G23550			AT3G29035	AT3G52748
AT2G25770	AT1G64280		AT4G36420	AT4G12490	AT4G36810			AT4G23810			AT3G29100	AT3G53130
AT2G25780	AT1G64380		AT4G36810	AT4G12500	AT4G37130			AT4G24310			AT3G29230	AT3G53270
AT2G25900	AT1G64390		AT4G37130	AT4G13495	AT4G37220			AT4G24400			AT3G29370	AT3G53280
AT2G26110	AT1G64610		AT4G37220	AT4G13830	AT4G37330			AT4G25210			AT3G30720	AT3G53290
AT2G26211	AT1G64700		AT4G37330	AT4G14605	AT4G37470			AT4G25470			AT3G30775	AT3G53960
AT2G26700	AT1G64710		AT4G37470	AT4G14990	AT4G37760			AT4G25670			AT3G42628	AT3G54420
AT2G26920	AT1G64760		AT4G37760	AT4G15490	AT4G38280			AT4G26090			AT3G44380	AT3G55450
AT2G27340	AT1G64980		AT4G38280	AT4G15545	AT4G39090			AT4G26350			AT3G45130	AT3G55470
AT2G27400	AT1G65310		AT4G39090	AT4G15660	AT5E37430			AT4G27350			AT3G45260	AT3G55950
AT2G27770	AT1G65385		AT5E37430	AT4G16190	AT5E46320			AT4G27652			AT3G45300	AT3G56400
AT2G27800	AT1G65390		AT5E46320	AT4G16680	AT5G01210			AT4G27654			AT3G47160	AT3G56410
AT2G27820	AT1G65481		AT5G01210	AT4G16690	AT5G02160			AT4G28460			AT3G47342	AT3G56800
AT2G28110	AT1G65484		AT5G02160	AT4G17098	AT5G03552			AT4G28490			AT3G47675	AT3G57210
AT2G28120	AT1G65486		AT5G02860	AT4G17460	AT5G04770			AT4G28550			AT3G48185	AT3G57640
AT2G28200	AT1G65490		AT5G03310	AT4G17750	AT5G04880			AT4G29110			AT3G48390	AT3G57645
AT2G28810	AT1G65500		AT5G03552	AT4G18120	AT5G05420			AT4G29610			AT3G48580	AT3G57690
AT2G29090	AT1G65690		AT5G04770	AT4G19060	AT5G05440			AT4G29670			AT3G49940	AT3G57730
AT2G29280	AT1G65790		AT5G04880	AT4G19070	AT5G05750			AT4G30240			AT3G50010	AT3G57740
AT2G29300	AT1G65800		AT5G05420	AT4G19700	AT5G06280			AT4G30430			AT3G50310	AT3G57880
AT2G29670	AT1G65860		AT5G05440	AT4G19820	AT5G09443			AT4G31940			AT3G50570	AT3G60120
AT2G29910	AT1G65870		AT5G05750	AT4G20740	AT5G09670			AT4G31950			AT3G50690	AT3G60420
AT2G29995	AT1G66080		AT5G06280	AT4G24210	AT5G09820			AT4G31980			AT3G50700	AT3G60550
AT2G30520	AT1G66090		AT5G08141	AT4G24800	AT5G10150			AT4G32540			AT3G50750	AT3G61190
AT2G30600	AT1G66160		AT5G09443	AT4G25620	AT5G10310			AT4G33040			AT3G51400	AT3G61800
AT2G31380	AT1G66400		AT5G09820	AT4G26160	AT5G10946			AT4G33160			AT3G51530	AT3G61980
AT2G31560	AT1G66480		AT5G10150	AT4G27030	AT5G13730			AT4G33985			AT3G51910	AT3G62150
AT2G32100	AT1G66500		AT5G10310	AT4G27710	AT5G14110			AT4G34410			AT3G52230	AT3G63500
AT2G32480	AT1G66880		AT5G10946	AT4G27730	AT5G14180			AT4G34480			AT3G52480	AT4E29830
AT2G32530	AT1G66910		AT5G13730	AT4G27950	AT5G14940			AT4G34710			AT3G52525	AT4G00300
AT2G32540	AT1G67060		AT5G14110	AT4G28260	AT5G15580			AT4G35310			AT3G53440	AT4G01575
AT2G32710	AT1G67470		AT5G14180	AT4G28720	AT5G15830			AT4G35730			AT3G53460	AT4G01700
AT2G33500	AT1G67510		AT5G15580	AT4G29140	AT5G16150			AT4G36730			AT3G53700	AT4G01740
AT2G33855	AT1G67520		AT5G15830	AT4G30080	AT5G16560			AT4G36945			AT3G54910	AT4G03156
AT2G34600	AT1G67530		AT5G16150	AT4G30690	AT5G17640			AT4G37095			AT3G55130	AT4G04480
AT2G34620	AT1G67800		AT5G16560	AT4G32440	AT5G17860			AT4G37390			AT3G56860	AT4G04570
AT2G35470	AT1G67810		AT5G17640	AT4G32940	AT5G18130			AT4G38420			AT3G56980	AT4G04695
AT2G35750	AT1G67856		AT5G17860	AT4G34030	AT5G18255			AT4G38530			AT3G57170	AT4G04700
AT2G36050	AT1G67880		AT5G18130	AT4G34560	AT5G18670			AT4G38545			AT3G57230	AT4G07334
AT2G36400	AT1G67920		AT5G18670	AT4G34630	AT5G18680			AT4G38560			AT3G57520	AT4G07960
AT2G36750	AT1G67970		AT5G18680	AT4G35470	AT5G18850			AT4G39320			AT3G57720	AT4G08970
AT2G38820	AT1G68330		AT5G18850	AT4G36040	AT5G19210			AT4G39570			AT3G57770	AT4G10970
AT2G39705	AT1G68340		AT5G19210	AT4G36420	AT5G19590			AT4G39580			AT3G59940	AT4G11070
AT2G39920	AT1G68450		AT5G19590	AT4G36810	AT5G21170			AT4G39940			AT3G60520	AT4G11170
AT2G39980	AT1G68690		AT5G21170	AT4G37130	AT5G22310			AT5E46700			AT3G60530	AT4G11300
AT2G40200	AT1G68765		AT5G22310	AT4G37220	AT5G22608			AT5G01560			AT3G60630	AT4G11470
AT2G40230	AT1G69270		AT5G22890	AT4G37330	AT5G22890			AT5G01640			AT3G60980	AT4G11830
AT2G40330	AT1G69430		AT5G23050	AT4G37470	AT5G23050			AT5G02200			AT3G61010	AT4G11890
AT2G40475	AT1G69520		AT5G23360	AT4G37760	AT5G24870			AT5G03210			AT3G61060	AT4G12000
AT2G40900	AT1G69790		AT5G24570	AT4G38280	AT5G25630			AT5G03330			AT3G61198	AT4G12545
AT2G41250	AT1G69820		AT5G25630	AT4G38910	AT5G26742			AT5G03350			AT3G61880	AT4G12550
AT2G41310	AT1G69840		AT5G26742	AT4G39090	AT5G26980			AT5G04160			AT3G61900	AT4G12710
AT2G41370	AT1G69880		AT5G26980	AT4G39361	AT5G35753			AT5G04330			AT3G62550	AT4G12735
AT2G41940	AT1G69890		AT5G35790	AT4G39364	AT5G35790			AT5G04340			AT3G62980	AT4G13820
AT2G42170	AT1G69900		AT5G39050	AT4G39366	AT5G39050			AT5G04760			AT3G63088	AT4G14680
AT2G42280	AT1G69910		AT5G39520	AT4G39780	AT5G39520			AT5G05300			AT3G63200	AT4G15236
AT2G42620	AT1G69920		AT5G40190	AT5E37430	AT5G40190			AT5G08335			AT3G63210	AT4G15248
AT2G42870	AT1G69930		AT5G40451	AT5E46320	AT5G40720			AT5G09790			AT3G63220	AT4G15270
AT2G42900	AT1G70140		AT5G40720	AT5G01210	AT5G41240			AT5G10380			AT3G63445	AT4G15417
AT2G43060	AT1G70170		AT5G41240	AT5G02160	AT5G41920			AT5G10750			AT4G00650	AT4G16780
AT2G43260	AT1G70420		AT5G41761	AT5G02860	AT5G42090			AT5G10760			AT4G01026	AT4G16820
AT2G43340	AT1G70530		AT5G41920	AT5G03310	AT5G42730			AT5G10830			AT4G01330	AT4G16860
AT2G43375	AT1G70581		AT5G42090	AT5G04880	AT5G43290			AT5G11140			AT4G01570	AT4G16890
AT2G43400	AT1G70740		AT5G42200	AT5G05420	AT5G43790			AT5G12880			AT4G02005	AT4G16950
AT2G43445	AT1G71100		AT5G42730	AT5G05750	AT5G43860			AT5G14480			AT4G02430	AT4G17660
AT2G43820	AT1G71110		AT5G43790	AT5G06280	AT5G44130			AT5G15130			AT4G02990	AT4G18250
AT2G44130	AT1G71400		AT5G43860	AT5G08141	AT5G44250			AT5G15870			AT4G03420	AT4G18340
AT2G45170	AT1G71520		AT5G44130	AT5G09443	AT5G44578			AT5G16800			AT4G03510	AT4G18530
AT2G45210	AT1G71697		AT5G44578	AT5G09670	AT5G44660			AT5G17350			AT4G04330	AT4G18540
AT2G45220	AT1G71880		AT5G44660	AT5G09820	AT5G46050			AT5G18470			AT4G04630	AT4G19230
AT2G46670	AT1G72060		AT5G46050	AT5G11090	AT5G46560			AT5G20400			AT4G06598	AT4G19512
AT2G46690	AT1G72280		AT5G46560	AT5G14180	AT5G47390			AT5G22380			AT4G08035	AT4G21570
AT2G46790	AT1G72520		AT5G47390	AT5G14940	AT5G47550			AT5G22520			AT4G08110	AT4G21700
AT2G47440	AT1G72700		AT5G47550	AT5G15580	AT5G47610			AT5G22530			AT4G09350	AT4G21740
AT3E21730	AT1G72900		AT5G47610	AT5G15830	AT5G49360			AT5G22630			AT4G09490	AT4G21850
AT3E38850	AT1G72910		AT5G49360	AT5G16150	AT5G49665			AT5G22680			AT4G11090	AT4G22030
AT3G01142	AT1G72920		AT5G49910	AT5G16560	AT5G49910			AT5G26770			AT4G12290	AT4G22640
AT3G01660	AT1G72930		AT5G50335	AT5G17640	AT5G50335			AT5G28626			AT4G12390	AT4G22780
AT3G02140	AT1G72940		AT5G50450	AT5G17860	AT5G50565			AT5G37490			AT4G12480	AT4G23060
AT3G02380	AT1G72950		AT5G51010	AT5G18130	AT5G51010			AT5G37550			AT4G12490	AT4G23140
AT3G02390	AT1G73010		AT5G51670	AT5G18255	AT5G51670			AT5G37750			AT4G12500	AT4G23160
AT3G02700	AT1G73080		AT5G51790	AT5G18670	AT5G52250			AT5G37990			AT4G13495	AT4G23215
AT3G03820	AT1G73500		AT5G52250	AT5G18850	AT5G54080			AT5G39670			AT4G13830	AT4G23550
AT3G03830	AT1G73540		AT5G54080	AT5G19210	AT5G54510			AT5G40460			AT4G14605	AT4G23810
AT3G03990	AT1G73550		AT5G54510	AT5G19590	AT5G54870			AT5G41400			AT4G14990	AT4G24310
AT3G04070	AT1G73805		AT5G54870	AT5G21170	AT5G55700			AT5G42010			AT4G15490	AT4G24400
AT3G04550	AT1G74330		AT5G55700	AT5G21940	AT5G55710			AT5G42965			AT4G15545	AT4G25210
AT3G04760	AT1G74360		AT5G55710	AT5G22310	AT5G55790			AT5G43620			AT4G15660	AT4G25470
AT3G05165	AT1G74380		AT5G55930	AT5G22608	AT5G55930			AT5G43890			AT4G15680	AT4G25670
AT3G05800	AT1G74440		AT5G55970	AT5G22890	AT5G56860			AT5G44582			AT4G15690	AT4G26090
AT3G05936	AT1G74450		AT5G56860	AT5G22920	AT5G56870			AT5G47710			AT4G16000	AT4G26350
AT3G06070	AT1G74570		AT5G56870	AT5G23050	AT5G57785			AT5G48550			AT4G16008	AT4G26890
AT3G06380	AT1G74650		AT5G57630	AT5G23360	AT5G59080			AT5G49280			AT4G16190	AT4G27350
AT3G06590	AT1G74930		AT5G57785	AT5G25350	AT5G61580			AT5G49900			AT4G16680	AT4G27652
AT3G06840	AT1G75000		AT5G57887	AT5G25630	AT5G62350			AT5G50120			AT4G16690	AT4G27654
AT3G07215	AT1G75020		AT5G59080	AT5G26622	AT5G62430			AT5G52740			AT4G17098	AT4G28460
AT3G07350	AT1G75830		AT5G61580	AT5G26742	AT5G62940			AT5G52760			AT4G17460	AT4G28490
AT3G09162	AT1G75860		AT5G62350	AT5G26980	AT5G63000			AT5G54000			AT4G17750	AT4G28550
AT3G09450	AT1G76040		AT5G62900	AT5G27320	AT5G63190			AT5G54810			AT4G18120	AT4G29110
AT3G10120	AT1G76070		AT5G63000	AT5G35753	AT5G63470			AT5G55050			AT4G18740	AT4G29610
AT3G10525	AT1G76130		AT5G63190	AT5G35790	AT5G64190			AT5G55460			AT4G19060	AT4G29670
AT3G11090	AT1G76360		AT5G63470	AT5G37260	AT5G64470			AT5G56980			AT4G19070	AT4G30240
AT3G11110	AT1G76440		AT5G64190	AT5G39050	AT5G64480			AT5G57010			AT4G19700	AT4G30290
AT3G12920	AT1G76600		AT5G64470	AT5G39520	AT5G64570			AT5G57015			AT4G19820	AT4G30430
AT3G12950	AT1G76640		AT5G64480	AT5G40190	AT5G65520			AT5G57070			AT4G20740	AT4G30910
AT3G12977	AT1G76650		AT5G65520	AT5G40720	AT5G65640			AT5G57480			AT4G24210	AT4G31940
AT3G13061	AT1G76680		AT5G65640	AT5G41240	AT5G65925			AT5G57510			AT4G24800	AT4G31950
AT3G13310	AT1G76690		AT5G65660	AT5G41761	AT5G66440			AT5G58680			AT4G25620	AT4G31980
AT3G13672	AT1G76700		AT5G65925	AT5G41920	AT5G66520			AT5G58940			AT4G25750	AT4G32300
AT3G13674	AT1G76970		AT5G66440	AT5G42090	AT5G67380			AT5G59820			AT4G26160	AT4G32540
AT3G13750	AT1G76980		AT5G66520	AT5G42730	AT5G67490			AT5G62520			AT4G26288	AT4G33040
AT3G13980	AT1G77250		AT5G67380	AT5G43790	HYPMIR_399_390			AT5G62770			AT4G27030	AT4G33160
AT3G14330	AT1G77500		AT5G67488	AT5G44578	NPCRNA075			AT5G63490			AT4G27450	AT4G33720
AT3G14560	AT1G77640		AT5G67490	AT5G44660				AT5G64530			AT4G27710	AT4G33985
AT3G14650	AT1G77890		HYPMIR_1001_919	AT5G46050				AT5G65350			AT4G27730	AT4G34410
AT3G15115	AT1G78070		NPCRNA075	AT5G47370				AT5G66080			AT4G27950	AT4G34480
AT3G15440	AT1G78410			AT5G47390				AT5G66130			AT4G28260	AT4G34710
AT3G15450	AT1G78820			AT5G49665				AT5G66620			AT4G28720	AT4G35180
AT3G15500	AT1G78830			AT5G50565				AT5G66850			AT4G29140	AT4G35310
AT3G15570	AT1G78850			AT5G51010				AT5G67310			AT4G29905	AT4G35730
AT3G15850	AT1G78860			AT5G51670				AT5G67450			AT4G30080	AT4G36730
AT3G16750	AT1G79245			AT5G54080				ATHATN6_26070			AT4G30690	AT4G36945
AT3G18320	AT1G79670			AT5G54510				ATMG00730			AT4G32440	AT4G37095
AT3G18773	AT1G79680			AT5G54870				TA11_22459			AT4G32940	AT4G37390
AT3G19270	AT1G80240			AT5G55700							AT4G33000	AT4G37670
AT3G19680	AT1G80450			AT5G55710							AT4G33467	AT4G38420
AT3G19850	AT1G80610			AT5G55790							AT4G33960	AT4G38530
AT3G20340	AT1G80820			AT5G55930							AT4G34030	AT4G38545
AT3G20395	AT1G80840			AT5G55970							AT4G34560	AT4G38560
AT3G21260	AT2E03020			AT5G56870							AT4G34630	AT4G39030
AT3G21352	AT2E05640			AT5G57630							AT4G35470	AT4G39320
AT3G21760	AT2E21980			AT5G59080							AT4G35770	AT4G39570
AT3G22200	AT2G01180			AT5G61580							AT4G36040	AT4G39580
AT3G22640	AT2G02010			AT5G62350							AT4G36420	AT4G39940
AT3G22968	AT2G02220			AT5G62940							AT4G36810	AT4G39950
AT3G23730	AT2G02370			AT5G63000							AT4G37130	AT4G40080
AT3G23880	AT2G02860			AT5G63190							AT4G37220	AT5E46700
AT3G24070	AT2G03240			AT5G64340							AT4G37330	AT5G01560
AT3G25717	AT2G03530			AT5G64470							AT4G37470	AT5G01640
AT3G26165	AT2G03540			AT5G64480							AT4G37760	AT5G01720
AT3G26240	AT2G04305			AT5G64570							AT4G38280	AT5G02200
AT3G26510	AT2G04430			AT5G65310							AT4G38910	AT5G02690
AT3G26612	AT2G04495			AT5G65520							AT4G39090	AT5G03210
AT3G27030	AT2G04515			AT5G65660							AT4G39361	AT5G03330
AT3G27520	AT2G05050			AT5G65925							AT4G39364	AT5G03350
AT3G27880	AT2G05940			AT5G66440							AT4G39366	AT5G04160
AT3G28040	AT2G06530			AT5G66560							AT4G39780	AT5G04330
AT3G28740	AT2G06960			AT5G67380							AT5E37430	AT5G04340
AT3G29035	AT2G11520			AT5G67490							AT5E46320	AT5G04760
AT3G29100	AT2G12400			HYPMIR_1001_919							AT5G01210	AT5G05300
AT3G29230	AT2G13650			HYPMIR_399_390							AT5G02160	AT5G08335
AT3G29370	AT2G13665			NPCRNA075							AT5G02860	AT5G09790
AT3G29670	AT2G13790										AT5G03310	AT5G09800
AT3G30180	AT2G13800										AT5G03552	AT5G10380
AT3G30720	AT2G14290										AT5G04770	AT5G10750
AT3G30775	AT2G15040										AT5G04880	AT5G10760
AT3G42628	AT2G15220										AT5G05420	AT5G10830
AT3G44120	AT2G15360										AT5G05440	AT5G11140
AT3G44380	AT2G15390										AT5G05750	AT5G11210
AT3G45130	AT2G15480										AT5G06280	AT5G12880
AT3G45210	AT2G15490										AT5G08141	AT5G13490
AT3G45260	AT2G15760										AT5G09443	AT5G14480
AT3G45300	AT2G16005										AT5G09670	AT5G15130
AT3G46130	AT2G16900										AT5G09820	AT5G15870
AT3G47160	AT2G17040										AT5G10150	AT5G16800
AT3G47342	AT2G17120										AT5G10310	AT5G17350
AT3G47500	AT2G17220										AT5G10946	AT5G18470
AT3G47675	AT2G17480										AT5G11090	AT5G20400
AT3G48185	AT2G17660										AT5G13730	AT5G20480
AT3G48390	AT2G17705										AT5G14110	AT5G22380
AT3G48580	AT2G17740										AT5G14180	AT5G22520
AT3G49940	AT2G17840										AT5G14940	AT5G22530
AT3G50010	AT2G18090										AT5G15580	AT5G22630
AT3G50310	AT2G18193										AT5G15830	AT5G22680
AT3G50570	AT2G18210										AT5G16150	AT5G24030
AT3G50690	AT2G18630										AT5G16560	AT5G26770
AT3G50700	AT2G18670										AT5G17640	AT5G28626
AT3G50750	AT2G18690										AT5G17860	AT5G35370
AT3G50840	AT2G19130										AT5G18130	AT5G37490
AT3G51110	AT2G19440										AT5G18255	AT5G37550
AT3G51400	AT2G19710										AT5G18670	AT5G37750
AT3G51530	AT2G20010										AT5G18680	AT5G37990
AT3G51910	AT2G20142										AT5G18850	AT5G38310
AT3G52060	AT2G20562										AT5G19210	AT5G39670
AT3G52070	AT2G20835										AT5G19590	AT5G40460
AT3G52230	AT2G20960										AT5G21170	AT5G41400
AT3G52480	AT2G21120										AT5G21940	AT5G42010
AT3G52525	AT2G21500										AT5G22310	AT5G42965
AT3G53250	AT2G22190										AT5G22608	AT5G43620
AT3G53440	AT2G22290										AT5G22890	AT5G43890
AT3G53460	AT2G22300										AT5G22920	AT5G44582
AT3G53700	AT2G22470										AT5G23050	AT5G45000
AT3G54910	AT2G22500										AT5G23360	AT5G45250
AT3G55130	AT2G22880										AT5G24570	AT5G45276
AT3G56860	AT2G22890										AT5G24870	AT5G47710
AT3G56980	AT2G23200										AT5G25350	AT5G48550
AT3G57040	AT2G23270										AT5G25630	AT5G49280
AT3G57170	AT2G23320										AT5G26622	AT5G49900
AT3G57230	AT2G23321										AT5G26742	AT5G50120
AT3G57520	AT2G23420										AT5G26980	AT5G51795
AT3G57720	AT2G23450										AT5G27320	AT5G52740
AT3G57770	AT2G23680										AT5G35753	AT5G52760
AT3G59940	AT2G23770										AT5G35790	AT5G54000
AT3G60520	AT2G23810										AT5G37260	AT5G54810
AT3G60530	AT2G24160										AT5G39050	AT5G55050
AT3G60630	AT2G24550										AT5G39520	AT5G55090
AT3G60980	AT2G24570										AT5G40190	AT5G55460
AT3G61010	AT2G24600										AT5G40451	AT5G56980
AT3G61060	AT2G25295										AT5G40720	AT5G57010
AT3G61198	AT2G25460										AT5G41240	AT5G57015
AT3G61460	AT2G25735										AT5G41761	AT5G57070
AT3G61880	AT2G26190										AT5G41920	AT5G57480
AT3G61890	AT2G26530										AT5G42090	AT5G57510
AT3G61900	AT2G26560										AT5G42200	AT5G58150
AT3G62550	AT2G26975										AT5G42730	AT5G58680
AT3G62630	AT2G27080										AT5G43290	AT5G58782
AT3G62930	AT2G27260										AT5G43790	AT5G58940
AT3G62950	AT2G27310										AT5G43860	AT5G59820
AT3G62980	AT2G27500										AT5G44130	AT5G60350
AT3G63088	AT2G27830										AT5G44250	AT5G62520
AT3G63200	AT2G28080										AT5G44578	AT5G62770
AT3G63210	AT2G28400										AT5G44660	AT5G63370
AT3G63220	AT2G28500										AT5G46050	AT5G63490
AT3G63445	AT2G28510										AT5G46560	AT5G64530
AT4G00650	AT2G28830										AT5G47370	AT5G65350
AT4G01026	AT2G28890										AT5G47390	AT5G66080
AT4G01330	AT2G28940										AT5G47550	AT5G66130
AT4G01570	AT2G29110										AT5G47610	AT5G66310
AT4G01840	AT2G29720										AT5G49360	AT5G66620
AT4G02005	AT2G30020										AT5G49665	AT5G66850
AT4G02430	AT2G30720										AT5G49910	AT5G67310
AT4G02990	AT2G30870										AT5G50335	AT5G67350
AT4G03190	AT2G30990										AT5G50450	AT5G67450
AT4G03400	AT2G31230										AT5G50565	AT5G67620
AT4G03420	AT2G31335										AT5G51010	ATHATN6_26070
AT4G03510	AT2G31345										AT5G51670	ATMG00730
AT4G04330	AT2G31865										AT5G51790	TA11_22459
AT4G04630	AT2G31880										AT5G52250
AT4G06598	AT2G31945										AT5G54080
AT4G08035	AT2G31980										AT5G54510
AT4G08110	AT2G31990										AT5G54870
AT4G09350	AT2G32020										AT5G55700
AT4G09490	AT2G32030										AT5G55710
AT4G10910	AT2G32140										AT5G55790
AT4G11090	AT2G32190										AT5G55930
AT4G12290	AT2G32200										AT5G55970
AT4G12390	AT2G32210										AT5G56860
AT4G12480	AT2G32240										AT5G56870
AT4G12490	AT2G32680										AT5G57630
AT4G12500	AT2G32800										AT5G57785
AT4G13493	AT2G32930										AT5G57887
AT4G13495	AT2G33580										AT5G59080
AT4G13540	AT2G33710										AT5G61580
AT4G13830	AT2G34650										AT5G62350
AT4G14548	AT2G34850										AT5G62430
AT4G14605	AT2G34930										AT5G62900
AT4G14620	AT2G35000										AT5G62940
AT4G14990	AT2G35290										AT5G63000
AT4G15490	AT2G35637										AT5G63190
AT4G15545	AT2G35640										AT5G63470
AT4G15550	AT2G35650										AT5G64190
AT4G15660	AT2G35658										AT5G64340
AT4G15680	AT2G35710										AT5G64470
AT4G15690	AT2G35930										AT5G64480
AT4G16000	AT2G35980										AT5G64570
AT4G16008	AT2G36090										AT5G65310
AT4G16141	AT2G36180										AT5G65520
AT4G16190	AT2G36210										AT5G65640
AT4G16680	AT2G36220										AT5G65660
AT4G16690	AT2G36440										AT5G65925
AT4G17080	AT2G36690										AT5G66440
AT4G17098	AT2G36770										AT5G66520
AT4G17460	AT2G36780										AT5G66560
AT4G17750	AT2G36790										AT5G67380
AT4G18120	AT2G36840										AT5G67488
AT4G18380	AT2G37110										AT5G67490
AT4G18740	AT2G37430										HYPMIR_1001_919
AT4G19060	AT2G37710										HYPMIR_399_390
AT4G19070	AT2G37820										NPCRNA075
AT4G19170	AT2G37940
AT4G19700	AT2G38470
AT4G19820	AT2G38790
AT4G20740	AT2G38870
AT4G21445	AT2G39200
AT4G21510	AT2G39210
AT4G24210	AT2G39220
AT4G24700	AT2G39360
AT4G24800	AT2G39380
AT4G25620	AT2G39400
AT4G25750	AT2G39650
AT4G25780	AT2G39660
AT4G26150	AT2G39700
AT4G26160	AT2G40000
AT4G26288	AT2G40095
AT4G27030	AT2G40140
AT4G27410	AT2G40180
AT4G27450	AT2G40270
AT4G27710	AT2G41010
AT4G27730	AT2G41090
AT4G27950	AT2G41100
AT4G28240	AT2G41180
AT4G28260	AT2G41342
AT4G28270	AT2G41380
AT4G28290	AT2G41640
AT4G28720	AT2G41730
AT4G29140	AT2G41800
AT4G29190	AT2G41835
AT4G29905	AT2G41880
AT4G30080	AT2G41890
AT4G30690	AT2G41905
AT4G32295	AT2G42060
AT4G32440	AT2G42350
AT4G32940	AT2G42360
AT4G33000	AT2G42950
AT4G33467	AT2G43000
AT4G33666	AT2G43120
AT4G33960	AT2G43320
AT4G34020	AT2G43590
AT4G34030	AT2G43620
AT4G34530	AT2G44290
AT4G34560	AT2G44370
AT4G34630	AT2G44490
AT4G34750	AT2G44500
AT4G34760	AT2G44578
AT4G34770	AT2G44840
AT4G34790	AT2G45760
AT4G34800	AT2G46070
AT4G34970	AT2G46330
AT4G35470	AT2G46400
AT4G35770	AT2G46430
AT4G36040	AT2G46440
AT4G36420	AT2G46500
AT4G36540	AT2G46600
AT4G36810	AT2G46620
AT4G37130	AT2G46940
AT4G37220	AT2G47060
AT4G37330	AT2G47130
AT4G37470	AT2G47140
AT4G37540	AT2G47190
AT4G37580	AT2G47550
AT4G37760	AT2G47680
AT4G37790	AT2G47730
AT4G38280	AT2G47750
AT4G38620	AT3E13410
AT4G38825	AT3E37240
AT4G38840	AT3G01220
AT4G38860	AT3G01290
AT4G38910	AT3G01820
AT4G39090	AT3G01830
AT4G39361	AT3G02130
AT4G39364	AT3G02770
AT4G39366	AT3G02800
AT4G39620	AT3G02840
AT4G39780	AT3G02880
AT5E37430	AT3G03020
AT5E46320	AT3G03030
AT5G01210	AT3G03760
AT5G01740	AT3G03855
AT5G02160	AT3G04010
AT5G02710	AT3G04110
AT5G02760	AT3G04210
AT5G02860	AT3G04220
AT5G03230	AT3G04300
AT5G03310	AT3G04640
AT5G03552	AT3G05200
AT5G03830	AT3G05320
AT5G04190	AT3G05360
AT5G04510	AT3G05370
AT5G04770	AT3G05580
AT5G04880	AT3G06760
AT5G05420	AT3G06890
AT5G05440	AT3G07040
AT5G05750	AT3G07190
AT5G06280	AT3G07195
AT5G07620	AT3G07380
AT5G07670	AT3G07580
AT5G08070	AT3G07600
AT5G08141	AT3G08030
AT5G09443	AT3G08710
AT5G09670	AT3G08720
AT5G09820	AT3G08870
AT5G10150	AT3G09010
AT5G10310	AT3G09020
AT5G10946	AT3G09032
AT5G11070	AT3G09520
AT5G11090	AT3G09830
AT5G13180	AT3G09870
AT5G13730	AT3G09940
AT5G14110	AT3G10114
AT5G14180	AT3G10640
AT5G14360	AT3G10720
AT5G14410	AT3G10815
AT5G14940	AT3G10930
AT5G15310	AT3G11080
AT5G15580	AT3G11420
AT5G15820	AT3G11650
AT5G15830	AT3G11820
AT5G15850	AT3G11840
AT5G16150	AT3G12040
AT5G16560	AT3G12910
AT5G17300	AT3G13050
AT5G17640	AT3G13080
AT5G17860	AT3G13210
AT5G18010	AT3G13275
AT5G18020	AT3G13320
AT5G18030	AT3G13380
AT5G18050	AT3G13430
AT5G18080	AT3G13432
AT5G18130	AT3G13435
AT5G18255	AT3G13437
AT5G18670	AT3G13600
AT5G18680	AT3G13850
AT5G18850	AT3G13950
AT5G19120	AT3G14050
AT5G19190	AT3G14090
AT5G19210	AT3G14225
AT5G19590	AT3G14870
AT5G21170	AT3G15200
AT5G21940	AT3G15210
AT5G22310	AT3G15350
AT5G22608	AT3G15356
AT5G22890	AT3G15518
AT5G22920	AT3G15530
AT5G23050	AT3G15760
AT5G23280	AT3G15770
AT5G23360	AT3G16030
AT5G23680	AT3G16050
AT5G24470	AT3G16510
AT5G24570	AT3G16530
AT5G24870	AT3G16720
AT5G25240	AT3G16860
AT5G25280	AT3G17110
AT5G25350	AT3G17120
AT5G25630	AT3G17330
AT5G26200	AT3G17410
AT5G26622	AT3G17420
AT5G26742	AT3G17690
AT5G26980	AT3G17700
AT5G27320	AT3G17770
AT5G27390	AT3G18295
AT5G27771	AT3G18560
AT5G27780	AT3G18690
AT5G35753	AT3G18710
AT5G35790	AT3G18830
AT5G37260	AT3G19010
AT5G39050	AT3G19380
AT5G39080	AT3G19553
AT5G39520	AT3G19580
AT5G39610	AT3G19615
AT5G40190	AT3G19970
AT5G40451	AT3G20510
AT5G40720	AT3G20520
AT5G41240	AT3G20530
AT5G41761	AT3G20590
AT5G41920	AT3G20600
AT5G42090	AT3G21070
AT5G42200	AT3G21080
AT5G42680	AT3G21150
AT5G42730	AT3G21220
AT5G43270	AT3G21520
AT5G43290	AT3G21630
AT5G43700	AT3G21650
AT5G43790	AT3G21780
AT5G43860	AT3G21781
AT5G43950	AT3G22060
AT5G44130	AT3G22160
AT5G44190	AT3G22260
AT5G44250	AT3G22370
AT5G44260	AT3G23010
AT5G44578	AT3G23120
AT5G44660	AT3G23170
AT5G44680	AT3G23230
AT5G45820	AT3G23240
AT5G46050	AT3G23250
AT5G46170	AT3G23630
AT5G46560	AT3G24530
AT5G47370	AT3G25070
AT5G47390	AT3G25250
AT5G47550	AT3G25510
AT5G47610	AT3G25600
AT5G49360	AT3G25610
AT5G49665	AT3G25780
AT5G49910	AT3G25882
AT5G50335	AT3G26200
AT5G50450	AT3G26445
AT5G50565	AT3G26500
AT5G51010	AT3G26660
AT5G51550	AT3G26910
AT5G51670	AT3G26980
AT5G51790	AT3G27140
AT5G52120	AT3G27560
AT5G52250	AT3G28180
AT5G52550	AT3G28210
AT5G52900	AT3G28340
AT5G53980	AT3G28450
AT5G54080	AT3G28580
AT5G54130	AT3G28850
AT5G54145	AT3G28930
AT5G54510	AT3G28940
AT5G54870	AT3G29000
AT5G55620	AT3G29010
AT5G55700	AT3G29252
AT5G55710	AT3G29400
AT5G55790	AT3G30840
AT5G55930	AT3G43250
AT5G55970	AT3G44250
AT5G56520	AT3G44260
AT5G56550	AT3G44350
AT5G56860	AT3G44400
AT5G56870	AT3G44480
AT5G57630	AT3G44610
AT5G57760	AT3G44630
AT5G57780	AT3G44720
AT5G57785	AT3G44860
AT5G57887	AT3G45120
AT5G59080	AT3G45638
AT5G59780	AT3G45640
AT5G60050	AT3G45650
AT5G60400	AT3G45660
AT5G60850	AT3G45730
AT5G61570	AT3G45920
AT5G61580	AT3G45960
AT5G61590	AT3G46080
AT5G62280	AT3G46090
AT5G62350	AT3G46110
AT5G62430	AT3G46530
AT5G62900	AT3G46600
AT5G62940	AT3G46620
AT5G63000	AT3G46930
AT5G63190	AT3G47090
AT5G63470	AT3G47480
AT5G64190	AT3G47540
AT5G64340	AT3G47570
AT5G64470	AT3G47820
AT5G64480	AT3G47960
AT5G64570	AT3G48090
AT5G65310	AT3G48640
AT5G65520	AT3G48650
AT5G65640	AT3G49120
AT5G65660	AT3G49350
AT5G65925	AT3G49530
AT5G66440	AT3G49620
AT5G66520	AT3G49720
AT5G66560	AT3G49810
AT5G67150	AT3G50060
AT5G67190	AT3G50190
AT5G67380	AT3G50260
AT5G67390	AT3G50460
AT5G67420	AT3G50470
AT5G67480	AT3G50760
AT5G67488	AT3G50770
AT5G67490	AT3G50800
HYPMIR_1001_919	AT3G50900
HYPMIR_399_390	AT3G50910
NPCRNA075	AT3G50930
	AT3G50950
	AT3G51160
	AT3G51450
	AT3G51660
	AT3G51890
	AT3G51920
	AT3G51970
	AT3G52400
	AT3G52430
	AT3G52450
	AT3G52470
	AT3G52520
	AT3G52710
	AT3G52748
	AT3G52800
	AT3G52870
	AT3G53130
	AT3G53270
	AT3G53280
	AT3G53290
	AT3G53400
	AT3G53810
	AT3G53960
	AT3G54000
	AT3G54020
	AT3G54100
	AT3G54150
	AT3G54200
	AT3G54420
	AT3G54810
	AT3G55050
	AT3G55150
	AT3G55430
	AT3G55450
	AT3G55470
	AT3G55840
	AT3G55950
	AT3G55980
	AT3G56400
	AT3G56410
	AT3G56710
	AT3G56800
	AT3G56880
	AT3G57210
	AT3G57280
	AT3G57330
	AT3G57450
	AT3G57530
	AT3G57550
	AT3G57640
	AT3G57645
	AT3G57690
	AT3G57700
	AT3G57730
	AT3G57740
	AT3G57760
	AT3G57880
	AT3G57930
	AT3G59080
	AT3G59700
	AT3G59730
	AT3G60120
	AT3G60420
	AT3G60550
	AT3G61190
	AT3G61640
	AT3G61800
	AT3G61980
	AT3G62150
	AT3G62260
	AT3G62720
	AT3G63500
	AT4E19530
	AT4E29830
	AT4G00300
	AT4G00960
	AT4G00970
	AT4G01010
	AT4G01090
	AT4G01250
	AT4G01360
	AT4G01540
	AT4G01575
	AT4G01700
	AT4G01740
	AT4G01750
	AT4G01770
	AT4G01950
	AT4G02195
	AT4G02200
	AT4G02330
	AT4G02410
	AT4G03156
	AT4G03460
	AT4G04480
	AT4G04540
	AT4G04570
	AT4G04695
	AT4G04700
	AT4G05010
	AT4G06746
	AT4G07334
	AT4G07960
	AT4G08260
	AT4G08500
	AT4G08555
	AT4G08850
	AT4G08950
	AT4G08970
	AT4G09030
	AT4G09570
	AT4G10040
	AT4G10970
	AT4G11000
	AT4G11070
	AT4G11170
	AT4G11280
	AT4G11300
	AT4G11330
	AT4G11470
	AT4G11660
	AT4G11830
	AT4G11840
	AT4G11850
	AT4G11890
	AT4G11900
	AT4G12000
	AT4G12040
	AT4G12120
	AT4G12334
	AT4G12545
	AT4G12550
	AT4G12710
	AT4G12720
	AT4G12735
	AT4G13395
	AT4G13510
	AT4G13820
	AT4G14220
	AT4G14365
	AT4G14370
	AT4G14450
	AT4G14610
	AT4G14680
	AT4G15233
	AT4G15236
	AT4G15248
	AT4G15270
	AT4G15417
	AT4G15975
	AT4G16780
	AT4G16820
	AT4G16860
	AT4G16890
	AT4G16950
	AT4G16960
	AT4G17230
	AT4G17250
	AT4G17490
	AT4G17500
	AT4G17615
	AT4G17660
	AT4G17900
	AT4G18010
	AT4G18170
	AT4G18195
	AT4G18197
	AT4G18205
	AT4G18210
	AT4G18250
	AT4G18340
	AT4G18430
	AT4G18530
	AT4G18540
	AT4G18880
	AT4G18950
	AT4G19230
	AT4G19512
	AT4G19515
	AT4G19520
	AT4G20000
	AT4G20006
	AT4G20170
	AT4G20380
	AT4G20780
	AT4G20830
	AT4G20840
	AT4G21390
	AT4G21410
	AT4G21570
	AT4G21700
	AT4G21740
	AT4G21850
	AT4G21865
	AT4G21920
	AT4G22030
	AT4G22470
	AT4G22530
	AT4G22590
	AT4G22640
	AT4G22710
	AT4G22780
	AT4G23010
	AT4G23030
	AT4G23060
	AT4G23140
	AT4G23160
	AT4G23170
	AT4G23180
	AT4G23190
	AT4G23200
	AT4G23210
	AT4G23215
	AT4G23220
	AT4G23230
	AT4G23250
	AT4G23270
	AT4G23280
	AT4G23470
	AT4G23550
	AT4G23570
	AT4G23610
	AT4G23810
	AT4G24110
	AT4G24160
	AT4G24310
	AT4G24380
	AT4G24400
	AT4G24570
	AT4G25020
	AT4G25030
	AT4G25210
	AT4G25350
	AT4G25390
	AT4G25470
	AT4G25490
	AT4G25670
	AT4G25810
	AT4G25900
	AT4G26070
	AT4G26090
	AT4G26120
	AT4G26200
	AT4G26350
	AT4G26400
	AT4G26890
	AT4G27280
	AT4G27350
	AT4G27652
	AT4G27654
	AT4G27970
	AT4G28085
	AT4G28350
	AT4G28400
	AT4G28460
	AT4G28490
	AT4G28550
	AT4G28703
	AT4G29050
	AT4G29110
	AT4G29610
	AT4G29670
	AT4G29780
	AT4G30060
	AT4G30090
	AT4G30210
	AT4G30240
	AT4G30280
	AT4G30290
	AT4G30350
	AT4G30370
	AT4G30430
	AT4G30440
	AT4G30530
	AT4G30600
	AT4G30850
	AT4G30910
	AT4G31550
	AT4G31800
	AT4G31940
	AT4G31950
	AT4G31980
	AT4G32020
	AT4G32030
	AT4G32060
	AT4G32300
	AT4G32540
	AT4G32800
	AT4G33040
	AT4G33050
	AT4G33160
	AT4G33300
	AT4G33430
	AT4G33440
	AT4G33720
	AT4G33920
	AT4G33940
	AT4G33985
	AT4G34150
	AT4G34180
	AT4G34380
	AT4G34390
	AT4G34410
	AT4G34460
	AT4G34480
	AT4G34710
	AT4G35110
	AT4G35180
	AT4G35310
	AT4G35480
	AT4G35500
	AT4G35600
	AT4G35730
	AT4G35985
	AT4G36010
	AT4G36030
	AT4G36150
	AT4G36500
	AT4G36550
	AT4G36650
	AT4G36730
	AT4G36945
	AT4G36988
	AT4G37095
	AT4G37260
	AT4G37290
	AT4G37370
	AT4G37390
	AT4G37640
	AT4G37670
	AT4G37780
	AT4G38420
	AT4G38530
	AT4G38540
	AT4G38545
	AT4G38550
	AT4G38560
	AT4G38940
	AT4G39030
	AT4G39230
	AT4G39320
	AT4G39570
	AT4G39580
	AT4G39640
	AT4G39650
	AT4G39670
	AT4G39830
	AT4G39890
	AT4G39940
	AT4G39950
	AT4G40020
	AT4G40080
	AT5E08990
	AT5E30540
	AT5E41510
	AT5E41530
	AT5E46700
	AT5E60520
	AT5G01040
	AT5G01050
	AT5G01100
	AT5G01540
	AT5G01550
	AT5G01560
	AT5G01640
	AT5G01710
	AT5G01720
	AT5G01830
	AT5G01950
	AT5G02200
	AT5G02290
	AT5G02630
	AT5G02690
	AT5G03210
	AT5G03330
	AT5G03350
	AT5G03380
	AT5G03390
	AT5G04160
	AT5G04330
	AT5G04340
	AT5G04390
	AT5G04720
	AT5G04760
	AT5G04870
	AT5G05190
	AT5G05300
	AT5G05365
	AT5G06320
	AT5G06560
	AT5G07070
	AT5G08240
	AT5G08335
	AT5G08790
	AT5G09790
	AT5G09800
	AT5G10380
	AT5G10750
	AT5G10760
	AT5G10830
	AT5G11000
	AT5G11140
	AT5G11210
	AT5G11250
	AT5G11650
	AT5G11670
	AT5G11970
	AT5G12340
	AT5G12880
	AT5G12930
	AT5G12940
	AT5G13190
	AT5G13490
	AT5G14480
	AT5G14700
	AT5G14730
	AT5G14930
	AT5G15130
	AT5G15730
	AT5G15860
	AT5G15870
	AT5G16170
	AT5G16200
	AT5G16800
	AT5G16910
	AT5G17350
	AT5G17680
	AT5G18150
	AT5G18360
	AT5G18400
	AT5G18470
	AT5G18490
	AT5G19230
	AT5G19240
	AT5G19250
	AT5G20400
	AT5G20480
	AT5G22250
	AT5G22380
	AT5G22520
	AT5G22530
	AT5G22540
	AT5G22630
	AT5G22680
	AT5G22690
	AT5G23510
	AT5G24030
	AT5G24110
	AT5G24210
	AT5G24590
	AT5G25050
	AT5G25170
	AT5G25250
	AT5G25260
	AT5G25440
	AT5G25910
	AT5G25920
	AT5G25930
	AT5G26030
	AT5G26770
	AT5G26920
	AT5G27420
	AT5G27760
	AT5G28610
	AT5G28626
	AT5G28630
	AT5G30218
	AT5G32179
	AT5G32605
	AT5G35111
	AT5G35370
	AT5G35525
	AT5G35580
	AT5G35643
	AT5G35735
	AT5G36002
	AT5G36920
	AT5G36925
	AT5G37490
	AT5G37550
	AT5G37750
	AT5G37770
	AT5G37990
	AT5G38210
	AT5G38310
	AT5G38990
	AT5G39020
	AT5G39030
	AT5G39580
	AT5G39670
	AT5G39785
	AT5G40170
	AT5G40460
	AT5G40540
	AT5G40910
	AT5G40920
	AT5G41100
	AT5G41400
	AT5G41550
	AT5G41680
	AT5G41740
	AT5G41750
	AT5G42010
	AT5G42050
	AT5G42380
	AT5G42440
	AT5G42830
	AT5G42965
	AT5G43170
	AT5G43380
	AT5G43420
	AT5G43620
	AT5G43890
	AT5G44060
	AT5G44070
	AT5G44290
	AT5G44568
	AT5G44582
	AT5G44910
	AT5G44990
	AT5G45000
	AT5G45110
	AT5G45250
	AT5G45276
	AT5G45280
	AT5G45340
	AT5G45750
	AT5G45840
	AT5G46080
	AT5G46295
	AT5G46470
	AT5G46490
	AT5G46500
	AT5G46510
	AT5G46520
	AT5G46710
	AT5G46780
	AT5G46910
	AT5G47070
	AT5G47220
	AT5G47230
	AT5G47710
	AT5G47850
	AT5G47910
	AT5G47960
	AT5G48380
	AT5G48530
	AT5G48540
	AT5G48550
	AT5G48655
	AT5G48657
	AT5G48660
	AT5G49280
	AT5G49520
	AT5G49630
	AT5G49900
	AT5G50120
	AT5G50570
	AT5G51190
	AT5G51795
	AT5G52050
	AT5G52740
	AT5G52750
	AT5G52760
	AT5G52830
	AT5G53570
	AT5G53830
	AT5G54000
	AT5G54470
	AT5G54490
	AT5G54710
	AT5G54720
	AT5G54730
	AT5G54810
	AT5G54850
	AT5G54860
	AT5G55050
	AT5G55090
	AT5G55460
	AT5G56580
	AT5G56960
	AT5G56980
	AT5G57010
	AT5G57015
	AT5G57035
	AT5G57070
	AT5G57160
	AT5G57220
	AT5G57480
	AT5G57500
	AT5G57510
	AT5G57560
	AT5G58120
	AT5G58150
	AT5G58430
	AT5G58680
	AT5G58720
	AT5G58730
	AT5G58782
	AT5G58940
	AT5G59070
	AT5G59450
	AT5G59510
	AT5G59550
	AT5G59570
	AT5G59730
	AT5G59732
	AT5G59820
	AT5G60270
	AT5G60280
	AT5G60350
	AT5G60800
	AT5G60900
	AT5G61160
	AT5G61210
	AT5G61560
	AT5G61600
	AT5G61890
	AT5G61900
	AT5G62020
	AT5G62150
	AT5G62380
	AT5G62460
	AT5G62470
	AT5G62520
	AT5G62570
	AT5G62620
	AT5G62770
	AT5G63130
	AT5G63370
	AT5G63490
	AT5G64300
	AT5G64310
	AT5G64530
	AT5G64660
	AT5G64750
	AT5G64870
	AT5G64890
	AT5G64900
	AT5G64905
	AT5G65300
	AT5G65350
	AT5G65600
	AT5G65920
	AT5G66070
	AT5G66080
	AT5G66130
	AT5G66210
	AT5G66310
	AT5G66480
	AT5G66620
	AT5G66640
	AT5G66650
	AT5G66675
	AT5G66790
	AT5G66800
	AT5G66850
	AT5G66900
	AT5G67310
	AT5G67340
	AT5G67350
	AT5G67450
	AT5G67620
	ATHATN6_26070
	ATMG00730
	ATREP5_27549
	TA11_22459
[truncated: 34 more columns]
