# Supplementary material for: Functional analysis of Arabidopsis immune-related MAPKs uncovers a role for MPK3 as negative regulator of inducible defences
Source: Genome Biol. 2014 Jun 30;15(6):R87. doi: 10.1186/gb-2014-15-6-r87 (PMC4197828; doi:10.1186/gb-2014-15-6-r87)
Supplement: Additional file 6: Table S5 — Analysis of genes commonly or specifically misregulated in mpk3, mpk4 and mpk6 after flg22 treatment. GO term enrichments associated to the different gene classes are also mentioned. [file gb-2014-15-6-r87-S6.xls]

## Sheet: Table S5
A:	flg22-downregulated genes affected in mpk3										D:	flg22-upregulated genes affected in mpk3
B:	flg22-downregulated genes affected in mpk4										E:	flg22-upregulated genes affected in mpk4
C:	flg22-downregulated genes affected in mpk6										F:	flg22-upregulated genes affected in mpk6
Gene lists																							GO Term enrichment (for legend detail, see http://amigo.geneontology.org/cgi-bin/amigo/term_enrichment)
Elements only in A	Elements only in B	Elements only inC	Common elements in A and B	Common elements in B and C	Common elements in A and C	Common elements in A, B and C					Elements only in D	Elements only in E	Elements only inF	Common elements in D and E	Common elements in E and F	Common elements in D and F	Common elements in D, E and F						Elements only in A		Elements only in B							Elements only inC		Common elements in A and B		Common elements in B and C		Common elements in A and C		Common elements in A, B and C							Elements only in D
AT5G67488	AT5G66560	AT5G62430	HYPMIR_1001_919	HYPMIR_399_390	AT5G66520	NPCRNA075					AT5G67620	AT5G67450	AT5G66310	AT5G42965	TA11_22459	AT5G60350	ATMG00730						none		Biological Process							none		none		none		none		Biological Process							Biological Process
AT5G62900	AT5G65310	AT5G44250	AT5G65660	AT5G64570	AT5G65640	AT5G67490					AT5G67350	AT5G66850	AT5G45276	AT5G37550	AT5G55460	AT5G58782	ATHATN6_26070								GO Term	Aspect	P-value	Sample frequency	Background frequency	Genes										GO Term	Aspect	P-value	Sample frequency	Background frequency	Genes		GO Term	Aspect	P-value
AT5G57887	AT5G64340	AT5G43290	AT5G57630	AT5G62940	AT5G64190	AT5G67380					AT5G63370	AT5G66620	AT5G24030	AT5G37490	AT5G49900	AT5G58150	AT5G67310								GO:0000154 rRNA modification	P	7.93e-07	7/84 (8.3%)	71/30324 (0.2%)	AT4G39361 AT3G47342 AT2G20723 AT4G39364 AT1G74456 AT4G39366 AT1G75163										GO:0006552 leucine catabolic process	P	3.89e-05	4/264 (1.5%)	5/30324 (0.0%)	ETFQO MCCB MCCA IVD		GO:0071705 nitrogen compound transport	P	2.72e-03
AT5G51790	AT5G47370	AT5G24870	AT5G55970	AT5G55790	AT5G63470	AT5G66440					AT5G55090	AT5G66130	AT4G37670	AT5G16800	AT5G08335	AT5G51795	AT5G66080								GO:0009966 regulation of signal transduction	P	1.16e-03	6/84 (7.1%)	129/30324 (0.4%)	HB5 EBF2 KMD2 GID1C TMAC2 KMD4										GO:0009083 branched-chain amino acid catabolic process	P	1.16e-04	4/264 (1.5%)	6/30324 (0.0%)	ETFQO MCCB MCCA IVD
AT5G50450	AT5G37260	AT3G56980	AT5G41761	AT5G50565	AT5G57785	AT5G65925					AT5G38310	AT5G64530	AT4G26890	AT5G03330	AT5G02200	AT5G45250	AT5G65350								GO:0023051 regulation of signaling	P	1.27e-03	6/84 (7.1%)	131/30324 (0.4%)	HB5 EBF2 KMD2 GID1C TMAC2 KMD4										GO:0050896 response to stimulus	P	2.10e-03	91/264 (34.5%)	6619/30324 (21.8%)	BPC1 SPL6 AT4G12490 GLYI7 AT3G45260 TLP2 bZIP3 AAP3 RD19 SYP112 AIF1 AT1G21400 AT2G23840 ECIP1 MDA1 AT4G16190 AT1G19480 RING EARLI1 AAP1 AT1G24530 AT4G37220 ATL15 ETFQO AVP1 HGO POP2 AT5G63190 AT3G60980 MPL1 G6PD1 TLP9 PTR3 SQE3 SKP2B FAD5 MCCB ARR4 AKINBETA1 KAI2 AT5G62350 ATG8E FADA MCCA FRS8 ROC3 STP1 GSTT2 AT5G59080 AT1G61190 CKA1 OZF1 GRF3 AT1G75800 ASG1 CIPK16 ACHT1 AT2G16365 FRI AT1G62480 …
AT5G42200	AT5G27320	AT3G53700	AT5G23360	AT5G49665	AT5G56860	AT5G65520					AT5G35370	AT5G62770	AT4G16860	AT4G38420	AT4G36945	AT5G45000	AT5G63490								GO:0010646 regulation of cell communication	P	1.45e-03	6/84 (7.1%)	134/30324 (0.4%)	HB5 EBF2 KMD2 GID1C TMAC2 KMD4										GO:0034285 response to disaccharide stimulus	P	4.14e-03	11/264 (4.2%)	213/30324 (0.7%)	AT1G21400 AT4G37220 HGO AT5G63190 SQE3 AKINBETA1 KAI2 MCCA BCAT-2 AT3G52480 IVD		Cellular Component
AT5G40451	AT5G26622	AT3G50690	AT5G08141	AT5G35753	AT5G52250	AT5G64480					AT5G13490	AT5G62520	AT4G13820	AT4G34410	AT4G34480	AT5G20480	AT5G55050																							GO:0009744 response to sucrose stimulus	P	4.14e-03	11/264 (4.2%)	213/30324 (0.7%)	AT1G21400 AT4G37220 HGO AT5G63190 SQE3 AKINBETA1 KAI2 MCCA BCAT-2 AT3G52480 IVD		GO Term	Aspect	P-value
AT5G24570	AT5G25350	AT3G30720	AT5G03310	AT5G22608	AT5G50335	AT5G64470					AT5G11210	AT5G59820	AT4G12710	AT4G33040	AT4G23140	AT5G09800	AT5G52740																							GO:0034284 response to monosaccharide stimulus	P	5.03e-03	10/264 (3.8%)	176/30324 (0.6%)	AT4G37220 ATL15 HGO AT5G63190 AKINBETA1 MCCA BCAT-2 AT3G52480 IVD AT4G15545		GO:0071944 cell periphery	C	5.58e-03
AT4G33960	AT5G22920	AT3G29100	AT5G02860	AT5G18255	AT5G49910	AT5G63190					AT5G02690	AT5G58940	AT4G11830	AT4G31950	AT4G18540	AT5G01720	AT5G49280								Cellular Component															GO:0009750 response to fructose stimulus	P	7.15e-03	9/264 (3.4%)	144/30324 (0.5%)	AT4G37220 HGO AT5G63190 AKINBETA1 MCCA BCAT-2 AT3G52480 IVD AT4G15545		GO:0005886 plasma membrane	C	7.97e-03
AT4G33467	AT5G21940	AT3G03830	AT4G34560	AT5G14940	AT5G49360	AT5G63000					AT4G40080	AT5G58680	AT3G63500	AT4G31940	AT4G12735	AT4G39950	AT5G37990								GO Term	Aspect	P-value	Sample frequency	Background frequency	Genes										GO:0006551 leucine metabolic process	P	7.32e-03	4/264 (1.5%)	14/30324 (0.0%)	ETFQO MCCB MCCA IVD
AT4G29905	AT5G11090	AT2G46790	AT4G29140	AT5G09670	AT5G47610	AT5G62350					AT4G35180	AT5G57510	AT3G51450	AT4G25210	AT3G52748	AT4G39030	AT5G28626								GO:0005732 small nucleolar ribonucleoprotein complex	C	6.25e-06	7/84 (8.3%)	95/30324 (0.3%)	AT4G39361 AT3G47342 AT2G20723 AT4G39364 AT1G74456 AT4G39366 AT1G75163
AT4G26288	AT4G39780	AT2G46670	AT4G13830	AT4G28720	AT5G47550	AT5G61580					AT4G15236	AT5G57480	AT3G47090	AT4G19230	AT3G44860	AT4G33720	AT5G22680
AT4G12390	AT4G39366	AT2G41310	AT4G13495	AT4G27950	AT5G46560	AT5G59080					AT4G01740	AT5G57070	AT3G44630	AT3G53130	AT3G18295	AT4G32300	AT5G10830
AT3G62550	AT4G39364	AT2G22200	AT4G12290	AT4G27730	AT5G44130	AT5G56870					AT3G61800	AT5G57015	AT3G26200	AT3G51970	AT3G17110	AT4G30910	AT5G04160								Molecular Function
AT3G61900	AT4G39361	AT1G76890	AT4G09490	AT4G19070	AT5G43860	AT5G55930					AT3G46110	AT5G57010	AT3G25510	AT3G51160	AT3G14870	AT4G30290	AT5G03350								GO Term	Aspect	P-value	Sample frequency	Background frequency	Genes
AT3G61060	AT4G38910	AT1G69252	AT4G03510	AT4G19060	AT5G18680	AT5G55710					AT3G45660	AT5G56980	AT3G23240	AT3G47480	AT3G13850	AT4G21700	AT5G01640								GO:0003700 sequence-specific DNA binding transcription factor activity	F	8.54e-03	16/84 (19.0%)	1669/30324 (5.5%)	SAC51 HB5 CRF10 AT1G62310 BPC5 AT4G39780 IDD2 HAM2 ARF16 NAC047 HAT1 AT2G28810 RVE2 HAT2 LZF1 AIF2
AT3G50570	AT4G36040	AT1G69160	AT4G01026	AT4G17750	AT5G14110	AT5G55700					AT3G45650	AT5G54810	AT2G47680	AT3G22260	AT3G13320	AT4G17660	AT4G39940								GO:0001071 nucleic acid binding transcription factor activity	F	8.60e-03	16/84 (19.0%)	1670/30324 (5.5%)	SAC51 HB5 CRF10 AT1G62310 BPC5 AT4G39780 IDD2 HAM2 ARF16 NAC047 HAT1 AT2G28810 RVE2 HAT2 LZF1 AIF2
AT2G34600	AT4G32440	AT1G57790	AT3G63088	AT4G02005	AT5G13730	AT5G54870					AT2G35710	AT5G54000	AT2G27830	AT3G21220	AT3G02770	AT4G16950	AT4G38545
AT2G29670	AT4G30080	AT1G28310	AT3G61198	AT3G62980	AT5G10946	AT5G54510					AT2G16900	AT5G52760	AT2G22300	AT3G17770	AT2G45760	AT4G16890	AT4G37390
AT2G28110	AT4G28260	AT1G26761	AT3G61010	AT3G56860	AT5G10310	AT5G54080					AT2G15760	AT5G50120	AT2G19710	AT2G47140	AT2G34930	AT4G12550	AT4G37095
AT2G21180	AT4G20740	AT1G24580	AT3G51910	AT3G51530	AT5G10150	AT5G51670					AT1G79670	AT5G48550	AT2G18090	AT2G18193	AT2G32210	AT4E29830	AT4G36730
AT2G17972	AT4G17460	AT1G12020	AT3G51400	AT3G29230	AT5G05440	AT5G51010					AT1G70530	AT5G47710	AT1G71880	AT2G15220	AT2G17840	AT3G62150	AT4G34710
AT2G13975	AT4G14990	AT1G11900	AT3G47160	AT3G12950	AT5G04770	AT5G47390					AT1G69920	AT5G44582	AT1G63857	AT2G13650	AT2G03240	AT3G60120	AT4G29670
AT2G07140	AT4G08035	AT1G05065	AT3G42628	AT3G07215	AT5G03552	AT5G46050					AT1G67520	AT5G43890	AT1G53430	AT1G77250	AT1G64080	AT3G57645	AT4G29610
AT1G75960	AT4G02430	AT1G01860	AT3G29035	AT2G41250	AT4G35770	AT5G44660					AT1G61550	AT5G43620	AT1G51913	AT1G74570	AT1G57980	AT3G57210	AT4G28490
AT1G49660	AT3G63200		AT3G26240	AT2G35750	AT4G33000	AT5G44578					AT1G51920	AT5G42010	AT1G28600	AT1G73010	AT1G56660	AT3G56410	AT4G23060
AT1G33055	AT3G60630		AT3G15500	AT2G33500	AT4G27450	AT5G43790					AT1G21070	AT5G41400	AT1G27770	AT1G59860	AT1G29195	AT3G55950	AT4G22640
AT1G22490	AT3G59940		AT3G15450	AT2G29910	AT4G25750	AT5G42730					AT1G16420	AT5G40460	AT1G27130	AT1G43000	AT1G19230	AT3G50760	AT4G21570
AT1G22370	AT3G54910		AT3G15440	AT2G27800	AT4G18740	AT5G42090					AT1G03905	AT5G39670	AT1G21550	AT1G32910	AT1G17147	AT3G23120	AT4G19512
AT1G08570	AT3G53440		AT3G13750	AT2G27340	AT4G16008	AT5G41920						AT5G37750	AT1G19210	AT1G26390	AT1G09370	AT3G18830	AT4G18530
AT1G05140	AT3G50700		AT3E21730	AT2G26700	AT4G16000	AT5G41240						AT5G26770	AT1G04360	AT1G25370	AT1G07500	AT3G13080	AT4G15270
AT1G02300	AT3G49940		AT2G32710	AT2G25680	AT4G15690	AT5G40720						AT5G22630	AT1E67280	AT1G18980	AT1G04645	AT3G12040	AT4G12545
	AT3G47342		AT2G23790	AT2G25590	AT4G15680	AT5G40190						AT5G22530		AT1G07870		AT3G09010	AT4G11170
	AT3G28040		AT2G15890	AT2G20722	AT4G11090	AT5G39520						AT5G22520		AT1G06130		AT3G05360	AT4G08970
	AT3G27030		AT1G80920	AT2G18735	AT4G09350	AT5G39050						AT5G22380		AT1G05680		AT3G04220	AT4G01575
	AT3G24070		AT1G78080	AT2G18160	AT4G04630	AT5G35790						AT5G20400		AT1G03495		AT3G04010	AT3G56800
	AT3G19680		AT1G76410	AT2G06000	AT4G01330	AT5G26980						AT5G18470				AT3G02130	AT3G53270
	AT3G18320		AT1G69490	AT2G03050	AT3G60520	AT5G26742						AT5G17350				AT2G44578	AT3G49120
	AT3G13310		AT1G67265	AT1G68670	AT3G55130	AT5G25630						AT5G15870				AT2G37710	AT3G20520
	AT3G06590		AT1G56020	AT1G68500	AT3G53460	AT5G23050						AT5G15130				AT2G32930	AT3G17120
	AT3G04070		AT1G43675	AT1G64270	AT3G50750	AT5G22890						AT5G14480				AT2G32240	AT3G15350
	AT3G03990		AT1G29400	AT1G63330	AT3G28740	AT5G22310						AT5G12880				AT2G23450	AT3G13210
	AT3G02140		AT1G28260	AT1G62910	AT3G23730	AT5G21170						AT5G11140				AT2G15040	AT3G09032
	AT3E38850		AT1G25560	AT1G62590	AT3G21352	AT5G19590						AT5G10760				AT1G61420	AT3G07600
	AT2G45210		AT1G21360	AT1G31814	AT3G21260	AT5G19210						AT5G10750				AT1G59865	AT3G07580
	AT2G44130		AT1G17345	AT1G29357	AT3G15115	AT5G18850						AT5G10380				AT1G53080	AT3G06760
	AT2G43375		AT1G15040	AT1G28520	AT2G42900	AT5G18670						AT5G09790				AT1G35710	AT3G04300
	AT2G40900			AT1G24793	AT2G36750	AT5G18130						AT5G05300				AT1G22180	AT2G47190
	AT2G40330			AT1G22040	AT2G34620	AT5G17860						AT5G04760				AT1G11330	AT2G41800
	AT2G40230			AT1G21460	AT2G31380	AT5G17640						AT5G04340				AT1G09970	AT2G39700
	AT2G35470			AT1G19620	AT2G30520	AT5G16560						AT5G04330				AT1G06830	AT2G35650
	AT2G28810				AT2G29280	AT5G16150						AT5G03210				AT1G05670	AT2G25295
	AT2G28120				AT2G05185	AT5G15830						AT5G01560					AT2G20010
	AT2G22840				AT2G04795	AT5G15580						AT5E46700					AT2G19440
	AT2G22690				AT2G04240	AT5G14180						AT4G39580					AT2G16005
	AT2G21560				AT2G02710	AT5G09820						AT4G39570					AT2E05640
	AT2G20723				AT1G79510	AT5G09443						AT4G39320					AT1G78820
	AT2G19250				AT1G78270	AT5G06280						AT4G38560					AT1G78070
	AT2G01680				AT1G75440	AT5G05750						AT4G38530					AT1G75830
	AT1G80630				AT1G69572	AT5G05420						AT4G35730					AT1G74930
	AT1G78600				AT1G56220	AT5G04880						AT4G35310					AT1G72700
	AT1G77680				AT1G47395	AT5G02160						AT4G33985					AT1G71110
	AT1G75163				AT1G36380	AT5G01210						AT4G33160					AT1G70581
	AT1G74456				AT1G27050	AT5E46320						AT4G32540					AT1G67856
	AT1G74090				AT1G26220	AT5E37430						AT4G31980					AT1G66880
	AT1G68550				AT1G21830	AT4G39090						AT4G30430					AT1G66080
	AT1G64170				AT1G16320	AT4G38280						AT4G30240					AT1G65860
	AT1G62310				AT1G13080	AT4G37760						AT4G29110					AT1G64390
	AT1G61970				AT1G02620	AT4G37470						AT4G28550					AT1G61415
	AT1G59510				AT1E01690	AT4G37330						AT4G28460					AT1G56540
	AT1G51430					AT4G37220						AT4G27654					AT1G51670
	AT1G49210					AT4G37130						AT4G27652					AT1G23110
	AT1G47056					AT4G36810						AT4G27350					AT1G22885
	AT1G34844					AT4G36420						AT4G26350					AT1G15900
	AT1G27590					AT4G35470						AT4G26090					AT1G11210
	AT1G26800					AT4G34630						AT4G25670					AT1G11055
	AT1G24825					AT4G34030						AT4G25470					AT1G10040
	AT1G24440					AT4G32940						AT4G24400					AT1G09630
	AT1G15670					AT4G30690						AT4G24310					AT1G08450
	AT1G14200					AT4G27710						AT4G23810					AT1G04680
	AT1G13940					AT4G27030						AT4G23550					AT1G01225
	AT1G13670					AT4G26160						AT4G23215					AT1E43350
	AT1G11380					AT4G25620						AT4G23160
	AT1G10150					AT4G24800						AT4G22780
	AT1G08180					AT4G24210						AT4G22030
	AT1G06980					AT4G19820						AT4G21850
	AT1G03300					AT4G19700						AT4G21740
						AT4G18120						AT4G18340
						AT4G17098						AT4G18250
						AT4G16690						AT4G16820
						AT4G16680						AT4G16780
						AT4G16190						AT4G15417
						AT4G15660						AT4G15248
						AT4G15545						AT4G14680
						AT4G15490						AT4G12000
						AT4G14605						AT4G11890
						AT4G12500						AT4G11470
						AT4G12490						AT4G11300
						AT4G12480						AT4G11070
						AT4G08110						AT4G10970
						AT4G06598						AT4G07960
						AT4G04330						AT4G07334
						AT4G03420						AT4G04700
						AT4G02990						AT4G04695
						AT4G01570						AT4G04570
						AT4G00650						AT4G04480
						AT3G63445						AT4G03156
						AT3G63220						AT4G01700
						AT3G63210						AT4G00300
						AT3G61880						AT3G61980
						AT3G60980						AT3G61190
						AT3G60530						AT3G60550
						AT3G57770						AT3G60420
						AT3G57720						AT3G57880
						AT3G57520						AT3G57740
						AT3G57230						AT3G57730
						AT3G57170						AT3G57690
						AT3G52525						AT3G57640
						AT3G52480						AT3G56400
						AT3G52230						AT3G55470
						AT3G50310						AT3G55450
						AT3G50010						AT3G54420
						AT3G48580						AT3G53960
						AT3G48390						AT3G53290
						AT3G48185						AT3G53280
						AT3G47675						AT3G52710
						AT3G45300						AT3G52470
						AT3G45260						AT3G50910
						AT3G45130						AT3G50470
						AT3G44380						AT3G50460
						AT3G30775						AT3G49810
						AT3G29370						AT3G49620
						AT3G27520						AT3G48650
						AT3G26165						AT3G48090
						AT3G22640						AT3G47820
						AT3G22200						AT3G47540
						AT3G21760						AT3G46930
						AT3G20340						AT3G45730
						AT3G19270						AT3G45120
						AT3G15850						AT3G44610
						AT3G14650						AT3G44350
						AT3G14330						AT3G44250
						AT3G13980						AT3G26445
						AT3G13674						AT3G25780
						AT3G13061						AT3G21650
						AT3G12977						AT3G21520
						AT3G11110						AT3G21150
						AT3G06380						AT3G20590
						AT3G05800						AT3G19580
						AT3G04760						AT3G19553
						AT3G04550						AT3G19380
						AT3G02700						AT3G18560
						AT3G02390						AT3G17420
						AT3G01142						AT3G16860
						AT2G45220						AT3G14225
						AT2G45170						AT3G13600
						AT2G43820						AT3G13435
						AT2G43400						AT3G12910
						AT2G43260						AT3G10114
						AT2G43060						AT3G09830
						AT2G41370						AT3G08870
						AT2G36400						AT3G07380
						AT2G33855						AT3G07195
						AT2G32540						AT3G07190
						AT2G32530						AT3G02840
						AT2G32480						AT3G01220
						AT2G31560						AT3E13410
						AT2G30600						AT2G47750
						AT2G29995						AT2G47730
						AT2G29090						AT2G46940
						AT2G26920						AT2G46440
						AT2G26211						AT2G46400
						AT2G25770						AT2G43590
						AT2G25090						AT2G43000
						AT2G24820						AT2G42060
						AT2G23840						AT2G41905
						AT2G23130						AT2G41180
						AT2G23110						AT2G40180
						AT2G21950						AT2G39360
						AT2G21188						AT2G37820
						AT2G19810						AT2G36840
						AT2G18440						AT2G36440
						AT2G18328						AT2G35980
						AT2G18280						AT2G35290
						AT2G18260						AT2G35000
						AT2G16600						AT2G33580
						AT2G16365						AT2G31980
						AT2G14220						AT2G31335
						AT2G05250						AT2G30870
						AT2G05160						AT2G29110
						AT2G03550						AT2G28940
						AT2G03310						AT2G28510
						AT2G01930						AT2G28500
						AT2G01410						AT2G25460
						AT1G80760						AT2G24160
						AT1G80180						AT2G23420
						AT1G80160						AT2G22290
						AT1G80010						AT2G22190
						AT1G79360						AT2G20142
						AT1G79090						AT2G19130
						AT1G79060						AT2G18670
						AT1G78890						AT2G17660
						AT1G78180						AT2G17120
						AT1G77380						AT2G17040
						AT1G77000						AT2G13790
						AT1G76090						AT2G13665
						AT1G75800						AT2G04495
						AT1G75760						AT2G04430
						AT1G75295						AT2G04305
						AT1G73655						AT2G02370
						AT1G72340						AT2E21980
						AT1G72130						AT1G80240
						AT1G70620						AT1G78860
						AT1G69170						AT1G76040
						AT1G68570						AT1G75860
						AT1G68050						AT1G74450
						AT1G67480						AT1G74440
						AT1G66540						AT1G74380
						AT1G66130						AT1G70170
						AT1G64900						AT1G67880
						AT1G63390						AT1G67810
						AT1G62810						AT1G67800
						AT1G62770						AT1G66500
						AT1G62760						AT1G66480
						AT1G62480						AT1G65870
						AT1G61190						AT1G65490
						AT1G60545						AT1G65385
						AT1G60525						AT1G64980
						AT1G60430						AT1G64380
						AT1G58360						AT1G61560
						AT1G58180						AT1G61470
						AT1G58160						AT1G58225
						AT1G56210						AT1G57630
						AT1G55590						AT1G56060
						AT1G55280						AT1G55475
						AT1G54690						AT1G49390
						AT1G54420						AT1G44920
						AT1G49850						AT1G36640
						AT1G32700						AT1G35230
						AT1G31480						AT1G32720
						AT1G30200						AT1G30370
						AT1G28060						AT1G30190
						AT1G27921						AT1G24147
						AT1G27690						AT1G24145
						AT1G27565						AT1G23840
						AT1G27540						AT1G21390
						AT1G24530						AT1G21370
						AT1G23050						AT1G21326
						AT1G22930						AT1G20520
						AT1G22500						AT1G20510
						AT1G21920						AT1G20310
						AT1G21400						AT1G20300
						AT1G21050						AT1G19050
						AT1G20560						AT1G18740
						AT1G19740						AT1G18210
						AT1G19610						AT1G17380
						AT1G19540						AT1G17240
						AT1G19480						AT1G16640
						AT1G16840						AT1G15010
						AT1G15690						AT1G14780
						AT1G14890						AT1G14540
						AT1G14140						AT1G14070
						AT1G13990						AT1G13530
						AT1G11260						AT1G13390
						AT1G10470						AT1G13340
						AT1G10070						AT1G12580
						AT1G09460						AT1G12360
						AT1G07040						AT1G11200
						AT1G06570						AT1G10990
						AT1G05860						AT1G10650
						AT1G03090						AT1G09950
						AT1G02840						AT1G09932
						AT1G02475						AT1G07000
						AT1E38230						AT1G06140
												AT1G06137
												AT1G06135
												AT1G05020
												AT1G02390
												AT1G02360
												AT1G01340
												AT1E38580
[truncated: 33 more columns]
