# Supplementary material for: Functional analysis of Arabidopsis immune-related MAPKs uncovers a role for MPK3 as negative regulator of inducible defences
Source: Genome Biol. 2014 Jun 30;15(6):R87. doi: 10.1186/gb-2014-15-6-r87 (PMC4197828; doi:10.1186/gb-2014-15-6-r87)
Supplement: Additional file 10: Table S6 — Tables containing the gene lists, ATTED network representations and GO term enrichment for each clusters. [file gb-2014-15-6-r87-S10.xls]

## Sheet: All Clusters
1	2	3	4	5	6	7	8	9	10	11	12	13	14	15	16	17	18	19	20	21	22	23	24	25	26	27	28	29
AT5G35935	AT3G12910	AT1G29430	AT5G05250	AT1G56060	AT1G76960	AT2G43670	AT3G56370	AT5G44575	AT1G17147	AT1G67920	AT1G13750	AT3G60690	AT3G53190	AT5G66080	AT5G24735	AT4G12490	AT5G46080	AT5G19120	AT2G22880	AT4G30690	AT5G03380	AT3G06035	AT3G06035	AT5G63000	AT5G24890	AT2G38740	AT4G06740	AT3G50190
AT3G59940	AT1G61470	AT2G21210	AT5G38005	AT2G20142	AT1G58225	AT3G59930	AT1G09620	AT5G39160	AT1G71520	AT2G47550	AT4G08780	AT1G44830	AT1G62110	AT3G11580	AT3G15440	AT1G73600	AT4G11000	AT1G50040	AT4G28460	AT1G79510	AT5G62570	AT4G23670	AT4G23670	AT1G62910	AT5G43950	AT3G04410	AT2G41120	AT4G34180
AT4G38830	AT2G31345	AT4G38860	AT4G04223	AT5G52760	AT2G38240	AT3G28540	AT3G59020	AT5G02540	AT1G14480	AT1G51270	AT1G21525	AT2G44800	AT1G61990	AT5G35510	AT4G16460	AT5G33370	AT2G28400	AT1G69570	AT2G36780	AT5G42090	AT5G65920	AT4G11310	AT4G11310	AT1G63150	AT5G50450	AT4G08593	AT5G44290	AT5G66480
AT3G45640	AT3G48650	AT1G29450	AT3G02480	AT5G39670	AT3G44870	AT3G25930	AT2G01440	AT5G38200	AT4G29780	AT3G07600	AT3G57460	AT5G48430	AT3G15670	AT4G19460	AT4G15610	AT4G12500	AT1G36622	AT2G43340	AT3G23170	AT5G01210	AT5G42050	AT1G23720	AT1G23720	AT2G38980	AT5G65660	AT3G13760	AT5G37750	AT3G13430
	AT1G22810	AT4G38840	AT1G58320	AT3G54150	AT5G42530	AT1G49310	AT3G42628	AT3G43670	AT5G41750	AT1G11330	AT4G01390	AT4G01870	AT1G53070	AT4G16900	AT4G28040	AT1G73120	AT5G66675	AT5G21940	AT4G20000	AT1G21830	AT3G57450	AT1G77530	AT1G77530	AT4G22790	AT4G03150	AT1G09176	AT1G25370	AT5G41400
	AT3G02840	AT1G29500	AT2G30766	AT1G72920	AT5G55460	AT4G17215	AT2G01820	AT2G14840	AT4G22030	AT5G45000	AT1G19320	AT3G55646	AT5G27140	AT3G25510	AT1G22490	AT2G26695	AT1G64065	AT1G23390	AT1G77640	AT5G46560	AT1G33600	AT1G54010	AT1G54010	AT3G50690	AT1G34570	AT3G27950	AT4G38540	AT4G08555
	AT2G20562	AT4G34760	AT1G12030	AT1G13340	AT5G10760	AT4G38080	AT3G23750	AT5G47590	AT1G20310	AT3G52748	AT2G39420	AT3G60290	AT4G36925	AT4G22640	AT4G04745	AT5G44578	AT1G63720	AT5G61590	AT5G39580	AT2G14220	AT3G57700	AT5G40510	AT5G40510	AT1G60545	AT1G75460	AT3G60450	AT5G02220	AT2G41905
	AT3G01830	AT2G21220	AT1G47400	AT2G34930	AT3G13950	AT5G12420	AT1G72180	AT3G43820	AT1G07160	AT3G13435	AT3G01190	AT1G30720	AT1G52270	AT4G29610	AT1G07040	AT5G39520	AT3G57640	AT3G19680	AT3G44630	AT2G23940	AT1G69840	AT5G23820	AT5G23820	AT5G14940	AT5G62900	AT5G44380	AT1G47265	AT3G53810
	AT4G23810	AT1G78170	AT1G47395	AT1G24147	AT5G05600	AT2G43530	AT3G55410	AT5G45310	AT1G30190	AT5G12930	AT4G10500	AT2G27660	AT5G39180	AT3G56410	AT4G20362	AT4G33720	AT2G38790	AT2G25200	AT2G27080	AT3G21352	AT4G38940	AT1G58280	AT1G58280	AT4G02005	AT4G21445	AT5G24760	AT3G15350	AT1G17860
	AT1G30370	AT1G29460	AT2G14247	AT5G22520	AT3G57260	AT5G45460	AT5G65440	AT5G28996	AT2G18210	AT1G08050	AT5G41300	AT1G68410	AT3G59670	AT5G52670	AT1G78720	AT4G12545	AT1G20823	AT3G07350	AT1G59865	AT2G05250	AT1G58420	AT5G37970	AT5G37970	AT4G39361	AT4G29905	AT2G21550	AT2G04305	AT2G17705
	AT4G17490	AT4G38825	AT3G56970	AT5G18470	AT5G54610	AT1G05650	AT4G27640	AT3G49160	AT5G62150	AT5G52740	AT5G19110	AT1G08315	AT4G31910	AT5G22545	AT3G19390	AT4G26255	AT3G09020	AT5G44680	AT1G53060	AT1G02620	AT3G16510	AT4G03926	AT4G03926	AT5G52550	AT2G13975	AT3G05920	AT5G08760	AT5G48655
	AT1G61340	AT1G29490	AT3G56980	AT1G24145	AT1G19670	AT5G43910	AT1G53780	AT1G15330	AT3G55840	AT5G44990	AT1G06620	AT3G03000	AT1G68230	AT1G10050	AT5G03120	AT4G14548	AT4G24110	AT4G10910	AT2G36690	AT1G30200	AT1G67470	AT3G09925	AT3G09925	AT5G18255	AT5G57887	AT5G14330	AT4G20460	AT1G64710
	AT3G11840	AT5G18030	AT5G04150	AT2G04495	AT3G45860	AT1G70700	AT2G07739	AT5G16980	AT4G19520	AT1G35710	AT4G25070	AT5G62860	AT3G05190	AT2G44578	AT5G14470	AT1G56300	AT5G48657	AT1G11175	AT2G17660	AT5G47610	AT1G65486	AT2G40460	AT2G40460	AT1G05860	AT3G15570	AT3G60540	AT5G01750	AT1G53110
	AT5G59820	AT1G49200	AT2G41240	AT4G18250	AT4G23140	AT4G13310	AT4G34810	AT1G60740	AT5G36925	AT5G12340	AT1G21245	AT3G46690	AT3G56540	AT4G40080	AT4G12290	AT2G15128	AT1G23710	AT5G01740	AT2G35710	AT5G59080	AT1G61370	AT2G46535	AT2G46535	AT1G28060	AT4G33960	AT4G18440	AT2G27260	AT4G11300
		AT5G52900	AT5G14545	AT1G09932	AT3G49620	AT2G48140	AT2G36480	AT1G09230	AT1G02360	AT1G17610	AT5G09290	AT1G63580	AT3G45680	AT3G47090	AT4G15680	AT1G67105	AT1G50740	AT2G23690	AT3G48640	AT5G09820	AT2G40270	AT5G22860	AT5G22860	AT2G27340	AT5G25210	AT5G63990	AT4G30600	AT2G43590
		AT2G32100	AT5G53450	AT4G11890	AT4G01630	AT3G22740	AT1G09980	AT3G46280	AT4G14450	AT5G45840	AT1G31580	AT3G10300	AT1G80280	AT4G13820	AT5G67490	AT2G33850	AT5G35735	AT5G55620	AT1G05670	AT1G24530	AT1G16670	AT5G38020	AT5G38020	AT4G01570	AT3G22210	AT2G40113	AT3G21790	AT1G20520
		AT5G18010		AT4G23160	AT2G29460	AT4G15440	AT1G22610	AT2G41260	AT1G06135	AT3G47480	AT3G57240	AT3G43863	AT4G24140	AT5G60350	AT5G06570	AT1G29090	AT3G15518	AT1G80440	AT1G30700	AT5G51010	AT1G56520	AT4G22212	AT4G22212	AT2G41250	AT1G26220	AT1G72125	AT1G20520	AT1G67510
		AT5G18020		AT3G50930	AT3G55970	AT5G06870	AT1G04140	AT2G28630	AT5G05300	AT3G30840	AT2G43570	AT1G05340	AT2G39850	AT3G22555	AT2G23110	AT3G16670	AT4G28085	AT1G69760	AT2G36440	AT1G22930	AT4G01090	AT1G14250	AT1G14250	AT4G34560	AT3G18773	AT5G60520	AT4G33940	AT4G33920
		AT5G18080		AT2G44840	AT2G14560	AT5G09530	AT2G46520	AT1G77120	AT1G27890	AT3G51450	AT3G25760	AT2G04050	AT1G70270	AT5G21960	AT1G21400	AT2G19970	AT1G11050	AT2G46690	AT1G43000	AT4G38280	AT1G63750	AT1G14120	AT1G14120	AT3G07215	AT5G60400	AT1G35513	AT4G00300	AT1G18382
		AT1G29440		AT1G17380	AT4G21830	AT5G09520	AT2G15900	AT5G16970	AT4G14370	AT5G42830	AT5G13320	AT1G52200	AT1G16220	AT1G73810	AT1G19540	AT1G23110	AT2G36220	AT3G52070	AT3G18560	AT3G52480	AT3G19970	AT1G22065	AT1G22065	AT5G35753	AT3G47160	AT2G39110	AT1G57700	AT3G03855
		AT5G27780		AT2G17040	AT4G21840	AT4G13810	AT4G01290	AT1G17810	AT5G52050	AT2G41800	AT1G47600	AT3G21080	AT1G79470	AT1G11055	AT1G62480	AT1G52070	AT1G70740	AT5G57760	AT1G26400	AT4G08110	AT1G33610	AT4G27560	AT4G27560	AT5G15820	AT2G28605	AT2G32487	AT3G21650	AT1G49390
		AT1G29510		AT1G20510	AT3G22231		AT4G19110	AT2G28190	AT1G24140	AT2G04515	AT1G51470	AT4G20860	AT3G52170	AT2G15760	AT1G62510	AT5G19890	AT1G75000	AT5G03230	AT1G67880	AT5G18850	AT1G31540	AT4G22513	AT4G22513	AT1G67570	AT5G62360	AT3G55940	AT3G47550	AT1G66910
				AT3G56710	AT2G14610		AT5G58100	AT4G12480	AT5G41740	AT1G33720	AT1G51490	AT1G45180	AT1G65370	AT2G32130	AT1G44130	AT5G35375	AT5G36920	AT1G76220	AT4G34150	AT4G15690	AT3G10720	AT4G29270	AT4G29270	AT5G60050	AT2G21185	AT4G26470	AT2G13665	AT1G53440
				AT2G46400	AT1G14880		ATCG00130	AT3G16770	AT3G09870	AT1G25220	AT5G60950	AT3G46370	AT1G54870	AT5G57123	AT5G23240	AT3G22237	AT2G05050	AT3G44120	AT4G39320	AT1G19740	AT5G25050	AT2G38390	AT2G38390	AT5G04880	AT1G33055	AT5G54530	AT5G44582	AT1G11960
				AT3G56400	AT5G44420		AT4G32730	AT5G01600	AT1G72910	AT3G28930	AT4G04490	AT1G72790	AT2G42960	AT2G32240	AT2G29670	AT3G22232	AT4G08260	AT4G34770	AT1G06137	AT3G04760	AT1G70420	AT3G58550	AT3G58550	AT1G22040	AT3G10405	AT4G04632	AT5G16800	AT3G04640
				AT4G14365	AT2G26020		ATCG00530	AT2G40300	AT3G46930	AT4G22592	AT4G23150	AT4G08040	AT1G67105	AT1G61420	AT2G30930	AT3G21460	AT5G66070	AT2G17880	AT3G46080	AT4G15545	AT1G55450	AT1G06090	AT1G06090	AT4G25707	AT3G15450	AT1G26250	AT1G03495	AT5G12940
					AT5G44430		AT4G26970	AT1G09420	AT2G39650	AT4G30530	AT2G30770	AT1G29970	AT5G01870	AT5G58782	AT4G39070	AT5G64190	AT5G39785	AT3G26510	AT5G37490	AT5G54870	AT1G32928	AT3G30280	AT3G30280	AT4G37130	AT3G06145	AT3G29635	AT5G63490	AT1G76970
					AT2G26010		AT2G05710	AT3G20470	AT2G41640	AT1G64400	AT5G09980	AT4G26080	AT5G26680	AT3G18370	AT3G50560	AT2G27402	AT1G61360	AT1G50290	AT5G05190	AT5G19590	AT3G56880	AT1G77330	AT1G77330	AT3G14330	AT3G59940	AT2G16980	AT2G30990	AT5G56980
					AT2G18660		AT5G22770	AT1G32560	AT5G01100	AT1G34180	AT1G19250	AT1G21910	AT4G01450	AT1G32960	AT1G13990	AT1G69730	AT5G54710	AT1G43675	AT3G47540	AT1G33102	AT3G62260	AT1G23140	AT1G23140	AT2G26030	AT2G27385	AT2G19060	AT4G25210	AT2G36180
					AT3G23120		AT3G29320	AT2G02147	AT4G37290	AT4G18430	AT5G02780	AT1G31350	AT5G44490	AT5G52320	AT1G17345	AT2G04460	AT4G21920	AT2G28200	AT1G33760	AT3G52230	AT5G28630	AT1G11460	AT1G11460	AT5G22890	AT1G75960	AT3G03560	AT2G31820	AT1G20300
					AT2G24850		ATCG00120	AT1G32540	AT3G27140	AT2G32680	AT4G19680	AT1G65610	AT1G78060	AT5G04930	AT5G57655	AT1G29080	AT5G39020	AT1G18810	AT1G51920	AT1G16320	AT1G18380	AT1G66100	AT1G66100	AT5G01210	AT5G44250	AT5G44565	AT1G66780	AT5G40910
					AT5G24780		AT4G39400	AT4G01370	AT5G43420	AT3G11080	AT4G19690	AT3G07780	AT2G16730	AT1G59820	AT2G25770	AT5G35120	AT5G54720	AT5G42680	AT1G26420	AT5G66440	AT3G52800	AT4G15390	AT4G15390	AT5G44660	AT3G09580	AT4G11655	AT1G59860	AT2G27500
							AT2G27210	AT2G23150	AT3G52520	AT4G22590	AT3G50970	AT5G06860	AT3G52720	AT3G62150	AT1G12240	AT2G21390	AT5G19240	AT1G72645	AT4G28703	AT4G19700	AT5G66790	AT5G37990	AT5G37990	AT5G09670	AT4G30975	AT5G35950	AT4G03156	AT3G52710
							AT4G19112	AT4G37870	AT5G57510		AT2G39030	AT4G18210	AT3G21250	AT4G15233	AT1G03090	AT2G22710	AT5G22690	AT3G10120	AT5G12880	AT2G29090	AT5G46520	AT1G67360	AT1G67360	AT2G06000	AT3G50840	AT1G24320	AT4G30240	AT3G20590
							AT5G05170	AT2G18328	AT4G11070		AT2G06050	AT4G15800	AT4G36360	AT4G15236	AT3G22640	AT3G45660	AT2G35658	AT2G44130	AT1G16640	AT1G58360	AT1G76600	AT4G29700	AT4G29700	AT1G27590	AT3G15115	AT5G58540	AT1G29195	AT5G59070
							AT5G04560	AT1G03790	AT4G37370		AT1G75040	AT1G21450	AT1G70210	AT2G33100	AT1G21650	AT3G13277	AT2G40095	AT3G06070	AT4G01700	AT2G32480	AT5G47070	AT1G55260	AT1G55260	AT2G25590	AT4G01330	AT1G30550	AT1G22510	AT1G03740
							AT1G10130	AT1G69230	AT3G21150		AT4G08770	AT2G30360	AT2G34490	AT3G55950	AT5G25140	AT1G52780	AT3G25600	AT3G62930	AT4G34380	AT5G67380	AT4G28400	AT5G44550	AT5G44550	AT1G63330	AT5G47550	AT5G07770	AT4G19140	AT1G11200
							AT5G09410	AT4G08390	AT3G61190		AT5G45070	AT5G07100	AT1G80710	AT4G21400	AT3G03470	AT1G03106	AT2G40140	AT1G49470	AT2G37820	AT5G49910	AT3G29010	AT4G08400	AT4G08400	AT5G03995	AT2G45210	AT2G47200	AT5G62770	AT2G35637
							AT4G10710	AT1G65970	AT5G42380		AT1G01680		AT2G28950	AT5G20480	AT4G34030	AT2G22510	AT1G09940	AT1G79160	AT1G53080	AT1G62810	AT1G61460	AT3G54580	AT3G54580	AT2G19250	AT2G22800	AT1G30820	AT4G21570	AT5G11970
							AT1G05200	AT5G43290	AT4G11470		AT2G33030		AT1G14350	AT3G50760	AT2G38400	AT2G41280	AT1G59590	AT5G39080	AT4G24310	AT3G28740	AT1G68340	AT2G27395	AT2G27395	AT1G62590	AT5G36120	AT5G19100	AT5G26770	AT1G63740
							AT2G26080	AT4G24120	AT3G09520		AT3G24900		AT1G60470	AT4G28490	AT5G56870	ATCG01050	AT2G20960	AT2G20670	AT5G44910	AT5G54510	AT3G46600	AT1G67750	AT1G67750	AT4G19070	AT5G04770	AT3G22800	AT3G47080	AT2G22890
							AT4G33530	AT1G65730	AT3G28340		AT3G24982		AT3G51810	AT5G65350	AT1G10070	ATCG01070	AT5G64660	AT2G47440	AT2G31945	AT5G26742	AT2G41835	AT4G03038	AT4G03038	AT1G27921	AT3G26740	AT4G12050	AT5G51795	AT4G21740
							AT4G34830		AT1G02400		AT3G25010		AT2G21050	AT3G15540	AT1G35670	ATCG01080	AT4G11280	AT4G26288	AT5G38310	AT4G27030	AT4G12120	AT4G22517	AT4G22517	AT1G64270	AT5G43860	AT4G11210	AT1G04684	AT1G19970
							ATCG00280		AT4G01950		AT2G29350		AT1G31320	AT5G44870	AT5G42900	ATCG00590	AT4G22780	AT3G23880	AT1G74450	AT5G35790	AT2G39660	AT3G20380	AT3G20380	AT1G19620	AT5G57660	AT5G66985	AT4G33040	AT4G30090
							ATCG00270		AT5G13190		AT3G11340		AT5G11300	AT1G09930	AT3G60140	AT1G19610	AT2G37940	AT1G78450	AT4G27280	AT2G18050	AT4G37640	AT3G57010	AT3G57010	AT5G17780	AT5G67190	AT4G02090	AT2G28940	AT2G18630
							AT3G20540		AT3G54420		AT5G22570		AT5G61420	AT3G18830	AT3G13450	ATCG00350	AT1G13210	AT4G38825	AT1G79245	AT3G21760	AT4G09570	AT5G23830	AT5G23830	AT1G29357	AT2G30420	AT5G38340	AT3G57070	AT3G20510
							AT1G50840		AT5G01540		AT5G64810		AT5G56080	AT2G37710	AT4G13830	ATCG01060	AT1G42990	AT3G18320	AT5G32179	AT4G16690	AT4G23280	AT1G35250	AT1G35250	AT2G35750	AT2G45160	AT2G21840	AT1G32910	AT4G25020
							AT4G33210		AT5G01550				AT2G02020	AT3G05360	AT3G30775	ATCG00410	AT5G61900	AT3G14560	AT5G65600	AT5G55930	AT4G39650	AT3G20370	AT3G20370	AT2G45340	AT3G51910	AT3G44840	AT2G29510	AT1G69430
							AT1G20980		AT2G33580				AT1G73590	AT4G04220	AT5G44130	ATCG00520	AT4G20780	AT2G18300	AT2G06960	AT3G29370	AT1G21120	AT1G66270	AT1G66270	AT3G51530	AT4G37470	AT3G23190	AT3G57750	AT1G56140
							AT5G20280		AT1G18570				AT4G18290	AT4G16950	AT1G43670	AT5G23020	AT3G17690	AT4G28240	AT1G64380	AT5G61580	AT1G11310	AT3G54600	AT3G54600	AT4G32440	AT2G30790	AT1G11572	AT1G18210	AT3G01820
							AT1G15750		AT3G21070				AT1G34065	AT5G45250	AT4G32940	ATCG00500	AT4G01010	AT1G49220	AT1G10340	AT4G35470	AT1G30620	AT4G15920	AT4G15920	AT3G29230	AT2G01918	AT3G22850	AT4G07334	AT5G11000
							AT5G61780		AT3G18710				AT5G54740	AT4G11370	AT1G15040	AT4G12550	AT4G23190	AT1G29420	AT2G19710	AT5G16150	AT5G62470	AT1G58270	AT1G58270	AT5G26622	AT4G01026	AT1G63410	AT1G28280	AT3G59730
							AT5G06460		AT4G18197				AT1G71830	AT4G32300	AT3G47340	AT3G20410	AT4G23220	AT4G34750	AT4G27654	AT3G22200	AT1G28380	AT4G15393	AT4G15393	AT3G57720	AT4G39090	AT1G63950	AT5G50120	AT1G53625
							AT2G40930		AT4G18195				AT1G09960	AT3G20520	AT5G41080	ATCG01120	AT4G33050	AT1G74940	AT5G18360	AT2G30520	AT5G45110	AT3G26330	AT3G26330	AT3G57170	AT2G17450	AT5G46060	AT3G15200	AT2G30720
							AT1G63700		AT5G59550				AT3G54260	AT4G16890	AT1G21360	AT2G42530	AT1G28370	AT2G40230	AT3G08870	AT2G16600	AT1G73080	AT2G22330	AT2G22330	AT2G33500	AT1G04240	AT4G10720	AT3G26080	AT4G35985
									AT3G08720					AT3G63500	AT4G04330	AT2G42540	AT5G61600	AT4G13540	AT1G63860	AT2G31380	AT2G28830	AT1G16400	AT1G16400	AT1G15690	AT1G22370	AT4G22230	AT3G13275	AT3G56410
									AT2G47140					AT4G30290	AT3G45300	AT1G73602	AT5G58430	AT5G19190	AT4G03460	AT2G21950	AT2G47060	AT4G37400	AT4G37400	AT5G64570		AT2G46140	AT3G50140	AT1G03010
									AT4G30430					AT1G63700	AT2G15890	AT1G02205	AT5G59730	AT5G62280	AT1G57630	AT4G37760	AT4G01750	AT4G37410	AT4G37410	AT5G52552		AT1G44050	AT3G18295	AT3G28450
									AT2G22500						AT2G19800	AT2G25490	AT4G39640	AT5G67390	AT1G07135	AT5G18680	AT2G13790	AT4G13770	AT4G13770	AT5G09672		AT2G43535	AT5G03330	AT1G76980
									AT2G38470						AT5G14180	AT3G14210	AT5G13190	AT4G14620	AT4G18540	AT2G18280	AT2G13800	AT1G01750	AT1G01750	AT1G25472		AT3G62280	AT2G19440	AT3G28850
									AT5G04340						AT1G79360	AT3G23220	AT4G18880	AT4G28290	AT4G02330	AT1G75440	AT2G02860	AT2G38750	AT2G38750	AT1G25470		AT3G04320	AT5G37550	AT5G59450
															AT2G22860	AT2G03090	AT3G50950	AT5G44260	AT4G21390	AT2G36750	AT3G11820	AT4G04610	AT4G04610	AT4G27950		AT1G72120	AT1G10650	AT3G54000
															AT4G32650	AT4G28250	AT3G26980	AT2G38820	AT1G28480	AT3G23730	AT5G24590	AT5G53250	AT5G53250	AT1G03300		AT4G14530	AT4G36945	AT1G17830
															AT3G53620	AT4G26750	AT3G50060	AT1G52140	AT5G10380		AT3G08710	AT1G60270	AT1G60270	AT1G14920		AT5G59530	AT5G18310	AT1G07220
															AT5G60860	AT2G19190	AT1G18300	AT1G68520	AT4G31950		AT1G72930	AT4G12030	AT4G12030	AT4G03190		AT3G56200	AT3G52950	AT4G36010
															AT3G15820	AT3G03190	AT3G02800	AT5G26200	AT4G31940		AT1G16110	AT5G05270	AT5G05270	AT3G60630		AT3G54770	AT4G26350	AT5G46780
															AT3G57520	AT1G01790	AT1G14370	AT5G43700	AT2G45760			AT1G48598	AT1G48598	AT5G62940		AT1G49030	AT1G08940	AT3G20530
															AT4G35770	AT3G45130	AT1G57990	AT1G12820	AT1G76040			AT2G46650	AT2G46650	AT5G15580		AT5G52720	AT4G35500	AT4G32030
															AT2G33810	AT1G75830	AT1G71400	AT1G78100	AT3G21520			AT2G30750	AT2G30750	AT3G53700		AT1G23850	AT1G53330	AT5G45280
															AT1G11260	AT2G02820	AT4G26090	AT3G12920	AT1G69930			AT1G74090	AT1G74090	AT4G18120		AT3G51330	AT4G20840	AT1G64700
															AT1G08630	AT4G26260	AT4G17230	AT1G73830	AT1G69920			AT4G13235	AT4G13235	AT2G26700		AT3G01760	AT3G07380	AT3G26910
															AT4G14130	AT3G45650	AT3G23230	AT3G30180	AT3G23630			AT5G23990	AT5G23990	AT2G46790		AT5G57970	AT3G06760	AT5G16200
															AT4G30270	AT2G19990	AT4G31800	AT3G61460	AT1G17420			AT4G36220	AT4G36220	AT5G37260		AT3G19200	AT1G13390	AT4G40020
															AT1G10550	ATCG00020	AT4G18170	AT5G67480	AT4G35180			AT1G65860	AT1G65860	AT1G02840		AT2G04400	AT1G10990	AT3G02880
																ATCG00680		AT5G45820	AT1G01560			AT5G08640	AT5G08640	AT4G02430		AT3G50640	AT4G38545	AT5G66800
																ATCG00690		AT4G14622	AT1G70170			AT5G50950	AT5G50950	AT2G24820		AT2G18980	AT2G21500	AT3G08030
																AT3G62680		AT3G02380	AT1G16420			AT1G54000	AT1G54000	AT3G56860		AT3G47040	AT3G02770	AT1G15890
																AT3G30720		AT4G26150	AT4G21850			AT1G18970	AT1G18970	AT1G28520		AT5G41040	AT1G13760	AT2G43120
																AT2G25470		AT4G03400	AT4G37780			AT1G49860	AT1G49860	AT3G29100		AT3G51350	AT5G53110	AT5G47710
																AT2G32660		AT1G18330	AT5G22380			AT5G17220	AT5G17220	AT5G65683		AT2G03505	AT1G77250	AT1G63830
																AT1G67265		AT5G25350	AT1G56240			AT1G78370	AT1G78370	AT4G28720		AT3G55180	AT5G62460	AT2G43320
																AT1G78000		AT4G21510	AT1G56250			AT1G17190	AT1G17190			AT3G25810	AT5G02970	AT4G29050
																AT2G16950		AT2G42280	AT1G17240			AT1G79530	AT1G79530			AT2G37440	AT5G05140	AT3G07190
																		AT5G44190	AT4G34410			AT1G47840	AT1G47840			AT4G13410	AT3G19030	AT5G48660
																		AT3G61890	AT4G15417			AT3G16360	AT3G16360			AT1G47590	AT2G39360	AT1G51840
																		AT4G15550	AT2G47130			AT5G14200	AT5G14200			AT5G63660	AT4G34480	AT5G61560
																		AT4G37540	AT1G67810			AT2G43100	AT2G43100			AT5G63980	AT5G49280	AT2G28510
																		AT1G31173	AT5G57560			AT4G04810	AT4G04810			AT5G54840	AT3G49720	AT5G01710
																		AT2G42620	AT1G16150			AT4G04830	AT4G04830			AT1G74950	AT1G34270	AT1G68330
																		AT5G15310	AT1G65310			AT5G23010	AT5G23010			AT3G20960	AT5G45276	AT4G11660
																		AT1G66230	AT4G30280			AT2G01520	AT2G01520			AT3G26320	AT1G78070	AT3G27560
																		AT5G59780	AT4G25810			AT1G56430	AT1G56430			AT4G39980	AT3G46110	AT1G07620
																		AT5G13180				AT3G16400	AT3G16400			AT1G17745	AT1G07500	AT4G23570
																		AT4G29190				AT4G19030	AT4G19030			AT5G24420	AT3G14870	AT1G07130
																		AT5G56550				AT1G48600	AT1G48600			AT1G74500	AT4G10970	AT3G10640
																		AT1G12710				AT1G32100	AT1G32100			AT1G55320	AT5G56340	AT3G44250
																		AT2G42870				AT4G38770	AT4G38770			AT2G13810	AT5G08335	AT1G01480
																		AT1G14280				AT3G05890	AT3G05890			AT4G08870	AT2G37970	AT3G54020
																		AT5G04190				AT1G26820	AT1G26820			AT1G16060	AT1G73030	AT2G35000
																		AT2G27820				AT5G64770	AT5G64770			AT5G13320	AT3G48320	AT2G46330
																		AT5G24470				AT2G23010	AT2G23010			AT5G47120	AT3G14660	AT2G22470
																		AT1G43160				AT3G29250	AT3G29250			AT2G44480	AT1G04220	AT3G61640
																		AT3G57040				AT2G20610	AT2G20610			AT1G60090	AT2G46510	AT3G57690
																		AT4G27410				AT5G36910	AT5G36910			AT5G44460	AT1G32150	AT3G13380
																		AT3G25717				AT5G01500	AT5G01500			AT2G36100	AT4G33430	AT4G25490
																		AT1G13245				AT5G25810	AT5G25810			AT1G19570	AT4G00330	AT4G17615
																		AT2G39705				AT1G43790	AT1G43790			AT1G10370	AT4G35310	AT4G04700
																		AT3G03820				AT5G48920	AT5G48920			AT4G21600	AT5G57015	AT5G15730
																		AT1G80080				AT5G13930	AT5G13930			AT1G74710	AT3G13320	AT3G51920
																						AT1G45201	AT1G45201			AT2G28670	AT4G24400	AT5G58940
																						AT2G28760	AT2G28760			AT2G39050	AT2G35650	AT4G35600
																										AT1G21310	AT2G31955	AT5G07070
																										AT2G28160	AT1G01340	AT5G16910
																										AT3G51240	AT4G10040	AT5G01712
																										AT5G63600	AT5G02200	AT3G17700
																										AT1G14080	AT1G06130	AT4G23270
																										AT1G78360	AT1G76340	AT1G53170
																										AT3G09270	AT5G64300	AT3G55150
																										AT5G62480	AT3G50480	AT1G34260
																										AT3G11430	AT1G12360	AT2G02010
																										AT1G74210	AT1G64080	AT4G34460
																										AT1G30135	AT1G02170	AT1G64760
																										AT3G44730	AT1G06140	AT4G18010
																										AT1G32300	AT2G43290	AT1G30810
																										AT5G13910	AT3G51160	AT2G17220
																										AT5G06300	AT5G67300	AT4G20380
																										AT3G58810	AT5G63790	AT1G07900
																										AT5G58310	AT5G62380	AT2G28500
																										AT1G35260	AT3G55450	AT3G26660
																										AT1G54030	AT1G12580	AT2G23770
																										AT5G26660	AT1G22280	AT5G58730
																										AT1G02220	AT5G05850	AT1G19300
																										AT3G44320	AT4G36650	AT2G39220
																										AT1G31885	AT5G56230	AT2G46500
																										AT4G37060	AT5G15860	AT4G11840
																										AT3G04720	AT1G09630	AT1G68450
																										AT3G54960	AT3G46530	AT1G05000
																										AT5G07460	AT1G68840	AT1G29340
																										AT2G26820	AT3G25070	AT2G28890
																										AT5G43370	AT4G35590	AT3G16050
																										AT4G26270	AT2G41180	AT5G66130
																										AT1G08990	AT2G13790	AT1G17250
																										AT2G20630	AT2G41630	AT1G69270
																										AT3G23110	AT1G05680	AT3G44480
																										AT4G13920	AT2G41420	AT1G19050
																										AT5G63970	AT4G32540	AT1G09950
																										AT5G59090		AT4G25350
																										AT1G51420		AT5G62520
																										AT5G13550		AT3G21780
																										AT5G06839		AT1G16140
																										AT1G08320		AT1G16090
																										AT1G45145		AT2G24570
																										AT2G25810		AT5G43170
																										AT4G01080
																										AT2G43510
																										AT5G17990
																										AT1G64200
																										AT2G34940
																										AT4G20110
																										AT1G18860
																										AT1G29280
																										AT1G68150

## Sheet: 1
Source: TAIR database (http://www.arabidopsis.org/tools/bulk/genes/index.jsp)							Source: AmiGO (http://amigo.geneontology.org/cgi-bin/amigo/term_enrichment?session_id=)			Source: ATTED2 (http://atted.jp/top_draw.shtml#NetworkDrawer)
Locus Identifier	Gene Model Name	Gene Model Description	Gene Model Type	Primary Gene Symbol	All Gene Symbols		No GO Term Enrichment			ATTED2 Co-expression network
AT5G35935	AT5G35935.1	transposable element gene; copia-like retrotransposon family, has a 2.0e-232 P-value blast match to GB:CAA72989 open reading frame 1 (Ty1_Copia-element) (Brassica oleracea)	transposable_element_gene							none
AT3G59940	AT3G59940.1	Galactose oxidase/kelch repeat superfamily protein; CONTAINS InterPro DOMAIN/s: F-box domain, cyclin-like (InterPro:IPR001810), Galactose oxidase/kelch, beta-propeller (InterPro:IPR011043), Kelch repeat type 1 (InterPro:IPR006652), Kelch related (InterPro:IPR013089), Kelch-type beta propeller (InterPro:IPR015915); BEST Arabidopsis thaliana protein match is: Galactose oxidase/kelch repeat superfam…	protein_coding
AT4G38830	AT4G38830.1	Encodes a cysteine-rich receptor-like protein kinase.	protein_coding	CYSTEINE-RICH RLK (RECEPTOR-LIKE PROTEIN KINASE) 26 (CRK26)	CYSTEINE-RICH RLK (RECEPTOR-LIKE PROTEIN KINASE) 26 (CRK26)
AT3G45640	AT3G45640.1	Encodes a mitogen-activated kinase whose mRNA levels increase in response to touch, cold, salinity stress and chitin oligomers.Also functions in ovule development. Heterozygous MPK3 mutants in a homozygous MPK6 background are female sterile due to defects in integument development. MPK3 can be dephosphorylated by MKP2 in vitro.	protein_coding	MITOGEN-ACTIVATED PROTEIN KINASE 3 (MPK3)	MITOGEN-ACTIVATED PROTEIN KINASE 3 (ATMPK3); (ATMAPK3);MITOGEN-ACTIVATED PROTEIN KINASE 3 (MPK3)

## Sheet: 2
Source: TAIR database (http://www.arabidopsis.org/tools/bulk/genes/index.jsp)							Source: AmiGO (http://amigo.geneontology.org/cgi-bin/amigo/term_enrichment?session_id=)							Source: ATTED2 (http://atted.jp/top_draw.shtml#NetworkDrawer)
Locus Identifier	Gene Model Name	Gene Model Description	Gene Model Type		All Gene Symbols		GO Term Enrichment							ATTED2 Co-expression network
AT3G12910	AT3G12910.1	NAC (No Apical Meristem) domain transcriptional regulator superfamily protein; CONTAINS InterPro DOMAIN/s: No apical meristem (NAM) protein (InterPro:IPR003441); BEST Arabidopsis thaliana protein match is: NAC domain containing protein 42 (TAIR:AT2G43000.1); Has 2920 Blast hits to 2915 proteins in 75 species: Archae - 0; Bacteria - 0; Metazoa - 0; Fungi - 0; Plants - 2920; Viruses - 0; Other Euka…	protein_coding				Biological Process
AT1G61470	AT1G61470.1	Polynucleotidyl transferase, ribonuclease H-like superfamily protein; FUNCTIONS IN: ribonuclease activity, nucleic acid binding; INVOLVED IN: RNA modification; LOCATED IN: nucleus; CONTAINS InterPro DOMAIN/s: Ribonuclease CAF1 (InterPro:IPR006941), Polynucleotidyl transferase, ribonuclease H fold (InterPro:IPR012337); BEST Arabidopsis thaliana protein match is: Polynucleotidyl transferase, ribonu…	protein_coding				GO Term	Aspect	P-value	Sample frequency	Background frequency	Genes
AT2G31345	AT2G31345.1	unknown protein; FUNCTIONS IN: molecular_function unknown; INVOLVED IN: biological_process unknown; LOCATED IN: endomembrane system; BEST Arabidopsis thaliana protein match is: unknown protein (TAIR:AT1G06135.1); Has 35333 Blast hits to 34131 proteins in 2444 species: Archae - 798; Bacteria - 22429; Metazoa - 974; Fungi - 991; Plants - 531; Viruses - 0; Other Eukaryotes - 9610 (source: NCBI BLink…	protein_coding				GO:0010200 response to chitin	P	2.30e-08	7/12 (58.3%)	422/30324 (1.4%)	FBS1 AT3G01830 RHL41 WRKY53 PUB24 AT3G02840 ERF6
AT3G48650	AT3G48650.1	pseudogene, At14a-related protein, similar to At14a (GI:11994571 and GI:11994573) (Arabidopsis thaliana)	pseudogene				GO:0010243 response to organonitrogen compound	P	2.99e-08	7/12 (58.3%)	438/30324 (1.4%)	FBS1 AT3G01830 RHL41 WRKY53 PUB24 AT3G02840 ERF6
AT1G22810	AT1G22810.1	encodes a member of the DREB subfamily A-5 of ERF/AP2 transcription factor family. The protein contains one AP2 domain. There are 16 members in this subfamily including RAP2.1, RAP2.9 and RAP2.10.	protein_coding				GO:1901698 response to nitrogen compound	P	1.83e-06	7/12 (58.3%)	792/30324 (2.6%)	FBS1 AT3G01830 RHL41 WRKY53 PUB24 AT3G02840 ERF6
AT3G02840	AT3G02840.1	ARM repeat superfamily protein; FUNCTIONS IN: binding; INVOLVED IN: response to other organism, response to ozone; EXPRESSED IN: 16 plant structures; EXPRESSED DURING: 8 growth stages; CONTAINS InterPro DOMAIN/s: Armadillo-like helical (InterPro:IPR011989), Armadillo-type fold (InterPro:IPR016024); BEST Arabidopsis thaliana protein match is: ARM repeat superfamily protein (TAIR:AT5G37490.1); Has …	protein_coding				GO:0009693 ethylene biosynthetic process	P	3.62e-05	4/12 (33.3%)	120/30324 (0.4%)	FBS1 AT3G01830 PUB24 AT3G02840
AT2G20562	AT2G20562.1	unknown protein; LOCATED IN: endomembrane system; BEST Arabidopsis thaliana protein match is: unknown protein (TAIR:AT2G31090.1); Has 70 Blast hits to 70 proteins in 13 species: Archae - 0; Bacteria - 0; Metazoa - 0; Fungi - 0; Plants - 70; Viruses - 0; Other Eukaryotes - 0 (source: NCBI BLink).	protein_coding				GO:0043450 alkene biosynthetic process	P	3.62e-05	4/12 (33.3%)	120/30324 (0.4%)	FBS1 AT3G01830 PUB24 AT3G02840
AT3G01830	AT3G01830.1	Calcium-binding EF-hand family protein; FUNCTIONS IN: calcium ion binding; INVOLVED IN: biological_process unknown; LOCATED IN: cellular_component unknown; EXPRESSED IN: 18 plant structures; EXPRESSED DURING: 9 growth stages; CONTAINS InterPro DOMAIN/s: EF-Hand 1, calcium-binding site (InterPro:IPR018247), EF-HAND 2 (InterPro:IPR018249), EF-hand-like domain (InterPro:IPR011992), Calcium-binding E…	protein_coding				GO:1900673 olefin metabolic process	P	3.62e-05	4/12 (33.3%)	120/30324 (0.4%)	FBS1 AT3G01830 PUB24 AT3G02840
AT4G23810	AT4G23810.1	member of WRKY Transcription Factor; Group III	protein_coding	(WRKY53)	(ATWRKY53); (WRKY53)		GO:1900674 olefin biosynthetic process	P	3.62e-05	4/12 (33.3%)	120/30324 (0.4%)	FBS1 AT3G01830 PUB24 AT3G02840
AT1G30370	AT1G30370.1	Encodes a mitochondria-localized class III phospholipase A1 that plays a role in seed viability.	protein_coding	DAD1-LIKE ACYLHYDROLASE (DLAH)	DAD1-LIKE ACYLHYDROLASE (DLAH)		GO:0009692 ethylene metabolic process	P	3.62e-05	4/12 (33.3%)	120/30324 (0.4%)	FBS1 AT3G01830 PUB24 AT3G02840
AT4G17490	AT4G17490.1	Encodes a member of the ERF (ethylene response factor) subfamily B-3 of ERF/AP2 transcription factor family (ATERF-6). The protein contains one AP2 domain. There are 18 members in this subfamily including ATERF-1, ATERF-2, AND ATERF-5.	protein_coding	ETHYLENE RESPONSIVE ELEMENT BINDING FACTOR 6 (ERF6)	ETHYLENE RESPONSIVE ELEMENT BINDING FACTOR 6 (ATERF6); (ERF-6-6);ETHYLENE RESPONSIVE ELEMENT BINDING FACTOR 6 (ERF6)		GO:0043449 cellular alkene metabolic process	P	3.62e-05	4/12 (33.3%)	120/30324 (0.4%)	FBS1 AT3G01830 PUB24 AT3G02840
AT1G61340	AT1G61340.2	Encodes a F-box protein induced by various biotic or abiotic stress.	protein_coding	F-BOX STRESS INDUCED 1 (FBS1)	(ATFBS1);F-BOX STRESS INDUCED 1 (FBS1)		GO:0009753 response to jasmonic acid stimulus	P	2.30e-04	5/12 (41.7%)	482/30324 (1.6%)	FBS1 AT3G01830 RHL41 WRKY53 PUB24
AT3G11840	AT3G11840.1	Encodes a U-box-domain-containing E3 ubiquitin ligase that acts as a negative regulator of PAMP-triggered immunity.	protein_coding	PLANT U-BOX 24 (PUB24)	PLANT U-BOX 24 (PUB24)		GO:0009620 response to fungus	P	4.82e-04	5/12 (41.7%)	560/30324 (1.8%)	AT3G01830 RHL41 WRKY53 PUB24 AT3G02840
AT5G59820	AT5G59820.1	Encodes a zinc finger protein involved in high light and cold acclimation. Overexpression of this putative transcription factor increases the expression level of 9 cold-responsive genes and represses the expression level of 15 cold-responsive genes, including CBF genes. Also, lines overexpressing this gene exhibits a small but reproducible increase in freeze tolerance. Because of the repression o…	protein_coding	RESPONSIVE TO HIGH LIGHT 41 (RHL41)	RESPONSIVE TO HIGH LIGHT 41 (RHL41); (ATZAT12); (ZAT12)		GO:0009719 response to endogenous stimulus	P	6.69e-04	7/12 (58.3%)	1879/30324 (6.2%)	FBS1 AT3G01830 RHL41 WRKY53 PUB24 AT3G02840 ERF6
							GO:0071310 cellular response to organic substance	P	1.22e-03	6/12 (50.0%)	1261/30324 (4.2%)	AT3G01830 RHL41 WRKY53 PUB24 AT3G02840 ERF6
							GO:0070887 cellular response to chemical stimulus	P	2.68e-03	6/12 (50.0%)	1445/30324 (4.8%)	AT3G01830 RHL41 WRKY53 PUB24 AT3G02840 ERF6
							GO:0010363 regulation of plant-type hypersensitive response	P	3.31e-03	4/12 (33.3%)	373/30324 (1.2%)	AT3G01830 WRKY53 PUB24 AT3G02840
							GO:0006612 protein targeting to membrane	P	3.45e-03	4/12 (33.3%)	377/30324 (1.2%)	AT3G01830 WRKY53 PUB24 AT3G02840
							GO:0090150 establishment of protein localization to membrane	P	3.53e-03	4/12 (33.3%)	379/30324 (1.2%)	AT3G01830 WRKY53 PUB24 AT3G02840
							GO:0072657 protein localization to membrane	P	3.53e-03	4/12 (33.3%)	379/30324 (1.2%)	AT3G01830 WRKY53 PUB24 AT3G02840
							GO:0050832 defense response to fungus	P	3.67e-03	4/12 (33.3%)	383/30324 (1.3%)	AT3G01830 WRKY53 PUB24 AT3G02840
							GO:0051707 response to other organism	P	3.79e-03	6/12 (50.0%)	1535/30324 (5.1%)	FBS1 AT3G01830 RHL41 WRKY53 PUB24 AT3G02840
							GO:0009607 response to biotic stimulus	P	3.81e-03	6/12 (50.0%)	1536/30324 (5.1%)	FBS1 AT3G01830 RHL41 WRKY53 PUB24 AT3G02840
							GO:0080135 regulation of cellular response to stress	P	3.83e-03	4/12 (33.3%)	387/30324 (1.3%)	AT3G01830 WRKY53 PUB24 AT3G02840
							GO:1901700 response to oxygen-containing compound	P	4.03e-03	7/12 (58.3%)	2459/30324 (8.1%)	FBS1 AT3G01830 RHL41 WRKY53 PUB24 AT3G02840 ERF6
							GO:0043067 regulation of programmed cell death	P	4.32e-03	4/12 (33.3%)	399/30324 (1.3%)	AT3G01830 WRKY53 PUB24 AT3G02840
							GO:0035556 intracellular signal transduction	P	4.36e-03	4/12 (33.3%)	400/30324 (1.3%)	AT3G01830 WRKY53 PUB24 ERF6
							GO:0045730 respiratory burst	P	4.37e-03	3/12 (25.0%)	122/30324 (0.4%)	AT3G01830 PUB24 ERF6
							GO:0002679 respiratory burst involved in defense response	P	4.37e-03	3/12 (25.0%)	122/30324 (0.4%)	AT3G01830 PUB24 ERF6
							GO:0009626 plant-type hypersensitive response	P	4.62e-03	4/12 (33.3%)	406/30324 (1.3%)	AT3G01830 WRKY53 PUB24 AT3G02840
							GO:0010941 regulation of cell death	P	4.67e-03	4/12 (33.3%)	407/30324 (1.3%)	AT3G01830 WRKY53 PUB24 AT3G02840
							GO:0034050 host programmed cell death induced by symbiont	P	4.67e-03	4/12 (33.3%)	407/30324 (1.3%)	AT3G01830 WRKY53 PUB24 AT3G02840
							GO:0007165 signal transduction	P	5.13e-03	6/12 (50.0%)	1618/30324 (5.3%)	AT3G01830 RHL41 WRKY53 PUB24 AT3G02840 ERF6
							GO:0045088 regulation of innate immune response	P	5.53e-03	4/12 (33.3%)	425/30324 (1.4%)	AT3G01830 WRKY53 PUB24 AT3G02840
							GO:0050776 regulation of immune response	P	5.63e-03	4/12 (33.3%)	427/30324 (1.4%)	AT3G01830 WRKY53 PUB24 AT3G02840
							GO:0002682 regulation of immune system process	P	5.79e-03	4/12 (33.3%)	430/30324 (1.4%)	AT3G01830 WRKY53 PUB24 AT3G02840
							GO:0009725 response to hormone stimulus	P	5.98e-03	6/12 (50.0%)	1662/30324 (5.5%)	FBS1 AT3G01830 RHL41 WRKY53 PUB24 ERF6
							GO:0044700 single organism signaling	P	7.11e-03	6/12 (50.0%)	1713/30324 (5.6%)	AT3G01830 RHL41 WRKY53 PUB24 AT3G02840 ERF6
							GO:0023052 signaling	P	7.13e-03	6/12 (50.0%)	1714/30324 (5.7%)	AT3G01830 RHL41 WRKY53 PUB24 AT3G02840 ERF6
							GO:0012501 programmed cell death	P	7.54e-03	4/12 (33.3%)	460/30324 (1.5%)	AT3G01830 WRKY53 PUB24 AT3G02840
							GO:0002376 immune system process	P	9.41e-03	5/12 (41.7%)	1032/30324 (3.4%)	AT3G01830 WRKY53 PUB24 AT3G02840 ERF6
							GO:0009751 response to salicylic acid stimulus	P	9.43e-03	4/12 (33.3%)	487/30324 (1.6%)	FBS1 AT3G01830 WRKY53 PUB24
							GO:0010033 response to organic substance	P	9.62e-03	7/12 (58.3%)	2805/30324 (9.3%)	FBS1 AT3G01830 RHL41 WRKY53 PUB24 AT3G02840 ERF6

## Sheet: 3
Source: TAIR database (http://www.arabidopsis.org/tools/bulk/genes/index.jsp)							Source: AmiGO (http://amigo.geneontology.org/cgi-bin/amigo/term_enrichment?session_id=)							Source: ATTED2 (http://atted.jp/top_draw.shtml#NetworkDrawer)
Locus Identifier	Gene Model Name	Gene Model Description	Gene Model Type	Primary Gene Symbol	All Gene Symbols		GO Term Enrichment							ATTED2 Co-expression network
AT1G29430	AT1G29430.1	SAUR-like auxin-responsive protein family ; CONTAINS InterPro DOMAIN/s: Auxin responsive SAUR protein (InterPro:IPR003676); BEST Arabidopsis thaliana protein match is: SAUR-like auxin-responsive protein family (TAIR:AT5G27780.1); Has 636 Blast hits to 622 proteins in 19 species: Archae - 0; Bacteria - 0; Metazoa - 0; Fungi - 0; Plants - 636; Viruses - 0; Other Eukaryotes - 0 (source: NCBI BLink).	protein_coding				Biological Process
AT2G21210	AT2G21210.1	Putative auxin-regulated protein whose expression is downregulated in response to chitin oligomers.	protein_coding				GO Term	Aspect	P-value	Sample frequency	Background frequency	Genes
AT4G38860	AT4G38860.1	SAUR-like auxin-responsive protein family ; CONTAINS InterPro DOMAIN/s: Auxin responsive SAUR protein (InterPro:IPR003676); BEST Arabidopsis thaliana protein match is: SAUR-like auxin-responsive protein family (TAIR:AT2G21220.1); Has 1286 Blast hits to 1273 proteins in 28 species: Archae - 0; Bacteria - 0; Metazoa - 0; Fungi - 0; Plants - 1285; Viruses - 0; Other Eukaryotes - 1 (source: NCBI BLin…	protein_coding				GO:0009733 response to auxin stimulus	P	1.84e-25	17/22 (77.3%)	442/30324 (1.5%)	AT4G38840 AT2G21210 AT1G29500 SAUR63 AT1G29450 AT5G18030 SAUR20 AT4G38860 SAUR75 AT1G29490 SAUR19 AT1G29430 AT1G29460 AT4G34760 AT2G21220 SAUR24 SAUR68
AT1G29450	AT1G29450.1	SAUR-like auxin-responsive protein family ; CONTAINS InterPro DOMAIN/s: Auxin responsive SAUR protein (InterPro:IPR003676); BEST Arabidopsis thaliana protein match is: SAUR-like auxin-responsive protein family (TAIR:AT1G29500.1); Has 675 Blast hits to 661 proteins in 20 species: Archae - 0; Bacteria - 0; Metazoa - 0; Fungi - 0; Plants - 675; Viruses - 0; Other Eukaryotes - 0 (source: NCBI BLink).	protein_coding				GO:0009725 response to hormone stimulus	P	1.82e-17	18/22 (81.8%)	1662/30324 (5.5%)	MAKR6 AT4G38840 AT2G21210 AT1G29500 SAUR63 AT1G29450 AT5G18030 SAUR20 AT4G38860 SAUR75 AT1G29490 SAUR19 AT1G29430 AT1G29460 AT4G34760 AT2G21220 SAUR24 SAUR68
AT4G38840	AT4G38840.1	SAUR-like auxin-responsive protein family ; FUNCTIONS IN: molecular_function unknown; INVOLVED IN: response to auxin stimulus, response to cold; LOCATED IN: plasma membrane; EXPRESSED IN: 21 plant structures; EXPRESSED DURING: 13 growth stages; CONTAINS InterPro DOMAIN/s: Auxin responsive SAUR protein (InterPro:IPR003676); BEST Arabidopsis thaliana protein match is: SAUR-like auxin-responsive pro…	protein_coding				GO:0009719 response to endogenous stimulus	P	1.62e-16	18/22 (81.8%)	1879/30324 (6.2%)	MAKR6 AT4G38840 AT2G21210 AT1G29500 SAUR63 AT1G29450 AT5G18030 SAUR20 AT4G38860 SAUR75 AT1G29490 SAUR19 AT1G29430 AT1G29460 AT4G34760 AT2G21220 SAUR24 SAUR68
AT1G29500	AT1G29500.1	SAUR-like auxin-responsive protein family ; CONTAINS InterPro DOMAIN/s: Auxin responsive SAUR protein (InterPro:IPR003676); BEST Arabidopsis thaliana protein match is: SAUR-like auxin-responsive protein family (TAIR:AT1G29450.1); Has 853 Blast hits to 839 proteins in 22 species: Archae - 0; Bacteria - 0; Metazoa - 0; Fungi - 0; Plants - 853; Viruses - 0; Other Eukaryotes - 0 (source: NCBI BLink).	protein_coding				GO:0010033 response to organic substance	P	2.00e-13	18/22 (81.8%)	2805/30324 (9.3%)	MAKR6 AT4G38840 AT2G21210 AT1G29500 SAUR63 AT1G29450 AT5G18030 SAUR20 AT4G38860 SAUR75 AT1G29490 SAUR19 AT1G29430 AT1G29460 AT4G34760 AT2G21220 SAUR24 SAUR68
AT4G34760	AT4G34760.1	SAUR-like auxin-responsive protein family ; CONTAINS InterPro DOMAIN/s: Auxin responsive SAUR protein (InterPro:IPR003676); BEST Arabidopsis thaliana protein match is: SAUR-like auxin-responsive protein family (TAIR:AT2G16580.1); Has 1475 Blast hits to 1458 proteins in 28 species: Archae - 0; Bacteria - 0; Metazoa - 0; Fungi - 0; Plants - 1474; Viruses - 0; Other Eukaryotes - 1 (source: NCBI BLin…	protein_coding				GO:0042221 response to chemical stimulus	P	3.96e-11	18/22 (81.8%)	3789/30324 (12.5%)	MAKR6 AT4G38840 AT2G21210 AT1G29500 SAUR63 AT1G29450 AT5G18030 SAUR20 AT4G38860 SAUR75 AT1G29490 SAUR19 AT1G29430 AT1G29460 AT4G34760 AT2G21220 SAUR24 SAUR68
AT2G21220	AT2G21220.1	SAUR-like auxin-responsive protein family ; CONTAINS InterPro DOMAIN/s: Auxin responsive SAUR protein (InterPro:IPR003676); BEST Arabidopsis thaliana protein match is: SAUR-like auxin-responsive protein family (TAIR:AT4G38860.1); Has 1403 Blast hits to 1386 proteins in 28 species: Archae - 0; Bacteria - 0; Metazoa - 0; Fungi - 0; Plants - 1402; Viruses - 0; Other Eukaryotes - 1 (source: NCBI BLin…	protein_coding				GO:0050896 response to stimulus	P	6.06e-07	18/22 (81.8%)	6619/30324 (21.8%)	MAKR6 AT4G38840 AT2G21210 AT1G29500 SAUR63 AT1G29450 AT5G18030 SAUR20 AT4G38860 SAUR75 AT1G29490 SAUR19 AT1G29430 AT1G29460 AT4G34760 AT2G21220 SAUR24 SAUR68
AT1G78170	AT1G78170.1	unknown protein; BEST Arabidopsis thaliana protein match is: unknown protein (TAIR:AT1G22250.1); Has 66 Blast hits to 66 proteins in 11 species: Archae - 0; Bacteria - 0; Metazoa - 0; Fungi - 0; Plants - 66; Viruses - 0; Other Eukaryotes - 0 (source: NCBI BLink).	protein_coding
AT1G29460	AT1G29460.1	SAUR-like auxin-responsive protein family ; FUNCTIONS IN: molecular_function unknown; INVOLVED IN: response to auxin stimulus; LOCATED IN: mitochondrion; EXPRESSED IN: 12 plant structures; EXPRESSED DURING: 9 growth stages; CONTAINS InterPro DOMAIN/s: Auxin responsive SAUR protein (InterPro:IPR003676); BEST Arabidopsis thaliana protein match is: SAUR-like auxin-responsive protein family (TAIR:AT1…	protein_coding
AT4G38825	AT4G38825.1	SAUR-like auxin-responsive protein family ; FUNCTIONS IN: molecular_function unknown; INVOLVED IN: biological_process unknown; LOCATED IN: cellular_component unknown; CONTAINS InterPro DOMAIN/s: Auxin responsive SAUR protein (InterPro:IPR003676); BEST Arabidopsis thaliana protein match is: SAUR-like auxin-responsive protein family (TAIR:AT5G18030.1); Has 30201 Blast hits to 17322 proteins in 780 …	protein_coding				Cellular Component
AT1G29490	AT1G29490.1	SAUR-like auxin-responsive protein family ; CONTAINS InterPro DOMAIN/s: Auxin responsive SAUR protein (InterPro:IPR003676); BEST Arabidopsis thaliana protein match is: SAUR-like auxin-responsive protein family (TAIR:AT1G29420.1); Has 690 Blast hits to 677 proteins in 22 species: Archae - 0; Bacteria - 0; Metazoa - 0; Fungi - 0; Plants - 690; Viruses - 0; Other Eukaryotes - 0 (source: NCBI BLink).	protein_coding				GO Term	Aspect	P-value	Sample frequency	Background frequency	Genes
AT5G18030	AT5G18030.1	SAUR-like auxin-responsive protein family ; CONTAINS InterPro DOMAIN/s: Auxin responsive SAUR protein (InterPro:IPR003676); BEST Arabidopsis thaliana protein match is: SAUR-like auxin-responsive protein family (TAIR:AT5G18020.1); Has 1807 Blast hits to 1807 proteins in 277 species: Archae - 0; Bacteria - 0; Metazoa - 736; Fungi - 347; Plants - 385; Viruses - 0; Other Eukaryotes - 339 (source: NCB…	protein_coding				GO:0005739 mitochondrion	C	1.38e-07	15/22 (68.2%)	3561/30324 (11.7%)	AT1G29500 SAUR63 AT1G29450 AT5G18030 SAUR20 AT4G38860 SAUR75 AT1G29490 AT4G38825 SAUR19 AT1G29430 AT1G29460 AT4G34760 AT2G21220 SAUR68
AT1G49200	AT1G49200.1	RING/U-box superfamily protein; FUNCTIONS IN: zinc ion binding; EXPRESSED IN: 18 plant structures; EXPRESSED DURING: 10 growth stages; CONTAINS InterPro DOMAIN/s: Zinc finger, RING-type (InterPro:IPR001841), Zinc finger, C3HC4 RING-type (InterPro:IPR018957); BEST Arabidopsis thaliana protein match is: RING/U-box superfamily protein (TAIR:AT1G49220.1); Has 8744 Blast hits to 8720 proteins in 274 s…	protein_coding				GO:0044444 cytoplasmic part	C	4.86e-04	18/22 (81.8%)	9890/30324 (32.6%)	AT4G38840 AT2G21210 AT1G29500 SAUR63 AT1G29450 AT5G18030 SAUR20 AT4G38860 SAUR75 AT1G29490 AT4G38825 SAUR19 AT1G29430 AT1G29460 AT4G34760 AT2G21220 SAUR24 SAUR68
AT5G52900	AT5G52900.1	Encodes a member of the MAKR (MEMBRANE-ASSOCIATED KINASE REGULATOR) gene family. MAKRs have putative kinase interacting motifs and membrane localization signals. Known members include: AT5G26230 (MAKR1), AT1G64080 (MAKR2), AT2G37380 (MAKR3), AT2G39370 (MAKR4), AT5G52870 (MAKR5) and AT5G52900 (MAKR6).	protein_coding	MEMBRANE-ASSOCIATED KINASE REGULATOR 6 (MAKR6)	MEMBRANE-ASSOCIATED KINASE REGULATOR 6 (MAKR6)
AT2G32100	AT2G32100.1	ovate family protein 16 (OFP16); CONTAINS InterPro DOMAIN/s: Protein of unknown function DUF623 (InterPro:IPR006458); BEST Arabidopsis thaliana protein match is: ovate family protein 12 (TAIR:AT1G05420.1); Has 251 Blast hits to 251 proteins in 22 species: Archae - 0; Bacteria - 16; Metazoa - 0; Fungi - 0; Plants - 235; Viruses - 0; Other Eukaryotes - 0 (source: NCBI BLink).	protein_coding	OVATE FAMILY PROTEIN 16 (OFP16)	OVATE FAMILY PROTEIN 16 (OFP16);RABIDOPSIS THALIANA OVATE FAMILY PROTEIN 16 (ATOFP16)
AT5G18010	AT5G18010.1	Encodes SAUR19 (small auxin up RNA 19). Note that TAIR nomenclature is based on Plant Mol Biol. 2002, 49:373-85 (PMID:12036261). In Planta (2011) 233:1223?1235 (PMID:21327815), At5g18010 is SAUR24.	protein_coding	SMALL AUXIN UP RNA 19 (SAUR19)	SMALL AUXIN UP RNA 19 (SAUR19);SMALL AUXIN UP RNA 24 (SAUR24)
AT5G18020	AT5G18020.1	SAUR-like auxin-responsive protein family ; CONTAINS InterPro DOMAIN/s: Auxin responsive SAUR protein (InterPro:IPR003676); BEST Arabidopsis thaliana protein match is: SAUR-like auxin-responsive protein family (TAIR:AT5G18080.1); Has 1807 Blast hits to 1807 proteins in 277 species: Archae - 0; Bacteria - 0; Metazoa - 736; Fungi - 347; Plants - 385; Viruses - 0; Other Eukaryotes - 339 (source: NCB…	protein_coding	SMALL AUXIN UP RNA 20 (SAUR20)	SMALL AUXIN UP RNA 20 (SAUR20)
AT5G18080	AT5G18080.1	Encodes SAUR24 (small auxin up RNA 24). Note that TAIR nomenclature is based on Plant Mol Biol. 2002, 49:373-85 (PMID:12036261). In Planta (2011) 233:1223?1235 (PMID:21327815), SAUR24 is At5g18010.	protein_coding	SMALL AUXIN UP RNA 24 (SAUR24)	SMALL AUXIN UP RNA 24 (SAUR24)
AT1G29440	AT1G29440.1	SAUR-like auxin-responsive protein family ; CONTAINS InterPro DOMAIN/s: Auxin responsive SAUR protein (InterPro:IPR003676); BEST Arabidopsis thaliana protein match is: SAUR-like auxin-responsive protein family (TAIR:AT1G29430.1); Has 30201 Blast hits to 17322 proteins in 780 species: Archae - 12; Bacteria - 1396; Metazoa - 17338; Fungi - 3422; Plants - 5037; Viruses - 0; Other Eukaryotes - 2996 (…	protein_coding	SMALL AUXIN UP RNA 63 (SAUR63)	SMALL AUXIN UP RNA 63 (SAUR63)
AT5G27780	AT5G27780.1	SAUR-like auxin-responsive protein family ; CONTAINS InterPro DOMAIN/s: Auxin responsive SAUR protein (InterPro:IPR003676); BEST Arabidopsis thaliana protein match is: SAUR-like auxin-responsive protein family (TAIR:AT1G29430.1); Has 1807 Blast hits to 1807 proteins in 277 species: Archae - 0; Bacteria - 0; Metazoa - 736; Fungi - 347; Plants - 385; Viruses - 0; Other Eukaryotes - 339 (source: NCB…	protein_coding	SMALL AUXIN UP RNA 75 (SAUR75)	SMALL AUXIN UP RNA 75 (SAUR75)
AT1G29510	AT1G29510.1	SMALL AUXIN UPREGULATED 68 (SAUR68); CONTAINS InterPro DOMAIN/s: Auxin responsive SAUR protein (InterPro:IPR003676); BEST Arabidopsis thaliana protein match is: SAUR-like auxin-responsive protein family (TAIR:AT1G29500.1); Has 748 Blast hits to 732 proteins in 21 species: Archae - 0; Bacteria - 0; Metazoa - 0; Fungi - 0; Plants - 748; Viruses - 0; Other Eukaryotes - 0 (source: NCBI BLink).	protein_coding	SMALL AUXIN UPREGULATED 68 (SAUR68)	SMALL AUXIN UPREGULATED 68 (SAUR68)

## Sheet: 4
Source: TAIR database (http://www.arabidopsis.org/tools/bulk/genes/index.jsp)							Source: AmiGO (http://amigo.geneontology.org/cgi-bin/amigo/term_enrichment?session_id=)							Source: ATTED2 (http://atted.jp/top_draw.shtml#NetworkDrawer)
Locus Identifier	Gene Model Name	Gene Model Description	Gene Model Type	Primary Gene Symbol	All Gene Symbols		GO Term Enrichment							ATTED2 Co-expression network
AT5G05250	AT5G05250.1	unknown protein; BEST Arabidopsis thaliana protein match is: unknown protein (TAIR:AT3G56360.1); Has 30201 Blast hits to 17322 proteins in 780 species: Archae - 12; Bacteria - 1396; Metazoa - 17338; Fungi - 3422; Plants - 5037; Viruses - 0; Other Eukaryotes - 2996 (source: NCBI BLink).	protein_coding				Biological Process
AT5G38005	AT5G38005.1	Unknown gene	other_rna				GO Term	Aspect	P-value	Sample frequency	Background frequency	Genes
AT4G04223	AT4G04223.1	Unknown gene	other_rna				GO:0055072 iron ion homeostasis	P	1.91e-07	4/15 (26.7%)	32/30324 (0.1%)	BHLH101 BHLH100 bHLH38 bHLH39
AT3G02480	AT3G02480.1	Late embryogenesis abundant protein (LEA) family protein; BEST Arabidopsis thaliana protein match is: Late embryogenesis abundant protein (LEA) family protein (TAIR:AT5G38760.1); Has 213 Blast hits to 189 proteins in 38 species: Archae - 0; Bacteria - 0; Metazoa - 9; Fungi - 12; Plants - 190; Viruses - 0; Other Eukaryotes - 2 (source: NCBI BLink).	protein_coding				GO:0055076 transition metal ion homeostasis	P	4.54e-06	4/15 (26.7%)	69/30324 (0.2%)	BHLH101 BHLH100 bHLH38 bHLH39
AT1G58320	AT1G58320.1	PLAC8 family protein; CONTAINS InterPro DOMAIN/s: Protein of unknown function Cys-rich (InterPro:IPR006461); BEST Arabidopsis thaliana protein match is: PLAC8 family protein (TAIR:AT1G68630.1); Has 648 Blast hits to 647 proteins in 80 species: Archae - 0; Bacteria - 0; Metazoa - 41; Fungi - 88; Plants - 508; Viruses - 0; Other Eukaryotes - 11 (source: NCBI BLink).	protein_coding				GO:0010106 cellular response to iron ion starvation	P	3.71e-05	4/15 (26.7%)	116/30324 (0.4%)	BHLH101 BHLH100 bHLH38 bHLH39
AT2G30766	AT2G30766.1	unknown protein; FUNCTIONS IN: molecular_function unknown; INVOLVED IN: biological_process unknown; LOCATED IN: cellular_component unknown; Has 30201 Blast hits to 17322 proteins in 780 species: Archae - 12; Bacteria - 1396; Metazoa - 17338; Fungi - 3422; Plants - 5037; Viruses - 0; Other Eukaryotes - 2996 (source: NCBI BLink).	protein_coding				GO:0055065 metal ion homeostasis	P	4.39e-05	4/15 (26.7%)	121/30324 (0.4%)	BHLH101 BHLH100 bHLH38 bHLH39
AT1G12030	AT1G12030.1	Protein of unknown function (DUF506) ; CONTAINS InterPro DOMAIN/s: Protein of unknown function DUF506, plant (InterPro:IPR006502); BEST Arabidopsis thaliana protein match is: Protein of unknown function (DUF506) (TAIR:AT1G62420.1); Has 393 Blast hits to 391 proteins in 26 species: Archae - 0; Bacteria - 4; Metazoa - 0; Fungi - 0; Plants - 387; Viruses - 0; Other Eukaryotes - 2 (source: NCBI BLink…	protein_coding				GO:0009267 cellular response to starvation	P	6.60e-05	5/15 (33.3%)	341/30324 (1.1%)	MIR398B BHLH101 BHLH100 bHLH38 bHLH39
AT1G47400	AT1G47400.1	unknown protein; BEST Arabidopsis thaliana protein match is: unknown protein (TAIR:AT1G47395.1); Has 11 Blast hits to 11 proteins in 2 species: Archae - 0; Bacteria - 0; Metazoa - 0; Fungi - 0; Plants - 11; Viruses - 0; Other Eukaryotes - 0 (source: NCBI BLink).	protein_coding				GO:0042594 response to starvation	P	7.40e-05	5/15 (33.3%)	349/30324 (1.2%)	MIR398B BHLH101 BHLH100 bHLH38 bHLH39
AT1G47395	AT1G47395.1	unknown protein; FUNCTIONS IN: molecular_function unknown; INVOLVED IN: biological_process unknown; LOCATED IN: endomembrane system; BEST Arabidopsis thaliana protein match is: unknown protein (TAIR:AT1G47400.1); Has 9 Blast hits to 9 proteins in 2 species: Archae - 0; Bacteria - 0; Metazoa - 0; Fungi - 0; Plants - 9; Viruses - 0; Other Eukaryotes - 0 (source: NCBI BLink).	protein_coding				GO:0031669 cellular response to nutrient levels	P	8.05e-05	5/15 (33.3%)	355/30324 (1.2%)	MIR398B BHLH101 BHLH100 bHLH38 bHLH39
AT2G14247	AT2G14247.1	Expressed protein; FUNCTIONS IN: molecular_function unknown; INVOLVED IN: biological_process unknown; LOCATED IN: chloroplast; Has 35333 Blast hits to 34131 proteins in 2444 species: Archae - 798; Bacteria - 22429; Metazoa - 974; Fungi - 991; Plants - 531; Viruses - 0; Other Eukaryotes - 9610 (source: NCBI BLink).	protein_coding				GO:0031667 response to nutrient levels	P	1.01e-04	5/15 (33.3%)	372/30324 (1.2%)	MIR398B BHLH101 BHLH100 bHLH38 bHLH39
AT3G56970	AT3G56970.1	Encodes a member of the basic helix-loop-helix transcription factor family protein.	protein_coding	(BHLH038)	(BHLH038);OBP3-RESPONSIVE GENE 3 (ORG2)		GO:0031668 cellular response to extracellular stimulus	P	1.33e-04	5/15 (33.3%)	393/30324 (1.3%)	MIR398B BHLH101 BHLH100 bHLH38 bHLH39
AT3G56980	AT3G56980.1	Encodes a member of the basic helix-loop-helix transcription factor protein.	protein_coding	(BHLH039)	(BHLH039);OBP3-RESPONSIVE GENE 3 (ORG3)		GO:0071496 cellular response to external stimulus	P	1.34e-04	5/15 (33.3%)	394/30324 (1.3%)	MIR398B BHLH101 BHLH100 bHLH38 bHLH39
AT5G04150	AT5G04150.1	BHLH101; FUNCTIONS IN: DNA binding, sequence-specific DNA binding transcription factor activity; INVOLVED IN: regulation of transcription; LOCATED IN: nucleus; EXPRESSED IN: root, leaf; EXPRESSED DURING: LP.04 four leaves visible; CONTAINS InterPro DOMAIN/s: Helix-loop-helix DNA-binding domain (InterPro:IPR001092), Helix-loop-helix DNA-binding (InterPro:IPR011598); BEST Arabidopsis thaliana prote…	protein_coding	(BHLH101)	(BHLH101)		GO:0009991 response to extracellular stimulus	P	1.65e-04	5/15 (33.3%)	411/30324 (1.4%)	MIR398B BHLH101 BHLH100 bHLH38 bHLH39
AT2G41240	AT2G41240.1	Encodes a member of the basic helix-loop-helix transcription factor family protein.	protein_coding	BASIC HELIX-LOOP-HELIX PROTEIN 100 (BHLH100)	BASIC HELIX-LOOP-HELIX PROTEIN 100 (BHLH100)		GO:0055080 cation homeostasis	P	4.35e-04	4/15 (26.7%)	215/30324 (0.7%)	BHLH101 BHLH100 bHLH38 bHLH39
AT5G14545	AT5G14545.1	Encodes a microRNA that targets both CSD and CytC oxidase family members. MicroRNAs are regulatory RNAs with a mature length of ~21-nucleotides that are processed from hairpin precursors by Dicer-like enzymes. MicroRNAs can negatively regulate gene expression by attenuating translation or by directing mRNA cleavage. Mature sequence: UGUGUUCUCAGGUCACCCCUG. Down-regulated by biotic and abiotic stre…	miRNA	MICRORNA398B (MIR398B)	MICRORNA398B (MIR398B)		GO:0050801 ion homeostasis	P	7.19e-04	4/15 (26.7%)	244/30324 (0.8%)	BHLH101 BHLH100 bHLH38 bHLH39
AT5G53450	AT5G53450.1	OBP3-responsive gene 1 (ORG1); FUNCTIONS IN: structural molecule activity, protein kinase activity, kinase activity, ATP binding; INVOLVED IN: protein amino acid phosphorylation; LOCATED IN: chloroplast; EXPRESSED IN: 23 plant structures; EXPRESSED DURING: 13 growth stages; CONTAINS InterPro DOMAIN/s: Protein kinase, catalytic domain (InterPro:IPR000719), Serine/threonine-protein kinase PLK4 (Int…	protein_coding	OBP3-RESPONSIVE GENE 1 (ORG1)	OBP3-RESPONSIVE GENE 1 (ORG1)		GO:0048878 chemical homeostasis	P	1.44e-03	4/15 (26.7%)	291/30324 (1.0%)	BHLH101 BHLH100 bHLH38 bHLH39
							GO:0042592 homeostatic process	P	3.85e-03	4/15 (26.7%)	374/30324 (1.2%)	BHLH101 BHLH100 bHLH38 bHLH39
							GO:0009605 response to external stimulus	P	4.67e-03	5/15 (33.3%)	818/30324 (2.7%)	MIR398B BHLH101 BHLH100 bHLH38 bHLH39

## Sheet: 5
Source: TAIR database (http://www.arabidopsis.org/tools/bulk/genes/index.jsp)							Source: AmiGO (http://amigo.geneontology.org/cgi-bin/amigo/term_enrichment?session_id=)							Source: ATTED2 (http://atted.jp/top_draw.shtml#NetworkDrawer)
Locus Identifier	Gene Model Name	Gene Model Description	Gene Model Type	Primary Gene Symbol	All Gene Symbols		GO Term Enrichment							ATTED2 Co-expression network
AT1G56060	AT1G56060.1	unknown protein; BEST Arabidopsis thaliana protein match is: unknown protein (TAIR:AT2G32210.1); Has 180 Blast hits to 180 proteins in 22 species: Archae - 0; Bacteria - 0; Metazoa - 0; Fungi - 10; Plants - 170; Viruses - 0; Other Eukaryotes - 0 (source: NCBI BLink).	protein_coding				Biological Process
AT2G20142	AT2G20142.1	Toll-Interleukin-Resistance (TIR) domain family protein; FUNCTIONS IN: transmembrane receptor activity; INVOLVED IN: signal transduction, innate immune response; LOCATED IN: intrinsic to membrane; EXPRESSED IN: 13 plant structures; EXPRESSED DURING: 9 growth stages; CONTAINS InterPro DOMAIN/s: Toll-Interleukin receptor (InterPro:IPR000157); BEST Arabidopsis thaliana protein match is: Disease resi…	protein_coding				GO Term	Aspect	P-value	Sample frequency	Background frequency	Genes
AT5G52760	AT5G52760.1	Copper transport protein family; BEST Arabidopsis thaliana protein match is: Heavy metal transport/detoxification superfamily protein (TAIR:AT5G52750.1); Has 1807 Blast hits to 1807 proteins in 277 species: Archae - 0; Bacteria - 0; Metazoa - 736; Fungi - 347; Plants - 385; Viruses - 0; Other Eukaryotes - 339 (source: NCBI BLink).	protein_coding				GO:0009697 salicylic acid biosynthetic process	P	2.65e-09	8/26 (30.8%)	210/30324 (0.7%)	SIB1 WRKY70 ARCK1 WRKY46 AT5G52760 XBAT34 BCS1 AT1G13340
AT5G39670	AT5G39670.1	Calcium-binding EF-hand family protein; FUNCTIONS IN: calcium ion binding; INVOLVED IN: biological_process unknown; LOCATED IN: cellular_component unknown; EXPRESSED IN: 21 plant structures; EXPRESSED DURING: 13 growth stages; CONTAINS InterPro DOMAIN/s: EF-Hand 1, calcium-binding site (InterPro:IPR018247), EF-HAND 2 (InterPro:IPR018249), EF-hand-like domain (InterPro:IPR011992), Calcium-binding …	protein_coding				GO:0009696 salicylic acid metabolic process	P	4.29e-09	8/26 (30.8%)	223/30324 (0.7%)	SIB1 WRKY70 ARCK1 WRKY46 AT5G52760 XBAT34 BCS1 AT1G13340
AT3G54150	AT3G54150.1	S-adenosyl-L-methionine-dependent methyltransferases superfamily protein; FUNCTIONS IN: methyltransferase activity; INVOLVED IN: metabolic process; LOCATED IN: cellular_component unknown; EXPRESSED IN: 17 plant structures; EXPRESSED DURING: 9 growth stages; CONTAINS InterPro DOMAIN/s: Methyltransferase type 11 (InterPro:IPR013216); BEST Arabidopsis thaliana protein match is: S-adenosyl-L-methioni…	protein_coding				GO:0072330 monocarboxylic acid biosynthetic process	P	9.99e-09	10/26 (38.5%)	580/30324 (1.9%)	JAZ5 SIB1 WRKY70 ARCK1 WRKY46 AT5G52760 XBAT34 OPCL1 BCS1 AT1G13340
AT1G72920	AT1G72920.1	Toll-Interleukin-Resistance (TIR) domain family protein; FUNCTIONS IN: transmembrane receptor activity; INVOLVED IN: response to wounding, defense response; LOCATED IN: intrinsic to membrane; EXPRESSED IN: 19 plant structures; EXPRESSED DURING: 10 growth stages; CONTAINS InterPro DOMAIN/s: Toll-Interleukin receptor (InterPro:IPR000157); BEST Arabidopsis thaliana protein match is: Toll-Interleukin…	protein_coding				GO:0042537 benzene-containing compound metabolic process	P	1.46e-08	8/26 (30.8%)	260/30324 (0.9%)	SIB1 WRKY70 ARCK1 WRKY46 AT5G52760 XBAT34 BCS1 AT1G13340
AT1G13340	AT1G13340.1	Regulator of Vps4 activity in the MVB pathway protein; CONTAINS InterPro DOMAIN/s: Protein of unknown function DUF292, eukaryotic (InterPro:IPR005061); BEST Arabidopsis thaliana protein match is: Regulator of Vps4 activity in the MVB pathway protein (TAIR:AT1G34220.2); Has 628 Blast hits to 628 proteins in 152 species: Archae - 0; Bacteria - 0; Metazoa - 164; Fungi - 130; Plants - 284; Viruses - …	protein_coding				GO:0010200 response to chitin	P	1.86e-08	9/26 (34.6%)	422/30324 (1.4%)	JAZ5 WRKY70 NAC036 ERF13 WRKY46 AT5G52760 XBAT34 OPCL1 BCS1
AT2G34930	AT2G34930.1	disease resistance family protein / LRR family protein; INVOLVED IN: signal transduction, defense response to fungus, defense response; LOCATED IN: cell wall; EXPRESSED IN: 10 plant structures; EXPRESSED DURING: 7 growth stages; CONTAINS InterPro DOMAIN/s: Leucine-rich repeat-containing N-terminal domain, type 2 (InterPro:IPR013210), Leucine-rich repeat (InterPro:IPR001611); BEST Arabidopsis thal…	protein_coding				GO:0010243 response to organonitrogen compound	P	2.59e-08	9/26 (34.6%)	438/30324 (1.4%)	JAZ5 WRKY70 NAC036 ERF13 WRKY46 AT5G52760 XBAT34 OPCL1 BCS1
AT1G24147	AT1G24147.1	unknown protein; FUNCTIONS IN: molecular_function unknown; INVOLVED IN: biological_process unknown; LOCATED IN: endomembrane system; BEST Arabidopsis thaliana protein match is: unknown protein (TAIR:AT1G24148.1); Has 4 Blast hits to 4 proteins in 2 species: Archae - 0; Bacteria - 0; Metazoa - 0; Fungi - 0; Plants - 4; Viruses - 0; Other Eukaryotes - 0 (source: NCBI BLink).	protein_coding				GO:0035556 intracellular signal transduction	P	4.43e-07	8/26 (30.8%)	400/30324 (1.3%)	SIB1 WRKY70 NAC036 ERF13 ARCK1 AT5G52760 XBAT34 AT3G54150
AT5G22520	AT5G22520.1	unknown protein; BEST Arabidopsis thaliana protein match is: unknown protein (TAIR:AT5G22530.1); Has 14 Blast hits to 14 proteins in 2 species: Archae - 0; Bacteria - 0; Metazoa - 0; Fungi - 0; Plants - 14; Viruses - 0; Other Eukaryotes - 0 (source: NCBI BLink).	protein_coding				GO:0045087 innate immune response	P	8.24e-07	10/26 (38.5%)	914/30324 (3.0%)	SIB1 WRKY70 NAC036 ERF13 ARCK1 WRKY46 AT5G52760 XBAT34 BCS1 AT1G13340
AT5G18470	AT5G18470.1	Curculin-like (mannose-binding) lectin family protein; FUNCTIONS IN: sugar binding; INVOLVED IN: response to karrikin; LOCATED IN: plant-type cell wall; EXPRESSED IN: 22 plant structures; EXPRESSED DURING: 12 growth stages; CONTAINS InterPro DOMAIN/s: Curculin-like (mannose-binding) lectin (InterPro:IPR001480); BEST Arabidopsis thaliana protein match is: lectin protein kinase family protein (TAIR…	protein_coding				GO:0006955 immune response	P	8.78e-07	10/26 (38.5%)	920/30324 (3.0%)	SIB1 WRKY70 NAC036 ERF13 ARCK1 WRKY46 AT5G52760 XBAT34 BCS1 AT1G13340
AT1G24145	AT1G24145.1	unknown protein; FUNCTIONS IN: molecular_function unknown; INVOLVED IN: biological_process unknown; LOCATED IN: endomembrane system; Has 3 Blast hits to 3 proteins in 1 species: Archae - 0; Bacteria - 0; Metazoa - 0; Fungi - 0; Plants - 3; Viruses - 0; Other Eukaryotes - 0 (source: NCBI BLink).	protein_coding				GO:0006952 defense response	P	1.40e-06	12/26 (46.2%)	1667/30324 (5.5%)	AT2G34930 SIB1 WRKY70 NAC036 ERF13 ARCK1 WRKY46 AT5G52760 XBAT34 BCS1 AT1G13340 AT1G72920
AT2G04495	AT2G04495.1	unknown protein; FUNCTIONS IN: molecular_function unknown; INVOLVED IN: biological_process unknown; LOCATED IN: endomembrane system; BEST Arabidopsis thaliana protein match is: unknown protein (TAIR:AT2G04515.1); Has 30201 Blast hits to 17322 proteins in 780 species: Archae - 12; Bacteria - 1396; Metazoa - 17338; Fungi - 3422; Plants - 5037; Viruses - 0; Other Eukaryotes - 2996 (source: NCBI BLin…	protein_coding				GO:0002376 immune system process	P	2.63e-06	10/26 (38.5%)	1032/30324 (3.4%)	SIB1 WRKY70 NAC036 ERF13 ARCK1 WRKY46 AT5G52760 XBAT34 BCS1 AT1G13340
AT4G18250	AT4G18250.1	receptor serine/threonine kinase, putative; FUNCTIONS IN: transmembrane receptor protein serine/threonine kinase activity, kinase activity; INVOLVED IN: protein amino acid phosphorylation; EXPRESSED IN: 8 plant structures; EXPRESSED DURING: LP.06 six leaves visible, LP.04 four leaves visible, LP.10 ten leaves visible, LP.02 two leaves visible, LP.08 eight leaves visible; CONTAINS InterPro DOMAIN/…	protein_coding				GO:0016053 organic acid biosynthetic process	P	3.55e-06	10/26 (38.5%)	1065/30324 (3.5%)	JAZ5 SIB1 WRKY70 ARCK1 WRKY46 AT5G52760 XBAT34 OPCL1 BCS1 AT1G13340
AT1G09932	AT1G09932.1	Phosphoglycerate mutase family protein; CONTAINS InterPro DOMAIN/s: Histidine phosphatase superfamily, clade-1 (InterPro:IPR013078); BEST Arabidopsis thaliana protein match is: Phosphoglycerate mutase family protein (TAIR:AT2G17280.2); Has 552 Blast hits to 552 proteins in 105 species: Archae - 0; Bacteria - 9; Metazoa - 0; Fungi - 272; Plants - 167; Viruses - 0; Other Eukaryotes - 104 (source: N…	protein_coding				GO:0046394 carboxylic acid biosynthetic process	P	3.55e-06	10/26 (38.5%)	1065/30324 (3.5%)	JAZ5 SIB1 WRKY70 ARCK1 WRKY46 AT5G52760 XBAT34 OPCL1 BCS1 AT1G13340
AT4G11890	AT4G11890.3	Encodes a receptor-like cytosolic kinase ARCK1. Negatively controls abscisic acid and osmotic stress signal transduction.	protein_coding	ABA- AND OSMOTIC-STRESS-INDUCIBLE RECEPTOR-LIKE CYTOSOLIC KINASE1 (ARCK1)	ABA- AND OSMOTIC-STRESS-INDUCIBLE RECEPTOR-LIKE CYTOSOLIC KINASE1 (ARCK1)		GO:1901698 response to nitrogen compound	P	4.63e-06	9/26 (34.6%)	792/30324 (2.6%)	JAZ5 WRKY70 NAC036 ERF13 WRKY46 AT5G52760 XBAT34 OPCL1 BCS1
AT4G23160	AT4G23160.1	Encodes a cysteine-rich receptor-like protein kinase.	protein_coding	CYSTEINE-RICH RLK (RECEPTOR-LIKE PROTEIN KINASE) 8 (CRK8)	CYSTEINE-RICH RLK (RECEPTOR-LIKE PROTEIN KINASE) 8 (CRK8)		GO:0009620 response to fungus	P	6.12e-06	8/26 (30.8%)	560/30324 (1.8%)	JAZ5 AT2G34930 SIB1 WRKY70 ARCK1 AT5G52760 XBAT34 OPCL1
AT3G50930	AT3G50930.1	cytochrome BC1 synthesis (BCS1); FUNCTIONS IN: nucleoside-triphosphatase activity, ATPase activity, nucleotide binding, ATP binding; LOCATED IN: mitochondrion; EXPRESSED IN: 24 plant structures; EXPRESSED DURING: 13 growth stages; CONTAINS InterPro DOMAIN/s: ATPase, AAA-type, core (InterPro:IPR003959), ATPase, AAA+ type, core (InterPro:IPR003593), ATPase, AAA-type, conserved site (InterPro:IPR003…	protein_coding	CYTOCHROME BC1 SYNTHESIS (BCS1)	CYTOCHROME BC1 SYNTHESIS (BCS1)		GO:1901617 organic hydroxy compound biosynthetic process	P	7.82e-06	8/26 (30.8%)	578/30324 (1.9%)	SIB1 WRKY70 ARCK1 WRKY46 AT5G52760 XBAT34 BCS1 AT1G13340
AT2G44840	AT2G44840.1	encodes a member of the ERF (ethylene response factor) subfamily B-3 of ERF/AP2 transcription factor family. The protein contains one AP2 domain. There are 18 members in this subfamily including ATERF-1, ATERF-2, AND ATERF-5.	protein_coding	ETHYLENE-RESPONSIVE ELEMENT BINDING FACTOR 13 (ERF13)	(EREBP);ETHYLENE-RESPONSIVE ELEMENT BINDING FACTOR 13 (ATERF13);ETHYLENE-RESPONSIVE ELEMENT BINDING FACTOR 13 (ERF13)		GO:0009863 salicylic acid mediated signaling pathway	P	7.91e-06	7/26 (26.9%)	367/30324 (1.2%)	SIB1 WRKY70 ERF13 ARCK1 AT5G52760 XBAT34 AT1G13340
AT1G17380	AT1G17380.1	jasmonate-zim-domain protein 5 (JAZ5); CONTAINS InterPro DOMAIN/s: Tify (InterPro:IPR010399), CCT domain-like (InterPro:IPR018467); BEST Arabidopsis thaliana protein match is: jasmonate-zim-domain protein 6 (TAIR:AT1G72450.1); Has 301 Blast hits to 296 proteins in 28 species: Archae - 0; Bacteria - 0; Metazoa - 0; Fungi - 0; Plants - 301; Viruses - 0; Other Eukaryotes - 0 (source: NCBI BLink).	protein_coding	JASMONATE-ZIM-DOMAIN PROTEIN 5 (JAZ5)	(tify11a);JASMONATE-ZIM-DOMAIN PROTEIN 5 (JAZ5)		GO:0009814 defense response, incompatible interaction	P	7.93e-06	8/26 (30.8%)	579/30324 (1.9%)	SIB1 WRKY70 NAC036 ARCK1 WRKY46 AT5G52760 XBAT34 BCS1
AT2G17040	AT2G17040.1	Member of the NAC transcription factor family and more specifically, the ONAC022 subfamily. Involved in leaf and inflorescence stem morphogenesis.	protein_coding	NAC DOMAIN CONTAINING PROTEIN 36 (NAC036)	NAC DOMAIN CONTAINING PROTEIN 36 (anac036);NAC DOMAIN CONTAINING PROTEIN 36 (NAC036)		GO:0071446 cellular response to salicylic acid stimulus	P	8.21e-06	7/26 (26.9%)	369/30324 (1.2%)	SIB1 WRKY70 ERF13 ARCK1 AT5G52760 XBAT34 AT1G13340
AT1G20510	AT1G20510.1	OPC-8:0 CoA ligase1 (OPCL1); FUNCTIONS IN: 4-coumarate-CoA ligase activity; INVOLVED IN: phenylpropanoid metabolic process, jasmonic acid biosynthetic process, response to wounding; LOCATED IN: peroxisome; EXPRESSED IN: 22 plant structures; EXPRESSED DURING: 13 growth stages; CONTAINS InterPro DOMAIN/s: AMP-binding, conserved site (InterPro:IPR020845), AMP-dependent synthetase/ligase (InterPro:IP…	protein_coding	OPC-8:0 COA LIGASE1 (OPCL1)	OPC-8:0 COA LIGASE1 (OPCL1)		GO:0051707 response to other organism	P	8.41e-06	11/26 (42.3%)	1535/30324 (5.1%)	JAZ5 AT2G34930 SIB1 WRKY70 NAC036 ARCK1 WRKY46 AT5G52760 XBAT34 OPCL1 BCS1
AT3G56710	AT3G56710.1	Sig1 binding protein; interacts with Sig1R4. As well as Sig1, SibI is imported into chloroplasts and its expression is light-dependent in mature chloroplasts.	protein_coding	SIGMA FACTOR BINDING PROTEIN 1 (SIB1)	SIGMA FACTOR BINDING PROTEIN 1 (SIB1)		GO:0009607 response to biotic stimulus	P	8.46e-06	11/26 (42.3%)	1536/30324 (5.1%)	JAZ5 AT2G34930 SIB1 WRKY70 NAC036 ARCK1 WRKY46 AT5G52760 XBAT34 OPCL1 BCS1
AT2G46400	AT2G46400.1	member of WRKY Transcription Factor; Group III	protein_coding	WRKY DNA-BINDING PROTEIN 46 (WRKY46)	WRKY DNA-BINDING PROTEIN 46 (WRKY46);WRKY DNA-BINDING PROTEIN 46 (ATWRKY46)		GO:0032787 monocarboxylic acid metabolic process	P	9.11e-06	10/26 (38.5%)	1176/30324 (3.9%)	JAZ5 SIB1 WRKY70 ARCK1 WRKY46 AT5G52760 XBAT34 OPCL1 BCS1 AT1G13340
AT3G56400	AT3G56400.1	member of WRKY Transcription Factor; Group III. Function as activator of SA-dependent defense genes and a repressor of JA-regulated genes. WRKY70-controlled suppression of JA-signaling is partly executed by NPR1.	protein_coding	WRKY DNA-BINDING PROTEIN 70 (WRKY70)	WRKY DNA-BINDING PROTEIN 70 (WRKY70);ARABIDOPSIS THALIANA WRKY DNA-BINDING PROTEIN 70 (ATWRKY70)		GO:1901700 response to oxygen-containing compound	P	9.84e-06	13/26 (50.0%)	2459/30324 (8.1%)	JAZ5 SIB1 WRKY70 NAC036 ERF13 ARCK1 WRKY46 AT5G52760 XBAT34 OPCL1 BCS1 AT1G13340 AT3G54150
AT4G14365	AT4G14365.1	XB3 ortholog 4 in Arabidopsis thaliana (XBAT34); FUNCTIONS IN: zinc ion binding; EXPRESSED IN: 22 plant structures; EXPRESSED DURING: 13 growth stages; CONTAINS InterPro DOMAIN/s: Zinc finger, RING-type (InterPro:IPR001841), Ankyrin repeat-containing domain (InterPro:IPR020683), Ankyrin repeat (InterPro:IPR002110); BEST Arabidopsis thaliana protein match is: XB3 ortholog 5 in Arabidopsis thaliana…	protein_coding	XB3 ORTHOLOG 4 IN ARABIDOPSIS THALIANA (XBAT34)	XB3 ORTHOLOG 4 IN ARABIDOPSIS THALIANA (XBAT34)		GO:0000165 MAPK cascade	P	1.20e-05	6/26 (23.1%)	222/30324 (0.7%)	SIB1 WRKY70 NAC036 ARCK1 AT5G52760 XBAT34
							GO:0007243 intracellular protein kinase cascade	P	1.26e-05	6/26 (23.1%)	224/30324 (0.7%)	SIB1 WRKY70 NAC036 ARCK1 AT5G52760 XBAT34
							GO:0007165 signal transduction	P	1.45e-05	11/26 (42.3%)	1618/30324 (5.3%)	JAZ5 AT2G34930 SIB1 WRKY70 NAC036 ERF13 ARCK1 AT5G52760 XBAT34 AT1G13340 AT3G54150
							GO:0044700 single organism signaling	P	2.59e-05	11/26 (42.3%)	1713/30324 (5.6%)	JAZ5 AT2G34930 SIB1 WRKY70 NAC036 ERF13 ARCK1 AT5G52760 XBAT34 AT1G13340 AT3G54150
							GO:0023052 signaling	P	2.61e-05	11/26 (42.3%)	1714/30324 (5.7%)	JAZ5 AT2G34930 SIB1 WRKY70 NAC036 ERF13 ARCK1 AT5G52760 XBAT34 AT1G13340 AT3G54150
							GO:1901701 cellular response to oxygen-containing compound	P	2.62e-05	9/26 (34.6%)	969/30324 (3.2%)	JAZ5 SIB1 WRKY70 ERF13 ARCK1 AT5G52760 XBAT34 AT1G13340 AT3G54150
							GO:0009627 systemic acquired resistance	P	3.69e-05	7/26 (26.9%)	460/30324 (1.5%)	SIB1 WRKY70 ARCK1 WRKY46 AT5G52760 XBAT34 BCS1
							GO:0044283 small molecule biosynthetic process	P	4.30e-05	10/26 (38.5%)	1387/30324 (4.6%)	JAZ5 SIB1 WRKY70 ARCK1 WRKY46 AT5G52760 XBAT34 OPCL1 BCS1 AT1G13340
							GO:0031348 negative regulation of defense response	P	4.53e-05	6/26 (23.1%)	278/30324 (0.9%)	SIB1 WRKY70 ARCK1 AT5G52760 XBAT34 AT1G13340
							GO:0010033 response to organic substance	P	4.71e-05	13/26 (50.0%)	2805/30324 (9.3%)	JAZ5 SIB1 WRKY70 NAC036 ERF13 ARCK1 WRKY46 AT5G52760 XBAT34 OPCL1 BCS1 AT1G13340 AT3G54150
							GO:0009751 response to salicylic acid stimulus	P	5.44e-05	7/26 (26.9%)	487/30324 (1.6%)	SIB1 WRKY70 ERF13 ARCK1 AT5G52760 XBAT34 AT1G13340
							GO:1901615 organic hydroxy compound metabolic process	P	6.41e-05	8/26 (30.8%)	760/30324 (2.5%)	SIB1 WRKY70 ARCK1 WRKY46 AT5G52760 XBAT34 BCS1 AT1G13340
							GO:0009719 response to endogenous stimulus	P	6.65e-05	11/26 (42.3%)	1879/30324 (6.2%)	JAZ5 WRKY70 NAC036 ERF13 ARCK1 WRKY46 AT5G52760 XBAT34 OPCL1 BCS1 AT3G54150
							GO:0051704 multi-organism process	P	7.64e-05	11/26 (42.3%)	1905/30324 (6.3%)	JAZ5 AT2G34930 SIB1 WRKY70 NAC036 ARCK1 WRKY46 AT5G52760 XBAT34 OPCL1 BCS1
							GO:0031347 regulation of defense response	P	1.22e-04	7/26 (26.9%)	549/30324 (1.8%)	SIB1 WRKY70 ERF13 ARCK1 AT5G52760 XBAT34 AT1G13340
							GO:0071407 cellular response to organic cyclic compound	P	1.25e-04	7/26 (26.9%)	551/30324 (1.8%)	SIB1 WRKY70 ERF13 ARCK1 AT5G52760 XBAT34 AT1G13340
							GO:0044711 single-organism biosynthetic process	P	1.52e-04	10/26 (38.5%)	1589/30324 (5.2%)	JAZ5 SIB1 WRKY70 ARCK1 WRKY46 AT5G52760 XBAT34 OPCL1 BCS1 AT1G13340
							GO:0080134 regulation of response to stress	P	1.69e-04	7/26 (26.9%)	576/30324 (1.9%)	SIB1 WRKY70 ERF13 ARCK1 AT5G52760 XBAT34 AT1G13340
							GO:0007154 cell communication	P	1.79e-04	11/26 (42.3%)	2073/30324 (6.8%)	JAZ5 AT2G34930 SIB1 WRKY70 NAC036 ERF13 ARCK1 AT5G52760 XBAT34 AT1G13340 AT3G54150
							GO:0010310 regulation of hydrogen peroxide metabolic process	P	2.10e-04	5/26 (19.2%)	188/30324 (0.6%)	SIB1 WRKY70 ARCK1 AT5G52760 XBAT34
							GO:0071310 cellular response to organic substance	P	2.43e-04	9/26 (34.6%)	1261/30324 (4.2%)	JAZ5 SIB1 WRKY70 ERF13 ARCK1 AT5G52760 XBAT34 AT1G13340 AT3G54150
							GO:0048585 negative regulation of response to stimulus	P	2.54e-04	6/26 (23.1%)	373/30324 (1.2%)	SIB1 WRKY70 ARCK1 AT5G52760 XBAT34 AT1G13340
							GO:0050832 defense response to fungus	P	2.96e-04	6/26 (23.1%)	383/30324 (1.3%)	AT2G34930 SIB1 WRKY70 ARCK1 AT5G52760 XBAT34
							GO:2000377 regulation of reactive oxygen species metabolic process	P	3.14e-04	5/26 (19.2%)	204/30324 (0.7%)	SIB1 WRKY70 ARCK1 AT5G52760 XBAT34
							GO:0006950 response to stress	P	4.25e-04	14/26 (53.8%)	4028/30324 (13.3%)	JAZ5 AT2G34930 SIB1 WRKY70 NAC036 ERF13 ARCK1 WRKY46 AT5G52760 XBAT34 OPCL1 BCS1 AT1G13340 AT1G72920
							GO:0019752 carboxylic acid metabolic process	P	4.31e-04	10/26 (38.5%)	1780/30324 (5.9%)	JAZ5 SIB1 WRKY70 ARCK1 WRKY46 AT5G52760 XBAT34 OPCL1 BCS1 AT1G13340
							GO:0043436 oxoacid metabolic process	P	4.63e-04	10/26 (38.5%)	1794/30324 (5.9%)	JAZ5 SIB1 WRKY70 ARCK1 WRKY46 AT5G52760 XBAT34 OPCL1 BCS1 AT1G13340
							GO:0006082 organic acid metabolic process	P	4.65e-04	10/26 (38.5%)	1795/30324 (5.9%)	JAZ5 SIB1 WRKY70 ARCK1 WRKY46 AT5G52760 XBAT34 OPCL1 BCS1 AT1G13340
							GO:0045088 regulation of innate immune response	P	5.42e-04	6/26 (23.1%)	425/30324 (1.4%)	SIB1 WRKY70 ERF13 ARCK1 AT5G52760 XBAT34
							GO:0050776 regulation of immune response	P	5.57e-04	6/26 (23.1%)	427/30324 (1.4%)	SIB1 WRKY70 ERF13 ARCK1 AT5G52760 XBAT34
							GO:0002682 regulation of immune system process	P	5.80e-04	6/26 (23.1%)	430/30324 (1.4%)	SIB1 WRKY70 ERF13 ARCK1 AT5G52760 XBAT34
							GO:0070887 cellular response to chemical stimulus	P	7.54e-04	9/26 (34.6%)	1445/30324 (4.8%)	JAZ5 SIB1 WRKY70 ERF13 ARCK1 AT5G52760 XBAT34 AT1G13340 AT3G54150
							GO:0048583 regulation of response to stimulus	P	7.62e-04	7/26 (26.9%)	722/30324 (2.4%)	SIB1 WRKY70 ERF13 ARCK1 AT5G52760 XBAT34 AT1G13340
							GO:0009595 detection of biotic stimulus	P	8.11e-04	4/26 (15.4%)	106/30324 (0.3%)	WRKY70 ARCK1 AT5G52760 XBAT34
							GO:0009862 systemic acquired resistance, salicylic acid mediated signaling pathway	P	1.11e-03	5/26 (19.2%)	264/30324 (0.9%)	SIB1 WRKY70 ARCK1 AT5G52760 XBAT34
							GO:0009753 response to jasmonic acid stimulus	P	1.12e-03	6/26 (23.1%)	482/30324 (1.6%)	JAZ5 WRKY70 ERF13 AT5G52760 XBAT34 OPCL1
							GO:0042221 response to chemical stimulus	P	1.54e-03	13/26 (50.0%)	3789/30324 (12.5%)	JAZ5 SIB1 WRKY70 NAC036 ERF13 ARCK1 WRKY46 AT5G52760 XBAT34 OPCL1 BCS1 AT1G13340 AT3G54150
							GO:0009867 jasmonic acid mediated signaling pathway	P	1.82e-03	5/26 (19.2%)	292/30324 (1.0%)	JAZ5 WRKY70 ERF13 AT5G52760 XBAT34
							GO:0071395 cellular response to jasmonic acid stimulus	P	1.82e-03	5/26 (19.2%)	292/30324 (1.0%)	JAZ5 WRKY70 ERF13 AT5G52760 XBAT34
							GO:0014070 response to organic cyclic compound	P	2.41e-03	7/26 (26.9%)	860/30324 (2.8%)	SIB1 WRKY70 ERF13 ARCK1 AT5G52760 XBAT34 AT1G13340
							GO:0051606 detection of stimulus	P	3.14e-03	4/26 (15.4%)	149/30324 (0.5%)	WRKY70 ARCK1 AT5G52760 XBAT34
							GO:0051716 cellular response to stimulus	P	3.59e-03	11/26 (42.3%)	2811/30324 (9.3%)	JAZ5 AT2G34930 SIB1 WRKY70 NAC036 ERF13 ARCK1 AT5G52760 XBAT34 AT1G13340 AT3G54150
							GO:0042743 hydrogen peroxide metabolic process	P	3.65e-03	5/26 (19.2%)	337/30324 (1.1%)	SIB1 WRKY70 ARCK1 AT5G52760 XBAT34
							GO:0043069 negative regulation of programmed cell death	P	5.16e-03	4/26 (15.4%)	169/30324 (0.6%)	WRKY70 ERF13 AT5G52760 XBAT34
							GO:0060548 negative regulation of cell death	P	5.66e-03	4/26 (15.4%)	173/30324 (0.6%)	WRKY70 ERF13 AT5G52760 XBAT34
							GO:0072593 reactive oxygen species metabolic process	P	5.72e-03	5/26 (19.2%)	370/30324 (1.2%)	SIB1 WRKY70 ARCK1 AT5G52760 XBAT34
							GO:0050896 response to stimulus	P	5.78e-03	16/26 (61.5%)	6619/30324 (21.8%)	JAZ5 AT2G34930 AT5G18470 SIB1 WRKY70 NAC036 ERF13 ARCK1 WRKY46 AT5G52760 XBAT34 OPCL1 BCS1 AT1G13340 AT3G54150 AT1G72920
							GO:0009581 detection of external stimulus	P	7.95e-03	3/26 (11.5%)	61/30324 (0.2%)	ARCK1 AT5G52760 XBAT34
							GO:0042742 defense response to bacterium	P	9.70e-03	5/26 (19.2%)	413/30324 (1.4%)	SIB1 WRKY70 ARCK1 AT5G52760 XBAT34

## Sheet: 6
Source: TAIR database (http://www.arabidopsis.org/tools/bulk/genes/index.jsp)							Source: AmiGO (http://amigo.geneontology.org/cgi-bin/amigo/term_enrichment?session_id=)							Source: ATTED2 (http://atted.jp/top_draw.shtml#NetworkDrawer)
Locus Identifier	Gene Model Name	Gene Model Description	Gene Model Type	Primary Gene Symbol	All Gene Symbols		GO Term Enrichment							ATTED2 Co-expression network
AT1G76960	AT1G76960.1	unknown protein; FUNCTIONS IN: molecular_function unknown; INVOLVED IN: biological_process unknown; LOCATED IN: endomembrane system; EXPRESSED IN: 9 plant structures; EXPRESSED DURING: 8 growth stages; Has 8 Blast hits to 8 proteins in 2 species: Archae - 0; Bacteria - 0; Metazoa - 0; Fungi - 0; Plants - 8; Viruses - 0; Other Eukaryotes - 0 (source: NCBI BLink).	protein_coding				Biological Process
AT1G58225	AT1G58225.1	unknown protein; FUNCTIONS IN: molecular_function unknown; INVOLVED IN: biological_process unknown; LOCATED IN: endomembrane system; Has 4 Blast hits to 4 proteins in 2 species: Archae - 0; Bacteria - 0; Metazoa - 0; Fungi - 0; Plants - 4; Viruses - 0; Other Eukaryotes - 0 (source: NCBI BLink).	protein_coding				GO Term	Aspect	P-value	Sample frequency	Background frequency	Genes
AT2G38240	AT2G38240.1	2-oxoglutarate (2OG) and Fe(II)-dependent oxygenase superfamily protein; FUNCTIONS IN: oxidoreductase activity; INVOLVED IN: response to salt stress; EXPRESSED IN: 11 plant structures; EXPRESSED DURING: 6 growth stages; CONTAINS InterPro DOMAIN/s: Oxoglutarate/iron-dependent oxygenase (InterPro:IPR005123); BEST Arabidopsis thaliana protein match is: 2-oxoglutarate (2OG) and Fe(II)-dependent oxyge…	protein_coding				GO:0006952 defense response	P	6.00e-10	16/32 (50.0%)	1667/30324 (5.5%)	PNP-A BGL2 PR1 CRK4 PDF1.2 TAT3 PDF1.3 AT3G13950 LURP1 CLH1 AT5G10760 PDF1.2c RLP38 ANK VSP1 PDF1.2b
AT3G44870	AT3G44870.1	S-adenosyl-L-methionine-dependent methyltransferases superfamily protein; FUNCTIONS IN: S-adenosylmethionine-dependent methyltransferase activity, methyltransferase activity; INVOLVED IN: biological_process unknown; LOCATED IN: cellular_component unknown; CONTAINS InterPro DOMAIN/s: SAM dependent carboxyl methyltransferase (InterPro:IPR005299); BEST Arabidopsis thaliana protein match is: farnesoi…	protein_coding				GO:0009814 defense response, incompatible interaction	P	9.39e-08	10/32 (31.2%)	579/30324 (1.9%)	PNP-A BGL2 PR1 PDF1.2 TAT3 AT3G13950 LURP1 CLH1 AT5G10760 ANK
AT5G42530	AT5G42530.1	unknown protein; FUNCTIONS IN: molecular_function unknown; INVOLVED IN: biological_process unknown; LOCATED IN: endomembrane system; BEST Arabidopsis thaliana protein match is: unknown protein (TAIR:AT2G25510.2); Has 30201 Blast hits to 17322 proteins in 780 species: Archae - 12; Bacteria - 1396; Metazoa - 17338; Fungi - 3422; Plants - 5037; Viruses - 0; Other Eukaryotes - 2996 (source: NCBI BLin…	protein_coding				GO:0009627 systemic acquired resistance	P	2.88e-07	9/32 (28.1%)	460/30324 (1.5%)	PNP-A BGL2 PR1 TAT3 AT3G13950 LURP1 CLH1 AT5G10760 ANK
AT5G55460	AT5G55460.1	Bifunctional inhibitor/lipid-transfer protein/seed storage 2S albumin superfamily protein; FUNCTIONS IN: lipid binding; INVOLVED IN: lipid transport; LOCATED IN: endomembrane system; CONTAINS InterPro DOMAIN/s: Bifunctional inhibitor/plant lipid transfer protein/seed storage (InterPro:IPR016140), Plant lipid transfer protein/seed storage/trypsin-alpha amylase inhibitor (InterPro:IPR003612); BEST …	protein_coding				GO:0009753 response to jasmonic acid stimulus	P	4.34e-07	9/32 (28.1%)	482/30324 (1.6%)	BGL2 PR1 AT5G05600 PDF1.2 TAT3 LURP1 CLH1 ANK VSP1
AT5G10760	AT5G10760.1	Eukaryotic aspartyl protease family protein; FUNCTIONS IN: aspartic-type endopeptidase activity; INVOLVED IN: proteolysis; LOCATED IN: apoplast; EXPRESSED IN: 18 plant structures; EXPRESSED DURING: 12 growth stages; CONTAINS InterPro DOMAIN/s: Peptidase aspartic (InterPro:IPR021109), Peptidase aspartic, catalytic (InterPro:IPR009007), Peptidase A1 (InterPro:IPR001461); BEST Arabidopsis thaliana p…	protein_coding				GO:0006950 response to stress	P	4.60e-07	19/32 (59.4%)	4028/30324 (13.3%)	PNP-A BGL2 PR1 AT5G05600 CRK4 PDF1.2 DIN11 TAT3 PDF1.3 AT3G13950 LURP1 CLH1 AT5G10760 PDF1.2c MSRB7 RLP38 ANK VSP1 PDF1.2b
AT3G13950	AT3G13950.1	unknown protein; BEST Arabidopsis thaliana protein match is: unknown protein (TAIR:AT4G13266.1); Has 339 Blast hits to 265 proteins in 12 species: Archae - 0; Bacteria - 0; Metazoa - 0; Fungi - 0; Plants - 339; Viruses - 0; Other Eukaryotes - 0 (source: NCBI BLink).	protein_coding				GO:0051707 response to other organism	P	6.83e-07	13/32 (40.6%)	1535/30324 (5.1%)	PNP-A BGL2 PR1 AT5G05600 CRK4 PDF1.2 TAT3 AT3G13950 LURP1 CLH1 PCC1 AT5G10760 ANK
AT5G05600	AT5G05600.1	2-oxoglutarate (2OG) and Fe(II)-dependent oxygenase superfamily protein; FUNCTIONS IN: oxidoreductase activity, iron ion binding; INVOLVED IN: response to salt stress, response to karrikin; EXPRESSED IN: 15 plant structures; EXPRESSED DURING: 9 growth stages; CONTAINS InterPro DOMAIN/s: Isopenicillin N synthase (InterPro:IPR002283), Oxoglutarate/iron-dependent oxygenase (InterPro:IPR005123); BEST…	protein_coding				GO:0009607 response to biotic stimulus	P	6.88e-07	13/32 (40.6%)	1536/30324 (5.1%)	PNP-A BGL2 PR1 AT5G05600 CRK4 PDF1.2 TAT3 AT3G13950 LURP1 CLH1 PCC1 AT5G10760 ANK
AT3G57260	AT3G57260.1	beta 1,3-glucanase	protein_coding	BETA-1,3-GLUCANASE 2 (BGL2)	BETA-1,3-GLUCANASE 2 (BGL2);PATHOGENESIS-RELATED PROTEIN 2 (PR2); (AtPR2);PATHOGENESIS-RELATED PROTEIN 2 (PR-2);BETA-1,3-GLUCANASE 2 (BG2)		GO:0000165 MAPK cascade	P	1.05e-06	7/32 (21.9%)	222/30324 (0.7%)	BGL2 PR1 AT3G13950 LURP1 CLH1 AT5G10760 ANK
AT5G54610	AT5G54610.1	Induced in response to Salicylic acid. Belongs to the ankyrin repeat protein family.	protein_coding	ANKYRIN (ANK)	BIAN DA 2 (BECOMING BIG IN CHINESE) (BDA1);ANKYRIN (ANK)		GO:0007243 intracellular protein kinase cascade	P	1.12e-06	7/32 (21.9%)	224/30324 (0.7%)	BGL2 PR1 AT3G13950 LURP1 CLH1 AT5G10760 ANK
AT1G19670	AT1G19670.1	Chlorophyllase is the first enzyme involved in chlorophyll degradation. It catalyzes the hydrolysis of the ester bond to yield chlorophyllide and phytol. AtCLH1 lacks a typical signal sequence for the chloroplast. Its expression is induced rapidly by methyljasmonate, a known promoter of senescence and chlorophyll degradation.	protein_coding	CHLOROPHYLLASE 1 (CLH1)	CHLOROPHYLLASE 1 (ATCLH1);CORONATINE-INDUCED PROTEIN 1 (CORI1);CHLOROPHYLLASE 1 (CLH1);CORONATINE-INDUCED PROTEIN 1 (ATHCOR1)		GO:0009620 response to fungus	P	1.60e-06	9/32 (28.1%)	560/30324 (1.8%)	BGL2 PR1 AT5G05600 TAT3 AT3G13950 LURP1 CLH1 PCC1 ANK
AT3G45860	AT3G45860.1	Encodes a cysteine-rich receptor-like protein kinase. Involved in programmed cell death and defense response to pathogen.	protein_coding	CYSTEINE-RICH RLK (RECEPTOR-LIKE PROTEIN KINASE) 4 (CRK4)	CYSTEINE-RICH RLK (RECEPTOR-LIKE PROTEIN KINASE) 4 (CRK4)		GO:0050896 response to stimulus	P	6.25e-06	22/32 (68.8%)	6619/30324 (21.8%)	PNP-A GSTU4 BGL2 AT2G38240 PR1 AT5G05600 CRK4 PDF1.2 DIN11 TAT3 PDF1.3 AT3G13950 LURP1 CLH1 PCC1 AT5G10760 PDF1.2c MSRB7 RLP38 ANK VSP1 PDF1.2b
AT4G23140	AT4G23140.2	Arabidopsis thaliana receptor-like protein kinase. Naming convention from Chen et al 2003 (PMID 14756307)	protein_coding	CYSTEINE-RICH RLK (RECEPTOR-LIKE PROTEIN KINASE) 6 (CRK6)	CYSTEINE-RICH RLK (RECEPTOR-LIKE PROTEIN KINASE) 6 (CRK6)		GO:0009867 jasmonic acid mediated signaling pathway	P	6.97e-06	7/32 (21.9%)	292/30324 (1.0%)	BGL2 PR1 AT5G05600 TAT3 LURP1 CLH1 ANK
AT3G49620	AT3G49620.1	encodes a protein similar to 2-oxoacid-dependent dioxygenase. Expression is induced after 24 hours of dark treatment, in senescing leaves and treatment with exogenous photosynthesis inhibitor. Induction of gene expression was suppressed in excised leaves supplied with sugar. The authors suggest that the gene's expression pattern is responding to the level of sugar in the cell.	protein_coding	DARK INDUCIBLE 11 (DIN11)	DARK INDUCIBLE 11 (DIN11)		GO:0071395 cellular response to jasmonic acid stimulus	P	6.97e-06	7/32 (21.9%)	292/30324 (1.0%)	BGL2 PR1 AT5G05600 TAT3 LURP1 CLH1 ANK
AT4G01630	AT4G01630.1	member of Alpha-Expansin Gene Family. Naming convention from the Expansin Working Group (Kende et al, 2004. Plant Mol Bio)	protein_coding	EXPANSIN A17 (EXPA17)	EXPANSIN 17 (ATEXP17);EXPANSIN A17 (ATEXPA17);EXPANSIN A17 (EXPA17); (ATHEXP ALPHA 1.13)		GO:0045087 innate immune response	P	7.41e-06	10/32 (31.2%)	914/30324 (3.0%)	PNP-A BGL2 PR1 PDF1.2 TAT3 AT3G13950 LURP1 CLH1 AT5G10760 ANK
AT2G29460	AT2G29460.1	Encodes glutathione transferase belonging to the tau class of GSTs. Naming convention according to Wagner et al. (2002).	protein_coding	GLUTATHIONE S-TRANSFERASE TAU 4 (GSTU4)	GLUTATHIONE S-TRANSFERASE TAU 4 (ATGSTU4);GLUTATHIONE S-TRANSFERASE 22 (GST22);GLUTATHIONE S-TRANSFERASE TAU 4 (GSTU4)		GO:0006955 immune response	P	7.88e-06	10/32 (31.2%)	920/30324 (3.0%)	PNP-A BGL2 PR1 PDF1.2 TAT3 AT3G13950 LURP1 CLH1 AT5G10760 ANK
AT3G55970	AT3G55970.1	jasmonate-regulated gene 21 (JRG21); FUNCTIONS IN: oxidoreductase activity, iron ion binding; INVOLVED IN: oxidation reduction; LOCATED IN: cellular_component unknown; EXPRESSED IN: 10 plant structures; EXPRESSED DURING: LP.06 six leaves visible, LP.04 four leaves visible, 4 anthesis, C globular stage, petal differentiation and expansion stage; CONTAINS InterPro DOMAIN/s: Isopenicillin N synthase…	protein_coding	JASMONATE-REGULATED GENE 21 (JRG21)	JASMONATE-REGULATED GENE 21 (JRG21); (ATJRG21)		GO:0051704 multi-organism process	P	9.11e-06	13/32 (40.6%)	1905/30324 (6.3%)	PNP-A BGL2 PR1 AT5G05600 CRK4 PDF1.2 TAT3 AT3G13950 LURP1 CLH1 PCC1 AT5G10760 ANK
AT2G14560	AT2G14560.1	Encodes LURP1, a member of the LURP cluster (late upregulated in response to Hyaloperonospora parasitica) which exhibits a pronounced upregulation after recognition of the pathogenic oomycte H. parasitica. LURP1 is required for full basal defense to H. parasitica and resistance to this pathogen mediated by the R-proteins RPP4 and RPP5.	protein_coding	LATE UPREGULATED IN RESPONSE TO HYALOPERONOSPORA PARASITICA (LURP1)	LATE UPREGULATED IN RESPONSE TO HYALOPERONOSPORA PARASITICA (LURP1)		GO:0010033 response to organic substance	P	1.31e-05	15/32 (46.9%)	2805/30324 (9.3%)	GSTU4 BGL2 AT2G38240 PR1 AT5G05600 CRK4 PDF1.2 DIN11 TAT3 AT3G13950 LURP1 CLH1 ANK VSP1 PDF1.2b
AT4G21830	AT4G21830.1	methionine sulfoxide reductase B7 (MSRB7); CONTAINS InterPro DOMAIN/s: Methionine sulphoxide reductase B (InterPro:IPR002579), Mss4-like (InterPro:IPR011057); BEST Arabidopsis thaliana protein match is: methionine sulfoxide reductase B8 (TAIR:AT4G21840.1); Has 30201 Blast hits to 17322 proteins in 780 species: Archae - 12; Bacteria - 1396; Metazoa - 17338; Fungi - 3422; Plants - 5037; Viruses - 0…	protein_coding	METHIONINE SULFOXIDE REDUCTASE B7 (MSRB7)	METHIONINE SULFOXIDE REDUCTASE B7 (MSRB7);METHIONINE SULFOXIDE REDUCTASE B7 (ATMSRB7)		GO:0010310 regulation of hydrogen peroxide metabolic process	P	1.48e-05	6/32 (18.8%)	188/30324 (0.6%)	BGL2 PR1 AT3G13950 LURP1 CLH1 ANK
AT4G21840	AT4G21840.1	methionine sulfoxide reductase B8 (MSRB8); FUNCTIONS IN: peptide-methionine-(S)-S-oxide reductase activity; INVOLVED IN: oxidation reduction; LOCATED IN: cytosol; EXPRESSED IN: root; CONTAINS InterPro DOMAIN/s: Methionine sulphoxide reductase B (InterPro:IPR002579), Mss4-like (InterPro:IPR011057); BEST Arabidopsis thaliana protein match is: methionine sulfoxide reductase B7 (TAIR:AT4G21830.2); Ha…	protein_coding	METHIONINE SULFOXIDE REDUCTASE B8 (MSRB8)	METHIONINE SULFOXIDE REDUCTASE B8 (ATMSRB8);METHIONINE SULFOXIDE REDUCTASE B8 (MSRB8)		GO:0002376 immune system process	P	2.32e-05	10/32 (31.2%)	1032/30324 (3.4%)	PNP-A BGL2 PR1 PDF1.2 TAT3 AT3G13950 LURP1 CLH1 AT5G10760 ANK
AT3G22231	AT3G22231.1	Encodes a member of a novel 6 member Arabidopsis gene family. Expression of PCC1 is regulated by the circadian clock and is upregulated in response to both virulent and avirulent strains of Pseudomonas syringae pv. tomato.	protein_coding	PATHOGEN AND CIRCADIAN CONTROLLED 1 (PCC1)	PATHOGEN AND CIRCADIAN CONTROLLED 1 (PCC1)		GO:2000377 regulation of reactive oxygen species metabolic process	P	2.40e-05	6/32 (18.8%)	204/30324 (0.7%)	BGL2 PR1 AT3G13950 LURP1 CLH1 ANK
AT2G14610	AT2G14610.1	PR1 gene expression is induced in response to a variety of pathogens. It is a useful molecular marker for the SAR response. Though the Genbank record for the cDNA associated to this gene is called 'PR-1-like', the sequence actually corresponds to PR1. Expression of this gene is salicylic-acid responsive.	protein_coding	PATHOGENESIS-RELATED GENE 1 (PR1)	PATHOGENESIS-RELATED GENE 1 (PR1);PATHOGENESIS-RELATED GENE 1 (ATPR1);PATHOGENESIS-RELATED GENE 1 (PR 1)		GO:0009697 salicylic acid biosynthetic process	P	2.85e-05	6/32 (18.8%)	210/30324 (0.7%)	BGL2 PR1 TAT3 AT3G13950 LURP1 ANK
AT1G14880	AT1G14880.1	PLANT CADMIUM RESISTANCE 1 (PCR1); FUNCTIONS IN: molecular_function unknown; INVOLVED IN: biological_process unknown; LOCATED IN: vacuole; CONTAINS InterPro DOMAIN/s: Protein of unknown function Cys-rich (InterPro:IPR006461); BEST Arabidopsis thaliana protein match is: PLANT CADMIUM RESISTANCE 2 (TAIR:AT1G14870.1); Has 778 Blast hits to 777 proteins in 111 species: Archae - 0; Bacteria - 0; Metaz…	protein_coding	PLANT CADMIUM RESISTANCE 1 (PCR1)	(AtPCR1);PLANT CADMIUM RESISTANCE 1 (PCR1)		GO:0009696 salicylic acid metabolic process	P	4.07e-05	6/32 (18.8%)	223/30324 (0.7%)	BGL2 PR1 TAT3 AT3G13950 LURP1 ANK
AT5G44420	AT5G44420.1	Encodes an ethylene- and jasmonate-responsive plant defensin. mRNA levels are not responsive to salicylic acid treatment; although jasmonate and salicylic acid can act synergistically to enhance the expression of this gene. Belongs to the plant defensin (PDF) family with the following members: At1g75830/PDF1.1, At5g44420/PDF1.2a, At2g26020/PDF1.2b, At5g44430/PDF1.2c, At2g26010/PDF1.3, At1g19610/P…	protein_coding	PLANT DEFENSIN 1.2 (PDF1.2)	PLANT DEFENSIN 1.2 (PDF1.2);LOW-MOLECULAR-WEIGHT CYSTEINE-RICH 77 (LCR77);PLANT DEFENSIN 1.2A (PDF1.2A)		GO:0035556 intracellular signal transduction	P	5.95e-05	7/32 (21.9%)	400/30324 (1.3%)	BGL2 PR1 AT3G13950 LURP1 CLH1 AT5G10760 ANK
AT2G26020	AT2G26020.1	Predicted to encode a PR (pathogenesis-related) protein. Belongs to the plant defensin (PDF) family with the following members: At1g75830/PDF1.1, At5g44420/PDF1.2a, At2g26020/PDF1.2b, At5g44430/PDF1.2c, At2g26010/PDF1.3, At1g19610/PDF1.4, At1g55010/PDF1.5, At2g02120/PDF2.1, At2g02100/PDF2.2, At2g02130/PDF2.3, At1g61070/PDF2.4, At5g63660/PDF2.5, At2g02140/PDF2.6, At5g38330/PDF3.1 and At4g30070/PDF…	protein_coding	PLANT DEFENSIN 1.2B (PDF1.2b)	PLANT DEFENSIN 1.2B (PDF1.2b)		GO:0009617 response to bacterium	P	6.27e-05	8/32 (25.0%)	610/30324 (2.0%)	BGL2 PR1 CRK4 AT3G13950 LURP1 CLH1 PCC1 ANK
AT5G44430	AT5G44430.1	Predicted to encode a PR (pathogenesis-related) protein. Belongs to the plant defensin (PDF) family with the following members: At1g75830/PDF1.1, At5g44420/PDF1.2a, At2g26020/PDF1.2b, At5g44430/PDF1.2c, At2g26010/PDF1.3, At1g19610/PDF1.4, At1g55010/PDF1.5, At2g02120/PDF2.1, At2g02100/PDF2.2, At2g02130/PDF2.3, At1g61070/PDF2.4, At5g63660/PDF2.5, At2g02140/PDF2.6, At5g38330/PDF3.1 and At4g30070/PDF…	protein_coding	PLANT DEFENSIN 1.2C (PDF1.2c)	PLANT DEFENSIN 1.2C (PDF1.2c)		GO:0014070 response to organic cyclic compound	P	6.33e-05	9/32 (28.1%)	860/30324 (2.8%)	GSTU4 BGL2 AT2G38240 PR1 CRK4 AT3G13950 LURP1 CLH1 ANK
AT2G26010	AT2G26010.1	Predicted to encode a PR (pathogenesis-related) protein. Belongs to the plant defensin (PDF) family with the following members: At1g75830/PDF1.1, At5g44420/PDF1.2a, At2g26020/PDF1.2b, At5g44430/PDF1.2c, At2g26010/PDF1.3, At1g19610/PDF1.4, At1g55010/PDF1.5, At2g02120/PDF2.1, At2g02100/PDF2.2, At2g02130/PDF2.3, At1g61070/PDF2.4, At5g63660/PDF2.5, At2g02140/PDF2.6, At5g38330/PDF3.1 and At4g30070/PDF…	protein_coding	PLANT DEFENSIN 1.3 (PDF1.3)	PLANT DEFENSIN 1.3 (PDF1.3)		GO:0042742 defense response to bacterium	P	7.38e-05	7/32 (21.9%)	413/30324 (1.4%)	BGL2 PR1 CRK4 AT3G13950 LURP1 CLH1 ANK
AT2G18660	AT2G18660.1	Encodes PNP-A (Plant Natriuretic Peptide A). PNPs are a class of systemically mobile molecules distantly related to expansins; their biological role has remained elusive. PNP-A contains a signal peptide domain and is secreted into the extracellular space. Co-expression analyses using microarray data suggest that PNP-A may function as a component of plant defence response and SAR in particular, an…	protein_coding	PLANT NATRIURETIC PEPTIDE A (PNP-A)	EXPANSIN-LIKE B3 PRECURSOR (EXLB3);PLANT NATRIURETIC PEPTIDE A (PNP-A); (AtPNP-A)		GO:0042537 benzene-containing compound metabolic process	P	1.00e-04	6/32 (18.8%)	260/30324 (0.9%)	BGL2 PR1 TAT3 AT3G13950 LURP1 ANK
AT3G23120	AT3G23120.1	receptor like protein 38 (RLP38); FUNCTIONS IN: kinase activity; INVOLVED IN: signal transduction, defense response; LOCATED IN: endomembrane system; CONTAINS InterPro DOMAIN/s: Leucine-rich repeat-containing N-terminal domain, type 2 (InterPro:IPR013210), Leucine-rich repeat (InterPro:IPR001611); BEST Arabidopsis thaliana protein match is: receptor like protein 37 (TAIR:AT3G23110.1); Has 120242 …	protein_coding	RECEPTOR LIKE PROTEIN 38 (RLP38)	RECEPTOR LIKE PROTEIN 38 (RLP38);RECEPTOR LIKE PROTEIN 38 (AtRLP38)		GO:0042221 response to chemical stimulus	P	1.01e-04	16/32 (50.0%)	3789/30324 (12.5%)	GSTU4 BGL2 AT2G38240 PR1 AT5G05600 CRK4 PDF1.2 DIN11 TAT3 AT3G13950 LURP1 CLH1 MSRB7 ANK VSP1 PDF1.2b
AT2G24850	AT2G24850.1	Encodes a tyrosine aminotransferase that is responsive to treatment with jasmonic acid.	protein_coding	TYROSINE AMINOTRANSFERASE 3 (TAT3)	TYROSINE AMINOTRANSFERASE 3 (TAT3);TYROSINE AMINOTRANSFERASE (TAT)		GO:0009862 systemic acquired resistance, salicylic acid mediated signaling pathway	P	1.10e-04	6/32 (18.8%)	264/30324 (0.9%)	BGL2 PR1 AT3G13950 LURP1 CLH1 ANK
AT5G24780	AT5G24780.1	encodes an acid phosphatase similar to soybean vegetative storage proteins. Gene expression is induced by wounding and jasmonic acid.	protein_coding	VEGETATIVE STORAGE PROTEIN 1 (VSP1)	VEGETATIVE STORAGE PROTEIN 1 (VSP1); (ATVSP1)		GO:0031348 negative regulation of defense response	P	1.49e-04	6/32 (18.8%)	278/30324 (0.9%)	BGL2 PR1 AT3G13950 LURP1 CLH1 ANK
							GO:0012501 programmed cell death	P	1.52e-04	7/32 (21.9%)	460/30324 (1.5%)	BGL2 PR1 CRK4 AT3G13950 LURP1 CLH1 ANK
							GO:0007165 signal transduction	P	1.56e-04	11/32 (34.4%)	1618/30324 (5.3%)	BGL2 PR1 AT5G05600 TAT3 AT3G13950 LURP1 CLH1 AT5G10760 RLP38 ANK PDF1.2b
							GO:0009725 response to hormone stimulus	P	2.04e-04	11/32 (34.4%)	1662/30324 (5.5%)	BGL2 PR1 AT5G05600 PDF1.2 DIN11 TAT3 LURP1 CLH1 ANK VSP1 PDF1.2b
							GO:0009751 response to salicylic acid stimulus	P	2.23e-04	7/32 (21.9%)	487/30324 (1.6%)	BGL2 PR1 CRK4 AT3G13950 LURP1 CLH1 ANK
							GO:0007154 cell communication	P	2.23e-04	12/32 (37.5%)	2073/30324 (6.8%)	BGL2 PR1 AT5G05600 DIN11 TAT3 AT3G13950 LURP1 CLH1 AT5G10760 RLP38 ANK PDF1.2b
							GO:0044700 single organism signaling	P	2.76e-04	11/32 (34.4%)	1713/30324 (5.6%)	BGL2 PR1 AT5G05600 TAT3 AT3G13950 LURP1 CLH1 AT5G10760 RLP38 ANK PDF1.2b
							GO:0023052 signaling	P	2.77e-04	11/32 (34.4%)	1714/30324 (5.7%)	BGL2 PR1 AT5G05600 TAT3 AT3G13950 LURP1 CLH1 AT5G10760 RLP38 ANK PDF1.2b
							GO:0016265 death	P	2.96e-04	7/32 (21.9%)	508/30324 (1.7%)	BGL2 PR1 CRK4 AT3G13950 LURP1 CLH1 ANK
							GO:0008219 cell death	P	2.96e-04	7/32 (21.9%)	508/30324 (1.7%)	BGL2 PR1 CRK4 AT3G13950 LURP1 CLH1 ANK
							GO:0042743 hydrogen peroxide metabolic process	P	4.56e-04	6/32 (18.8%)	337/30324 (1.1%)	BGL2 PR1 AT3G13950 LURP1 CLH1 ANK
							GO:0009755 hormone-mediated signaling pathway	P	4.62e-04	8/32 (25.0%)	795/30324 (2.6%)	BGL2 PR1 AT5G05600 TAT3 LURP1 CLH1 ANK PDF1.2b
							GO:0032870 cellular response to hormone stimulus	P	6.60e-04	8/32 (25.0%)	834/30324 (2.8%)	BGL2 PR1 AT5G05600 TAT3 LURP1 CLH1 ANK PDF1.2b
							GO:0009719 response to endogenous stimulus	P	6.85e-04	11/32 (34.4%)	1879/30324 (6.2%)	BGL2 PR1 AT5G05600 PDF1.2 DIN11 TAT3 LURP1 CLH1 ANK VSP1 PDF1.2b
							GO:0071495 cellular response to endogenous stimulus	P	6.90e-04	8/32 (25.0%)	839/30324 (2.8%)	BGL2 PR1 AT5G05600 TAT3 LURP1 CLH1 ANK PDF1.2b
							GO:0072330 monocarboxylic acid biosynthetic process	P	7.15e-04	7/32 (21.9%)	580/30324 (1.9%)	BGL2 PR1 AT5G05600 TAT3 AT3G13950 LURP1 ANK
							GO:0009863 salicylic acid mediated signaling pathway	P	7.46e-04	6/32 (18.8%)	367/30324 (1.2%)	BGL2 PR1 AT3G13950 LURP1 CLH1 ANK
							GO:0071446 cellular response to salicylic acid stimulus	P	7.70e-04	6/32 (18.8%)	369/30324 (1.2%)	BGL2 PR1 AT3G13950 LURP1 CLH1 ANK
							GO:0072593 reactive oxygen species metabolic process	P	7.82e-04	6/32 (18.8%)	370/30324 (1.2%)	BGL2 PR1 AT3G13950 LURP1 CLH1 ANK
							GO:0010363 regulation of plant-type hypersensitive response	P	8.19e-04	6/32 (18.8%)	373/30324 (1.2%)	BGL2 PR1 AT3G13950 LURP1 CLH1 ANK
							GO:0048585 negative regulation of response to stimulus	P	8.19e-04	6/32 (18.8%)	373/30324 (1.2%)	BGL2 PR1 AT3G13950 LURP1 CLH1 ANK
							GO:0051716 cellular response to stimulus	P	8.26e-04	13/32 (40.6%)	2811/30324 (9.3%)	PNP-A BGL2 PR1 AT5G05600 DIN11 TAT3 AT3G13950 LURP1 CLH1 AT5G10760 RLP38 ANK PDF1.2b
							GO:0006612 protein targeting to membrane	P	8.71e-04	6/32 (18.8%)	377/30324 (1.2%)	BGL2 PR1 AT3G13950 LURP1 CLH1 ANK
							GO:0090150 establishment of protein localization to membrane	P	8.98e-04	6/32 (18.8%)	379/30324 (1.2%)	BGL2 PR1 AT3G13950 LURP1 CLH1 ANK
							GO:0072657 protein localization to membrane	P	8.98e-04	6/32 (18.8%)	379/30324 (1.2%)	BGL2 PR1 AT3G13950 LURP1 CLH1 ANK
							GO:0050832 defense response to fungus	P	9.54e-04	6/32 (18.8%)	383/30324 (1.3%)	BGL2 PR1 AT3G13950 LURP1 CLH1 ANK
							GO:0080135 regulation of cellular response to stress	P	1.01e-03	6/32 (18.8%)	387/30324 (1.3%)	BGL2 PR1 AT3G13950 LURP1 CLH1 ANK
							GO:0043067 regulation of programmed cell death	P	1.21e-03	6/32 (18.8%)	399/30324 (1.3%)	BGL2 PR1 AT3G13950 LURP1 CLH1 ANK
							GO:0009626 plant-type hypersensitive response	P	1.33e-03	6/32 (18.8%)	406/30324 (1.3%)	BGL2 PR1 AT3G13950 LURP1 CLH1 ANK
							GO:0010941 regulation of cell death	P	1.35e-03	6/32 (18.8%)	407/30324 (1.3%)	BGL2 PR1 AT3G13950 LURP1 CLH1 ANK
							GO:0034050 host programmed cell death induced by symbiont	P	1.35e-03	6/32 (18.8%)	407/30324 (1.3%)	BGL2 PR1 AT3G13950 LURP1 CLH1 ANK
							GO:1901700 response to oxygen-containing compound	P	1.36e-03	12/32 (37.5%)	2459/30324 (8.1%)	BGL2 PR1 AT5G05600 CRK4 PDF1.2 TAT3 AT3G13950 LURP1 CLH1 MSRB7 ANK VSP1
							GO:0071310 cellular response to organic substance	P	1.52e-03	9/32 (28.1%)	1261/30324 (4.2%)	BGL2 PR1 AT5G05600 TAT3 AT3G13950 LURP1 CLH1 ANK PDF1.2b
							GO:0045088 regulation of innate immune response	P	1.73e-03	6/32 (18.8%)	425/30324 (1.4%)	BGL2 PR1 AT3G13950 LURP1 CLH1 ANK
							GO:0050776 regulation of immune response	P	1.78e-03	6/32 (18.8%)	427/30324 (1.4%)	BGL2 PR1 AT3G13950 LURP1 CLH1 ANK
							GO:0002682 regulation of immune system process	P	1.85e-03	6/32 (18.8%)	430/30324 (1.4%)	BGL2 PR1 AT3G13950 LURP1 CLH1 ANK
							GO:1901701 cellular response to oxygen-containing compound	P	2.00e-03	8/32 (25.0%)	969/30324 (3.2%)	BGL2 PR1 AT5G05600 TAT3 AT3G13950 LURP1 CLH1 ANK
							GO:0070887 cellular response to chemical stimulus	P	4.56e-03	9/32 (28.1%)	1445/30324 (4.8%)	BGL2 PR1 AT5G05600 TAT3 AT3G13950 LURP1 CLH1 ANK PDF1.2b
							GO:0033554 cellular response to stress	P	5.34e-03	9/32 (28.1%)	1474/30324 (4.9%)	PNP-A BGL2 PR1 DIN11 AT3G13950 LURP1 CLH1 AT5G10760 ANK
							GO:0031347 regulation of defense response	P	7.41e-03	6/32 (18.8%)	549/30324 (1.8%)	BGL2 PR1 AT3G13950 LURP1 CLH1 ANK
							GO:0071407 cellular response to organic cyclic compound	P	7.56e-03	6/32 (18.8%)	551/30324 (1.8%)	BGL2 PR1 AT3G13950 LURP1 CLH1 ANK
							GO:0080134 regulation of response to stress	P	9.70e-03	6/32 (18.8%)	576/30324 (1.9%)	BGL2 PR1 AT3G13950 LURP1 CLH1 ANK
							GO:0044802 single-organism membrane organization	P	9.79e-03	6/32 (18.8%)	577/30324 (1.9%)	BGL2 PR1 AT3G13950 LURP1 CLH1 ANK
							GO:0061024 membrane organization	P	9.79e-03	6/32 (18.8%)	577/30324 (1.9%)	BGL2 PR1 AT3G13950 LURP1 CLH1 ANK
							GO:1901617 organic hydroxy compound biosynthetic process	P	9.89e-03	6/32 (18.8%)	578/30324 (1.9%)	BGL2 PR1 TAT3 AT3G13950 LURP1 ANK
							Cellular Component
							GO Term	Aspect	P-value	Sample frequency	Background frequency	Genes
							GO:0005618 cell wall	C	7.56e-04	7/32 (21.9%)	585/30324 (1.9%)	PNP-A BGL2 PR1 PDF1.2 PDF1.3 PDF1.2c PDF1.2b
							GO:0030312 external encapsulating structure	C	7.65e-04	7/32 (21.9%)	586/30324 (1.9%)	PNP-A BGL2 PR1 PDF1.2 PDF1.3 PDF1.2c PDF1.2b

## Sheet: 7
Source: TAIR database (http://www.arabidopsis.org/tools/bulk/genes/index.jsp)							Source: AmiGO (http://amigo.geneontology.org/cgi-bin/amigo/term_enrichment?session_id=)			Source: ATTED2 (http://atted.jp/top_draw.shtml#NetworkDrawer)
Locus Identifier	Gene Model Name	Gene Model Description	Gene Model Type	Primary Gene Symbol	All Gene Symbols		No GO Term Enrichment			ATTED2 Co-expression network
AT2G43670	AT2G43670.1	Carbohydrate-binding X8 domain superfamily protein; FUNCTIONS IN: molecular_function unknown; INVOLVED IN: biological_process unknown; LOCATED IN: endomembrane system; EXPRESSED IN: shoot apex, hypocotyl, root, pedicel; EXPRESSED DURING: 4 anthesis; CONTAINS InterPro DOMAIN/s: X8 (InterPro:IPR012946); BEST Arabidopsis thaliana protein match is: Carbohydrate-binding X8 domain superfamily protein (…	protein_coding
AT3G59930	AT3G59930.1	Encodes a defensin-like (DEFL) family protein.	protein_coding
AT3G28540	AT3G28540.1	P-loop containing nucleoside triphosphate hydrolases superfamily protein; FUNCTIONS IN: nucleoside-triphosphatase activity, ATPase activity, nucleotide binding, ATP binding; EXPRESSED IN: 11 plant structures; EXPRESSED DURING: 9 growth stages; CONTAINS InterPro DOMAIN/s: ATPase, AAA-type, core (InterPro:IPR003959), ATPase, AAA+ type, core (InterPro:IPR003593); BEST Arabidopsis thaliana protein ma…	protein_coding
AT3G25930	AT3G25930.1	Adenine nucleotide alpha hydrolases-like superfamily protein; FUNCTIONS IN: molecular_function unknown; INVOLVED IN: response to stress; LOCATED IN: cellular_component unknown; EXPRESSED IN: 7 plant structures; EXPRESSED DURING: petal differentiation and expansion stage; CONTAINS InterPro DOMAIN/s: UspA (InterPro:IPR006016), Rossmann-like alpha/beta/alpha sandwich fold (InterPro:IPR014729); BEST …	protein_coding
AT1G49310	AT1G49310.1	unknown protein; FUNCTIONS IN: molecular_function unknown; INVOLVED IN: biological_process unknown; LOCATED IN: endomembrane system; EXPRESSED IN: 9 plant structures; EXPRESSED DURING: LP.04 four leaves visible, petal differentiation and expansion stage; Has 11 Blast hits to 11 proteins in 6 species: Archae - 0; Bacteria - 0; Metazoa - 0; Fungi - 0; Plants - 11; Viruses - 0; Other Eukaryotes - 0 …	protein_coding
AT4G17215	AT4G17215.1	Pollen Ole e 1 allergen and extensin family protein; CONTAINS InterPro DOMAIN/s: Pollen Ole e 1 allergen/extensin (InterPro:IPR006041); BEST Arabidopsis thaliana protein match is: Pollen Ole e 1 allergen and extensin family protein (TAIR:AT5G47635.1); Has 30201 Blast hits to 17322 proteins in 780 species: Archae - 12; Bacteria - 1396; Metazoa - 17338; Fungi - 3422; Plants - 5037; Viruses - 0; Oth…	protein_coding
AT4G38080	AT4G38080.1	hydroxyproline-rich glycoprotein family protein; FUNCTIONS IN: molecular_function unknown; INVOLVED IN: biological_process unknown; LOCATED IN: endomembrane system; EXPRESSED IN: embryo, hypocotyl, root; EXPRESSED DURING: C globular stage; BEST Arabidopsis thaliana protein match is: hydroxyproline-rich glycoprotein family protein (TAIR:AT2G22510.1); Has 4732 Blast hits to 2740 proteins in 428 spe…	protein_coding
AT5G12420	AT5G12420.1	O-acyltransferase (WSD1-like) family protein; CONTAINS InterPro DOMAIN/s: O-acyltransferase, WSD1, C-terminal (InterPro:IPR009721), O-acyltransferase, WSD1, N-terminal (InterPro:IPR004255); BEST Arabidopsis thaliana protein match is: O-acyltransferase (WSD1-like) family protein (TAIR:AT5G16350.1); Has 30201 Blast hits to 17322 proteins in 780 species: Archae - 12; Bacteria - 1396; Metazoa - 17338…	protein_coding
AT2G43530	AT2G43530.1	Encodes a defensin-like (DEFL) family protein.	protein_coding
AT5G45460	AT5G45460.1	unknown protein; BEST Arabidopsis thaliana protein match is: Protein of unknown function (DUF594) (TAIR:AT5G45470.1); Has 30201 Blast hits to 17322 proteins in 780 species: Archae - 12; Bacteria - 1396; Metazoa - 17338; Fungi - 3422; Plants - 5037; Viruses - 0; Other Eukaryotes - 2996 (source: NCBI BLink).	protein_coding
AT1G05650	AT1G05650.1	Pectin lyase-like superfamily protein; FUNCTIONS IN: polygalacturonase activity; INVOLVED IN: carbohydrate metabolic process; LOCATED IN: endomembrane system; CONTAINS InterPro DOMAIN/s: Pectin lyase fold/virulence factor (InterPro:IPR011050), Pectin lyase fold (InterPro:IPR012334), Glycoside hydrolase, family 28 (InterPro:IPR000743), Parallel beta-helix repeat (InterPro:IPR006626); BEST Arabidop…	protein_coding
AT5G43910	AT5G43910.2	pfkB-like carbohydrate kinase family protein; FUNCTIONS IN: kinase activity, ribokinase activity; INVOLVED IN: D-ribose metabolic process; LOCATED IN: cellular_component unknown; EXPRESSED IN: 19 plant structures; EXPRESSED DURING: 12 growth stages; CONTAINS InterPro DOMAIN/s: Carbohydrate/purine kinase (InterPro:IPR011611), Ribokinase (InterPro:IPR002139), Carbohydrate/puine kinase, PfkB, conser…	protein_coding
AT1G70700	AT1G70700.1	JAZ9 is a protein presumed to be involved in jasmonate signaling. JAZ9 transcript levels rise in response to a jasmonate stimulus. JAZ9 can interact with the COI1 F-box subunit of an SCF E3 ubiquitin ligase in a yeast-two-hybrid assay only in the presence of jasmonate-isoleucine (JA-ILE) or coronatine. The Jas domain appears to be important for JAZ9-COI1 interactions in the presence of coronatine…	protein_coding	(TIFY7)	(TIFY7);JASMONATE-ZIM-DOMAIN PROTEIN 9 (JAZ9)
AT4G13310	AT4G13310.1	putative cytochrome P450	protein_coding	CYTOCHROME P450, FAMILY 71, SUBFAMILY A, POLYPEPTIDE 20 (CYP71A20)	CYTOCHROME P450, FAMILY 71, SUBFAMILY A, POLYPEPTIDE 20 (CYP71A20)
AT2G48140	AT2G48140.1	embryo sac development arrest 4 (EDA4); CONTAINS InterPro DOMAIN/s: Bifunctional inhibitor/plant lipid transfer protein/seed storage (InterPro:IPR016140), Plant lipid transfer protein/seed storage/trypsin-alpha amylase inhibitor (InterPro:IPR003612); BEST Arabidopsis thaliana protein match is: Bifunctional inhibitor/lipid-transfer protein/seed storage 2S albumin superfamily protein (TAIR:AT1G0545…	protein_coding	EMBRYO SAC DEVELOPMENT ARREST 4 (EDA4)	EMBRYO SAC DEVELOPMENT ARREST 4 (EDA4)
AT3G22740	AT3G22740.1	homocysteine S-methyltransferase (HMT3)	protein_coding	HOMOCYSTEINE S-METHYLTRANSFERASE 3 (HMT3)	HOMOCYSTEINE S-METHYLTRANSFERASE 3 (HMT3)
AT4G15440	AT4G15440.1	Encodes a hydroperoxide lyase. Also a member of the CYP74B cytochrome p450 family. In the ecotype Columbia (Col) the gene contains a 10-nucleotide deletion in its first exon that causes it to code for a truncated protein that results in a non-functional hydroperoxide lyase.	protein_coding	HYDROPEROXIDE LYASE 1 (HPL1)	HYDROPEROXIDE LYASE 1 (HPL1); (CYP74B2)
AT5G06870	AT5G06870.1	Encodes a polygalacturonase inhibiting protein involved in plant defense response. PGIPs inhibit the activity of pectin degrading enzymes such as those produced by fungal pathogens. PGIP2 is induced by fungal infection and methyl jasmonate.	protein_coding	POLYGALACTURONASE INHIBITING PROTEIN 2 (PGIP2)	POLYGALACTURONASE INHIBITING PROTEIN 2 (PGIP2);ARABIDOPSIS POLYGALACTURONASE INHIBITING PROTEIN 2 (ATPGIP2)
AT5G09530	AT5G09530.1	The gene encodes a unique protein which contains 36 repeats of a unique pentapeptide (Pro-Glu-Leu|Ile|Val-Pro-Lys). It has been shown tobe involved in growth and development.	protein_coding	PRO-GLU-LEU|ILE|VAL-PRO-LYS 1 (PELPK1)	PROLINE-RICH PROTEIN 10 (PRP10);PRO-GLU-LEU|ILE|VAL-PRO-LYS 1 (PELPK1)
AT5G09520	AT5G09520.1	hydroxyproline-rich glycoprotein family protein; FUNCTIONS IN: molecular_function unknown; INVOLVED IN: biological_process unknown; LOCATED IN: endomembrane system; EXPRESSED IN: 21 plant structures; EXPRESSED DURING: 12 growth stages; BEST Arabidopsis thaliana protein match is: hydroxyproline-rich glycoprotein family protein (TAIR:AT5G09530.1); Has 4837 Blast hits to 2182 proteins in 495 species…	protein_coding	PRO-GLU-LEU|ILE|VAL-PRO-LYS 2 (PELPK2)	PRO-GLU-LEU|ILE|VAL-PRO-LYS 2 (PELPK2)
AT4G13810	AT4G13810.1	receptor like protein 47 (RLP47); CONTAINS InterPro DOMAIN/s: Leucine-rich repeat-containing N-terminal domain, type 2 (InterPro:IPR013210), Leucine-rich repeat (InterPro:IPR001611); BEST Arabidopsis thaliana protein match is: receptor like protein 50 (TAIR:AT4G13920.1); Has 94456 Blast hits to 27387 proteins in 1128 species: Archae - 39; Bacteria - 7351; Metazoa - 18966; Fungi - 1097; Plants - 5…	protein_coding	RECEPTOR LIKE PROTEIN 47 (RLP47)	RECEPTOR LIKE PROTEIN 47 (RLP47);RECEPTOR LIKE PROTEIN 47 (AtRLP47)

## Sheet: 8
Source: TAIR database (http://www.arabidopsis.org/tools/bulk/genes/index.jsp)							Source: AmiGO (http://amigo.geneontology.org/cgi-bin/amigo/term_enrichment?session_id=)							Source: ATTED2 (http://atted.jp/top_draw.shtml#NetworkDrawer)
Locus Identifier	Gene Model Name	Gene Model Description	Gene Model Type	Primary Gene Symbol	All Gene Symbols		GO Term Enrichment							ATTED2 Co-expression network
AT3G56370	AT3G56370.1	Leucine-rich repeat protein kinase family protein; FUNCTIONS IN: protein serine/threonine kinase activity, kinase activity, ATP binding; INVOLVED IN: transmembrane receptor protein tyrosine kinase signaling pathway, protein amino acid phosphorylation; LOCATED IN: endomembrane system; EXPRESSED IN: 22 plant structures; EXPRESSED DURING: 13 growth stages; CONTAINS InterPro DOMAIN/s: Protein kinase,…	protein_coding				Biological Process
AT1G09620	AT1G09620.1	ATP binding;leucine-tRNA ligases;aminoacyl-tRNA ligases;nucleotide binding;ATP binding;aminoacyl-tRNA ligases; FUNCTIONS IN: nucleotide binding, aminoacyl-tRNA ligase activity, leucine-tRNA ligase activity, ATP binding; INVOLVED IN: leucyl-tRNA aminoacylation, translation, tRNA aminoacylation for protein translation; LOCATED IN: chloroplast; EXPRESSED IN: 25 plant structures; EXPRESSED DURING: 13…	protein_coding				GO Term	Aspect	P-value	Sample frequency	Background frequency	Genes
AT3G59020	AT3G59020.2	ARM repeat superfamily protein; FUNCTIONS IN: protein transporter activity, importin-alpha export receptor activity, binding; INVOLVED IN: intracellular protein transport, cell proliferation, protein import into nucleus, docking; LOCATED IN: nucleus, nuclear pore, cytoplasm; EXPRESSED IN: 24 plant structures; EXPRESSED DURING: 13 growth stages; CONTAINS InterPro DOMAIN/s: Importin-beta, N-termina…	protein_coding				GO:0065008 regulation of biological quality	P	4.26e-05	13/55 (23.6%)	1058/30324 (3.5%)	ACO3 BRI1 CEV1 YDA ECA3 AT3G56370 MRL1 SLOMO AT2G01820 AT4G01290 AT2G36480 GLR3.4 UBA 2
AT2G01440	AT2G01440.1	DEAD/DEAH box RNA helicase family protein ; FUNCTIONS IN: ATP-dependent DNA helicase activity, helicase activity, nucleic acid binding, ATP-dependent helicase activity, ATP binding; INVOLVED IN: DNA repair, DNA recombination; EXPRESSED IN: 12 plant structures; EXPRESSED DURING: 6 growth stages; CONTAINS InterPro DOMAIN/s: DNA/RNA helicase, DEAD/DEAH box type, N-terminal (InterPro:IPR011545), Nucl…	protein_coding				GO:0005975 carbohydrate metabolic process	P	5.54e-04	14/55 (25.5%)	1560/30324 (5.1%)	ACO2 ACO3 ATPA PHS1 BRI1 CEV1 KUP5 AT4G27640 AT3G56370 AT2G15900 AT2G46520 Tudor2 AT1G04140 AT4G19110
AT3G42628	AT3G42628.1	phosphoenolpyruvate carboxylase-related / PEP carboxylase-related; LOCATED IN: cytosol; EXPRESSED IN: cultured cell; BEST Arabidopsis thaliana protein match is: phosphoenolpyruvate carboxylase 2 (TAIR:AT2G42600.1); Has 248 Blast hits to 248 proteins in 69 species: Archae - 0; Bacteria - 1; Metazoa - 0; Fungi - 0; Plants - 247; Viruses - 0; Other Eukaryotes - 0 (source: NCBI BLink).	protein_coding				GO:0009059 macromolecule biosynthetic process	P	7.31e-04	23/55 (41.8%)	4356/30324 (14.4%)	ACO2 ACO3 SPL14 ATPA YCF10 PHS1 BRI1 CEV1 POLGAMMA2 PC-MYB1 AT1G09620 AT2G15900 POLGAMMA1 TPL MRL1 PSBD PSBC EICBP.B AT2G36480 AT1G04140 ATPF UBA 2 AT4G19110
AT2G01820	AT2G01820.1	Leucine-rich repeat protein kinase family protein; FUNCTIONS IN: protein serine/threonine kinase activity, protein kinase activity, ATP binding; INVOLVED IN: pollen development; LOCATED IN: plasma membrane, plant-type cell wall; EXPRESSED IN: 23 plant structures; EXPRESSED DURING: 13 growth stages; CONTAINS InterPro DOMAIN/s: Protein kinase, ATP binding site (InterPro:IPR017441), Protein kinase, …	protein_coding				GO:0044260 cellular macromolecule metabolic process	P	7.66e-04	29/55 (52.7%)	6717/30324 (22.2%)	ACO2 ACO3 SPL14 ATPA YCF10 PHS1 CEV1 POLGAMMA2 PC-MYB1 DME AT1G09620 AT1G72180 AT4G27640 AT3G56370 AT2G15900 POLGAMMA1 TPL MRL1 SLOMO PSBD AT2G46520 UBP5 PSBC EICBP.B AT2G36480 AT1G04140 ATPF UBA 2 AT4G19110
AT3G23750	AT3G23750.1	Leucine-rich repeat protein kinase family protein; FUNCTIONS IN: protein serine/threonine kinase activity, protein kinase activity, ATP binding; INVOLVED IN: protein amino acid phosphorylation; LOCATED IN: plasma membrane; EXPRESSED IN: 26 plant structures; EXPRESSED DURING: 15 growth stages; CONTAINS InterPro DOMAIN/s: Protein kinase, ATP binding site (InterPro:IPR017441), Protein kinase, cataly…	protein_coding				GO:0043170 macromolecule metabolic process	P	9.24e-04	30/55 (54.5%)	7205/30324 (23.8%)	ACO2 ACO3 SPL14 ATPA YCF10 PHS1 BRI1 CEV1 POLGAMMA2 PC-MYB1 DME AT1G09620 AT1G72180 AT4G27640 AT3G56370 AT2G15900 POLGAMMA1 TPL MRL1 SLOMO PSBD AT2G46520 UBP5 PSBC EICBP.B AT2G36480 AT1G04140 ATPF UBA 2 AT4G19110
AT1G72180	AT1G72180.1	Leucine-rich receptor-like protein kinase family protein; FUNCTIONS IN: protein serine/threonine kinase activity, kinase activity, ATP binding; INVOLVED IN: transmembrane receptor protein tyrosine kinase signaling pathway, protein amino acid phosphorylation; LOCATED IN: cellular_component unknown; EXPRESSED IN: 22 plant structures; EXPRESSED DURING: 13 growth stages; CONTAINS InterPro DOMAIN/s: P…	protein_coding				GO:0006487 protein N-linked glycosylation	P	1.06e-03	5/55 (9.1%)	98/30324 (0.3%)	ACO2 ACO3 AT2G15900 AT1G04140 AT4G19110
AT3G55410	AT3G55410.1	2-oxoglutarate dehydrogenase, E1 component; FUNCTIONS IN: oxoglutarate dehydrogenase (succinyl-transferring) activity, cobalt ion binding, zinc ion binding; INVOLVED IN: glycolysis, metabolic process; LOCATED IN: mitochondrion; EXPRESSED IN: 25 plant structures; EXPRESSED DURING: 15 growth stages; CONTAINS InterPro DOMAIN/s: 2-oxoglutarate dehydrogenase, E1 component (InterPro:IPR011603), Dehydro…	protein_coding				GO:0009987 cellular process	P	1.09e-03	40/55 (72.7%)	12187/30324 (40.2%)	ACO2 ACO3 SPL14 ATPA YCF10 AT5G58100 PHS1 BRI1 CEV1 POLGAMMA2 PC-MYB1 YDA DME KUP5 ECA3 AT1G09620 AT1G72180 AT4G27640 AT3G56370 AT3G59020 AT2G15900 POLGAMMA1 TPL MRL1 SLOMO PSBD AT2G46520 UBP5 AT4G01290 PSBC Tudor2 GLDP2 EICBP.B AT2G36480 AT1G04140 SPT16 ATPF GLR3.4 UBA 2 AT4G19110
AT5G65440	AT5G65440.3	unknown protein; INVOLVED IN: biological_process unknown; EXPRESSED IN: 22 plant structures; EXPRESSED DURING: 13 growth stages; BEST Arabidopsis thaliana protein match is: unknown protein (TAIR:AT4G24610.1).	protein_coding				GO:0000059 protein import into nucleus, docking	P	1.33e-03	3/55 (5.5%)	12/30324 (0.0%)	AT4G27640 AT3G59020 AT2G46520
AT4G27640	AT4G27640.1	ARM repeat superfamily protein; FUNCTIONS IN: protein transporter activity, binding; INVOLVED IN: intracellular protein transport, protein import into nucleus, docking; LOCATED IN: nucleus, nuclear pore, cytoplasm; EXPRESSED IN: 23 plant structures; EXPRESSED DURING: 13 growth stages; CONTAINS InterPro DOMAIN/s: HEAT (InterPro:IPR000357), Importin-beta, N-terminal (InterPro:IPR001494), Armadillo-…	protein_coding				GO:0034645 cellular macromolecule biosynthetic process	P	2.13e-03	22/55 (40.0%)	4260/30324 (14.0%)	ACO2 ACO3 SPL14 ATPA YCF10 PHS1 CEV1 POLGAMMA2 PC-MYB1 AT1G09620 AT2G15900 POLGAMMA1 TPL MRL1 PSBD PSBC EICBP.B AT2G36480 AT1G04140 ATPF UBA 2 AT4G19110
AT1G53780	AT1G53780.2	peptidyl-prolyl cis-trans isomerases;hydrolases;nucleoside-triphosphatases;ATP binding;nucleotide binding;ATPases; FUNCTIONS IN: in 6 functions; INVOLVED IN: protein folding, protein catabolic process; CONTAINS InterPro DOMAIN/s: Cyclophilin-like (InterPro:IPR015891), ATPase, AAA+ type, core (InterPro:IPR003593), Peptidyl-prolyl cis-trans isomerase, cyclophilin-type (InterPro:IPR002130), ATPase, …	protein_coding				GO:0009057 macromolecule catabolic process	P	3.00e-03	9/55 (16.4%)	662/30324 (2.2%)	ACO2 ACO3 AT4G27640 AT3G56370 AT2G15900 SLOMO AT2G46520 UBP5 UBA 2
AT2G07739	AT2G07739.1	Ycf1 protein; FUNCTIONS IN: molecular_function unknown; INVOLVED IN: biological_process unknown; LOCATED IN: endomembrane system; CONTAINS InterPro DOMAIN/s: Ycf1 (InterPro:IPR008896); BEST Arabidopsis thaliana protein match is: Ycf1 protein (TAIR:ATMG00370.1); Has 1145 Blast hits to 1145 proteins in 726 species: Archae - 0; Bacteria - 0; Metazoa - 0; Fungi - 0; Plants - 1145; Viruses - 0; Other …	protein_coding				GO:0044238 primary metabolic process	P	3.28e-03	33/55 (60.0%)	9013/30324 (29.7%)	ACO2 ACO3 SPL14 ATPA YCF10 PHS1 BRI1 CEV1 POLGAMMA2 PC-MYB1 DME KUP5 AT1G09620 AT1G72180 AT4G27640 AT3G56370 AT2G15900 POLGAMMA1 TPL MRL1 SLOMO PSBD AT2G46520 UBP5 PSBC Tudor2 GLDP2 EICBP.B AT2G36480 AT1G04140 ATPF UBA 2 AT4G19110
AT4G34810	AT4G34810.1	SAUR-like auxin-responsive protein family ; CONTAINS InterPro DOMAIN/s: Auxin responsive SAUR protein (InterPro:IPR003676); BEST Arabidopsis thaliana protein match is: SAUR-like auxin-responsive protein family (TAIR:AT4G34790.1); Has 1331 Blast hits to 1316 proteins in 28 species: Archae - 0; Bacteria - 0; Metazoa - 0; Fungi - 0; Plants - 1330; Viruses - 0; Other Eukaryotes - 1 (source: NCBI BLin…	protein_coding				GO:0006264 mitochondrial DNA replication	P	3.50e-03	2/55 (3.6%)	2/30324 (0.0%)	POLGAMMA2 POLGAMMA1
AT2G36480	AT2G36480.3	ENTH/VHS family protein; FUNCTIONS IN: zinc ion binding; INVOLVED IN: biological_process unknown; LOCATED IN: intracellular; EXPRESSED IN: 23 plant structures; EXPRESSED DURING: 13 growth stages; CONTAINS InterPro DOMAIN/s: Protein of unknown function DUF618 (InterPro:IPR006903), RNA polymerase II, large subunit, CTD (InterPro:IPR006569), Zinc finger, C2H2-type (InterPro:IPR007087), ENTH/VHS (Int…	protein_coding				GO:0033259 plastid DNA replication	P	3.50e-03	2/55 (3.6%)	2/30324 (0.0%)	POLGAMMA2 POLGAMMA1
AT1G09980	AT1G09980.1	Putative serine esterase family protein; INVOLVED IN: biological_process unknown; LOCATED IN: mitochondrion; EXPRESSED IN: 22 plant structures; EXPRESSED DURING: 13 growth stages; CONTAINS InterPro DOMAIN/s: Protein of unknown function DUF3657 (InterPro:IPR022122), Protein of unknown function DUF676, hydrolase-like (InterPro:IPR007751); BEST Arabidopsis thaliana protein match is: Putative serine …	protein_coding				GO:0033258 plastid DNA metabolic process	P	3.50e-03	2/55 (3.6%)	2/30324 (0.0%)	POLGAMMA2 POLGAMMA1
AT1G22610	AT1G22610.1	C2 calcium/lipid-binding plant phosphoribosyltransferase family protein; FUNCTIONS IN: molecular_function unknown; INVOLVED IN: biological_process unknown; LOCATED IN: chloroplast; EXPRESSED IN: 22 plant structures; EXPRESSED DURING: 13 growth stages; CONTAINS InterPro DOMAIN/s: C2 membrane targeting protein (InterPro:IPR018029), C2 calcium/lipid-binding domain, CaLB (InterPro:IPR008973), Phospho…	protein_coding				GO:0006354 DNA-dependent transcription, elongation	P	3.65e-03	5/55 (9.1%)	126/30324 (0.4%)	ATPA YCF10 PSBD PSBC ATPF
AT1G04140	AT1G04140.2	Transducin family protein / WD-40 repeat family protein; FUNCTIONS IN: nucleotide binding; INVOLVED IN: biological_process unknown; LOCATED IN: chloroplast; EXPRESSED IN: 24 plant structures; EXPRESSED DURING: 15 growth stages; CONTAINS InterPro DOMAIN/s: WD40 repeat 2 (InterPro:IPR019782), WD40 repeat, conserved site (InterPro:IPR019775), WD40 repeat (InterPro:IPR001680), WD40 repeat-like-contai…	protein_coding				GO:0044723 single-organism carbohydrate metabolic process	P	4.75e-03	12/55 (21.8%)	1353/30324 (4.5%)	ACO2 ACO3 PHS1 BRI1 CEV1 KUP5 AT4G27640 AT2G15900 AT2G46520 Tudor2 AT1G04140 AT4G19110
AT2G46520	AT2G46520.1	cellular apoptosis susceptibility protein, putative / importin-alpha re-exporter, putative; FUNCTIONS IN: protein transporter activity, importin-alpha export receptor activity, binding; INVOLVED IN: intracellular protein transport, cell proliferation, protein import into nucleus, docking; LOCATED IN: nucleus, nuclear pore, membrane, cytoplasm; EXPRESSED IN: 24 plant structures; EXPRESSED DURING: …	protein_coding				GO:1901575 organic substance catabolic process	P	4.96e-03	13/55 (23.6%)	1611/30324 (5.3%)	ACO2 ACO3 CEV1 KUP5 AT4G27640 AT3G56370 AT2G15900 SLOMO AT2G46520 UBP5 Tudor2 GLDP2 UBA 2
AT2G15900	AT2G15900.1	Phox-associated domain;Phox-like;Sorting nexin, C-terminal; FUNCTIONS IN: phosphoinositide binding; INVOLVED IN: signal transduction, intracellular signaling pathway; LOCATED IN: cellular_component unknown; EXPRESSED IN: 23 plant structures; EXPRESSED DURING: 13 growth stages; CONTAINS InterPro DOMAIN/s: PX-associated, sorting nexin 13 (InterPro:IPR013996), Sorting nexin, C-terminal (InterPro:IPR…	protein_coding				GO:0042592 homeostatic process	P	5.43e-03	7/55 (12.7%)	374/30324 (1.2%)	ACO3 BRI1 ECA3 SLOMO AT2G36480 GLR3.4 UBA 2
AT4G01290	AT4G01290.1	unknown protein; FUNCTIONS IN: molecular_function unknown; INVOLVED IN: biological_process unknown; LOCATED IN: cellular_component unknown; EXPRESSED IN: 24 plant structures; EXPRESSED DURING: 15 growth stages; Has 1744 Blast hits to 1308 proteins in 219 species: Archae - 0; Bacteria - 241; Metazoa - 793; Fungi - 253; Plants - 108; Viruses - 0; Other Eukaryotes - 349 (source: NCBI BLink).	protein_coding				GO:0043623 cellular protein complex assembly	P	5.75e-03	8/55 (14.5%)	536/30324 (1.8%)	ACO3 YDA AT4G27640 AT3G59020 PSBD AT2G46520 AT4G01290 PSBC
AT4G19110	AT4G19110.2	Protein kinase superfamily protein; FUNCTIONS IN: protein serine/threonine kinase activity, protein kinase activity, kinase activity, ATP binding; INVOLVED IN: protein amino acid phosphorylation; LOCATED IN: cellular_component unknown; EXPRESSED IN: sperm cell, male gametophyte, pollen tube; EXPRESSED DURING: L mature pollen stage, M germinated pollen stage; CONTAINS InterPro DOMAIN/s: Protein ki…	protein_coding				GO:0034622 cellular macromolecular complex assembly	P	8.67e-03	8/55 (14.5%)	567/30324 (1.9%)	ACO3 YDA AT4G27640 AT3G59020 PSBD AT2G46520 AT4G01290 PSBC
AT5G58100	AT5G58100.1	unknown protein; INVOLVED IN: pollen exine formation; EXPRESSED IN: 19 plant structures; EXPRESSED DURING: 8 growth stages; BEST Arabidopsis thaliana protein match is: unknown protein (TAIR:AT3G28720.1); Has 35333 Blast hits to 34131 proteins in 2444 species: Archae - 798; Bacteria - 22429; Metazoa - 974; Fungi - 991; Plants - 531; Viruses - 0; Other Eukaryotes - 9610 (source: NCBI BLink).	protein_coding				GO:1901576 organic substance biosynthetic process	P	9.13e-03	27/55 (49.1%)	6662/30324 (22.0%)	ACO2 ACO3 SPL14 ATPA YCF10 PHS1 BRI1 CEV1 POLGAMMA2 PC-MYB1 KUP5 AT1G09620 AT4G27640 AT2G15900 POLGAMMA1 TPL MRL1 PSBD AT2G46520 PSBC Tudor2 EICBP.B AT2G36480 AT1G04140 ATPF UBA 2 AT4G19110
ATCG00130	ATCG00130.1	ATPase F subunit.	protein_coding	(ATPF)	(ATPF)
AT4G32730	AT4G32730.2	Encodes a putative c-myb-like transcription factor with three MYB repeats.	protein_coding	(PC-MYB1)	(PC-MYB1);MYB DOMAIN PROTEIN 3R1 (MYB3R-1);C-MYB-LIKE TRANSCRIPTION FACTOR 3R-1 (MYB3R1);A. THALIANA MYB DOMAIN PROTEIN 3R1 (ATMYB3R1); (ATMYB3R-1)
ATCG00530	ATCG00530.1	hypothetical protein	protein_coding	(YCF10)	(YCF10)		Cellular Component
AT4G26970	AT4G26970.1	Encodes an aconitase that can catalyze the conversion of citrate to isocitrate through a cis-aconitate intermediate, indicating that it may participate in the TCA cycle and other primary metabolic pathways. The protein is believed to accumulate in the mitochondria and the cytosol. It affects CSD2 (At2g28190 - a superoxide dismutase) transcript levels and may play a role in the response to oxidati…	protein_coding	ACONITASE 2 (ACO2)	ACONITASE 2 (ACO2)		GO Term	Aspect	P-value	Sample frequency	Background frequency	Genes
AT2G05710	AT2G05710.1	Encodes an aconitase that can catalyze the conversion of citrate to isocitrate through a cis-aconitate intermediate, indicating that it may participate in the TCA cycle and other primary metabolic pathways. The protein is believed to accumulate in the mitochondria and the cytosol. It affects CSD2 (At2g28190 - a superoxide dismutase) transcript levels and may play a role in the response to oxidati…	protein_coding	ACONITASE 3 (ACO3)	ACONITASE 3 (ACO3)		GO:0044444 cytoplasmic part	C	6.59e-04	36/55 (65.5%)	9890/30324 (32.6%)	ACO2 AT5G65440 ACO3 AT3G55410 ATPA YCF10 AT5G58100 PHS1 BRI1 AT3G42628 CEV1 BSL3 POLGAMMA2 AT3G23750 KUP5 ECA3 AT1G09620 AT4G27640 AT3G59020 AT2G15900 POLGAMMA1 TPL AT4G34810 MRL1 AT1G22610 PSBD AT2G46520 PSBC Tudor2 GLDP2 ATPF GLR3.4 AT2G07739 UBA 2 CPuORF25 SPS1F
AT5G22770	AT5G22770.1	alpha-adaptin (alpha-ADR); FUNCTIONS IN: protein transporter activity, binding; INVOLVED IN: intracellular protein transport, vesicle-mediated transport, protein transport; LOCATED IN: plasma membrane, membrane; EXPRESSED IN: male gametophyte, pollen tube, leaf; EXPRESSED DURING: M germinated pollen stage; CONTAINS InterPro DOMAIN/s: Clathrin adaptor, alpha/beta/gamma-adaptin, appendage, Ig-like …	protein_coding	ALPHA-ADAPTIN (alpha-ADR)	ALPHA-ADAPTIN (alpha-ADR)		GO:0005737 cytoplasm	C	3.51e-03	39/55 (70.9%)	12114/30324 (39.9%)	ACO2 AT5G65440 ACO3 AT3G55410 ATPA YCF10 AT5G58100 PHS1 BRI1 AT3G42628 CEV1 BSL3 POLGAMMA2 AT3G23750 YDA KUP5 ECA3 AT1G09620 AT4G27640 AT3G59020 AT2G15900 POLGAMMA1 TPL AT4G34810 MRL1 SLOMO AT1G22610 PSBD AT2G46520 PSBC Tudor2 GLDP2 ATPF GLR3.4 AT2G07739 UBA 2 AT4G19110 CPuORF25 SPS1F
AT3G29320	AT3G29320.1	Encodes a plastidic alpha-glucan phosphorylase. In vitro, the enzyme has a preference for maltooligosaccharides, such as maltoheptaose.	protein_coding	ALPHA-GLUCAN PHOSPHORYLASE 1 (PHS1)	ALPHA-GLUCAN PHOSPHORYLASE 1 (PHS1)		GO:0005643 nuclear pore	C	5.81e-03	3/55 (5.5%)	19/30324 (0.1%)	AT4G27640 AT3G59020 AT2G46520
ATCG00120	ATCG00120.1	Encodes the ATPase alpha subunit, which is a subunit of ATP synthase and part of the CF1 portion which catalyzes the conversion of ADP to ATP using the proton motive force. This complex is located in the thylakoid membrane of the chloroplast.	protein_coding	ATP SYNTHASE SUBUNIT ALPHA (ATPA)	ATP SYNTHASE SUBUNIT ALPHA (ATPA)		GO:0046930 pore complex	C	5.81e-03	3/55 (5.5%)	19/30324 (0.1%)	AT4G27640 AT3G59020 AT2G46520
AT4G39400	AT4G39400.1	Encodes a plasma membrane localized leucine-rich repeat receptor kinase involved in brassinosteroid signal transduction. BRI1 ligand is brassinolide which binds at the extracellular domain. Binding results in phosphorylation of the kinase domain which activates the BRI1 protein leading to BR responses. Residue T-1049 and either S-1044 or T-1045 were essential for kinase function in vitro and norm…	protein_coding	BRASSINOSTEROID INSENSITIVE 1 (BRI1)	BRASSINOSTEROID INSENSITIVE 1 (BRI1);CABBAGE 2 (CBB2); (ATBRI1);BR INSENSITIVE 1 (BIN1);DWARF 2 (DWF2)		GO:0005635 nuclear envelope	C	9.85e-03	4/55 (7.3%)	72/30324 (0.2%)	AT4G27640 AT3G59020 AT2G46520 Tudor2
AT2G27210	AT2G27210.1	BRI1 suppressor 1 (BSU1)-like 3 (BSL3); FUNCTIONS IN: hydrolase activity, manganese ion binding, protein serine/threonine phosphatase activity, phosphoprotein phosphatase activity, iron ion binding; INVOLVED IN: biological_process unknown; LOCATED IN: cytosol, plasma membrane; EXPRESSED IN: guard cell, cultured cell; CONTAINS InterPro DOMAIN/s: Serine/threonine protein phosphatase, BSU1 (InterPro…	protein_coding	BRI1 SUPPRESSOR 1 (BSU1)-LIKE 3 (BSL3)	BRI1 SUPPRESSOR 1 (BSU1)-LIKE 3 (BSL3)
AT4G19112	AT4G19112.1	Upstream open reading frames (uORFs) are small open reading frames found in the 5' UTR of a mature mRNA, and can potentially mediate translational regulation of the largest, or major, ORF (mORF). CPuORF25 represents a conserved upstream opening reading frame relative to major ORF AT4G19110.1	protein_coding	CONSERVED PEPTIDE UPSTREAM OPEN READING FRAME 25 (CPuORF25)	CONSERVED PEPTIDE UPSTREAM OPEN READING FRAME 25 (CPuORF25)
AT5G05170	AT5G05170.1	Encodes a cellulose synthase isomer. CESA3 mutants have cellulose defect in the primary cell wall. Multiple lines of evidence suggest that CESA3, along with CESA1 and CESA6 are present in the same plasma membrane complex for cellulose biosynthesis. As inferred from the null role of secondary wall-type CesAs, included in a set of five primary wall-type CesAs that may support trichome cell wall thi…	protein_coding	CONSTITUTIVE EXPRESSION OF VSP 1 (CEV1)	ECTOPIC LIGNIFICATION 1 (ELI1);MULTIPLE RESPONSE EXPANSION 1 (MRE1);CELLULOSE SYNTHASE 3 (CESA3);CONSTITUTIVE EXPRESSION OF VSP 1 (CEV1); (ATCESA3); (ATH-B);ISOXABEN RESISTANT 1 (IXR1)
AT5G04560	AT5G04560.2	Encodes a DNA glycosylase DEMETER (DME). Responsible for endosperm maternal-allele-specific hypomethylation at the MEDEA (MEA) gene. DME can excise 5-methylcytosine in vitro and when expressed in E. coli. DME establishes MEA imprinting by removing 5-methylcytosine to activate the maternal allele.	protein_coding	DEMETER (DME)	DEMETER (DME)
AT1G10130	AT1G10130.1	Encodes a golgi localized P2A-type Ca2+ ATPase involved in Mn nutrition and homeostasis.	protein_coding	ENDOPLASMIC RETICULUM-TYPE CALCIUM-TRANSPORTING ATPASE 3 (ECA3)	ENDOPLASMIC RETICULUM-TYPE CALCIUM-TRANSPORTING ATPASE 3 (ECA3);ARABIDOPSIS THALIANA ER-TYPE CA2+-ATPASE 3 (ATECA3)
AT5G09410	AT5G09410.3	calmodulin-binding protein, similar to another ethylene-upregulated calmodulin-binding protein ER1 GI:11612392 from (Nicotiana tabacum)	protein_coding	ETHYLENE INDUCED CALMODULIN BINDING PROTEIN (EICBP.B)	ETHYLENE INDUCED CALMODULIN BINDING PROTEIN (EICBP.B)
AT4G10710	AT4G10710.1	encodes a component of the FAcilitates Chromatin Transcription (FACT) complex, SPT16.Along with SSRP1 binds to the promoter of FLC.	protein_coding	GLOBAL TRANSCRIPTION FACTOR C (SPT16)	GLOBAL TRANSCRIPTION FACTOR C (SPT16)
AT1G05200	AT1G05200.1	Encodes a putative glutamate receptor GLR3 with dual localization in plastid and plasma membrane.	protein_coding	GLUTAMATE RECEPTOR 3.4 (GLR3.4)	GLUTAMATE RECEPTOR 3.4 (ATGLR3.4); (GLUR3);GLUTAMATE RECEPTOR 3.4 (GLR3.4)
AT2G26080	AT2G26080.1	glycine decarboxylase P-protein 2 (GLDP2); FUNCTIONS IN: glycine dehydrogenase (decarboxylating) activity, ATP binding; INVOLVED IN: oxidation reduction, glycine decarboxylation via glycine cleavage system, glycine metabolic process; LOCATED IN: mitochondrion, glycine cleavage complex, chloroplast, chloroplast envelope; EXPRESSED IN: 33 plant structures; EXPRESSED DURING: 16 growth stages; CONTAI…	protein_coding	GLYCINE DECARBOXYLASE P-PROTEIN 2 (GLDP2)	GLYCINE DECARBOXYLASE P-PROTEIN 2 (GLDP2);GLYCINE DECARBOXYLASE P-PROTEIN 2 (AtGLDP2)
AT4G33530	AT4G33530.1	potassium transporter	protein_coding	K+ UPTAKE PERMEASE 5 (KUP5)	K+ UPTAKE PERMEASE 5 (KUP5)
AT4G34830	AT4G34830.1	Encodes MRL1, a conserved pentatricopeptide repeat protein, required for stabilization of rbcL mRNA.	protein_coding	MATURATION OF RBCL 1 (MRL1)	PIGMENT DEFECTIVE 346 (PDE346);MATURATION OF RBCL 1 (MRL1)
ATCG00280	ATCG00280.1	chloroplast gene encoding a CP43 subunit of the photosystem II reaction center. promoter contains a blue-light responsive element.	protein_coding	PHOTOSYSTEM II REACTION CENTER PROTEIN C (PSBC)	PHOTOSYSTEM II REACTION CENTER PROTEIN C (PSBC)
ATCG00270	ATCG00270.1	PSII D2 protein	protein_coding	PHOTOSYSTEM II REACTION CENTER PROTEIN D (PSBD)	PHOTOSYSTEM II REACTION CENTER PROTEIN D (PSBD)
AT3G20540	AT3G20540.2	Encodes an organellar DNA polymerase I that is also involved in double strand break repair.	protein_coding	POLYMERASE GAMMA 1 (POLGAMMA1)	POLYMERASE GAMMA 1 (POLGAMMA1);POLYMERASE I B (PolIB)
AT1G50840	AT1G50840.1	DNA Polymerase gamma2. Dual targeting to mitochondria and plastids due to alternative translation initiation.	protein_coding	POLYMERASE GAMMA 2 (POLGAMMA2)	POLYMERASE GAMMA 2 (POLGAMMA2);POLYMERASE I A (PolIA)
AT4G33210	AT4G33210.1	Encodes SLOMO (SLOW MOTION), a F-box protein required for auxin homeostasis and normal timing of lateral organ initiation at the shoot meristem.	protein_coding	SLOW MOTION (SLOMO)	SLOW MOTION (SLOMO)
AT1G20980	AT1G20980.1	Encodes a nuclear plant-specific protein with features characteristic of a transcriptional regulator, including a nuclear localization signal sequence, a plant-specific DNA binding domain (the SBP box), and a protein interaction motif (ankyrin repeats). It unctions as a transcriptional regulator that plays a role not only in sensitivity to FB1, but also in the development of normal plant architec…	protein_coding	SQUAMOSA PROMOTER BINDING PROTEIN-LIKE 14 (SPL14)	SQUAMOSA PROMOTER BINDING PROTEIN-LIKE 14 (SPL14);SQUAMOSA PROMOTER BINDING PROTEIN-LIKE 14 (ATSPL14); (SPL1R2); (FBR6)
AT5G20280	AT5G20280.1	Encodes a protein with putative sucrose-phosphate synthase activity. When the gene was expressed in transgenic tobacco plants, a clear trend for increased SPS activity was noted.	protein_coding	SUCROSE PHOSPHATE SYNTHASE 1F (SPS1F)	SUCROSE PHOSPHATE SYNTHASE 1F (SPS1F);SUCROSE PHOSPHATE SYNTHASE 1F (ATSPS1F);SUCROSE-PHOSPHATE SYNTHASE A1 (SPSA1)
AT1G15750	AT1G15750.1	Encodes a protein with several WD40 repeats at the C-terminus and predicted protein-protein interaction domains at the N-terminus. Together with the TOPLESS-RELATED PROTEINS (TPRs), it is thought to be involved in transcriptional repression of root-promoting genes in the top half of the embryo during the transition stage of embryogenesis. It can also interact with IAA12 through the EAR domain of …	protein_coding	TOPLESS (TPL)	TOPLESS (TPL);WUS-INTERACTING PROTEIN 1 (WSIP1)
AT5G61780	AT5G61780.1	Involved in the regulation of AtGA20ox3 expression, as well as seed germination.	protein_coding	TUDOR-SN PROTEIN 2 (TUDOR2)	TUDOR-SN PROTEIN 2 (TUDOR2);TUDOR-SN PROTEIN 2 (TSN2);ARABIDOPSIS THALIANA TUDOR-SN PROTEIN 2 (AtTUDOR2)
AT5G06460	AT5G06460.1	Encodes a ubiquitin-activating enzyme (E1), involved in the first step in conjugating multiple ubiquitins to proteins targeted for degradation. Gene is expressed in most tissues examined.	protein_coding	UBIQUITIN ACTIVATING ENZYME 2 (UBA 2)	UBIQUITIN ACTIVATING ENZYME 2 (UBA 2);ARABIDOPSIS THALIANA UBIQUITIN ACTIVATING ENZYME 2 (ATUBA2)
AT2G40930	AT2G40930.1	Encodes ubiquitin-specific protease with nuclear localization signals that is likely to be involved in ubiquitin-mediated protein degradation.	protein_coding	UBIQUITIN-SPECIFIC PROTEASE 5 (UBP5)	UBIQUITIN-SPECIFIC PROTEASE 5 (UBP5);PIGMENT DEFECTIVE EMBRYO 323 (PDE323); (ATUBP5)
AT1G63700	AT1G63700.1	Member of MEKK subfamily, a component of the stomatal development regulatory pathway. Mutations in this locus result in embryo lethality.	protein_coding	YODA (YDA)	EMBRYO DEFECTIVE 71 (EMB71);YODA (YDA);MAP KINASE KINASE KINASE 4 (MAPKKK4)

## Sheet: 9
Source: TAIR database (http://www.arabidopsis.org/tools/bulk/genes/index.jsp)							Source: AmiGO (http://amigo.geneontology.org/cgi-bin/amigo/term_enrichment?session_id=)							Source: ATTED2 (http://atted.jp/top_draw.shtml#NetworkDrawer)
Locus Identifier	Gene Model Name	Gene Model Description	Gene Model Type	Primary Gene Symbol	All Gene Symbols		GO Term Enrichment							ATTED2 Co-expression network
AT5G44575	AT5G44575.1	unknown protein; FUNCTIONS IN: molecular_function unknown; INVOLVED IN: biological_process unknown; LOCATED IN: endomembrane system; Has 7 Blast hits to 7 proteins in 2 species: Archae - 0; Bacteria - 0; Metazoa - 0; Fungi - 0; Plants - 7; Viruses - 0; Other Eukaryotes - 0 (source: NCBI BLink).	protein_coding				Biological Process
AT5G39160	AT5G39160.1	RmlC-like cupins superfamily protein; FUNCTIONS IN: manganese ion binding, nutrient reservoir activity; INVOLVED IN: biological_process unknown; LOCATED IN: endomembrane system, apoplast; CONTAINS InterPro DOMAIN/s: Cupin, RmlC-type (InterPro:IPR011051), Cupin 1 (InterPro:IPR006045), Germin (InterPro:IPR001929), RmlC-like jelly roll fold (InterPro:IPR014710), Germin, manganese binding site (Inter…	protein_coding				GO Term	Aspect	P-value	Sample frequency	Background frequency	Genes
AT5G02540	AT5G02540.1	NAD(P)-binding Rossmann-fold superfamily protein; FUNCTIONS IN: oxidoreductase activity, binding, catalytic activity; INVOLVED IN: oxidation reduction, metabolic process; EXPRESSED IN: 22 plant structures; EXPRESSED DURING: 13 growth stages; CONTAINS InterPro DOMAIN/s: NAD(P)-binding domain (InterPro:IPR016040), Glucose/ribitol dehydrogenase (InterPro:IPR002347), Short-chain dehydrogenase/reducta…	protein_coding				GO:0010038 response to metal ion	P	3.65e-05	9/39 (23.1%)	604/30324 (2.0%)	NRAMP3 FER4 PCK1 YSL1 FER1 AER MPK4 CSD2 ADH1
AT5G38200	AT5G38200.1	Class I glutamine amidotransferase-like superfamily protein; FUNCTIONS IN: hydrolase activity; INVOLVED IN: glutamine metabolic process; LOCATED IN: cellular_component unknown; CONTAINS InterPro DOMAIN/s: Peptidase C26 (InterPro:IPR011697), Glutamine amidotransferase type 1 (InterPro:IPR017926); BEST Arabidopsis thaliana protein match is: Class I glutamine amidotransferase-like superfamily protei…	protein_coding				GO:0042221 response to chemical stimulus	P	1.52e-04	18/39 (46.2%)	3789/30324 (12.5%)	NRAMP3 AT5G16980 FER4 PCK1 YSL1 AtLEA4-1 FER1 M17 AER MPK4 EBP CSD2 LOL1 GRP5 AT3G46280 ADH1 AT1G15330 EARLI1
AT3G43670	AT3G43670.1	Copper amine oxidase family protein; FUNCTIONS IN: primary amine oxidase activity, quinone binding, copper ion binding; INVOLVED IN: oxidation reduction, amine metabolic process; LOCATED IN: endomembrane system; EXPRESSED IN: 20 plant structures; EXPRESSED DURING: 13 growth stages; CONTAINS InterPro DOMAIN/s: Copper amine oxidase, N-terminal (InterPro:IPR016182), Copper amine oxidase, N2-terminal…	protein_coding				GO:0010039 response to iron ion	P	4.45e-04	4/39 (10.3%)	54/30324 (0.2%)	FER4 YSL1 FER1 CSD2
AT2G14840	AT2G14840.1	pseudogene, similar to phosphoenolpyruvate carboxykinase, similar to GB:L31899; frameshift at base 16259 possibly caused by a base a pair deletion.; blastp match of 72% identity and 3.7e-81 P-value to GP|13785471|dbj|BAB43909.1||AB050473 phosphoenolpyruvate carboxykinase {Flaveria pringlei}	pseudogene				GO:0010035 response to inorganic substance	P	7.04e-04	11/39 (28.2%)	1417/30324 (4.7%)	NRAMP3 FER4 PCK1 YSL1 AtLEA4-1 FER1 AER MPK4 CSD2 LOL1 ADH1
AT5G47590	AT5G47590.1	Heat shock protein HSP20/alpha crystallin family; FUNCTIONS IN: aspartic-type endopeptidase activity; INVOLVED IN: proteolysis; LOCATED IN: cellular_component unknown; CONTAINS InterPro DOMAIN/s: Small heat shock protein, predicted, plant (InterPro:IPR016952), Peptidase A1 (InterPro:IPR001461), HSP20-like chaperone (InterPro:IPR008978); BEST Arabidopsis thaliana protein match is: HSP20-like chape…	protein_coding				GO:0055072 iron ion homeostasis	P	6.00e-03	3/39 (7.7%)	32/30324 (0.1%)	NRAMP3 FER4 FER1
AT3G43820	AT3G43820.1	pseudogene, copper amine oxidase protein family, similar to SP|Q43077 Amine oxidase (copper-containing) precursor (EC 1.4.3.6) {Pisum sativum}; contains Pfam profile PF01179: Copper amine oxidase, enzyme domain; blastp match of 57% identity and 2.6e-48 P-value to GP|5733089|gb|AAD49420.1|AF172681_1|AF172681 amine oxidase {Canavalia lineata}	pseudogene
AT5G45310	AT5G45310.1	unknown protein; LOCATED IN: endomembrane system; EXPRESSED IN: stem, inflorescence meristem, root, leaf; EXPRESSED DURING: LP.04 four leaves visible; Has 30201 Blast hits to 17322 proteins in 780 species: Archae - 12; Bacteria - 1396; Metazoa - 17338; Fungi - 3422; Plants - 5037; Viruses - 0; Other Eukaryotes - 2996 (source: NCBI BLink).	protein_coding
AT5G28996	AT5G28996.1	pseudogene, similar to ATP-dependent phosphoenolpyruvate carboxykinase, blastp match of 83% identity and 1.2e-13 P-value to GP|6707571|gb|AAF25671.1|AF212109_1|AF212109 ATP-dependent phosphoenolpyruvate carboxykinase {Medicago sativa}	pseudogene				Molecular Function
AT3G49160	AT3G49160.1	Expression of the gene is downregulated in the presence of paraquat, an inducer of photoxidative stress.	protein_coding				GO Term	Aspect	P-value	Sample frequency	Background frequency	Genes
AT1G15330	AT1G15330.1	Cystathionine beta-synthase (CBS) protein; CONTAINS InterPro DOMAIN/s: Cystathionine beta-synthase, core (InterPro:IPR000644); BEST Arabidopsis thaliana protein match is: Cystathionine beta-synthase (CBS) family protein (TAIR:AT1G80090.1); Has 526 Blast hits to 526 proteins in 132 species: Archae - 6; Bacteria - 4; Metazoa - 257; Fungi - 91; Plants - 124; Viruses - 0; Other Eukaryotes - 44 (sourc…	protein_coding				GO:0008199 ferric iron binding	F	6.09e-03	2/39 (5.1%)	4/30324 (0.0%)	FER4 FER1
AT5G16980	AT5G16980.2	Zinc-binding dehydrogenase family protein; FUNCTIONS IN: oxidoreductase activity, binding, zinc ion binding, catalytic activity; INVOLVED IN: response to oxidative stress, response to cyclopentenone; EXPRESSED IN: 11 plant structures; EXPRESSED DURING: LP.06 six leaves visible, LP.04 four leaves visible, 4 anthesis, petal differentiation and expansion stage; CONTAINS InterPro DOMAIN/s: GroES-like…	protein_coding
AT1G60740	AT1G60740.1	Thioredoxin superfamily protein; FUNCTIONS IN: oxidoreductase activity, antioxidant activity; INVOLVED IN: cell redox homeostasis; LOCATED IN: plasma membrane; EXPRESSED IN: male gametophyte, cultured cell, pollen tube, leaf; EXPRESSED DURING: L mature pollen stage, M germinated pollen stage; CONTAINS InterPro DOMAIN/s: Thioredoxin fold (InterPro:IPR012335), Thioredoxin-like (InterPro:IPR017936),…	protein_coding
AT1G09230	AT1G09230.1	RNA-binding (RRM/RBD/RNP motifs) family protein; FUNCTIONS IN: RNA binding, nucleotide binding, nucleic acid binding; LOCATED IN: cellular_component unknown; EXPRESSED IN: 22 plant structures; EXPRESSED DURING: 13 growth stages; CONTAINS InterPro DOMAIN/s: RNA recognition motif, RNP-1 (InterPro:IPR000504), Nucleotide-binding, alpha-beta plait (InterPro:IPR012677); Has 908 Blast hits to 898 protei…	protein_coding
AT3G46280	AT3G46280.1	protein kinase-related; FUNCTIONS IN: molecular_function unknown; INVOLVED IN: biological_process unknown; LOCATED IN: endomembrane system; EXPRESSED IN: 6 plant structures; EXPRESSED DURING: 4 anthesis, petal differentiation and expansion stage; BEST Arabidopsis thaliana protein match is: receptor protein kinase-related (TAIR:AT3G46270.1); Has 639 Blast hits to 634 proteins in 40 species: Archae…	protein_coding
AT2G41260	AT2G41260.2	Late-embryogenesis-abundant gene. Involved in the acquisition of desiccation tolerance during late phase of embryogenesis.	protein_coding	(M17)	(ATM17); (M17)
AT2G28630	AT2G28630.1	Encodes KCS12, a member of the 3-ketoacyl-CoA synthase family involved in the biosynthesis of VLCFA (very long chain fatty acids).	protein_coding	3-KETOACYL-COA SYNTHASE 12 (KCS12)	3-KETOACYL-COA SYNTHASE 12 (KCS12)
AT1G77120	AT1G77120.1	Catalyzes the reduction of acetaldehyde using NADH as reductant. Requires zinc for activity. Dimer. Anaerobic response polypeptide (ANP). Fermentation. The protein undergoes thiolation following treatment with the oxidant tert-butylhydroperoxide.	protein_coding	ALCOHOL DEHYDROGENASE 1 (ADH1)	ALCOHOL DEHYDROGENASE 1 (ADH1); (ATADH1);ARABIDOPSIS THALIANA ALCOHOL DEHYDROGENASE (ATADH);ALCOHOL DEHYDROGENASE (ADH)
AT5G16970	AT5G16970.1	encodes a 2-alkenal reductase (EC 1.3.1.74), plays a key role in the detoxification of reactive carbonyls	protein_coding	ALKENAL REDUCTASE (AER)	ALKENAL REDUCTASE (AER);ALKENAL REDUCTASE (AT-AER)
AT1G17810	AT1G17810.1	beta-tonoplast intrinsic protein (beta-TIP) mRNA, complete	protein_coding	BETA-TONOPLAST INTRINSIC PROTEIN (BETA-TIP)	BETA-TONOPLAST INTRINSIC PROTEIN (BETA-TIP)
AT2G28190	AT2G28190.1	Encodes a chloroplastic copper/zinc superoxide dismutase CSD2 that can detoxify superoxide radicals. Its expression is affected by miR398-directed mRNA cleavage. Activation depends totally on CCS.	protein_coding	COPPER/ZINC SUPEROXIDE DISMUTASE 2 (CSD2)	COPPER/ZINC SUPEROXIDE DISMUTASE 2 (CZSOD2);COPPER/ZINC SUPEROXIDE DISMUTASE 2 (CSD2)
AT4G12480	AT4G12480.1	a putative lipid transfer protein, vernalization-responsive and cold-induced	protein_coding	EARLY ARABIDOPSIS ALUMINUM INDUCED 1 (EARLI1)	(pEARLI 1);EARLY ARABIDOPSIS ALUMINUM INDUCED 1 (EARLI1)
AT3G16770	AT3G16770.1	Encodes a member of the ERF (ethylene response factor) subfamily B-2 of the plant specific ERF/AP2 transcription factor family (RAP2.3). The protein contains one AP2 domain. There are 5 members in this subfamily including RAP2.2 AND RAP2.12.It is localized to the nucleus and acts as a transcriptional activator through the GCC-box. It has been identified as a suppressor of Bax-induced cell death b…	protein_coding	ETHYLENE-RESPONSIVE ELEMENT BINDING PROTEIN (EBP)	ETHYLENE-RESPONSIVE ELEMENT BINDING PROTEIN (ATEBP);RELATED TO AP2 3 (RAP2.3);ETHYLENE-RESPONSIVE ELEMENT BINDING PROTEIN (EBP);ETHYLENE RESPONSE FACTOR 72 (ERF72)
AT5G01600	AT5G01600.1	Encodes a ferretin protein that is targeted to the chloroplast. Member of a Ferritin gene family. Gene expression is induced in response to iron overload and by nitric oxide. Expression of the gene is downregulated in the presence of paraquat, an inducer of photoxidative stress.	protein_coding	FERRETIN 1 (FER1)	FERRETIN 1 (FER1);ARABIDOPSIS THALIANA FERRETIN 1 (ATFER1)
AT2G40300	AT2G40300.1	Encodes FERRITIN 4, AtFER4. Ferritins are a class of 24-mer multi-meric proteins found in all kingdoms of life. Function as the main iron store in mammals. Evidence suggests that Arabidopsis ferritins are essential to protect cells against oxidative damage, but they do not constitute the major iron pool. Localize to mitochondria. Knock out mutants are not sensitive to abiotic stress.	protein_coding	FERRITIN 4 (FER4)	FERRITIN 4 (FER4);FERRITIN 4 (ATFER4)
AT1G09420	AT1G09420.2	Encodes a protein similar to glucose-6-phosphate dehydrogenase but, based on amino acid differences in the active site and lack of activity, does not encode a functional G6PDH. The amino acid sequence for the consensus sequence of the G6PDH active site (DHYLGKE) differs in three places in this protein. gc exon splice site at 20574 is based on protein alignment, and is not confirmed experimentally.	protein_coding	GLUCOSE-6-PHOSPHATE DEHYDROGENASE 4 (G6PD4)	GLUCOSE-6-PHOSPHATE DEHYDROGENASE 4 (G6PD4)
AT3G20470	AT3G20470.1	encodes a glycine-rich protein that is expressed more abundantly in immature seed pods than in stems and leaves. Expression is not detected in roots or flowers.	protein_coding	GLYCINE-RICH PROTEIN 5 (GRP5)	GLYCINE-RICH PROTEIN 5 (GRP-5); (ATGRP5);GLYCINE-RICH PROTEIN 5 (GRP5); (ATGRP-5)
AT1G32560	AT1G32560.1	Encodes LEA4-1, a member of the Late Embryogenesis Abundant (LEA) proteins which typically accumulate in response to low water availability conditions imposed during development or by the environment.	protein_coding	LATE EMBRYOGENESIS ABUNDANT 4-1 (AtLEA4-1)	LATE EMBRYOGENESIS ABUNDANT 4-1 (LEA4-1);LATE EMBRYOGENESIS ABUNDANT 4-1 (AtLEA4-1)
AT2G02147	AT2G02147.1	Encodes a member of a family of small,secreted, cysteine rich protein with sequence similarity to the PCP (pollen coat protein) gene family.	protein_coding	LOW-MOLECULAR-WEIGHT CYSTEINE-RICH 73 (LCR73)	LOW-MOLECULAR-WEIGHT CYSTEINE-RICH 73 (LCR73)
AT1G32540	AT1G32540.1	Encodes a protein with 3 plant-specific zinc finger domains that acts as a positive regulator of cell death.	protein_coding	LSD ONE LIKE 1 (LOL1)	LSD ONE LIKE 1 (LOL1)
AT4G01370	AT4G01370.1	Encodes a nuclear and cytoplasmically localized MAP kinase involved in mediating responses to pathogens. Its substrates include MKS1 and probably MAP65-1.The MAP65-1 interaction is involved in mediating cortical microtuble organization. Required for male-specific meiotic cytokinesis.	protein_coding	MAP KINASE 4 (MPK4)	MAP KINASE 4 (ATMPK4);MAP KINASE 4 (MPK4)
AT2G23150	AT2G23150.1	Encodes a member of the Nramp2 metal transporter family; like its homolog Atnramp4, localized in vacuolar membrane. Seedlings of double mutant, atnramp3-1 atnramp4-1, were arrested at early germination.	protein_coding	NATURAL RESISTANCE-ASSOCIATED MACROPHAGE PROTEIN 3 (NRAMP3)	(ATNRAMP3);NATURAL RESISTANCE-ASSOCIATED MACROPHAGE PROTEIN 3 (NRAMP3)
AT4G37870	AT4G37870.1	Encodes a phosphoenolpyruvate carboxykinase that localizes to the cytosol.	protein_coding	PHOSPHOENOLPYRUVATE CARBOXYKINASE 1 (PCK1)	PHOSPHOENOLPYRUVATE CARBOXYKINASE (PEPCK);PHOSPHOENOLPYRUVATE CARBOXYKINASE 1 (PCK1)
AT2G18328	AT2G18328.1	RAD-like 4 (RL4); FUNCTIONS IN: DNA binding; EXPRESSED IN: rosette leaf; CONTAINS InterPro DOMAIN/s: SANT, DNA-binding (InterPro:IPR001005), Molecular chaperone, heat shock protein, Hsp40, DnaJ (InterPro:IPR015609), Homeodomain-like (InterPro:IPR009057), Myb, DNA-binding (InterPro:IPR014778), SANT, eukarya (InterPro:IPR017884); BEST Arabidopsis thaliana protein match is: RAD-like 1 (TAIR:AT4G3925…	protein_coding	RAD-LIKE 4 (RL4)	RAD-LIKE 4 (ATRL4);RAD-LIKE 4 (RL4)
AT1G03790	AT1G03790.1	Encodes SOMNUS (SOM), a nucleus-localized CCCH-type zinc finger protein. SOM negatively regulates light-dependent seed germination downstream of PIL5 (AT2G20180).	protein_coding	SOMNUS (SOM)	SOMNUS (SOM)
AT1G69230	AT1G69230.1	SPIRAL1-LIKE2 belongs to a six-member gene family in Arabidopsis; all members share a high sequence similarity in amino- and carboxy-terminal regions. Regulates cortical microtubule organization. Mutant plants exhibit altered patterns of root and organ growth as a result of defective anisotropic cell expansion.	protein_coding	SPIRAL1-LIKE2 (SP1L2)	SPIRAL1-LIKE2 (SP1L2)
AT4G08390	AT4G08390.1	Encodes a chloroplastic stromal ascorbate peroxidase sAPX. Ascorbate peroxidases are enzymes that scavenge hydrogen peroxide in plant cells. Eight types of APX have been described for Arabidopsis: three cytosolic (APX1, APX2, APX6), two chloroplastic types (stromal sAPX, thylakoid tAPX), and three microsomal (APX3, APX4, APX5) isoforms.	protein_coding	STROMAL ASCORBATE PEROXIDASE (SAPX)	STROMAL ASCORBATE PEROXIDASE (SAPX)
AT1G65970	AT1G65970.1	thioredoxin-dependent peroxidase 2	protein_coding	THIOREDOXIN-DEPENDENT PEROXIDASE 2 (TPX2)	THIOREDOXIN-DEPENDENT PEROXIDASE 2 (TPX2)
AT5G43290	AT5G43290.1	member of WRKY Transcription Factor; Group II-c	protein_coding	WRKY DNA-BINDING PROTEIN 49 (WRKY49)	WRKY DNA-BINDING PROTEIN 49 (WRKY49);ARABIDOPSIS THALIANA WRKY DNA-BINDING PROTEIN 49 (ATWRKY49)
AT4G24120	AT4G24120.1	Member of a small family of oligopeptide transporters similar to the yellow stripe locus of maize (ZmYS1).	protein_coding	YELLOW STRIPE LIKE 1 (YSL1)	YELLOW STRIPE LIKE 1 (YSL1);YELLOW STRIPE LIKE 1 (ATYSL1)
AT1G65730	AT1G65730.1	Arabidopsis thaliana metal-nicotianamine transporter YSL4	protein_coding	YELLOW STRIPE LIKE 7 (YSL7)	YELLOW STRIPE LIKE 7 (YSL7)

[truncated: 20 more sheets: 10, 11, 12, 13, 14, 15, 16, 17, 18, 19, 20, 21, 22, 23, 24, 25, 26, 27, 28, 29]
