# Supplementary material for: Functional analysis of Arabidopsis immune-related MAPKs uncovers a role for MPK3 as negative regulator of inducible defences
Source: Genome Biol. 2014 Jun 30;15(6):R87. doi: 10.1186/gb-2014-15-6-r87 (PMC4197828; doi:10.1186/gb-2014-15-6-r87)
Supplement: Additional file 17: Table S7 — List of CIS elements enriched in the promoters of the different clusters. [file gb-2014-15-6-r87-S17.xls]

## Sheet: Sheet1
cluster_name	Cluster size	Number of promoters used for the analyse	DNA motif from AGRIS or PLACE databases	DNA motif name or family of related transcription factor	Position of preferential window relative to TSS		Fraction of promoters with the motif in the preferential window			P-value
					start	stop	cluster		genome
							nbr	%	%
cluster_1	4	No significant over-represented preferentially located motifs found
Cluster_2	14	No significant over-represented preferentially located motifs found
Cluster_3	22	No significant over-represented preferentially located motifs found
Cluster_4	16	13	CAACA	RAV1;AP2-like	-140	-59	8	61.54	18.94	0.000106465
Cluster_5	26	No significant over-represented preferentially located motifs found
Cluster_6	32	32	KCACGW	RHERPATEXPA7	-320	-128	9	28.12	13.96	0.00959488
Cluster_7	21	21	WGATAR	GATA factors	-305	-266	8	38.1	12.68	0.000588752
Cluster_8	55	50	GAGAGA	LEAFY	-136	217	35	70	44.38	7.13409e-05
			GAGAC	SURECOREATSULTR11	-132	133	26	52	32.1	0.0011078
			TAACAAR	GAREAT	-359	-256	10	20	8.96	0.00414036
Cluster_9	42	No significant over-represented preferentially located motifs found
Cluster_10	61	61	ACTTTG	T-box	-302	-163	16	26.23	11.32	0.000320736
			ACGT	ABA Response element (ABRE)	-375	-56	44	72.13	52.15	0.000454227
Cluster_11	33	32	GATT	EIN3	-54	-28	15	46.88	26.94	0.00454737
Cluster_12	47	46	TTGAC	WRKY	-237	-93	24	52.17	30.89	0.000798209
			WAACCA	MYB1AT	-15	44	11	23.91	8.46	0.00033849
			CANNTG	MYC	-259	-236	12	26.09	9.43	0.000237203
			YAACKG	MYB2,3 motifs	-253	-192	7	15.22	6.32	0.00764312
Cluster_13	38	37	ACACNNG	DPBF1&2	-191	-14	14	37.84	18.77	0.0017583
			TTGAC	WRKY	-142	-24	23	62.16	25.54	5.53638e-07
Cluster_14	55	54	ACGTG	ABA Response element (ABRE)	-199	4	19	35.19	13.84	0.00203186
			CAACA	RAV1;AP2-like	-74	34	24	44.44	23.53	0.000205683
			GAGAC	SURECOREATSULTR11	-35	42	15	27.78	13.84	0.00203186
Cluster_15	58	56	TTGAC	WRKY	-175	-9	34	60.71	33.25	7.07497e-06
			WGATAR	GATA factors	-304	-268	15	26.79	11.79	0.000552329
			CNGTTR	MYB protein	-223	-147	15	26.79	15.48	0.00919436
			GATT	EIN3	-153	-143	15	26.79	13.48	0.0023331
Cluster_16	74	72	ACGTG	ABA Response element (ABRE)	-166	53	29	40.28	21.05	6.16546e-05
			TTATCC	SREATMSD sugar-repressive element (SRE)	-102	-22	10	13.89	4.4	0.000301045
			AMCWAMC	MYB4 binding site motif	-6	39	9	12.5	4.94	0.00279707
Cluster_17	84	No significant over-represented preferentially located motifs found
Cluster_18	74	73	TTGAC	WRKY	-149	-31	41	56.16	25.91	1.09508e-08
			TTATCC	SREATMSD sugar-repressive element (SRE)	-258	-120	12	16.44	7.08	0.00172716
			GATT	EIN3	-249	-235	23	31.51	18.56	0.00247683
Cluster_19	109	106	GAGAGA	LEAFY	-16	140	46	43.4	31.76	0.00443833
			CATGTG	MYCATERD1	-201	-12	22	20.75	8.15	1.25333e-05
			CACATG	MYCATRD22	-206	-10	22	20.75	8.38	1.95564e-05
			GCCAC	SORLIP2AT	-96	26	19	17.92	9.55	0.00236678
			WAACCA	MYB1AT	-167	-128	18	16.98	8.77	0.00210644
			GATAAG	IBOX	-28	48	12	11.32	3.79	0.000195677
			ACACNNG	DPBF1&2	-147	-108	13	12.26	4.51	0.000303798
Cluster_20	92	89	TTGAC	WRKY	-180	-31	57	64.04	31.4	6.26519e-11
			ACTCAT	ATB2/AtbZIP53/AtbZIP44/GBF5 BS in ProDH	-364	-202	16	17.98	8.76	0.00172418
			ACGT	ABA Response element (ABRE)	-277	-255	11	12.36	5.52	0.00359572
			AMCWAMC	MYB4 binding site motif	-6	32	11	12.36	4.37	0.000500728
Cluster_21	63	No significant over-represented preferentially located motifs found
Cluster_22	66	66	GAGAGA	LEAFY	-124	214	38	57.58	43.73	0.00862102
			CWWWWWWWWG	CARGNCAT	-249	-115	21	31.82	15.79	0.000336004
			TTGAC	WRKY	-238	-19	54	81.82	41.59	3.72432e-12
			CNGTTR	MYB protein	-297	-238	16	24.24	12.04	0.00171577
Cluster_23	111	107	ACGT	ABA Response element (ABRE)	-131	-19	55	51.4	27.66	6.25241e-08
			ACGTG	ABA Response element (ABRE)	-208	-25	45	42.06	21.17	3.20495e-07
			AMCWAMC	MYB4 binding site motif	-184	75	49	45.79	29.15	9.04905e-05
			KCACGW	RHERPATEXPA7	-165	-97	17	15.89	6.34	0.000135246
			ACACNNG	DPBF1&2	-134	-79	14	13.08	6.8	0.00595354
Cluster_24	91	87	GAGAGA	LEAFY	-118	185	54	62.07	42.65	8.88997e-05
			GATAAG	IBOX	-114	156	25	28.74	10.79	9.59761e-07
			GAGAC	SURECOREATSULTR11	53	102	12	13.79	6.38	0.00345731
			WGATAR	GATA factors	-233	-198	19	21.84	11.55	0.00190155
			CAACA	RAV1;AP2-like	-8	14	12	13.79	6.02	0.00209502
Cluster_25	81	70	CNGTTR	MYB protein	-168	20	33	47.14	32.35	0.00346056
			GATT	EIN3	-178	-169	19	27.14	10.64	0.000214941
Cluster_26	56		GATT	EIN3	-88	-68	22	40.74	22.53	0.000808156
Cluster_27	162	160	CGTGTG	#N/A	-412	-230	11	6.88	3.29	0.00697136
			ACGTG	ABA Response element (ABRE)	-112	-47	27	16.88	10.64	0.00582869
			TTGAC	WRKY	-124	-17	52	32.5	22.98	0.00218938
			ACACNNG	DPBF1&2	-119	-44	26	16.25	9.51	0.0024455
			CANNTG	MYC	-99	-78	23	14.38	9.02	0.00943098
			CATGTG	MYCATERD1	-325	-286	9	5.62	2.13	0.00242639
			CAACA	RAV1;AP2-like	-61	-44	17	10.62	4.53	0.000372421
			MACGYGB	ABRETAEM	-165	-46	26	16.25	10.33	0.00741694
			AMCWAMC	MYB4 binding site motif	-253	-206	19	11.88	6.99	0.00842947
Cluster_28	146	142	VCGCGB	CGCGBOXAT	-169	28	27	19.01	6.53	1.41984e-07
			TGTCTC	ARF binding site motif	-15	61	15	10.56	5.21	0.00311012
			ACACNNG	DPBF1&2	-70	-7	18	12.68	7.49	0.00995797
			CNGTTR	MYB protein	-86	-69	13	9.15	4.85	0.00942596
			WAACCA	MYB1AT	-107	-82	15	10.56	5.58	0.00596828
Cluster_29	153	149	GAGAGAGA	LEAFY	-132	164	42	28.19	17.82	0.00063348
			VCGCGB	CGCGBOXAT	-137	77	31	20.81	6.53	2.13617e-09
			GAGAC	SURECOREATSULTR11	-112	130	58	38.93	30.23	0.00928487
			TTGAC	WRKY	-49	-32	15	10.07	3.78	0.000180573
			CNGTTR	MYB protein	-289	-272	13	8.72	3.71	0.00138956
